# Supplementary material for: A resonance-assisted intra­molecular hydrogen bond in compounds containing 2-hy­droxy-3,5-di­nitro­benzoic acid and its various deprotonated forms: redetermination of several related structures
Source: Acta Crystallogr E Crystallogr Commun. 2018 Aug 24;74(Pt 9):1344–57. doi: 10.1107/S2056989018011544 (PMC6127720; doi:10.1107/S2056989018011544)
Supplement: Supplementary file 1 [file e-74-01344-sup1.cif]

##############################################################################
#                                                                            #
# This CIF contains the data in a paper accepted for publication in          #
# Acta Crystallographica Section E. It conforms to the requirements of       #
# Notes for Authors for Acta Crystallographica Section E, and has been       #
# peer reviewed under the auspices of the IUCr Commission on Journals.       #
#                                                                            #
# Full details of the Crystallographic Information File format               #
# are given in the paper "The Crystallographic Information File (CIF):       #
# a New Standard Archive File for Crystallography" by S. R. Hall, F. H.      #
# Allen and I. D. Brown [Acta Cryst. (1991), A47, 655-685].                  #
#                                                                            #
# The current version of the core CIF dictionary is obtainable from          #
# ftp://ftp.iucr.org/pub/cif_core.dic.                                       #
#                                                                            #
# Software is freely available for graphical display of the structure(s)     #
# in this CIF. For information consult the CIF software page                 #
# http://www.iucr.org/resources/cif/software.                                #
#                                                                            #
# This file may be used for bona fide research purposes within the           #
# scientific community so long as proper attribution is given to the journal # 
# article from which it was obtained.                                        #
#                                                                            #
##############################################################################
data_global
_audit_creation_method     'machine and manual editing'
_journal_date_recd_electronic     2018-07-23
_journal_date_accepted     2018-08-15
_journal_name_full     'Acta Crystallographica, Section E'
_journal_year     2018
_journal_volume     74
_journal_issue      9
_journal_page_first     1344
_journal_page_last     1357
_journal_paper_category     GM
_journal_paper_doi     10.1107/S2056989018011544
_journal_coeditor_code     SU5452
_publ_contact_author_name     'Jan F\'abry'
_publ_contact_author_address
;            Jan F\'abry
             Institute of Physics Czech Acad. Sci.
             Na Slovance 2
      182 21 Praha 8
             Czech Republic
;
_publ_contact_author_email     fabry@fzu.cz
_publ_contact_author_fax     '(420)2 8689 0527'
_publ_contact_author_phone     '(420)2 6605 2695'
_publ_section_title
;
A resonance-assisted intramolecular hydrogen bond in compounds containing
2-hydroxy-3,5-dinitrobenzoic acid and its various deprotonated forms:
redetermination of several related structures
;
loop_
    _publ_author_name
    _publ_author_address
    'F\'abry, Jan'
;
Institute of Physics
Czech Academy of Sciences
 Na Slovance 2,
 182 21 Praha 8
 Czech Republic
;
_publ_section_synopsis
;
A large number of structural determinations of compounds containing
2-hydroxy-3,5-dinitrobenzoic acid and its various deprotonated forms,
2-hydroxy-3,5-dinitrobenzoate or 2-carboxy-4,6-dinitrophenolate, are biased.
The reason for the bias follows from incorrectly applied constraints or
restraints on the <i>bridging hydrogen</i>, which is involved in the
intramolecular hydrogen bond between the neighbouring carboxylic/carboxylate
and oxo/hydroxy groups. The present article examines the problem of the
location and refinement of such a <i>bridging hydrogen</i> in a number of
reported compounds. The analysis of the intramolecular hydrogen bonding is
also discussed.
;
data_DUJZAK
_audit_creation_method     SHELXL-97
_chemical_name_systematic
;
Bis(quinolin-8-ol)silver(I) 2-hydroxy-3,5-dinitrobenzoate
;
_chemical_name_common     ?
_chemical_formula_moiety     'C18 H14 Ag N2 O2 +, C7 H3 N2 O7 -'
_chemical_formula_sum     'C25 H17 Ag N4 O9'
_chemical_formula_iupac     '[Ag (C9 H7 N O)2] (C7 H3 N2 O7)'
_chemical_formula_weight     625.30
_chemical_melting_point     ?
_symmetry_cell_setting     monoclinic
_symmetry_space_group_name_H-M     'P 21'
_symmetry_space_group_name_Hall     'P 2yb'
loop_
    _symmetry_equiv_pos_as_xyz
    'x, y, z'
    '-x, y+1/2, -z'
_cell_length_a     9.0154(18)
_cell_length_b     7.6122(15)
_cell_length_c     17.138(3)
_cell_angle_alpha     90.00
_cell_angle_beta     104.38(3)
_cell_angle_gamma     90.00
_cell_volume     1139.3(4)
_cell_formula_units_Z     2
_cell_measurement_reflns_used     4356
_cell_measurement_theta_min     3.55
_cell_measurement_theta_max     27.57
_cell_measurement_temperature     293(2)
_exptl_crystal_description     block
_exptl_crystal_colour     yellow
_exptl_crystal_size_max     0.20
_exptl_crystal_size_mid     0.15
_exptl_crystal_size_min     0.11
_exptl_crystal_density_diffrn     1.823
_exptl_crystal_density_meas     ?
_exptl_crystal_density_method     'not measured'
_exptl_crystal_F_000     628
_exptl_absorpt_coefficient_mu     0.953
_exptl_absorpt_correction_type     none
_exptl_absorpt_process_details     ?
_exptl_absorpt_correction_T_min     ?
_exptl_absorpt_correction_T_max     ?
_exptl_special_details
;
;
_diffrn_ambient_temperature     293(2)
_diffrn_radiation_type     MoK\a
_diffrn_radiation_wavelength     0.71073
_diffrn_radiation_source     'fine-focus sealed tube'
_diffrn_radiation_monochromator     graphite
_diffrn_measurement_device_type     'Bruker SMART CCD area-detector'
_diffrn_measurement_method     '\f and \w'
_diffrn_detector_area_resol_mean     ?
_diffrn_reflns_number     10841
_diffrn_reflns_av_R_equivalents     0.0224
_diffrn_reflns_av_sigmaI/netI     0.0322
_diffrn_reflns_theta_min     3.55
_diffrn_reflns_theta_max     27.57
_diffrn_reflns_theta_full     27.57
_diffrn_measured_fraction_theta_max     0.99
_diffrn_measured_fraction_theta_full     0.99
_diffrn_reflns_limit_h_min     -11
_diffrn_reflns_limit_h_max     11
_diffrn_reflns_limit_k_min     -9
_diffrn_reflns_limit_k_max     8
_diffrn_reflns_limit_l_min     -22
_diffrn_reflns_limit_l_max     22
_diffrn_standards_number     ?
_diffrn_standards_interval_count     ?
_diffrn_standards_interval_time     ?
_diffrn_standards_decay_%     ?
loop_
    _refln_index_h
    _refln_index_k
    _refln_index_l
    _refln_observed_status
    _refln_F_squared_meas
    _refln_F_squared_calc
    2 0 0 o 3624.08 3546.29
    3 0 0 o 37.01 39.48
    4 0 0 o 2235.56 2302.58
    5 0 0 o 2799.90 2637.14
    6 0 0 o 761.10 724.61
    7 0 0 o 1214.71 1117.75
    8 0 0 o 2892.77 2636.69
    9 0 0 o 174.81 179.90
    10 0 0 o 231.87 51.03
    11 0 0 o 419.41 297.71
    1 1 0 o 1168.28 1344.35
    1 -1 0 o 1155.14 1245.09
    2 1 0 o 6726.15 6162.37
    2 -1 0 o 7047.28 6477.29
    3 1 0 o 2564.11 2618.31
    3 -1 0 o 2503.04 2598.55
    4 1 0 o 8144.45 7560.94
    4 -1 0 o 8109.55 7562.58
    5 1 0 o 2554.29 2570.64
    5 -1 0 o 2455.40 2493.79
    6 1 0 o 1106.80 976.89
    6 -1 0 o 1091.96 1026.34
    7 1 0 o 436.36 422.99
    7 -1 0 o 421.92 398.70
    8 1 0 o 178.42 164.78
    8 -1 0 o 170.09 166.46
    9 1 0 o 167.79 164.44
    9 -1 0 o 127.97 137.32
    10 1 0 o 898.80 689.44
    10 -1 0 o 946.94 734.86
    11 1 0 o 246.91 221.56
    11 -1 0 o 235.28 216.61
    0 -2 0 o 1208.80 1234.52
    1 2 0 o 7423.47 6859.94
    1 -2 0 o 7507.11 6925.23
    2 2 0 o 4030.56 4052.81
    2 -2 0 o 4269.35 4174.63
    3 2 0 o 2392.62 2473.32
    3 -2 0 o 2495.02 2449.43
    4 2 0 o 203.49 204.98
    4 -2 0 o 216.53 205.98
    5 2 0 o 105.10 91.77
    5 -2 0 o 95.07 84.22
    6 2 0 o 1048.93 1069.59
    6 -2 0 o 1097.37 1110.25
    7 2 0 o 2029.67 2004.21
    7 -2 0 o 2021.04 2011.07
    8 2 0 o 1168.08 1155.61
    8 -2 0 o 1285.92 1201.81
    9 2 0 o 1429.73 1362.67
    9 -2 0 o 1321.22 1280.59
    10 2 0 o 433.86 438.14
    10 -2 0 o 508.27 403.89
    11 2 0 < 15.95 17.97
    11 -2 0 < 99.79 11.78
    1 -3 0 o 1694.00 1560.05
    2 3 0 o 2002.09 1971.18
    2 -3 0 o 2176.19 2127.14
    3 3 0 o 3269.25 3334.60
    3 -3 0 o 3408.06 3418.51
    4 3 0 o 871.82 904.54
    4 -3 0 o 1003.10 1008.43
    5 3 0 o 2243.59 2175.95
    5 -3 0 o 2093.35 2049.86
    6 3 0 o 958.37 994.91
    6 -3 0 o 912.14 946.39
    7 3 0 o 210.31 220.13
    7 -3 0 o 228.06 216.13
    8 3 0 o 165.88 168.06
    8 -3 0 o 228.66 164.70
    9 3 0 o 37.91 31.09
    9 -3 0 < 25.98 21.73
    10 -3 0 o 586.80 488.70
    0 -4 0 o 7183.57 7059.98
    1 -4 0 o 5742.21 5512.71
    2 -4 0 o 2337.16 2184.91
    3 -4 0 o 103.90 89.09
    4 -4 0 o 415.00 410.68
    5 -4 0 o 428.74 454.14
    6 -4 0 o 874.53 494.46
    7 -4 0 o 1438.36 1419.70
    8 -4 0 o 815.06 628.40
    9 -4 0 o 914.44 912.32
    10 -4 0 o 603.54 550.40
    1 -5 0 o 446.79 453.64
    2 -5 0 o 872.32 870.68
    3 -5 0 o 548.29 569.44
    4 -5 0 o 585.59 597.02
    5 -5 0 o 299.07 299.06
    6 -5 0 o 1685.47 1753.51
    7 -5 0 o 746.96 675.08
    8 -5 0 o 401.16 17.22
    9 -5 0 o 365.16 321.70
    0 -6 0 o 525.02 545.72
    1 -6 0 o 1887.76 1916.99
    2 -6 0 o 1525.21 1535.81
    3 -6 0 o 1420.71 1423.10
    4 -6 0 o 145.72 152.05
    5 -6 0 o 280.21 221.48
    6 -6 0 o 587.00 546.88
    7 -6 0 o 927.48 916.06
    8 -6 0 o 663.12 723.99
    9 -6 0 o 523.72 485.06
    1 -7 0 o 688.49 703.74
    2 -7 0 o 120.95 124.63
    3 -7 0 o 1123.25 1098.02
    4 -7 0 o 909.43 888.66
    5 -7 0 o 725.90 784.98
    6 -7 0 o 946.04 901.28
    7 -7 0 o 828.20 758.25
    8 -7 0 < 31.69 38.17
    0 -8 0 o 1939.51 1940.70
    1 -8 0 o 1518.49 1546.71
    2 -8 0 o 578.37 589.34
    3 -8 0 o 32.39 31.44
    4 -8 0 o 45.13 50.94
    5 -8 0 < 18.05 15.87
    6 -8 0 o 386.02 371.95
    1 -9 0 o 278.71 267.49
    2 -9 0 o 808.14 799.59
    3 -9 0 o 846.95 807.56
    4 -9 0 o 637.14 625.86
    -11 0 1 o 1397.84 1368.82
    -10 0 1 o 739.94 726.47
    -9 0 1 < 1.91 1.56
    -8 0 1 o 273.49 250.95
    -7 0 1 < 373.68 69.86
    -6 0 1 o 25.17 19.58
    -5 0 1 o 1660.70 1700.81
    -4 0 1 o 4476.65 4434.51
    -3 0 1 o 5183.09 5038.55
    -2 0 1 o 453.31 385.80
    2 0 1 o 1908.02 1853.54
    3 0 1 o 21.06 14.99
    4 0 1 o 2789.67 2712.94
    5 0 1 o 2597.81 2663.00
    6 0 1 o 4678.73 4497.66
    7 0 1 o 1893.38 1840.68
    8 0 1 o 1817.16 1659.77
    9 0 1 < 85.95 29.45
    10 0 1 o 396.85 286.45
    11 0 1 o 168.19 154.02
    -11 -1 1 o 221.44 91.24
    -10 1 1 o 522.31 301.42
    -10 -1 1 o 768.32 274.30
    -9 1 1 o 279.81 212.17
    -9 -1 1 o 256.84 243.26
    -8 1 1 o 1049.43 1090.10
    -8 -1 1 o 1106.90 1104.84
    -7 1 1 o 1055.65 1069.43
    -7 -1 1 o 1111.01 1121.46
    -6 1 1 o 1866.70 1933.31
    -6 -1 1 o 1816.95 1858.35
    -5 1 1 o 2208.29 2206.26
    -5 -1 1 o 2158.44 2192.49
    -4 1 1 o 1120.24 1112.65
    -4 -1 1 o 1244.80 1215.90
    -3 1 1 o 1049.33 972.59
    -3 -1 1 o 1024.66 957.80
    -2 1 1 o 5133.85 5050.33
    -2 -1 1 o 4979.00 4906.44
    -1 1 1 o 4133.25 4030.63
    -1 -1 1 o 4310.47 4106.35
    1 1 1 o 2780.54 2655.71
    1 -1 1 o 2367.05 2359.30
    2 1 1 o 2524.80 2539.96
    2 -1 1 o 2331.54 2339.64
    3 1 1 o 2585.58 2536.93
    3 -1 1 o 2584.88 2493.86
    4 1 1 o 2167.07 2035.71
    4 -1 1 o 2055.74 1953.80
    5 1 1 o 1577.16 1596.85
    5 -1 1 o 1590.80 1603.39
    6 1 1 o 102.80 107.05
    6 -1 1 o 105.71 99.00
    7 1 1 o 614.48 589.65
    7 -1 1 o 673.95 590.31
    8 1 1 o 586.29 579.63
    8 -1 1 o 614.18 586.38
    9 1 1 o 2485.29 2377.67
    9 -1 1 o 2350.90 2260.57
    10 1 1 o 973.21 944.15
    10 -1 1 o 937.01 890.53
    11 1 1 o 385.11 378.48
    11 -1 1 o 412.09 395.41
    -11 2 1 o 850.26 932.83
    -11 -2 1 o 972.71 973.50
    -10 2 1 o 1093.26 1083.64
    -10 -2 1 o 1292.34 1144.11
    -9 2 1 o 527.93 376.25
    -9 -2 1 o 435.46 418.35
    -8 2 1 o 660.41 668.60
    -8 -2 1 o 691.30 688.44
    -7 2 1 < 2.71 2.78
    -7 -2 1 < 11.33 2.23
    -6 2 1 o 596.42 594.86
    -6 -2 1 o 607.56 597.45
    -5 2 1 o 578.17 603.65
    -5 -2 1 o 580.48 612.60
    -4 2 1 o 5316.47 5133.16
    -4 -2 1 o 5409.44 5253.81
    -3 2 1 o 7594.86 7163.21
    -3 -2 1 o 7452.35 7115.90
    -2 2 1 o 3984.42 3953.65
    -2 -2 1 o 4031.36 3964.11
    -1 2 1 o 1889.26 1957.00
    -1 -2 1 o 1754.17 1828.93
    0 2 1 o 2977.51 2993.39
    0 -2 1 o 2835.30 2857.64
    1 -2 1 o 99.09 99.13
    2 -2 1 o 44.03 42.18
    3 2 1 o 3569.22 3375.48
    3 -2 1 o 3387.90 3289.99
    4 2 1 o 12355.90 10917.90
    4 -2 1 o 11217.70 10846.10
    5 2 1 o 9125.79 8267.75
    5 -2 1 o 8759.63 8105.81
    6 2 1 o 2238.97 2191.98
    6 -2 1 o 2222.33 2102.06
    7 2 1 o 1075.81 1066.88
    7 -2 1 o 1223.94 1171.14
    8 2 1 o 40.32 34.88
    8 -2 1 < 19.86 20.60
    9 -2 1 o 478.68 144.99
    10 2 1 o 124.66 59.97
    10 -2 1 o 91.16 59.10
    -10 -3 1 o 445.69 195.88
    -9 3 1 o 289.74 310.27
    -9 -3 1 o 267.67 262.77
    -8 3 1 o 583.99 584.39
    -8 -3 1 o 607.26 597.71
    -7 3 1 o 1847.74 1839.75
    -7 -3 1 o 1773.13 1783.15
    -6 3 1 o 1564.93 1591.53
    -6 -3 1 o 1559.01 1604.95
    -5 3 1 o 1675.14 1866.31
    -5 -3 1 o 1793.09 1839.97
    -4 3 1 o 1137.39 1128.25
    -4 -3 1 o 1195.26 1133.11
    -3 3 1 o 132.58 121.18
    -3 -3 1 o 154.65 129.07
    -2 3 1 o 944.73 931.16
    -2 -3 1 o 944.93 935.73
    -1 3 1 o 2206.18 2208.49
    -1 -3 1 o 2043.61 2060.39
    0 -3 1 o 4276.57 4258.86
    1 -3 1 o 3281.79 3359.83
    2 -3 1 o 3545.35 3353.20
    3 -3 1 o 2460.31 2329.13
    4 -3 1 o 982.64 1044.85
    5 3 1 o 493.73 456.98
    5 -3 1 o 516.99 470.52
    6 3 1 < 4.01 4.36
    6 -3 1 < 8.62 3.66
    7 3 1 o 678.56 662.91
    7 -3 1 o 776.45 651.14
    8 3 1 o 303.98 288.38
    8 -3 1 o 358.24 337.45
    9 3 1 o 545.78 550.92
    9 -3 1 o 528.73 509.72
    10 -3 1 o 396.65 373.25
    -10 -4 1 o 520.10 318.05
    -9 -4 1 o 517.90 512.83
    -8 -4 1 < 376.59 155.94
    -7 4 1 o 191.96 175.53
    -7 -4 1 o 168.99 183.41
    -6 4 1 o 133.69 112.31
    -6 -4 1 o 117.64 130.07
    -5 4 1 o 519.30 486.23
    -5 -4 1 o 415.50 415.79
    -4 4 1 o 2843.42 2865.16
    -4 -4 1 o 2941.51 2951.03
    -3 4 1 o 5562.08 5538.99
    -3 -4 1 o 5482.76 5418.86
    -2 4 1 o 4025.54 3891.53
    -2 -4 1 o 3941.30 3837.69
    -1 -4 1 o 8160.20 7298.99
    0 -4 1 o 111.42 97.20
    1 -4 1 o 312.20 304.27
    2 -4 1 o 375.39 368.27
    3 -4 1 o 1750.46 1738.26
    4 -4 1 o 1530.33 1520.07
    5 -4 1 o 1428.83 1397.76
    6 -4 1 o 3547.56 3562.01
    7 -4 1 o 1510.97 1517.95
    8 -4 1 o 440.77 357.61
    9 -4 1 o 369.67 61.35
    10 -4 1 < 122.55 50.70
    -9 -5 1 < 445.29 173.88
    -8 -5 1 o 228.66 213.41
    -7 -5 1 o 1273.48 1196.28
    -6 -5 1 o 560.82 685.47
    -5 -5 1 o 2828.08 2892.63
    -4 -5 1 o 863.90 865.97
    -3 -5 1 o 55.26 37.25
    -2 -5 1 o 461.33 431.40
    -1 -5 1 o 1742.24 1689.79
    0 -5 1 o 1554.70 1619.74
    1 -5 1 o 2838.01 2870.55
    2 -5 1 o 2730.09 2696.19
    3 -5 1 o 3347.58 3257.63
    4 -5 1 o 624.30 617.88
    5 -5 1 o 432.95 423.72
    6 -5 1 o 36.81 38.17
    7 -5 1 o 468.35 391.06
    8 -5 1 o 1367.96 1382.96
    9 -5 1 o 405.37 368.33
    -9 -6 1 o 471.96 465.04
    -8 -6 1 < 147.12 3.49
    -7 -6 1 < 4.61 9.56
    -6 -6 1 o 154.65 133.48
    -5 -6 1 o 642.66 646.69
    -4 -6 1 o 291.94 297.60
    -3 -6 1 o 1296.15 1230.30
    -2 -6 1 o 3418.79 3324.40
    -1 -6 1 o 1135.58 1171.91
    0 -6 1 o 328.55 324.20
    1 -6 1 o 560.42 579.15
    2 -6 1 o 256.84 235.61
    3 -6 1 o 2924.16 2784.96
    4 -6 1 o 1173.09 1162.07
    5 -6 1 o 2867.19 2890.40
    6 -6 1 o 1496.03 1472.90
    7 -6 1 o 388.92 323.11
    8 -6 1 < 14.04 17.98
    -8 -7 1 o 177.31 128.33
    -7 -7 1 o 926.38 856.73
    -6 -7 1 o 1346.69 1262.13
    -5 -7 1 o 775.24 744.68
    -4 -7 1 o 934.50 962.75
    -3 -7 1 o 153.04 162.22
    -2 -7 1 o 529.33 529.60
    -1 -7 1 o 1322.42 1328.73
    0 -7 1 o 992.67 961.60
    1 -7 1 o 1074.21 1051.66
    2 -7 1 o 904.72 884.26
    3 -7 1 o 1205.99 1165.80
    4 -7 1 o 84.34 64.10
    5 -7 1 o 35.80 30.93
    6 -7 1 o 282.32 276.92
    7 -7 1 o 363.45 352.72
    -6 -8 1 < 103.40 39.82
    -5 -8 1 o 301.77 283.74
    -4 -8 1 o 1291.84 1259.62
    -3 -8 1 o 935.41 917.51
    -2 -8 1 o 1185.83 1202.73
    -1 -8 1 o 313.61 304.35
    0 -8 1 o 166.08 164.69
    1 -8 1 o 236.99 264.40
    2 -8 1 o 46.33 42.10
    3 -8 1 o 208.40 210.76
    4 -8 1 o 380.10 379.20
    5 -8 1 o 159.26 161.15
    6 -8 1 o 1237.78 1178.82
    -4 -9 1 o 440.37 433.68
    -3 -9 1 o 230.07 211.93
    -2 -9 1 o 58.77 57.20
    -1 -9 1 o 92.17 76.41
    0 -9 1 o 542.57 530.85
    1 -9 1 o 433.95 412.93
    2 -9 1 o 487.71 463.38
    3 -9 1 o 424.23 426.52
    4 -9 1 o 221.74 238.59
    -11 0 2 o 1425.12 1343.99
    -10 0 2 < 0.70 0.69
    -9 0 2 o 308.89 303.61
    -8 0 2 o 1536.34 1570.89
    -7 0 2 o 3485.08 3518.26
    -6 0 2 o 1658.09 1732.21
    -5 0 2 o 5022.32 4932.16
    -4 0 2 o 133.89 156.13
    -3 0 2 o 980.64 999.41
    -2 0 2 o 436.16 472.32
    1 0 2 o 942.33 1003.16
    2 0 2 o 849.46 860.14
    3 0 2 o 8479.42 8162.36
    4 0 2 o 2604.63 2791.22
    5 0 2 o 1314.80 1366.06
    6 0 2 o 360.84 339.70
    7 0 2 o 64.89 65.91
    8 0 2 o 2176.09 2073.75
    9 0 2 o 1762.20 1746.32
    10 0 2 o 1010.42 1024.57
    11 0 2 o 634.23 645.99
    -11 1 2 o 457.72 477.41
    -11 -1 2 o 569.65 485.48
    -10 1 2 o 880.45 821.01
    -10 -1 2 o 945.73 907.82
    -9 1 2 o 812.05 778.73
    -9 -1 2 o 789.78 798.34
    -8 1 2 o 1826.78 1852.40
    -8 -1 2 o 1818.06 1813.66
    -7 1 2 o 959.37 977.26
    -7 -1 2 o 922.57 945.42
    -6 1 2 o 1323.03 1226.65
    -6 -1 2 o 1286.82 1198.09
    -5 1 2 o 363.75 350.00
    -5 -1 2 o 371.88 365.98
    -4 1 2 o 2815.74 2869.72
    -4 -1 2 o 2734.71 2810.29
    -3 1 2 o 1219.83 1229.48
    -3 -1 2 o 1142.91 1154.59
    -2 1 2 o 3776.12 3725.08
    -2 -1 2 o 3894.36 3900.79
    -1 1 2 o 9303.71 8749.83
    -1 -1 2 o 9355.35 8837.50
    0 1 2 o 834.41 923.51
    0 -1 2 o 932.50 1056.00
    1 1 2 o 4074.78 4096.85
    1 -1 2 o 4339.95 4295.02
    2 1 2 o 913.14 995.43
    2 -1 2 o 915.75 976.53
    3 1 2 o 436.16 431.66
    3 -1 2 o 453.01 444.15
    4 1 2 o 6249.57 5631.68
    4 -1 2 o 5908.69 5476.27
    5 1 2 o 1043.32 1095.27
    5 -1 2 o 1098.68 1146.86
    6 1 2 o 3257.32 3117.95
    6 -1 2 o 3290.92 3244.68
    7 1 2 o 1247.71 1215.77
    7 -1 2 o 1387.21 1340.41
    8 1 2 o 714.37 680.25
    8 -1 2 o 755.38 734.22
    9 1 2 o 1414.29 1357.59
    9 -1 2 o 1332.45 1344.18
    10 1 2 o 358.34 309.16
    10 -1 2 o 306.69 310.53
    11 1 2 < -0.80 1.47
    11 -1 2 < 2.81 1.02
    -11 2 2 o 323.43 320.65
    -11 -2 2 o 595.72 286.24
    -10 2 2 < 79.23 13.49
    -10 -2 2 < 20.96 18.10
    -9 2 2 < 0.30 1.69
    -9 -2 2 < 4.21 3.31
    -8 2 2 o 149.13 131.42
    -8 -2 2 o 161.27 144.99
    -7 2 2 o 1499.64 1485.61
    -7 -2 2 o 1468.15 1449.26
    -6 2 2 o 4119.51 4135.26
    -6 -2 2 o 4152.01 4179.85
    -5 2 2 o 628.22 680.39
    -5 -2 2 o 572.56 643.73
    -4 2 2 o 1690.39 1716.38
    -4 -2 2 o 1762.70 1807.15
    -3 2 2 o 2925.66 3038.84
    -3 -2 2 o 2870.70 3022.42
    -2 2 2 o 247.92 264.91
    -2 -2 2 o 237.09 255.82
    -1 2 2 o 55.46 59.08
    -1 -2 2 o 56.76 57.04
    0 2 2 o 1354.72 1391.19
    0 -2 2 o 1449.29 1498.43
    1 2 2 o 8572.69 8095.27
    1 -2 2 o 8379.73 8063.38
    2 2 2 o 10415.40 9968.50
    2 -2 2 o 10931.50 10240.40
    3 2 2 o 1133.78 1319.72
    3 -2 2 o 1207.49 1337.51
    4 2 2 o 1638.14 1713.06
    4 -2 2 o 1565.73 1668.72
    5 2 2 o 182.93 168.83
    5 -2 2 o 170.59 168.37
    6 2 2 o 60.27 50.26
    6 -2 2 < 59.77 41.21
    7 2 2 o 236.08 240.51
    7 -2 2 o 265.97 231.80
    8 2 2 < 17.05 14.85
    8 -2 2 < 20.16 25.10
    9 2 2 o 1111.11 1122.63
    9 -2 2 o 1060.77 1094.76
    10 2 2 o 679.77 665.90
    10 -2 2 o 693.21 641.32
    -11 -3 2 o 537.35 488.81
    -10 3 2 o 683.48 649.59
    -10 -3 2 o 649.38 603.62
    -9 3 2 o 1307.28 1366.95
    -9 -3 2 o 1403.66 1452.52
    -8 3 2 o 1569.94 1581.15
    -8 -3 2 o 1595.92 1599.04
    -7 3 2 o 988.26 972.24
    -7 -3 2 o 1022.96 969.73
    -6 3 2 o 519.60 499.75
    -6 -3 2 o 475.88 486.51
    -5 3 2 o 64.39 59.52
    -5 -3 2 o 50.85 55.55
    -4 3 2 o 1219.23 1234.88
    -4 -3 2 o 1362.14 1341.91
    -3 3 2 o 2633.32 2615.25
    -3 -3 2 o 2737.62 2689.32
    -2 3 2 o 1677.35 1765.63
    -2 -3 2 o 1601.43 1721.48
    -1 3 2 o 10831.00 9841.89
    -1 -3 2 o 10555.40 9631.12
    0 3 2 o 6707.00 6450.96
    0 -3 2 o 6645.92 6389.09
    1 3 2 o 9758.22 8983.10
    1 -3 2 o 9550.42 8830.34
    2 -3 2 o 1818.36 1689.09
    3 -3 2 o 1242.69 1160.19
    4 -3 2 o 769.33 732.26
    5 3 2 o 3842.01 3672.38
    5 -3 2 o 3718.35 3609.26
    6 3 2 o 2194.15 2239.77
    6 -3 2 o 2179.10 2192.82
    7 3 2 o 1275.39 1296.89
    7 -3 2 o 1329.24 1307.98
    8 3 2 o 979.13 997.77
    8 -3 2 o 1039.91 1003.58
    9 3 2 o 245.21 264.61
    9 -3 2 o 307.49 295.70
    10 -3 2 o 173.60 176.70
    -10 -4 2 < 47.94 53.48
    -9 4 2 < 18.15 15.51
    -9 -4 2 < 22.36 16.69
    -8 4 2 o 644.46 762.97
    -8 -4 2 o 755.38 779.83
    -7 4 2 o 2315.70 2600.51
    -7 -4 2 o 2651.07 2718.04
    -6 4 2 o 1197.46 1228.57
    -6 -4 2 o 1147.42 1216.08
    -5 4 2 o 4003.88 4062.03
    -5 -4 2 o 4060.74 4115.55
    -4 4 2 o 970.31 911.83
    -4 -4 2 o 942.63 895.49
    -3 4 2 o 612.07 644.45
    -3 -4 2 o 494.03 549.08
    -2 4 2 o 811.85 807.22
    -2 -4 2 o 754.98 760.25
    -1 4 2 o 184.43 196.60
    -1 -4 2 o 191.65 202.24
    0 -4 2 o 269.58 262.73
    1 -4 2 o 660.51 707.26
    2 -4 2 o 1066.28 1085.08
    3 -4 2 o 3919.23 3842.13
    4 -4 2 o 1031.48 1035.45
    5 -4 2 o 1497.73 1457.43
    6 -4 2 o 277.90 259.94
    7 -4 2 o 298.26 101.78
    8 -4 2 o 382.81 335.88
    9 -4 2 o 437.06 452.89
    10 -4 2 o 466.65 477.58
    -10 -5 2 o 362.15 352.92
    -9 -5 2 o 799.01 764.16
    -8 -5 2 o 511.78 474.96
    -7 5 2 o 819.27 817.02
    -7 -5 2 o 760.30 833.44
    -6 5 2 o 182.73 169.49
    -6 -5 2 o 171.70 173.21
    -5 5 2 o 870.42 839.98
    -5 -5 2 o 797.61 807.22
    -4 5 2 o 488.01 465.90
    -4 -5 2 o 413.39 391.50
    -3 5 2 o 2361.13 2336.07
    -3 -5 2 o 2277.69 2298.09
    -2 5 2 o 2486.89 2390.26
    -2 -5 2 o 2303.26 2265.88
    -1 -5 2 o 3723.77 3721.71
    0 -5 2 o 1692.90 1720.31
    1 -5 2 o 1130.97 1088.08
    2 -5 2 o 86.65 84.35
    3 -5 2 o 389.12 377.48
    4 -5 2 o 422.22 413.19
    5 -5 2 o 872.72 857.28
    6 -5 2 o 611.07 608.85
    7 -5 2 o 720.18 674.09
    8 -5 2 o 664.52 607.82
    9 -5 2 o 277.90 245.36
    -9 -6 2 o 242.00 230.64
    -8 -6 2 o 272.29 279.34
    -7 -6 2 o 318.42 314.93
    -6 -6 2 o 840.73 862.98
    -5 -6 2 o 1420.61 1404.18
    -4 -6 2 o 1235.27 1240.23
    -3 -6 2 o 249.12 240.24
    -2 -6 2 o 880.25 895.43
    -1 -6 2 o 88.96 97.12
    0 -6 2 o 1064.88 1037.06
    1 -6 2 o 683.38 680.03
    2 -6 2 o 4502.82 4473.54
    3 -6 2 o 3115.51 3060.92
    4 -6 2 o 1088.55 1083.09
    5 -6 2 o 284.92 285.64
    6 -6 2 o 40.52 32.07
    7 -6 2 o 544.07 587.84
    8 -6 2 o 224.15 244.50
    -8 -7 2 o 877.24 853.11
    -7 -7 2 o 486.91 466.61
    -6 -7 2 o 133.69 136.43
    -5 -7 2 < 11.43 6.09
    -4 -7 2 o 704.44 717.78
    -3 -7 2 o 182.33 179.44
    -2 -7 2 o 1030.08 1036.29
    -1 -7 2 o 1178.51 1174.10
    0 -7 2 o 2636.02 2554.35
    1 -7 2 o 580.08 567.10
    2 -7 2 o 185.04 196.68
    3 -7 2 o 98.59 87.34
    4 -7 2 o 416.50 429.83
    5 -7 2 o 709.45 733.86
    6 -7 2 o 1098.58 1096.11
    7 -7 2 o 1084.64 1042.02
    -6 -8 2 o 228.56 241.64
    -5 -8 2 o 612.77 605.41
    -4 -8 2 o 402.36 388.61
    -3 -8 2 o 94.07 90.40
    -2 -8 2 < 6.72 5.50
    -1 -8 2 o 103.20 99.53
    0 -8 2 o 100.59 90.62
    1 -8 2 o 282.52 277.23
    2 -8 2 o 955.76 975.65
    3 -8 2 o 1239.89 1206.31
    4 -8 2 o 629.62 634.82
    5 -8 2 o 425.53 397.38
    6 -8 2 o 105.31 104.65
    -4 -9 2 o 279.61 247.22
    -3 -9 2 o 565.13 531.00
    -2 -9 2 o 803.62 755.53
    -1 -9 2 o 511.98 482.27
    0 -9 2 o 369.57 363.53
    1 -9 2 o 168.19 161.97
    2 -9 2 o 20.86 21.16
    3 -9 2 < 15.65 21.03
    4 -9 2 o 148.93 137.01
    -11 0 3 < 12.24 13.77
    -10 0 3 o 1128.46 1141.55
    -9 0 3 o 1041.21 931.28
    -8 0 3 o 958.07 917.05
    -7 0 3 < 1195.36 935.53
    -6 0 3 o 4839.70 4511.04
    -5 0 3 o 195.06 189.98
    -4 0 3 o 2266.35 2282.07
    -3 0 3 o 369.27 350.89
    -2 0 3 o 7993.62 7606.51
    -1 0 3 o 7391.58 6927.69
    0 0 3 o 13.84 6.26
    1 0 3 o 11261.70 10897.20
    2 0 3 o 875.13 1051.89
    3 0 3 o 356.73 391.59
    4 0 3 o 105.40 120.87
    5 0 3 o 1381.39 1390.90
    6 0 3 o 1129.37 1060.50
    7 0 3 o 430.35 410.51
    8 0 3 o 267.47 255.35
    9 0 3 o 438.37 454.11
    10 0 3 < 11.83 4.42
    -11 1 3 o 677.66 637.41
    -11 -1 3 o 641.86 600.54
    -10 1 3 o 410.99 473.31
    -10 -1 3 o 414.70 425.26
    -9 1 3 < 124.76 53.91
    -9 -1 3 o 66.09 55.73
    -8 1 3 < 5.52 0.27
    -8 -1 3 < 6.72 0.46
    -7 1 3 o 592.81 583.35
    -7 -1 3 o 532.44 535.53
    -6 1 3 o 1033.19 1048.73
    -6 -1 3 o 934.40 939.17
    -5 1 3 o 2257.33 2340.03
    -5 -1 3 o 2193.54 2261.56
    -4 1 3 o 5326.50 5348.15
    -4 -1 3 o 5497.30 5531.61
    -3 1 3 o 5931.65 5701.08
    -3 -1 3 o 5829.16 5667.91
    -2 1 3 o 44285.30 40691.00
    -2 -1 3 o 44296.00 40738.30
    -1 1 3 o 6629.87 6223.97
    -1 -1 3 o 6702.88 6258.16
    0 1 3 o 526.62 477.47
    0 -1 3 o 522.61 470.23
    1 1 3 o 1323.53 1401.54
    1 -1 3 o 1286.22 1351.65
    2 1 3 o 4266.44 4303.83
    2 -1 3 o 4312.27 4373.73
    3 1 3 o 7704.08 6959.33
    3 -1 3 o 7213.16 6913.75
    4 1 3 o 3691.07 3742.92
    4 -1 3 o 3514.36 3625.18
    5 1 3 o 2654.08 2667.37
    5 -1 3 o 2674.13 2673.63
    6 1 3 o 1843.93 1789.84
    6 -1 3 o 1884.85 1863.53
    7 1 3 o 92.87 94.82
    7 -1 3 o 103.50 116.10
    8 1 3 o 704.94 710.18
    8 -1 3 o 712.06 709.47
    9 1 3 o 684.38 633.17
    9 -1 3 o 671.34 639.14
    10 1 3 o 756.19 758.50
    10 -1 3 o 733.82 753.49
    -11 2 3 o 316.32 363.76
    -11 -2 3 o 486.21 384.75
    -10 2 3 o 255.34 262.34
    -10 -2 3 o 263.36 267.85
    -9 2 3 o 805.83 819.52
    -9 -2 3 o 832.41 836.40
    -8 2 3 o 1140.70 1134.93
    -8 -2 3 o 1154.04 1107.18
    -7 2 3 o 2291.13 2268.20
    -7 -2 3 o 2182.71 2179.84
    -6 2 3 o 1252.72 1231.65
    -6 -2 3 o 1234.37 1230.19
    -5 2 3 o 51.55 56.27
    -5 -2 3 o 62.18 69.29
    -4 2 3 o 1164.77 1096.12
    -4 -2 3 o 1130.57 1086.46
    -3 2 3 o 1364.85 1400.36
    -3 -2 3 o 1385.31 1417.30
    -2 2 3 o 1304.37 1431.33
    -2 -2 3 o 1354.92 1462.93
    -1 2 3 o 5372.34 5391.22
    -1 -2 3 o 5334.73 5332.08
    0 2 3 o 5753.64 5648.85
    0 -2 3 o 5854.93 5846.67
    1 2 3 o 2070.09 2104.48
    1 -2 3 o 1968.49 2029.53
    2 2 3 o 2549.67 2478.14
    2 -2 3 o 2822.96 2627.64
    3 2 3 o 140.01 139.15
    3 -2 3 o 108.31 115.73
    4 2 3 < 14.54 7.98
    4 -2 3 < 14.14 7.34
    5 2 3 o 24.17 19.75
    5 -2 3 o 29.79 23.34
    6 2 3 o 871.52 868.45
    6 -2 3 o 947.94 941.63
    7 2 3 o 260.25 243.96
    7 -2 3 o 243.80 232.65
    8 2 3 o 2867.59 2862.10
    8 -2 3 o 2834.50 2828.74
    9 2 3 o 1166.77 1143.52
    9 -2 3 o 1213.71 1177.81
    10 2 3 o 824.08 813.87
    10 -2 3 o 822.88 805.77
    -11 3 3 o 654.69 653.16
    -10 3 3 o 176.01 180.47
    -9 3 3 o 321.03 334.32
    -9 -3 3 o 351.42 345.52
    -8 3 3 o 637.44 616.46
    -8 -3 3 o 641.15 616.78
    -7 3 3 o 1018.65 1030.65
    -7 -3 3 o 1058.16 1087.83
    -6 3 3 o 733.02 765.40
    -6 -3 3 o 725.80 761.66
    -5 3 3 o 2261.84 2266.86
    -5 -3 3 o 2327.03 2324.19
    -4 3 3 o 3305.56 3280.03
    -4 -3 3 o 3435.84 3324.20
    -3 3 3 o 2051.63 2208.40
    -3 -3 3 o 2116.42 2277.95
    -2 3 3 o 1634.03 1633.05
    -2 -3 3 o 1651.88 1691.50
    -1 3 3 o 3814.43 3473.32
    -1 -3 3 o 3908.00 3620.92
    0 3 3 o 561.12 568.00
    0 -3 3 o 556.91 559.96
    1 3 3 o 1267.16 1222.51
    1 -3 3 o 1319.01 1290.09
    2 3 3 o 2320.91 2350.54
    2 -3 3 o 2427.92 2466.42
    3 3 3 o 2045.82 2190.06
    3 -3 3 o 2159.55 2286.61
    4 3 3 o 3095.35 3098.22
    4 -3 3 o 3278.58 3213.71
    5 3 3 o 1935.10 1838.74
    5 -3 3 o 1977.42 1868.25
    6 3 3 o 1648.17 1597.50
    6 -3 3 o 1643.85 1578.18
    7 3 3 o 633.53 647.20
    7 -3 3 o 591.71 620.28
    8 3 3 o 182.03 197.11
    8 -3 3 o 227.46 201.95
    9 3 3 o 285.42 333.02
    9 -3 3 o 320.83 343.97
    10 -3 3 o 479.79 463.61
    -10 4 3 o 355.83 357.32
    -10 -4 3 o 361.14 314.36
    -9 4 3 o 714.07 744.51
    -9 -4 3 o 832.81 764.45
    -8 4 3 o 1191.65 1365.73
    -8 -4 3 o 1282.01 1351.68
    -7 4 3 o 242.70 263.05
    -7 -4 3 o 201.48 186.75
    -6 4 3 o 123.36 132.04
    -6 -4 3 o 120.15 132.51
    -5 4 3 o 931.90 894.59
    -5 -4 3 o 951.75 935.34
    -4 4 3 o 385.61 378.42
    -4 -4 3 o 383.71 374.44
    -3 4 3 o 765.41 777.01
    -3 -4 3 o 752.58 759.32
    -2 4 3 o 1234.47 1246.01
    -2 -4 3 o 1192.75 1228.02
    -1 4 3 o 8924.81 7998.97
    -1 -4 3 o 8582.82 7897.79
    0 4 3 o 4045.10 4088.80
    0 -4 3 o 4091.73 4127.10
    1 -4 3 o 1561.32 1657.53
    2 -4 3 o 431.85 469.82
    3 -4 3 o 136.80 138.92
    4 -4 3 o 21.36 13.33
    5 -4 3 o 333.86 335.24
    6 -4 3 o 754.18 757.84
    7 -4 3 o 1696.81 1693.59
    8 -4 3 o 758.09 756.24
    9 -4 3 o 303.58 320.01
    -10 -5 3 o 404.17 389.81
    -9 5 3 o 70.70 63.27
    -9 -5 3 o 66.49 58.79
    -8 5 3 o 148.23 138.65
    -8 -5 3 o 155.35 143.36
    -7 5 3 o 440.37 399.51
    -7 -5 3 o 386.82 397.42
    -6 5 3 o 1334.66 1356.28
    -6 -5 3 o 1366.95 1379.77
    -5 5 3 o 2029.47 1977.95
    -5 -5 3 o 1953.75 1960.48
    -4 5 3 o 2030.17 2062.38
    -4 -5 3 o 1979.12 2103.34
    -3 5 3 o 3891.95 3876.26
    -3 -5 3 o 3935.18 4015.70
    -2 5 3 o 652.59 676.23
    -2 -5 3 o 650.28 685.39
    -1 5 3 o 62.18 66.37
    -1 -5 3 o 52.35 51.11
    0 -5 3 o 138.80 140.38
    1 -5 3 o 1021.45 1034.65
    2 -5 3 o 1275.99 1314.96
    3 -5 3 o 3417.78 3457.82
    4 -5 3 o 807.13 838.76
    5 -5 3 o 2972.80 3007.97
    6 -5 3 o 258.55 235.93
    7 -5 3 < 93.87 33.80
    8 -5 3 o 155.05 156.20
    9 -5 3 o 179.92 185.77
    -9 -6 3 o 833.11 828.75
    -8 -6 3 o 1267.77 1196.19
    -7 6 3 o 1316.91 1245.05
    -7 -6 3 o 1276.69 1269.50
    -6 6 3 o 320.93 275.92
    -6 -6 3 o 281.11 255.09
    -5 6 3 < 30.59 30.79
    -5 -6 3 < 19.66 22.80
    -4 6 3 o 116.24 108.96
    -4 -6 3 o 108.82 113.73
    -3 6 3 o 947.54 853.09
    -3 -6 3 o 851.26 844.86
    -2 -6 3 o 1063.27 1060.99
    -1 -6 3 o 771.73 822.20
    0 -6 3 o 785.97 783.76
    1 -6 3 o 737.23 737.59
    2 -6 3 o 20.96 24.52
    3 -6 3 o 148.53 147.03
    4 -6 3 o 588.10 565.46
    5 -6 3 o 95.48 115.57
    6 -6 3 o 96.98 103.52
    7 -6 3 o 574.16 583.89
    8 -6 3 o 930.99 907.17
    -8 -7 3 < 5.72 7.60
    -7 -7 3 o 205.09 170.10
    -6 -7 3 o 147.33 157.91
    -5 -7 3 o 1113.02 1136.54
    -4 -7 3 o 741.44 762.98
    -3 -7 3 o 1140.40 1164.26
    -2 -7 3 o 533.24 546.59
    -1 -7 3 o 517.50 522.89
    0 -7 3 o 502.25 534.74
    1 -7 3 o 80.73 85.34
    2 -7 3 o 1767.31 1812.07
    3 -7 3 o 425.63 417.39
    4 -7 3 o 922.47 927.69
    5 -7 3 o 483.80 484.61
    6 -7 3 o 152.64 184.21
    7 -7 3 o 80.63 89.81
    -6 -8 3 o 136.49 140.11
    -5 -8 3 o 539.96 570.72
    -4 -8 3 < 16.85 22.32
    -3 -8 3 o 55.56 50.77
    -2 -8 3 o 549.99 532.38
    -1 -8 3 o 1651.78 1641.49
    0 -8 3 o 1508.76 1453.77
    1 -8 3 o 335.67 305.47
    2 -8 3 o 371.67 360.97
    3 -8 3 o 211.91 238.80
    4 -8 3 o 142.91 147.71
    5 -8 3 o 109.01 98.31
    6 -8 3 o 546.58 506.80
    -4 -9 3 o 946.34 894.37
    -3 -9 3 o 707.85 680.55
    -2 -9 3 o 635.84 635.73
    -1 -9 3 o 182.13 181.44
    0 -9 3 o 222.95 213.26
    1 -9 3 o 120.65 114.58
    2 -9 3 o 389.33 374.57
    3 -9 3 o 345.50 352.90
    4 -9 3 o 554.60 535.97
    -11 0 4 < 10.23 5.03
    -10 0 4 o 504.26 507.01
    -9 0 4 o 412.19 378.71
    -8 0 4 < 4.41 0.51
    -7 0 4 o 270.08 264.08
    -6 0 4 o 58.47 44.07
    -5 0 4 o 642.96 694.73
    -4 0 4 o 7230.61 7019.87
    -3 0 4 o 2359.42 2372.65
    -2 0 4 o 52760.60 48474.60
    -1 0 4 o 316.72 401.93
    0 0 4 o 693.30 673.11
    1 0 4 o 89.66 55.30
    2 0 4 o 197.57 207.61
    3 0 4 o 45.83 50.28
    4 0 4 o 2563.01 2596.18
    5 0 4 o 1243.70 1212.20
    6 0 4 o 3845.82 3744.17
    7 0 4 o 1573.35 1526.27
    8 0 4 o 26.18 16.78
    9 0 4 o 183.63 175.68
    10 0 4 < 9.53 32.13
    -11 1 4 < 133.89 83.27
    -11 -1 4 < 115.93 85.35
    -10 1 4 o 212.62 195.09
    -10 -1 4 o 195.87 201.92
    -9 1 4 o 459.43 442.09
    -9 -1 4 o 449.90 421.92
    -8 1 4 o 1545.37 1540.54
    -8 -1 4 o 1518.59 1519.96
    -7 1 4 o 2029.77 2031.47
    -7 -1 4 o 2116.52 2085.90
    -6 1 4 o 3741.12 3692.26
    -6 -1 4 o 3884.63 3827.32
    -5 1 4 o 1712.35 1728.32
    -5 -1 4 o 1725.59 1761.96
    -4 1 4 o 255.24 239.17
    -4 -1 4 o 317.52 294.51
    -3 1 4 o 3732.69 3655.38
    -3 -1 4 o 3689.47 3633.07
    -2 1 4 o 39193.50 35518.20
    -2 -1 4 o 39869.00 36003.40
    -1 1 4 o 3170.67 3214.83
    -1 -1 4 o 3016.92 3014.56
    0 1 4 o 5943.59 5823.64
    0 -1 4 o 6181.88 5919.34
    1 1 4 o 2504.24 2701.96
    1 -1 4 o 2258.73 2466.41
    2 1 4 o 10441.00 9910.48
    2 -1 4 o 10375.30 9700.15
    3 1 4 o 7138.44 6598.92
    3 -1 4 o 6836.07 6404.31
    4 1 4 o 1053.65 1014.55
    4 -1 4 o 1057.76 1028.04
    5 1 4 o 55.96 51.76
    5 -1 4 o 61.88 53.93
    6 1 4 o 244.31 234.52
    6 -1 4 o 275.90 262.01
    7 1 4 o 462.74 438.89
    7 -1 4 o 381.50 362.18
    8 1 4 o 1659.30 1679.91
    8 -1 4 o 1706.23 1701.93
    9 1 4 o 687.59 646.15
    9 -1 4 o 711.26 688.08
    10 1 4 o 727.40 726.50
    10 -1 4 o 748.46 750.84
    -11 2 4 o 489.52 536.84
    -11 -2 4 o 452.41 495.45
    -10 2 4 o 652.79 664.78
    -10 -2 4 o 668.53 663.80
    -9 2 4 o 464.84 470.57
    -9 -2 4 o 439.27 461.97
    -8 2 4 o 277.70 270.40
    -8 -2 4 o 276.20 272.61
    -7 2 4 o 39.31 28.57
    -7 -2 4 o 29.39 26.33
    -6 2 4 o 599.13 597.84
    -6 -2 4 o 611.27 620.12
    -5 2 4 o 1613.57 1656.61
    -5 -2 4 o 1548.28 1632.71
    -4 2 4 o 2189.73 2272.41
    -4 -2 4 o 2044.51 2180.60
    -3 2 4 o 4388.79 4440.53
    -3 -2 4 o 4150.80 4214.76
    -2 2 4 o 2996.16 3013.07
    -2 -2 4 o 2955.55 2969.77
    -1 2 4 o 2163.26 2207.63
    -1 -2 4 o 1992.36 2038.04
    0 2 4 o 1296.15 1334.54
    0 -2 4 o 1253.53 1287.30
    1 2 4 o 728.51 682.86
    1 -2 4 o 721.39 694.15
    2 2 4 o 1457.72 1391.92
    2 -2 4 o 1545.37 1478.16
    3 2 4 o 730.01 666.98
    3 -2 4 o 601.94 548.28
    4 2 4 o 1183.92 1296.48
    4 -2 4 o 1155.64 1271.79
    5 2 4 o 4115.90 4137.73
    5 -2 4 o 4214.19 4163.68
    6 2 4 o 561.92 551.78
    6 -2 4 o 695.71 665.58
    7 2 4 o 1062.67 1044.16
    7 -2 4 o 972.41 953.23
    8 2 4 o 313.91 317.77
    8 -2 4 o 306.29 308.48
    9 2 4 o 92.77 104.83
    9 -2 4 o 115.63 109.56
    10 2 4 < 22.26 20.37
    10 -2 4 < 20.36 21.76
    -11 3 4 < 2.11 5.73
    -10 3 4 < 4.21 4.79
    -10 -3 4 < 4.21 9.02
    -9 3 4 o 684.68 700.83
    -9 -3 4 o 692.00 691.68
    -8 3 4 o 1227.05 1222.30
    -8 -3 4 o 1253.93 1232.32
    -7 3 4 o 1469.15 1468.15
    -7 -3 4 o 1368.66 1361.26
    -6 3 4 o 2611.65 2672.27
    -6 -3 4 o 2637.03 2658.95
    -5 3 4 o 2407.96 2489.48
    -5 -3 4 o 2475.16 2387.46
    -4 3 4 o 475.98 473.27
    -4 -3 4 o 478.38 465.56
    -3 3 4 o 160.06 141.74
    -3 -3 4 o 159.56 137.43
    -2 3 4 o 2250.21 2178.27
    -2 -3 4 o 2190.13 2146.16
    -1 3 4 o 5660.17 5379.30
    -1 -3 4 o 5527.89 5297.26
    0 3 4 o 2196.25 2374.28
    0 -3 4 o 2244.49 2456.95
    1 3 4 o 6437.92 6049.34
    1 -3 4 o 6609.21 6213.91
    2 3 4 o 2832.29 2849.57
    2 -3 4 o 2838.41 2883.38
    3 3 4 o 3605.43 3542.48
    3 -3 4 o 3594.59 3481.15
    4 3 4 o 882.55 911.98
    4 -3 4 o 873.83 878.14
    5 3 4 o 72.71 70.30
    5 -3 4 o 77.22 75.40
    6 3 4 o 378.19 380.45
    6 -3 4 o 369.07 382.66
    7 3 4 o 816.16 802.92
    7 -3 4 o 776.15 784.82
    8 3 4 o 1177.00 1178.44
    8 -3 4 o 1136.59 1165.57
    9 -3 4 o 1027.87 1053.99
    10 -3 4 o 481.89 517.31
    -10 4 4 o 194.46 153.62
    -10 -4 4 < -4.21 171.44
    -9 4 4 o 352.22 351.80
    -9 -4 4 o 340.99 366.61
    -8 4 4 o 85.05 114.77
    -8 -4 4 o 130.78 131.71
    -7 4 4 o 516.79 531.46
    -7 -4 4 o 532.04 518.66
    -6 4 4 o 47.04 40.79
    -6 -4 4 o 41.82 32.79
    -5 4 4 o 804.23 780.67
    -5 -4 4 o 830.70 820.45
    -4 4 4 o 1990.26 1978.70
    -4 -4 4 o 1945.43 1977.31
    -3 4 4 o 4283.09 4296.90
    -3 -4 4 o 4222.51 4330.73
    -2 4 4 o 3089.03 3192.40
    -2 -4 4 o 2998.67 3137.58
    -1 4 4 o 902.51 977.14
    -1 -4 4 o 909.23 996.32
    0 4 4 o 2497.12 2357.23
    0 -4 4 o 2460.42 2364.69
    1 4 4 o 25.47 18.62
    1 -4 4 o 25.98 16.56
    2 4 4 o 128.27 136.08
    2 -4 4 o 112.12 118.96
    3 -4 4 o 1379.59 1465.35
    4 -4 4 o 1190.54 1208.36
    5 -4 4 o 1737.73 1702.90
    6 -4 4 o 1296.25 1261.12
    7 -4 4 o 301.27 286.39
    8 -4 4 o 252.83 215.86
    9 -4 4 < 34.40 30.73
    -10 5 4 o 144.62 175.03
    -10 -5 4 o 163.87 175.71
    -9 5 4 o 229.26 238.24
    -9 -5 4 o 252.33 251.00
    -8 5 4 o 486.91 500.41
    -8 -5 4 o 464.95 502.66
    -7 5 4 o 770.53 780.63
    -7 -5 4 o 810.04 778.98
    -6 5 4 o 602.84 650.12
    -6 -5 4 o 698.82 717.71
    -5 5 4 o 780.06 790.98
    -5 -5 4 o 858.58 884.41
    -4 5 4 o 758.69 735.47
    -4 -5 4 o 772.13 752.70
    -3 5 4 o 660.41 622.36
    -3 -5 4 o 648.78 615.77
    -2 5 4 o 474.67 454.47
    -2 -5 4 o 484.60 495.48
    -1 5 4 o 554.80 588.26
    -1 -5 4 o 570.75 617.03
    0 5 4 o 1283.81 1226.75
    0 -5 4 o 1269.07 1254.92
    1 -5 4 o 3689.37 3640.59
    2 -5 4 o 2701.11 2686.80
    3 -5 4 o 836.62 849.80
    4 -5 4 o 3225.33 3239.95
    5 -5 4 o 269.68 259.52
    6 -5 4 o 946.14 1012.07
    7 -5 4 o 1290.93 1317.77
    8 -5 4 o 560.82 585.20
    9 -5 4 o 620.39 612.25
    -9 -6 4 o 533.84 484.63
    -8 6 4 o 207.90 187.64
    -8 -6 4 o 203.29 178.89
    -7 6 4 < 51.15 41.79
    -7 -6 4 < 49.04 39.94
    -6 6 4 < 19.16 12.89
    -6 -6 4 < 24.17 12.68
    -5 6 4 o 757.39 720.26
    -5 -6 4 o 734.22 740.18
    -4 6 4 o 1991.46 1872.01
    -4 -6 4 o 1916.64 1916.58
    -3 6 4 o 2397.03 2325.04
    -3 -6 4 o 2246.40 2273.88
    -2 6 4 o 712.66 655.49
    -2 -6 4 o 649.68 635.24
    -1 -6 4 o 1377.28 1396.33
    0 -6 4 o 696.21 705.24
    1 -6 4 o 1126.26 1081.72
    2 -6 4 o 435.76 458.21
    3 -6 4 o 1568.13 1599.38
    4 -6 4 o 1244.80 1240.38
    5 -6 4 o 1245.00 1187.22
    6 -6 4 o 846.15 860.93
    7 -6 4 o 179.52 196.88
    8 -6 4 o 179.22 182.04
    -8 -7 4 o 868.31 784.31
    -7 -7 4 o 620.19 607.68
    -6 -7 4 o 1054.65 1074.70
    -5 -7 4 o 708.55 733.23
    -4 -7 4 o 113.63 111.63
    -3 -7 4 o 240.60 244.06
    -2 -7 4 o 861.89 922.78
    -1 -7 4 o 1632.62 1679.31
    0 -7 4 o 937.91 918.27
    1 -7 4 o 1915.34 1932.37
    2 -7 4 o 867.51 890.50
    3 -7 4 o 670.74 650.35
    4 -7 4 o 125.06 126.77
    5 -7 4 o 135.79 137.30
    6 -7 4 o 80.53 69.31
    7 -7 4 o 257.34 278.11
    -6 -8 4 < 37.31 23.48
    -5 -8 4 o 263.06 279.34
    -4 -8 4 o 795.90 771.42
    -3 -8 4 o 634.13 643.83
    -2 -8 4 o 990.66 951.49
    -1 -8 4 o 754.18 711.85
    0 -8 4 o 193.56 186.72
    1 -8 4 o 18.75 20.99
    2 -8 4 o 102.80 98.85
    3 -8 4 o 183.53 170.30
    4 -8 4 o 876.73 874.97
    5 -8 4 o 785.77 825.58
    -4 -9 4 < 241.00 85.18
    -3 -9 4 < 90.46 15.46
    -2 -9 4 o 129.47 13.76
    -1 -9 4 o 413.80 408.16
    0 -9 4 o 397.05 388.80
    1 -9 4 o 587.80 562.18
    2 -9 4 o 562.13 553.24
    3 -9 4 o 187.94 208.21
    -11 0 5 < 7.72 7.59
    -10 0 5 o 178.42 187.98
    -9 0 5 < 158.56 31.52
    -8 0 5 < 8.62 9.72
    -7 0 5 o 2166.16 2210.05
    -6 0 5 o 6138.25 6042.69
    -5 0 5 o 1230.46 1327.84
    -4 0 5 o 2566.12 2801.51
    -3 0 5 o 390.03 384.85
    -2 0 5 o 646.87 722.08
    -1 0 5 o 75.42 57.21
    0 0 5 o 197.47 205.30
    1 0 5 o 2612.56 2850.18
    2 0 5 o 7304.82 7067.25
    3 0 5 o 2763.09 2864.05
    4 0 5 o 3112.10 3233.75
    5 0 5 o 1044.22 1083.96
    6 0 5 o 239.69 233.92
    7 0 5 o 808.94 801.41
    8 0 5 < 7.52 1.42
    9 0 5 o 739.74 719.99
    10 0 5 o 345.00 373.86
    -11 1 5 o 511.78 550.52
    -11 -1 5 o 543.77 547.74
    -10 1 5 o 998.29 1042.47
    -10 -1 5 o 1031.78 1053.56
    -9 1 5 o 1083.33 1052.36
    -9 -1 5 o 1112.72 1083.80
    -8 1 5 o 1176.10 1190.30
    -8 -1 5 o 1247.21 1217.19
    -7 1 5 o 440.88 439.27
    -7 -1 5 o 390.73 403.60
    -6 1 5 o 483.00 474.35
    -6 -1 5 o 500.05 492.05
    -5 1 5 o 242.50 256.31
    -5 -1 5 o 231.07 253.21
    -4 1 5 o 4226.22 4172.06
    -4 -1 5 o 4030.26 4023.88
    -3 1 5 o 7078.07 6594.00
    -3 -1 5 o 7060.72 6663.10
    -2 1 5 o 8930.83 8489.31
    -2 -1 5 o 8785.41 8335.24
    -1 1 5 o 2622.99 2861.80
    -1 -1 5 o 2652.17 2839.94
    0 1 5 o 3723.47 3663.23
    0 -1 5 o 3647.95 3620.15
    1 1 5 o 2130.36 2306.26
    1 -1 5 o 2261.94 2470.76
    2 1 5 o 986.45 920.56
    2 -1 5 o 1036.00 965.69
    3 1 5 o 275.40 228.51
    3 -1 5 o 259.55 206.16
    4 1 5 o 1655.79 1664.68
    4 -1 5 o 1711.95 1735.90
    5 1 5 o 3033.47 3055.07
    5 -1 5 o 3048.32 3102.85
    6 1 5 o 1114.82 1069.57
    6 -1 5 o 1218.02 1184.86
    7 1 5 o 2813.44 2723.59
    7 -1 5 o 2698.50 2605.69
    8 1 5 o 1042.82 1025.72
    8 -1 5 o 973.32 962.55
    9 1 5 o 289.14 278.07
    9 -1 5 o 281.21 276.43
    10 1 5 o 73.51 72.55
    10 -1 5 o 72.31 64.98
    -11 2 5 o 191.76 230.15
    -11 -2 5 o 253.53 240.54
    -10 2 5 o 115.43 126.40
    -10 -2 5 o 120.15 126.09
    -9 2 5 < 19.36 20.02
    -9 -2 5 < 15.95 15.08
    -8 2 5 o 623.00 608.58
    -8 -2 5 o 644.26 627.82
    -7 2 5 o 449.00 443.00
    -7 -2 5 o 442.88 443.27
    -6 2 5 o 1655.49 1671.67
    -6 -2 5 o 1678.85 1751.49
    -5 2 5 o 2260.84 2209.07
    -5 -2 5 o 2342.67 2347.68
    -4 2 5 o 316.62 341.58
    -4 -2 5 o 334.27 363.79
    -3 2 5 o 5065.35 4911.24
    -3 -2 5 o 5111.98 4854.28
    -2 2 5 o 1996.77 2119.13
    -2 -2 5 o 2023.55 2120.90
    -1 2 5 o 549.89 553.14
    -1 -2 5 o 553.40 547.15
    0 2 5 o 2088.64 2114.55
    0 -2 5 o 2079.41 2128.04
    1 2 5 o 9392.26 8810.94
    1 -2 5 o 9507.79 8791.06
    2 2 5 o 13844.10 12923.00
    2 -2 5 o 13919.40 12827.60
    3 2 5 o 6402.72 6089.92
    3 -2 5 o 6317.27 6071.14
    4 2 5 o 2001.49 2030.01
    4 -2 5 o 1914.04 1957.00
    5 2 5 o 782.26 742.49
    5 -2 5 o 819.57 804.96
    6 2 5 o 56.46 44.93
    6 -2 5 o 60.98 39.77
    7 2 5 o 51.65 46.14
    7 -2 5 o 57.47 54.62
    8 2 5 o 452.01 460.67
    8 -2 5 o 466.35 454.76
    9 2 5 o 419.91 408.26
    9 -2 5 o 418.21 381.85
    10 2 5 o 410.29 416.10
    10 -2 5 o 410.29 414.23
    -11 3 5 o 152.14 115.77
    -10 3 5 o 576.87 596.77
    -10 -3 5 o 633.73 661.37
    -9 3 5 o 1472.66 1502.96
    -9 -3 5 o 1442.67 1509.89
    -8 3 5 o 551.29 579.99
    -8 -3 5 o 564.43 582.96
    -7 3 5 o 729.81 709.45
    -7 -3 5 o 746.76 706.70
    -6 3 5 < 11.13 12.60
    -6 -3 5 < 15.55 16.49
    -5 3 5 o 128.37 125.62
    -5 -3 5 o 138.10 131.51
    -4 3 5 o 1335.06 1367.23
    -4 -3 5 o 1404.16 1442.41
    -3 3 5 o 1554.19 1629.68
    -3 -3 5 o 1421.01 1494.19
    -2 3 5 o 3693.98 3679.18
    -2 -3 5 o 3825.76 3894.33
    -1 3 5 o 4387.89 4473.43
    -1 -3 5 o 4332.53 4431.38
    0 3 5 o 1707.84 1862.52
    0 -3 5 o 1814.95 1940.29
    1 3 5 o 121.25 166.86
    1 -3 5 o 104.80 150.32
    2 3 5 o 2129.96 1903.29
    2 -3 5 o 2034.28 1838.05
    3 3 5 o 717.98 712.96
    3 -3 5 o 709.25 717.16
    4 3 5 o 1521.20 1560.27
    4 -3 5 o 1590.70 1560.73
    5 3 5 o 1179.71 1222.06
    5 -3 5 o 1155.34 1133.42
    6 3 5 o 1011.83 999.95
    6 -3 5 o 958.77 935.96
    7 3 5 o 1081.73 1066.76
    7 -3 5 o 1087.95 1086.46
    8 3 5 o 515.29 492.87
    8 -3 5 o 510.98 480.80
    9 -3 5 o 369.37 365.38
    -10 4 5 o 121.15 99.42
    -9 4 5 o 66.99 95.17
    -9 -4 5 < 78.73 88.32
    -8 4 5 o 55.16 56.64
    -8 -4 5 o 83.44 66.33
    -7 4 5 o 637.34 684.94
    -7 -4 5 o 577.17 570.18
    -6 4 5 o 772.84 793.28
    -6 -4 5 o 883.35 846.72
    -5 4 5 o 2219.12 2222.37
    -5 -4 5 o 2191.04 2191.20
    -4 4 5 o 740.84 749.86
    -4 -4 5 o 722.99 724.71
    -3 4 5 o 703.03 720.86
    -3 -4 5 o 690.30 711.82
    -2 4 5 o 73.01 78.51
    -2 -4 5 o 64.29 68.91
    -1 4 5 o 92.67 104.77
    -1 -4 5 o 78.43 99.57
    0 4 5 o 43.12 50.11
    0 -4 5 o 70.50 76.04
    1 4 5 o 1364.55 1378.16
    1 -4 5 o 1277.59 1298.11
    2 4 5 o 2299.65 2212.99
    2 -4 5 o 2296.54 2211.03
    3 4 5 o 3357.41 3374.70
    3 -4 5 o 3373.25 3402.25
    4 4 5 o 2017.73 2309.89
    4 -4 5 o 2229.75 2247.12
    5 -4 5 o 470.26 479.90
    6 -4 5 o 447.29 471.16
    7 4 5 o 177.71 235.67
    7 -4 5 o 210.61 224.30
    8 -4 5 o 226.25 216.87
    9 -4 5 o 537.35 536.09
    -10 5 5 o 358.64 347.77
    -9 5 5 o 587.20 573.15
    -9 -5 5 o 623.80 581.77
    -8 5 5 o 472.37 458.79
    -8 -5 5 o 428.94 446.93
    -7 5 5 o 392.43 392.37
    -7 -5 5 o 411.99 383.45
    -6 5 5 o 412.89 440.31
    -6 -5 5 o 395.85 418.78
    -5 5 5 o 1658.60 1666.91
    -5 -5 5 o 1637.74 1691.45
    -4 5 5 o 1010.92 1018.67
    -4 -5 5 o 1000.69 999.72
    -3 5 5 o 1181.62 1150.21
    -3 -5 5 o 1259.04 1240.61
    -2 5 5 o 1474.56 1442.62
    -2 -5 5 o 1378.19 1359.36
    -1 5 5 o 999.89 1015.86
    -1 -5 5 o 990.36 1018.93
    0 5 5 o 1985.64 1981.64
    0 -5 5 o 1957.26 1959.94
    1 5 5 o 1083.13 1033.58
    1 -5 5 o 1121.44 1062.33
    2 5 5 o 248.12 262.22
    2 -5 5 o 250.52 243.47
    3 -5 5 o 724.80 733.77
    4 -5 5 o 573.86 562.50
    5 -5 5 o 1476.27 1419.55
    6 -5 5 o 1567.63 1543.23
    7 -5 5 o 597.63 614.01
    8 -5 5 o 681.97 677.22
    -9 6 5 o 132.99 143.71
    -9 -6 5 o 126.17 136.43
    -8 6 5 o 360.04 335.44
    -8 -6 5 o 308.49 305.39
    -7 6 5 o 644.06 616.87
    -7 -6 5 o 658.60 615.72
    -6 6 5 o 436.06 421.36
    -6 -6 5 o 377.49 357.50
    -5 6 5 o 230.27 202.12
    -5 -6 5 o 191.15 207.76
    -4 6 5 o 1757.58 1728.65
    -4 -6 5 o 1720.17 1748.96
    -3 6 5 o 1274.89 1255.79
    -3 -6 5 o 1255.93 1251.31
    -2 6 5 o 108.01 121.68
    -2 -6 5 o 113.93 116.13
    -1 6 5 < 22.06 26.08
    -1 -6 5 o 31.59 29.62
    0 -6 5 o 283.42 269.36
    1 -6 5 o 4544.04 4446.57
    2 -6 5 o 1160.46 1172.03
    3 -6 5 o 1474.46 1472.25
    4 -6 5 o 1844.53 1855.71
    5 -6 5 o 160.36 157.51
    6 -6 5 o 69.20 70.60
    7 -6 5 < 10.03 7.21
    8 -6 5 o 143.41 131.87
    -8 -7 5 o 164.58 163.71
    -7 7 5 o 164.18 143.57
    -7 -7 5 o 153.54 144.95
    -6 7 5 < 30.89 19.90
    -6 -7 5 < 30.89 23.30
    -5 7 5 o 243.50 220.70
    -5 -7 5 o 247.21 221.50
    -4 7 5 o 137.60 115.72
    -4 -7 5 o 93.27 95.95
    -3 7 5 o 759.90 673.41
    -3 -7 5 o 717.07 652.52
    -2 -7 5 o 992.77 970.91
    -1 -7 5 o 1166.67 1185.02
    0 -7 5 o 1471.46 1459.39
    1 -7 5 o 1240.69 1213.05
    2 -7 5 o 198.07 214.54
    3 -7 5 o 506.16 511.89
    4 -7 5 o 381.10 369.84
    5 -7 5 o 697.22 731.29
    6 -7 5 o 565.43 585.50
    -6 -8 5 o 1398.74 1360.17
    -5 -8 5 o 1029.68 1034.73
    -4 -8 5 o 518.30 329.82
    -3 -8 5 o 67.39 70.68
    -2 -8 5 o 126.47 110.41
    -1 -8 5 o 139.00 122.79
    0 -8 5 o 432.15 403.43
    1 -8 5 o 263.06 268.41
    2 -8 5 o 1009.32 971.52
    3 -8 5 o 590.31 571.29
    4 -8 5 o 689.49 675.80
    5 -8 5 o 385.52 356.41
    -4 -9 5 o 408.98 361.52
    -3 -9 5 o 702.93 507.87
    -2 -9 5 o 693.00 640.99
    -1 -9 5 o 388.22 381.10
    0 -9 5 o 359.34 338.25
    1 -9 5 o 288.33 300.62
    2 -9 5 < 19.66 25.35
    3 -9 5 < 13.94 15.91
    -11 0 6 o 143.82 134.79
    -10 0 6 o 411.49 375.51
    -9 0 6 o 809.64 819.06
    -8 0 6 o 243.30 256.29
    -7 0 6 o 915.45 938.95
    -6 0 6 o 855.97 880.54
    -5 0 6 o 803.12 780.33
    -4 0 6 o 285.42 298.21
    -3 0 6 o 64.89 58.47
    -2 0 6 o 3521.88 3687.23
    -1 0 6 o 6550.84 6519.94
    0 0 6 o 1324.33 1354.72
    1 0 6 o 9958.90 9527.96
    2 0 6 o 9767.55 9446.04
    3 0 6 o 216.02 248.85
    4 0 6 o 386.02 399.50
    5 0 6 o 1985.24 1980.92
    6 0 6 o 6400.71 6143.65
    7 0 6 o 3958.55 3788.29
    8 0 6 o 1419.91 1412.04
    9 0 6 o 903.41 924.89
    10 0 6 o 146.32 143.89
    -11 1 6 o 291.54 292.13
    -11 -1 6 o 320.43 281.06
    -10 1 6 o 355.03 358.70
    -10 -1 6 o 290.54 320.09
    -9 1 6 o 159.96 154.89
    -9 -1 6 < 216.93 146.35
    -8 1 6 o 106.91 110.20
    -8 -1 6 o 109.62 107.71
    -7 1 6 o 342.09 342.24
    -7 -1 6 o 380.20 377.82
    -6 1 6 o 1198.47 1225.84
    -6 -1 6 o 1111.71 1135.11
    -5 1 6 o 1308.89 1339.68
    -5 -1 6 o 1121.24 1152.37
    -4 1 6 o 1986.95 2149.51
    -4 -1 6 o 1985.34 2158.59
    -3 1 6 o 6520.66 6314.81
    -3 -1 6 o 6540.51 6289.44
    -2 1 6 < 19.06 3.99
    -2 -1 6 < 13.94 0.72
    -1 1 6 o 2252.61 2257.21
    -1 -1 6 o 2340.97 2352.21
    0 1 6 o 1520.60 1508.09
    0 -1 6 o 1507.46 1492.62
    1 1 6 o 2512.87 2595.78
    1 -1 6 o 2581.77 2686.36
    2 1 6 o 4680.13 4589.29
    2 -1 6 o 4589.57 4514.56
    3 1 6 o 2416.19 2427.52
    3 -1 6 o 2534.43 2534.61
    4 1 6 o 3191.83 3083.04
    4 -1 6 o 3354.80 3260.64
    5 1 6 o 1097.87 1072.62
    5 -1 6 o 1158.65 1140.41
    6 1 6 o 1376.98 1391.26
    6 -1 6 o 1234.27 1254.15
    7 1 6 o 332.56 328.11
    7 -1 6 o 363.65 339.21
    8 1 6 o 31.49 35.75
    8 -1 6 o 38.51 37.06
    9 1 6 o 324.44 338.91
    9 -1 6 o 341.59 349.33
    10 1 6 o 384.91 365.97
    10 -1 6 o 347.00 342.14
    -11 2 6 o 251.73 257.50
    -11 -2 6 < 276.70 248.90
    -10 2 6 o 512.28 525.00
    -10 -2 6 o 517.20 511.71
    -9 2 6 o 1130.47 1129.72
    -9 -2 6 o 1075.21 1111.87
    -8 2 6 o 1267.36 1277.78
    -8 -2 6 o 1241.99 1259.97
    -7 2 6 o 941.02 937.90
    -7 -2 6 o 900.40 902.72
    -6 2 6 o 693.51 683.38
    -6 -2 6 o 711.16 713.19
    -5 2 6 o 580.38 586.39
    -5 -2 6 o 610.77 620.01
    -4 2 6 o 1071.30 995.29
    -4 -2 6 o 1048.33 988.50
    -3 2 6 o 1373.17 1328.01
    -3 -2 6 o 1261.45 1212.91
    -2 2 6 o 3207.07 3269.59
    -2 -2 6 o 2982.63 3068.10
    -1 2 6 o 3105.78 3252.44
    -1 -2 6 o 3020.64 3134.86
    0 2 6 o 7925.12 7803.47
    0 -2 6 o 8111.76 7988.79
    1 2 6 o 1932.59 2052.36
    1 -2 6 o 2077.31 2174.69
    2 2 6 o 490.82 529.03
    2 -2 6 o 416.10 449.10
    3 2 6 o 1645.36 1501.12
    3 -2 6 o 1770.42 1570.63
    4 2 6 o 491.82 488.23
    4 -2 6 o 502.05 492.88
    5 2 6 o 40.52 47.82
    5 -2 6 o 24.37 31.08
    6 2 6 o 465.55 431.16
    6 -2 6 o 455.82 442.52
    7 2 6 o 3425.00 3443.13
    7 -2 6 o 3543.25 3527.71
    8 2 6 o 2161.55 2098.98
    8 -2 6 o 2182.71 2121.66
    9 2 6 o 843.24 858.35
    9 -2 6 o 868.91 882.55
    -11 3 6 o 415.80 421.37
    -10 3 6 o 260.55 273.71
    -10 -3 6 o 290.04 287.79
    -9 3 6 o 109.82 101.34
    -9 -3 6 o 116.94 102.03
    -8 3 6 o 30.99 23.93
    -8 -3 6 o 26.88 26.84
    -7 3 6 o 1129.67 1102.33
    -7 -3 6 o 1055.95 1033.43
    -6 3 6 o 864.40 879.14
    -6 -3 6 o 855.57 873.27
    -5 3 6 o 1607.05 1614.31
    -5 -3 6 o 1646.76 1650.44
    -4 3 6 o 1302.77 1300.02
    -4 -3 6 o 1281.81 1284.70
    -3 3 6 o 4668.50 4594.23
    -3 -3 6 o 4619.26 4541.41
    -2 3 6 o 2680.65 2683.46
    -2 -3 6 o 2681.86 2674.37
    -1 3 6 o 761.70 715.03
    -1 -3 6 o 700.93 663.10
    0 3 6 o 14.84 8.95
    0 -3 6 < 13.74 7.72
    1 3 6 o 2372.36 2312.22
    1 -3 6 o 2324.12 2255.78
    2 3 6 o 1503.45 1501.85
    2 -3 6 o 1498.73 1494.15
    3 3 6 o 2119.33 2215.68
    3 -3 6 o 2082.22 2110.41
    4 3 6 o 1572.45 1669.81
    4 -3 6 o 1688.28 1723.29
    5 3 6 o 865.10 854.57
    5 -3 6 o 900.80 873.05
    6 3 6 o 973.11 985.22
    6 -3 6 o 1004.00 1008.10
    7 3 6 o 80.43 72.81
    7 -3 6 o 67.50 61.52
    8 3 6 < 9.03 4.42
    8 -3 6 < 9.63 5.01
    9 -3 6 o 272.69 262.64
    -10 4 6 o 936.21 965.85
    -9 4 6 o 1227.25 1547.51
    -9 -4 6 o 1471.15 1578.64
    -8 4 6 o 1193.25 1301.01
    -8 -4 6 o 1309.49 1301.99
    -7 4 6 o 2464.63 2525.57
    -7 -4 6 o 2513.77 2515.07
    -6 4 6 o 870.52 881.74
    -6 -4 6 o 877.84 873.23
    -5 4 6 o 420.21 441.21
    -5 -4 6 o 469.36 467.03
    -4 4 6 o 88.86 66.65
    -4 -4 6 < 99.59 65.27
    -3 4 6 o 1673.24 1724.91
    -3 -4 6 o 1639.64 1698.95
    -2 4 6 o 1823.57 1883.05
    -2 -4 6 o 1808.63 1826.64
    -1 4 6 o 3898.27 3928.22
    -1 -4 6 o 4142.48 4125.40
    0 4 6 o 1900.90 1973.62
    0 -4 6 o 2040.30 2111.55
    1 4 6 o 2190.94 2222.14
    1 -4 6 o 2170.58 2191.47
    2 4 6 o 1076.61 1052.74
    2 -4 6 o 1103.99 1088.54
    3 4 6 o 652.19 653.73
    3 -4 6 o 667.73 645.63
    4 4 6 o 344.80 366.38
    4 -4 6 o 344.70 376.77
    5 4 6 o 876.53 956.18
    5 -4 6 o 1018.14 986.56
    6 4 6 o 278.91 285.94
    6 -4 6 o 339.18 310.42
    7 -4 6 o 714.67 713.72
    8 -4 6 o 551.90 541.38
    9 -4 6 o 503.86 489.23
    -10 5 6 o 316.72 295.10
    -9 5 6 o 269.38 250.30
    -8 5 6 < 40.52 50.60
    -8 -5 6 < 121.75 53.82
    -7 5 6 o 92.37 104.24
    -7 -5 6 o 85.45 84.69
    -6 5 6 o 427.24 437.37
    -6 -5 6 o 400.26 404.06
    -5 5 6 o 3853.24 3740.01
    -5 -5 6 o 3808.21 3744.03
    -4 5 6 o 3430.42 3405.49
    -4 -5 6 o 3401.14 3288.46
    -3 5 6 o 1630.72 1588.47
    -3 -5 6 o 1501.94 1522.60
    -2 5 6 o 195.16 201.19
    -2 -5 6 o 217.73 223.73
    -1 5 6 o 52.55 39.60
    -1 -5 6 o 41.52 29.49
    0 5 6 o 472.17 472.62
    0 -5 6 o 477.28 463.20
    1 5 6 o 1551.09 1524.83
    1 -5 6 o 1554.19 1545.22
    2 5 6 o 275.80 282.85
    2 -5 6 o 242.50 237.15
    3 -5 6 o 824.78 795.29
    4 -5 6 o 981.84 1001.12
    5 -5 6 o 446.99 441.23
    6 -5 6 o 639.45 640.37
    7 -5 6 o 103.10 120.05
    8 -5 6 < 8.93 9.30
    -9 6 6 o 826.39 679.30
    -9 -6 6 o 266.17 709.58
    -8 6 6 o 724.40 719.59
    -8 -6 6 o 764.51 726.36
    -7 6 6 o 473.77 489.61
    -7 -6 6 o 593.82 539.12
    -6 6 6 o 297.16 243.63
    -6 -6 6 o 283.02 264.79
    -5 6 6 o 36.51 47.03
    -5 -6 6 o 46.94 43.19
    -4 6 6 o 163.97 169.63
    -4 -6 6 o 166.38 164.19
    -3 6 6 o 214.22 191.50
    -3 -6 6 o 245.21 221.56
    -2 6 6 o 1020.45 923.45
    -2 -6 6 o 955.56 913.18
    -1 6 6 o 1731.31 1655.47
    -1 -6 6 o 1716.56 1685.39
    0 6 6 o 3264.24 3212.91
    0 -6 6 o 3059.95 3123.17
    1 -6 6 o 798.71 800.40
    2 -6 6 o 113.43 127.78
    3 -6 6 o 152.54 159.39
    4 -6 6 o 134.29 134.10
    5 -6 6 o 99.49 100.46
    6 -6 6 o 358.74 353.96
    7 -6 6 o 597.33 604.89
    -8 7 6 o 99.89 80.21
    -8 -7 6 o 75.02 86.14
    -7 7 6 < 87.45 64.79
    -7 -7 6 o 67.50 79.99
    -6 7 6 o 502.25 491.33
    -6 -7 6 o 584.99 531.54
    -5 7 6 o 342.99 312.98
    -5 -7 6 < 460.53 285.29
    -4 7 6 o 640.45 612.85
    -4 -7 6 o 588.10 613.89
    -3 7 6 o 588.20 534.51
    -3 -7 6 o 572.96 524.31
    -2 7 6 o 1332.85 1229.64
    -2 -7 6 o 1247.21 1168.37
    -1 -7 6 < 16.15 25.36
    0 -7 6 o 768.52 772.65
    1 -7 6 o 357.83 358.31
    2 -7 6 o 713.26 751.93
    3 -7 6 o 607.26 550.18
    4 -7 6 o 597.23 562.75
    5 -7 6 o 880.45 900.37
    6 -7 6 o 300.77 296.28
    -6 -8 6 < 825.89 388.60
    -5 -8 6 o 260.15 244.14
    -4 -8 6 o 155.55 137.12
    -3 -8 6 o 242.60 236.60
    -2 -8 6 o 637.64 559.36
    -1 -8 6 o 218.03 211.33
    0 -8 6 o 866.30 858.31
    1 -8 6 o 718.48 736.39
    2 -8 6 o 450.70 435.11
    3 -8 6 o 161.47 141.27
    4 -8 6 o 92.17 74.64
    5 -8 6 o 212.01 186.58
    -4 -9 6 o 710.86 610.42
    -3 -9 6 o 886.76 820.27
    -2 -9 6 o 228.26 251.30
    -1 -9 6 < 10.53 15.51
    0 -9 6 < 6.32 9.63
    1 -9 6 o 221.94 203.17
    2 -9 6 o 367.06 359.48
    -11 0 7 o 588.90 589.27
    -10 0 7 o 724.70 752.17
    -9 0 7 o 1223.04 1208.82
    -8 0 7 o 1236.28 1222.22
    -7 0 7 < 31.59 22.42
    -6 0 7 o 825.39 830.29
    -5 0 7 o 1988.25 2074.51
    -4 0 7 o 6123.51 6061.82
    -3 0 7 o 3815.13 3722.31
    -2 0 7 o 2578.36 2726.75
    -1 0 7 o 2275.38 2459.77
    0 0 7 o 756.99 827.47
    1 0 7 o 999.49 872.26
    2 0 7 o 66.69 105.71
    3 0 7 o 2275.08 2190.96
    4 0 7 o 3898.67 3790.08
    5 0 7 o 707.55 691.45
    6 0 7 o 417.61 412.94
    7 0 7 o 588.90 546.49
    8 0 7 o 105.81 98.74
    9 0 7 o 53.35 54.43
    -11 1 7 < -12.24 4.26
    -11 -1 7 < -0.10 4.50
    -10 1 7 o 191.35 190.11
    -10 -1 7 o 186.14 185.69
    -9 1 7 o 380.30 388.86
    -9 -1 7 o 353.82 356.41
    -8 1 7 o 838.42 837.83
    -8 -1 7 o 878.24 903.24
    -7 1 7 o 1687.08 1676.95
    -7 -1 7 o 1640.64 1677.14
    -6 1 7 o 2886.85 2863.42
    -6 -1 7 o 2965.98 3006.62
    -5 1 7 o 388.92 404.21
    -5 -1 7 o 404.27 415.10
    -4 1 7 o 4367.63 4286.98
    -4 -1 7 o 4278.97 4223.81
    -3 1 7 < 20.96 24.18
    -3 -1 7 < 23.37 23.72
    -2 1 7 o 1374.98 1397.49
    -2 -1 7 o 1361.04 1384.18
    -1 1 7 o 547.58 614.41
    -1 -1 7 o 629.82 702.55
    0 1 7 o 2443.67 2531.47
    0 -1 7 o 2519.39 2576.63
    1 1 7 o 1661.10 1806.12
    1 -1 7 o 1573.65 1708.22
    2 1 7 o 2187.33 2409.19
    2 -1 7 o 2136.28 2318.70
    3 1 7 o 2049.53 2143.47
    3 -1 7 o 2004.40 2053.54
    4 1 7 o 475.17 479.75
    4 -1 7 o 491.72 512.16
    5 1 7 < 6.12 2.61
    5 -1 7 < 4.41 3.09
    6 1 7 o 760.50 756.32
    6 -1 7 o 750.17 718.84
    7 1 7 o 1118.03 1096.68
    7 -1 7 o 1069.89 1035.41
    8 1 7 o 804.83 801.39
    8 -1 7 o 722.09 718.91
    9 1 7 o 247.12 243.91
    9 -1 7 o 280.91 281.75
    -11 2 7 o 593.52 622.22
    -11 -2 7 o 601.44 615.07
    -10 2 7 o 881.45 888.74
    -10 -2 7 o 893.38 896.83
    -9 2 7 o 277.90 283.76
    -9 -2 7 o 268.28 266.80
    -8 2 7 o 376.09 364.77
    -8 -2 7 o 392.94 365.48
    -7 2 7 o 30.19 28.71
    -7 -2 7 o 37.91 29.01
    -6 2 7 o 422.42 419.59
    -6 -2 7 o 399.66 419.34
    -5 2 7 o 4879.01 4829.55
    -5 -2 7 o 4965.66 4940.00
    -4 2 7 o 9227.48 8734.31
    -4 -2 7 o 9677.49 9190.61
    -3 2 7 o 7702.67 7447.47
    -3 -2 7 o 7611.31 7417.54
    -2 2 7 o 1813.85 1948.85
    -2 -2 7 o 1847.54 1980.41
    -1 2 7 o 469.66 480.21
    -1 -2 7 o 448.40 459.70
    0 2 7 o 260.45 268.71
    0 -2 7 o 241.50 256.16
    1 2 7 o 738.74 628.20
    1 -2 7 o 737.43 621.36
    2 2 7 o 499.85 495.13
    2 -2 7 o 481.59 474.28
    3 2 7 o 1456.31 1488.99
    3 -2 7 o 1539.95 1504.79
    4 2 7 o 1007.41 1019.79
    4 -2 7 o 1082.93 1072.07
    5 2 7 o 993.57 1002.17
    5 -2 7 o 898.90 886.19
    6 2 7 o 3567.22 3558.64
    6 -2 7 o 3463.11 3456.61
    7 2 7 o 619.19 620.48
    7 -2 7 o 699.92 662.59
    8 2 7 o 357.63 354.55
    8 -2 7 o 358.84 358.63
    9 2 7 o 67.29 59.12
    9 -2 7 o 70.60 60.63
    -11 3 7 < 8.52 5.71
    -11 -3 7 o 288.23 5.54
    -10 3 7 o 196.77 242.64
    -10 -3 7 o 223.25 236.65
    -9 3 7 o 860.69 920.41
    -9 -3 7 o 986.85 1021.67
    -8 3 7 o 525.72 489.96
    -8 -3 7 o 530.64 497.61
    -7 3 7 o 1636.13 1588.34
    -7 -3 7 o 1626.60 1603.40
    -6 3 7 o 1214.91 1250.75
    -6 -3 7 o 1162.66 1197.75
    -5 3 7 o 1451.40 1497.52
    -5 -3 7 o 1383.40 1435.40
    -4 3 7 o 360.34 327.23
    -4 -3 7 o 350.11 315.92
    -3 3 7 o 412.19 361.98
    -3 -3 7 o 427.64 365.72
    -2 3 7 o 93.27 108.67
    -2 -3 7 o 79.43 84.41
    -1 3 7 o 1561.42 1607.86
    -1 -3 7 o 1611.36 1647.11
    0 3 7 o 963.29 1055.24
    0 -3 7 o 1019.65 1100.36
    1 3 7 o 1637.64 1812.41
    1 -3 7 o 1641.55 1773.13
    2 3 7 o 2260.84 2333.56
    2 -3 7 o 2241.78 2285.84
    3 3 7 o 1459.92 1452.36
    3 -3 7 o 1484.59 1459.91
    4 3 7 o 469.56 478.25
    4 -3 7 o 524.52 518.67
    5 3 7 o 71.11 80.60
    5 -3 7 o 90.56 82.25
    6 3 7 o 237.39 249.19
    6 -3 7 o 265.07 276.89
    7 3 7 o 511.18 521.32
    7 -3 7 o 542.37 521.48
    8 3 7 o 511.38 493.18
    8 -3 7 o 549.59 496.15
    9 -3 7 o 244.91 242.29
    -10 4 7 o 435.76 435.12
    -10 -4 7 o 367.16 415.14
    -9 4 7 o 229.46 278.96
    -9 -4 7 o 238.99 260.75
    -8 4 7 o 139.50 177.72
    -8 -4 7 o 176.51 194.48
    -7 4 7 o 124.86 138.57
    -7 -4 7 < 181.93 136.49
    -6 4 7 o 398.25 348.05
    -6 -4 7 o 340.08 341.70
    -5 4 7 o 904.22 928.92
    -5 -4 7 o 895.59 907.65
    -4 4 7 o 1288.93 1291.26
    -4 -4 7 o 1302.77 1308.18
    -3 4 7 o 1871.31 1951.84
    -3 -4 7 o 1902.00 1961.68
    -2 4 7 o 2539.64 2519.75
    -2 -4 7 o 2553.18 2524.38
    -1 4 7 o 2069.08 2039.80
    -1 -4 7 o 2105.29 2063.07
    0 4 7 o 739.14 743.53
    0 -4 7 o 773.84 773.24
    1 4 7 o 321.33 325.68
    1 -4 7 o 311.30 327.65
    2 4 7 o 81.74 88.46
    2 -4 7 o 75.32 80.62
    3 4 7 o 842.34 907.27
    3 -4 7 o 835.42 857.78
    4 4 7 o 2972.80 3173.72
    4 -4 7 o 3126.34 3250.45
    5 4 7 o 3033.57 3288.95
    5 -4 7 o 3275.67 3311.94
    6 4 7 o 1292.04 1456.88
    6 -4 7 o 1408.67 1412.94
    7 -4 7 o 238.19 235.64
    8 -4 7 o 62.98 56.52
    -10 5 7 o 116.24 129.93
    -9 5 7 o 532.04 528.10
    -9 -5 7 o 448.90 498.10
    -8 5 7 o 384.91 333.79
    -8 -5 7 o 320.93 340.87
    -7 5 7 o 570.45 555.70
    -7 -5 7 o 586.20 601.39
    -6 5 7 o 626.51 643.55
    -6 -5 7 o 679.67 676.43
    -5 5 7 o 1396.04 1325.13
    -5 -5 7 o 1401.65 1372.21
    -4 5 7 o 216.12 211.82
    -4 -5 7 o 209.21 204.80
    -3 5 7 o 234.28 211.05
    -3 -5 7 o 224.95 209.02
    -2 5 7 o 52.15 48.85
    -2 -5 7 o 68.30 62.16
    -1 5 7 o 239.49 236.13
    -1 -5 7 o 194.36 203.04
    0 5 7 o 1631.12 1670.70
    0 -5 7 o 1639.74 1645.79
    1 5 7 o 3156.93 3129.71
    1 -5 7 o 3012.31 2986.43
    2 5 7 o 2883.24 2953.16
    2 -5 7 o 2823.97 2804.58
    3 5 7 o 2494.41 2710.46
    3 -5 7 o 2520.49 2607.81
    4 -5 7 o 186.14 184.39
    5 -5 7 o 291.94 333.80
    6 -5 7 o 159.56 157.37
    7 -5 7 o 775.04 779.62
    8 -5 7 o 660.71 638.31
    -9 6 7 o 158.56 166.43
    -8 6 7 o 247.41 244.05
    -8 -6 7 o 234.58 237.45
    -7 6 7 < 52.65 46.70
    -7 -6 7 < 48.64 49.31
    -6 6 7 o 84.95 61.25
    -6 -6 7 o 65.49 69.43
    -5 6 7 o 307.49 305.17
    -5 -6 7 o 286.93 290.09
    -4 6 7 o 1558.11 1623.89
    -4 -6 7 o 1585.38 1615.21
    -3 6 7 o 1428.33 1431.91
    -3 -6 7 o 1402.46 1408.17
    -2 6 7 o 571.65 604.62
    -2 -6 7 o 556.91 559.78
    -1 6 7 o 1106.10 1091.06
    -1 -6 7 o 1083.83 1077.68
    0 6 7 o 705.14 743.96
    0 -6 7 o 760.60 791.68
    1 6 7 o 531.94 556.51
    1 -6 7 o 527.73 552.43
    2 6 7 o 230.67 230.30
    2 -6 7 o 214.42 210.88
    3 -6 7 o 501.55 455.12
    4 -6 7 o 1728.30 1706.50
    5 -6 7 o 1654.79 1578.67
    6 -6 7 o 588.10 566.78
    7 -6 7 o 672.54 650.60
    -8 7 7 o 272.99 256.87
    -8 -7 7 o 243.80 239.23
    -7 7 7 o 533.54 525.07
    -7 -7 7 o 528.93 503.71
    -6 7 7 o 706.54 685.33
    -6 -7 7 o 711.96 661.86
    -5 7 7 o 751.67 728.36
    -5 -7 7 o 766.92 700.00
    -4 7 7 o 160.26 171.66
    -4 -7 7 < 233.57 181.39
    -3 7 7 o 52.95 54.53
    -3 -7 7 o 55.76 55.08
    -2 7 7 o 200.48 193.14
    -2 -7 7 o 172.50 165.23
    -1 7 7 o 462.04 407.84
    -1 -7 7 o 395.74 371.50
    0 -7 7 o 1567.33 1575.72
    1 -7 7 o 1043.92 1077.33
    2 -7 7 o 706.24 751.42
    3 -7 7 o 516.29 477.46
    4 -7 7 o 155.45 148.63
    5 -7 7 < 7.52 7.84
    6 -7 7 o 76.12 71.37
    -6 8 7 o 385.31 322.96
    -6 -8 7 o 460.43 324.22
    -5 8 7 o 330.96 276.27
    -5 -8 7 o 335.97 276.28
    -4 8 7 o 1096.17 1003.00
    -4 -8 7 o 1023.56 958.73
    -3 -8 7 o 1456.11 1507.05
    -2 -8 7 o 1039.61 1007.58
    -1 -8 7 o 277.30 267.09
    0 -8 7 o 58.87 47.78
    1 -8 7 o 48.24 68.67
    2 -8 7 o 263.46 260.64
    3 -8 7 o 523.51 484.85
    4 -8 7 o 418.01 386.30
    -3 -9 7 o 83.84 87.00
    -2 -9 7 o 289.44 277.22
    -1 -9 7 o 102.70 105.36
    0 -9 7 o 561.83 540.31
    1 -9 7 o 475.88 441.24
    2 -9 7 o 931.99 915.55
    -11 0 8 o 153.85 160.76
    -10 0 8 o 52.55 45.46
    -9 0 8 o 128.27 119.51
    -8 0 8 o 1735.22 1756.41
    -7 0 8 o 1465.14 1456.80
    -6 0 8 o 3859.86 3955.50
    -5 0 8 o 1340.98 1377.07
    -4 0 8 o 197.87 238.99
    -3 0 8 o 1566.83 1591.19
    -2 0 8 o 42.62 38.82
    -1 0 8 o 278.10 279.40
    0 0 8 o 2958.76 2752.23
    1 0 8 o 806.83 903.52
    2 0 8 o 3594.49 3918.94
    3 0 8 o 2372.16 2316.20
    4 0 8 o 214.32 209.78
    5 0 8 o 1235.37 1221.42
    6 0 8 o 28.08 20.97
    7 0 8 o 64.19 72.45
    8 0 8 o 417.01 434.55
    9 0 8 o 214.62 222.11
    -11 1 8 o 255.74 219.54
    -11 -1 8 o 225.75 210.39
    -10 1 8 o 781.96 799.55
    -10 -1 8 o 758.19 769.80
    -9 1 8 o 870.52 871.60
    -9 -1 8 o 913.54 905.16
    -8 1 8 o 1100.58 1122.37
    -8 -1 8 o 1157.85 1171.23
    -7 1 8 o 396.05 387.23
    -7 -1 8 o 423.12 411.93
    -6 1 8 o 26.68 21.47
    -6 -1 8 < 19.26 18.97
    -5 1 8 o 263.66 259.42
    -5 -1 8 o 304.38 280.93
    -4 1 8 o 4091.83 3903.23
    -4 -1 8 o 4309.06 4149.79
    -3 1 8 o 1004.00 1013.43
    -3 -1 8 o 859.69 860.95
    -2 1 8 o 3125.84 3221.77
    -2 -1 8 o 2981.82 3146.60
    -1 1 8 o 5205.85 5315.42
    -1 -1 8 o 5142.77 5224.59
    0 1 8 o 4862.56 4824.07
    0 -1 8 o 4912.61 4820.85
    1 1 8 o 3573.73 3361.85
    1 -1 8 o 3553.18 3321.33
    2 1 8 o 81.34 64.67
    2 -1 8 o 69.60 58.09
    3 1 8 o 429.74 414.06
    3 -1 8 o 408.98 387.97
    4 1 8 o 1836.91 1851.26
    4 -1 8 o 1987.45 1994.08
    5 1 8 < 10.03 11.07
    5 -1 8 < 11.13 3.49
    6 1 8 o 1364.35 1346.81
    6 -1 8 o 1336.67 1350.13
    7 1 8 o 1137.09 1108.27
    7 -1 8 o 1201.27 1150.41
    8 1 8 o 561.62 550.35
    8 -1 8 o 566.64 547.64
    9 1 8 o 242.40 255.94
    9 -1 8 o 252.23 250.92
    -11 2 8 o 205.60 225.94
    -11 -2 8 o 212.92 241.46
    -10 2 8 < 6.12 10.29
    -10 -2 8 < 2.31 12.43
    -9 2 8 o 24.07 17.11
    -9 -2 8 o 32.29 21.62
    -8 2 8 o 655.90 658.97
    -8 -2 8 o 635.04 648.60
    -7 2 8 o 601.14 623.10
    -7 -2 8 o 605.75 618.43
    -6 2 8 o 1419.51 1386.63
    -6 -2 8 o 1304.37 1291.28
    -5 2 8 o 3297.44 3294.82
    -5 -2 8 o 3142.29 3176.59
    -4 2 8 o 8612.91 8103.38
    -4 -2 8 o 8698.25 8188.38
    -3 2 8 o 269.08 282.03
    -3 -2 8 o 284.32 306.73
    -2 2 8 o 205.09 231.44
    -2 -2 8 o 232.07 221.06
    -1 2 8 o 1295.15 1258.02
    -1 -2 8 o 1259.24 1216.79
    0 2 8 o 5079.89 5000.89
    0 -2 8 o 5222.40 5153.98
    1 2 8 o 3417.98 3527.06
    1 -2 8 o 3412.17 3466.89
    2 2 8 o 3368.64 3390.71
    2 -2 8 o 3443.86 3436.61
    3 2 8 o 4730.28 4700.55
    3 -2 8 o 4837.49 4721.20
    4 2 8 o 608.46 618.21
    4 -2 8 o 671.24 686.89
    5 2 8 o 279.81 269.62
    5 -2 8 o 230.57 229.30
    6 2 8 o 202.18 219.95
    6 -2 8 o 217.53 205.32
    7 2 8 o 246.81 252.37
    7 -2 8 o 238.69 236.65
    8 2 8 o 344.60 315.10
    8 -2 8 o 387.92 348.01
    9 2 8 o 247.12 255.10
    9 -2 8 o 281.11 275.20
    -11 3 8 o 377.79 401.96
    -11 -3 8 o 347.91 385.02
    -10 3 8 o 492.42 512.73
    -10 -3 8 o 510.58 517.35
    -9 3 8 o 406.88 418.05
    -9 -3 8 o 366.06 336.76
    -8 3 8 o 633.63 637.98
    -8 -3 8 o 613.88 633.62
    -7 3 8 o 172.20 171.98
    -7 -3 8 o 197.57 198.61
    -6 3 8 o 170.99 165.93
    -6 -3 8 o 201.68 175.52
    -5 3 8 o 242.80 227.05
    -5 -3 8 o 246.11 223.36
    -4 3 8 o 542.57 544.52
    -4 -3 8 o 513.69 524.37
    -3 3 8 o 2515.78 2554.61
    -3 -3 8 o 2500.63 2531.85
    -2 3 8 o 1776.84 1882.83
    -2 -3 8 o 1840.22 1932.20
    -1 3 8 o 2910.62 2869.88
    -1 -3 8 o 3039.19 2963.83
    0 3 8 o 5082.10 4940.79
    0 -3 8 o 5024.23 4906.35
    1 3 8 o 1160.86 1206.25
    1 -3 8 o 1201.07 1241.78
    2 3 8 o 739.14 755.53
    2 -3 8 o 757.49 736.26
    3 3 8 o 27.68 29.14
    3 -3 8 o 35.80 37.91
    4 3 8 o 804.03 827.94
    4 -3 8 o 746.76 758.83
    5 3 8 o 1901.50 1945.62
    5 -3 8 o 1976.11 1945.13
    6 3 8 o 1456.91 1527.70
    6 -3 8 o 1489.91 1483.70
    7 3 8 o 1069.79 1069.59
    7 -3 8 o 1111.92 1047.91
    8 3 8 o 778.65 811.33
    8 -3 8 o 787.28 793.07
    9 -3 8 o 443.18 399.56
    -10 4 8 < 3.21 0.81
    -10 -4 8 < 4.61 1.40
    -9 4 8 o 82.84 100.15
    -9 -4 8 < 121.05 109.41
    -8 4 8 o 263.96 284.52
    -8 -4 8 o 335.87 319.38
    -7 4 8 o 2366.95 2386.60
    -7 -4 8 o 2453.60 2464.82
    -6 4 8 o 1703.43 1734.04
    -6 -4 8 o 1731.01 1739.15
    -5 4 8 o 913.84 928.36
    -5 -4 8 o 899.60 895.06
    -4 4 8 o 411.79 396.48
    -4 -4 8 o 390.43 383.67
    -3 4 8 o 130.58 134.12
    -3 -4 8 o 123.26 113.94
    -2 4 8 o 226.86 237.83
    -2 -4 8 o 224.75 233.34
    -1 4 8 o 239.29 259.18
    -1 -4 8 o 255.84 266.38
    0 4 8 o 2046.62 2067.08
    0 -4 8 o 2112.01 2120.58
    1 4 8 o 4589.97 4559.53
    1 -4 8 o 4594.99 4581.41
    2 4 8 o 3167.16 3149.92
    2 -4 8 o 3179.09 3040.48
    3 4 8 o 542.77 627.91
    3 -4 8 o 607.36 590.72
    4 4 8 o 788.68 848.57
    4 -4 8 o 899.90 908.73
    5 4 8 o 111.92 142.48
    5 -4 8 o 151.34 148.16
    6 4 8 o 121.55 171.55
    6 -4 8 o 181.02 171.72
    7 -4 8 < 21.56 22.62
    8 -4 8 o 128.47 131.76
    -9 5 8 o 502.95 470.86
    -9 -5 8 o 449.60 456.23
    -8 5 8 o 146.42 136.34
    -8 -5 8 o 149.83 152.52
    -7 5 8 < 16.65 16.29
    -7 -5 8 o 30.19 22.98
    -6 5 8 o 122.15 100.14
    -6 -5 8 < 176.11 108.06
    -5 5 8 o 51.25 46.49
    -5 -5 8 o 58.37 47.77
    -4 5 8 o 433.45 414.76
    -4 -5 8 o 448.40 444.64
    -3 5 8 o 754.28 743.93
    -3 -5 8 o 706.04 695.10
    -2 5 8 o 631.03 603.38
    -2 -5 8 o 692.60 659.73
    -1 5 8 o 3799.39 3783.90
    -1 -5 8 o 3841.51 3734.42
    0 5 8 o 1493.22 1473.51
    0 -5 8 o 1576.66 1570.42
    1 5 8 o 808.84 808.06
    1 -5 8 o 839.73 859.16
    2 5 8 o 1057.26 1085.67
    2 -5 8 o 1101.28 1106.99
    3 5 8 < 20.66 13.96
    3 -5 8 o 26.68 16.24
    4 5 8 o 439.67 520.43
    4 -5 8 o 524.72 511.85
    5 -5 8 o 595.92 541.00
    6 -5 8 o 498.74 518.33
    7 -5 8 o 593.42 588.75
    -9 6 8 < 87.75 83.14
    -8 6 8 o 159.26 120.29
    -8 -6 8 o 274.39 112.29
    -7 6 8 o 580.38 619.42
    -7 -6 8 o 700.22 627.64
    -6 6 8 o 786.98 838.54
    -6 -6 8 o 840.73 859.91
    -5 6 8 o 1163.67 1181.93
    -5 -6 8 o 1150.63 1212.36
    -4 6 8 o 348.01 343.92
    -4 -6 8 o 389.02 373.68
    -3 6 8 o 429.64 441.49
    -3 -6 8 o 478.28 474.56
    -2 6 8 o 130.48 119.53
    -2 -6 8 o 133.49 117.68
    -1 6 8 o 100.29 131.63
    -1 -6 8 o 131.58 118.68
    0 6 8 o 646.17 625.18
    0 -6 8 o 654.09 642.43
    1 6 8 o 1178.51 1204.78
    1 -6 8 o 1186.73 1196.84
    2 6 8 o 1519.09 1638.06
    2 -6 8 o 1623.29 1775.42
    3 -6 8 o 1014.63 961.01
    4 -6 8 o 544.17 509.83
    5 -6 8 o 241.40 251.77
    6 -6 8 < 20.56 17.72
    7 -6 8 o 54.66 37.57
    -7 7 8 o 319.12 298.29
    -7 -7 8 o 463.44 276.81
    -6 7 8 < 46.53 61.05
    -6 -7 8 < 100.59 58.25
    -5 7 8 o 66.39 86.30
    -5 -7 8 o 75.22 81.10
    -4 7 8 o 414.50 438.27
    -4 -7 8 o 404.87 426.12
    -3 7 8 o 739.04 701.61
    -3 -7 8 o 749.07 735.18
    -2 7 8 o 1123.55 1076.06
    -2 -7 8 o 1155.34 1105.39
    -1 7 8 o 973.52 986.12
    -1 -7 8 o 1096.97 1078.60
    0 7 8 o 390.93 385.85
    0 -7 8 o 387.12 392.65
    1 -7 8 o 148.63 150.30
    2 -7 8 o 70.00 91.64
    3 -7 8 o 39.82 47.50
    4 -7 8 o 154.85 146.59
    5 -7 8 o 755.68 765.43
    -6 8 8 o 293.95 313.47
    -6 -8 8 o 278.71 304.60
    -5 8 8 o 280.11 246.54
    -5 -8 8 o 309.60 247.24
    -4 8 8 o 669.64 652.68
    -4 -8 8 o 586.50 596.77
    -3 8 8 o 244.91 240.20
    -3 -8 8 < 265.27 227.79
    -2 8 8 < 16.75 18.14
    -2 -8 8 < 10.53 16.46
    -1 -8 8 o 44.43 54.95
    0 -8 8 o 181.83 182.45
    1 -8 8 o 502.55 502.91
    2 -8 8 o 723.69 711.86
    3 -8 8 o 489.42 507.41
    4 -8 8 o 97.68 102.44
    -3 -9 8 o 140.71 165.34
    -2 -9 8 o 194.16 196.65
    -1 -9 8 o 522.91 495.90
    0 -9 8 o 486.91 448.42
    1 -9 8 o 65.39 69.82
    -11 0 9 o 174.30 208.13
    -10 0 9 o 101.19 103.04
    -9 0 9 o 299.87 301.35
    -8 0 9 o 1584.78 1567.65
    -7 0 9 o 182.63 174.57
    -6 0 9 o 583.69 576.24
    -5 0 9 o 167.59 133.91
    -4 0 9 o 212.41 196.42
    -3 0 9 o 826.29 856.07
    -2 0 9 o 1552.59 1658.81
    -1 0 9 o 7549.43 7539.98
    0 0 9 o 11393.90 10477.10
    1 0 9 o 2029.27 2037.20
    2 0 9 o 445.89 490.39
    3 0 9 o 256.44 273.55
    4 0 9 o 186.94 197.53
    5 0 9 o 51.65 43.53
    6 0 9 o 413.39 398.79
    7 0 9 o 1958.66 1860.08
    8 0 9 o 453.71 469.44
    9 0 9 o 623.40 612.40
    -11 1 9 o 300.97 314.16
    -11 -1 9 o 290.94 312.04
    -10 1 9 o 121.45 121.73
    -10 -1 9 o 143.41 140.18
    -9 1 9 o 238.39 250.43
    -9 -1 9 o 224.35 230.76
    -8 1 9 o 252.33 268.00
    -8 -1 9 o 249.72 272.83
    -7 1 9 o 296.36 299.52
    -7 -1 9 o 264.26 272.78
    -6 1 9 o 700.33 693.37
    -6 -1 9 o 664.62 662.87
    -5 1 9 o 2217.11 2244.48
    -5 -1 9 o 2067.38 2096.97
    -4 1 9 o 5788.94 5904.36
    -4 -1 9 o 5471.62 5623.03
    -3 1 9 o 1597.52 1676.74
    -3 -1 9 o 1581.77 1655.57
    -2 1 9 o 1402.96 1381.18
    -2 -1 9 o 1479.08 1476.98
    -1 1 9 o 1231.66 1235.20
    -1 -1 9 o 1300.46 1296.44
    0 1 9 o 374.48 362.30
    0 -1 9 o 357.23 344.53
    1 1 9 o 1035.39 987.18
    1 -1 9 o 937.51 890.77
    2 1 9 o 1265.46 1287.81
    2 -1 9 o 1356.52 1357.86
    3 1 9 o 3622.48 3635.18
    3 -1 9 o 3708.12 3706.11
    4 1 9 o 2952.34 2934.55
    4 -1 9 o 3069.58 3008.88
    5 1 9 o 4208.77 4178.56
    5 -1 9 o 4366.63 4253.86
    6 1 9 o 1221.73 1233.76
    6 -1 9 o 1253.93 1280.07
    7 1 9 o 420.72 441.20
    7 -1 9 o 425.93 435.52
    8 1 9 < 0.30 8.03
    8 -1 9 < 10.93 7.10
    9 1 9 o 135.89 116.24
    9 -1 9 o 129.57 114.89
    -11 2 9 o 222.54 211.72
    -11 -2 9 o 208.80 204.43
    -10 2 9 o 311.90 291.08
    -10 -2 9 o 322.83 306.59
    -9 2 9 o 666.03 653.21
    -9 -2 9 o 593.42 600.43
    -8 2 9 o 641.15 648.59
    -8 -2 9 o 596.22 618.84
    -7 2 9 o 183.43 179.71
    -7 -2 9 o 187.94 178.13
    -6 2 9 o 115.23 121.48
    -6 -2 9 o 101.09 89.01
    -5 2 9 o 1977.42 1848.34
    -5 -2 9 o 1909.22 1810.12
    -4 2 9 o 692.30 663.32
    -4 -2 9 o 711.26 666.45
    -3 2 9 o 409.79 415.87
    -3 -2 9 o 356.43 364.51
    -2 2 9 o 3271.06 3244.81
    -2 -2 9 o 3299.44 3271.74
    -1 2 9 o 2461.22 2490.16
    -1 -2 9 o 2502.74 2499.06
    0 2 9 o 2069.18 2177.91
    0 -2 9 o 1962.78 2063.05
    1 2 9 o 1714.96 1755.19
    1 -2 9 o 1791.28 1815.12
    2 2 9 o 1043.92 1020.63
    2 -2 9 o 1078.02 1053.72
    3 2 9 o 525.82 524.95
    3 -2 9 o 546.28 534.04
    4 2 9 o 26.98 20.28
    4 -2 9 o 29.89 23.21
    5 2 9 o 687.89 710.39
    5 -2 9 o 720.98 738.04
    6 2 9 o 1499.84 1525.02
    6 -2 9 o 1530.53 1544.74
    7 2 9 o 1224.44 1218.38
    7 -2 9 o 1246.40 1226.46
    8 2 9 o 730.71 683.11
    8 -2 9 o 740.54 685.35
    -10 3 9 o 317.52 340.17
    -10 -3 9 o 317.82 322.97
    -9 3 9 o 553.70 582.88
    -9 -3 9 o 587.90 572.46
    -8 3 9 < 13.14 8.70
    -8 -3 9 < 8.62 7.39
    -7 3 9 o 297.46 304.26
    -7 -3 9 o 271.58 259.55
    -6 3 9 o 661.31 658.86
    -6 -3 9 o 639.95 655.96
    -5 3 9 o 1477.47 1497.56
    -5 -3 9 o 1432.94 1471.43
    -4 3 9 o 1978.62 1968.44
    -4 -3 9 o 2012.02 2016.23
    -3 3 9 o 2080.82 2132.90
    -3 -3 9 o 2127.25 2171.47
    -2 3 9 o 673.45 716.43
    -2 -3 9 o 661.01 716.63
    -1 3 9 o 150.54 155.46
    -1 -3 9 o 137.30 135.87
    0 3 9 o 984.65 990.67
    0 -3 9 o 1017.74 1011.90
    1 3 9 o 795.50 777.26
    1 -3 9 o 719.68 704.92
    2 3 9 o 577.87 572.58
    2 -3 9 o 630.62 614.38
    3 3 9 o 943.93 994.45
    3 -3 9 o 980.94 997.62
    4 3 9 o 1394.73 1448.00
    4 -3 9 o 1424.12 1394.39
    5 3 9 o 2363.64 2439.74
    5 -3 9 o 2462.62 2549.17
    6 3 9 o 634.43 640.98
    6 -3 9 o 713.46 655.77
    7 3 9 o 130.48 141.74
    7 -3 9 o 126.97 156.12
    8 -3 9 < 7.32 3.88
    -10 4 9 o 190.85 182.47
    -10 -4 9 o 187.34 188.83
    -9 4 9 o 470.16 557.91
    -9 -4 9 o 463.34 486.08
    -8 4 9 o 201.48 196.28
    -8 -4 9 o 198.17 184.32
    -7 4 9 o 1296.75 1263.42
    -7 -4 9 o 1352.21 1321.00
    -6 4 9 o 898.20 886.16
    -6 -4 9 o 881.35 861.60
    -5 4 9 o 34.00 18.46
    -5 -4 9 < 14.64 12.39
    -4 4 9 o 25.77 21.74
    -4 -4 9 < 21.16 22.49
    -3 4 9 o 913.64 914.92
    -3 -4 9 o 924.67 947.13
    -2 4 9 o 854.27 864.23
    -2 -4 9 o 834.51 832.63
    -1 4 9 o 3249.50 3186.70
    -1 -4 9 o 3168.06 3072.00
    0 4 9 o 1246.60 1242.67
    0 -4 9 o 1283.01 1277.75
    1 4 9 o 1242.99 1258.71
    1 -4 9 o 1274.08 1277.79
    2 4 9 o 509.98 520.79
    2 -4 9 o 461.43 469.72
    3 4 9 o 544.58 591.81
    3 -4 9 o 585.09 614.85
    4 4 9 o 90.26 86.99
    4 -4 9 o 76.32 80.17
    5 4 9 o 264.46 282.48
    5 -4 9 o 307.09 282.23
    6 4 9 o 621.60 814.94
    6 -4 9 o 752.98 785.87
    7 -4 9 o 416.40 414.68
    8 -4 9 o 672.45 670.15
    -9 5 9 o 104.90 95.52
    -9 -5 9 o 106.11 101.43
    -8 5 9 < 82.84 135.19
    -8 -5 9 o 117.24 135.26
    -7 5 9 o 725.90 817.09
    -7 -5 9 o 794.70 845.46
    -6 5 9 o 1304.57 1271.15
    -6 -5 9 o 1220.03 1195.80
    -5 5 9 o 1235.27 1203.22
    -5 -5 9 o 1200.97 1195.51
    -4 5 9 o 1836.11 1733.45
    -4 -5 9 o 1763.90 1674.78
    -3 5 9 o 1303.77 1273.47
    -3 -5 9 o 1349.10 1304.70
    -2 5 9 o 970.10 978.95
    -2 -5 9 o 1013.53 1007.61
    -1 5 9 o 727.70 719.68
    -1 -5 9 o 756.49 762.86
    0 5 9 o 588.00 594.83
    0 -5 9 o 596.93 602.66
    1 5 9 o 1024.56 1028.83
    1 -5 9 o 1023.56 1022.99
    2 5 9 o 1007.61 1011.63
    2 -5 9 o 1051.84 1019.88
    3 5 9 o 1001.60 1015.69
    3 -5 9 o 1120.04 1095.95
    4 5 9 o 543.77 569.44
    4 -5 9 o 613.07 639.54
    5 -5 9 o 391.43 393.34
    6 -5 9 o 336.47 334.21
    7 -5 9 o 191.05 169.02
    -8 6 9 o 491.22 443.41
    -8 -6 9 o 445.39 456.62
    -7 6 9 o 507.57 524.22
    -7 -6 9 o 499.04 488.53
    -6 6 9 o 601.54 665.58
    -6 -6 9 o 605.15 642.57
    -5 6 9 o 200.08 193.69
    -5 -6 9 o 216.02 188.02
    -4 6 9 o 202.18 222.11
    -4 -6 9 o 217.13 231.74
    -3 6 9 o 583.99 579.95
    -3 -6 9 o 593.22 598.24
    -2 6 9 o 1508.76 1512.12
    -2 -6 9 o 1476.57 1507.23
    -1 6 9 o 2133.77 2115.69
    -1 -6 9 o 2176.79 2137.19
    0 6 9 o 846.25 807.82
    0 -6 9 o 770.93 736.49
    1 6 9 o 85.35 89.40
    1 -6 9 o 75.72 84.72
    2 6 9 o 920.56 960.50
    2 -6 9 o 868.01 957.91
    3 6 9 o 55.06 80.00
    3 -6 9 o 66.79 77.65
    4 -6 9 < 26.28 25.05
    5 -6 9 o 195.37 211.70
    6 -6 9 o 440.67 447.34
    -7 7 9 o 297.46 291.90
    -7 -7 9 o 348.71 272.34
    -6 7 9 o 296.46 284.19
    -6 -7 9 o 328.45 288.66
    -5 7 9 o 469.66 532.13
    -5 -7 9 o 535.75 575.74
    -4 7 9 o 851.76 881.11
    -4 -7 9 o 901.41 924.83
    -3 7 9 o 681.57 677.14
    -3 -7 9 o 725.80 723.31
    -2 7 9 o 594.52 573.58
    -2 -7 9 o 586.70 562.88
    -1 7 9 o 625.51 657.43
    -1 -7 9 o 644.26 637.69
    0 7 9 o 28.88 25.04
    0 -7 9 o 29.49 26.72
    1 -7 9 o 109.32 147.03
    2 -7 9 o 335.77 342.61
    3 -7 9 o 844.14 796.13
    4 -7 9 o 1225.74 1207.49
    5 -7 9 o 813.75 843.70
    -5 8 9 < 20.26 19.69
    -5 -8 9 < 7.42 16.35
    -4 8 9 o 72.91 66.35
    -4 -8 9 < 23.67 69.73
    -3 8 9 o 322.73 314.47
    -3 -8 9 o 325.74 332.25
    -2 8 9 o 928.39 922.67
    -2 -8 9 o 910.63 948.92
    -1 -8 9 o 850.86 825.96
    0 -8 9 o 1024.06 1019.35
    1 -8 9 o 992.37 968.20
    2 -8 9 o 160.96 168.03
    3 -8 9 o 250.12 227.99
    -2 -9 9 o 140.41 166.56
    -1 -9 9 o 47.94 57.53
    -11 0 10 o 459.13 489.58
    -10 0 10 o 216.93 195.56
    -9 0 10 o 145.52 142.00
    -8 0 10 o 379.60 388.57
    -7 0 10 o 44.93 46.76
    -6 0 10 o 341.89 322.81
    -5 0 10 o 385.31 410.11
    -4 0 10 o 2010.41 2063.81
    -3 0 10 o 2725.18 2746.17
    -2 0 10 o 682.27 709.30
    -1 0 10 o 321.13 405.18
    0 0 10 o 1227.95 1262.42
    1 0 10 o 133.89 112.28
    2 0 10 o 1997.38 2059.05
    3 0 10 o 1907.62 1832.94
    4 0 10 o 749.77 730.63
    5 0 10 o 4160.23 4168.52
    6 0 10 o 275.80 254.00
    7 0 10 o 138.40 144.98
    8 0 10 o 128.87 120.90
    -11 1 10 < 18.45 24.45
    -11 -1 10 < 20.76 23.88
    -10 1 10 < 29.49 35.20
    -10 -1 10 < 19.36 25.38
    -9 1 10 o 505.86 488.88
    -9 -1 10 o 529.63 502.67
    -8 1 10 o 1192.25 1175.12
    -8 -1 10 o 1157.65 1166.04
    -7 1 10 o 1863.19 1879.95
    -7 -1 10 o 1893.17 1913.30
    -6 1 10 o 2034.08 2044.48
    -6 -1 10 o 2084.33 2100.40
    -5 1 10 o 3308.87 3193.91
    -5 -1 10 o 3362.22 3262.08
    -4 1 10 o 61.18 59.29
    -4 -1 10 o 54.16 50.63
    -3 1 10 o 42.92 32.02
    -3 -1 10 o 43.22 31.35
    -2 1 10 o 1901.60 1959.02
    -2 -1 10 o 1870.81 1919.21
    -1 1 10 o 3795.98 3668.33
    -1 -1 10 o 3983.82 3876.49
    0 1 10 o 2292.73 2400.90
    0 -1 10 o 2416.19 2539.32
    1 1 10 o 5082.30 4884.65
    1 -1 10 o 5056.22 4832.50
    2 1 10 o 2402.25 2413.78
    2 -1 10 o 2315.20 2300.19
    3 1 10 o 821.58 832.11
    3 -1 10 o 709.95 730.47
    4 1 10 o 2383.19 2388.94
    4 -1 10 o 2273.37 2263.76
    5 1 10 o 121.45 137.24
    5 -1 10 o 114.53 137.01
    6 1 10 o 374.38 363.51
    6 -1 10 o 353.42 343.23
    7 1 10 o 571.65 559.43
    7 -1 10 o 574.46 550.59
    8 1 10 o 492.63 455.00
    8 -1 10 o 411.99 395.34
    -11 2 10 o 430.55 521.94
    -11 -2 10 o 562.03 577.41
    -10 2 10 o 303.08 321.49
    -10 -2 10 o 337.48 344.98
    -9 2 10 o 987.66 962.67
    -9 -2 10 o 989.16 977.31
    -8 2 10 o 118.84 135.42
    -8 -2 10 o 140.31 148.61
    -7 2 10 o 219.43 215.55
    -7 -2 10 o 224.05 216.05
    -6 2 10 o 65.29 72.18
    -6 -2 10 o 82.74 94.37
    -5 2 10 o 1160.96 1189.01
    -5 -2 10 o 1120.04 1147.63
    -4 2 10 o 2216.01 2167.34
    -4 -2 10 o 1993.77 2008.27
    -3 2 10 o 432.75 455.98
    -3 -2 10 o 519.40 526.92
    -2 2 10 o 936.41 927.89
    -2 -2 10 o 895.89 904.23
    -1 2 10 o 634.53 647.49
    -1 -2 10 o 624.21 653.66
    0 2 10 o 519.00 513.08
    0 -2 10 o 468.96 458.12
    1 2 10 o 184.73 178.02
    1 -2 10 o 191.05 178.50
    2 2 10 < 29.89 32.44
    2 -2 10 < 19.26 23.59
    3 2 10 o 879.24 874.71
    3 -2 10 o 812.65 803.42
    4 2 10 o 2569.33 2510.11
    4 -2 10 o 2536.44 2428.35
    5 2 10 o 1248.11 1287.92
    5 -2 10 o 1348.90 1286.21
    6 2 10 o 1112.82 1124.90
    6 -2 10 o 1048.63 1056.26
    7 2 10 o 226.76 237.25
    7 -2 10 o 258.95 248.43
    8 2 10 o 87.05 79.73
    8 -2 10 o 86.05 67.06
    -10 3 10 < 42.62 41.04
    -10 -3 10 o 43.12 35.40
    -9 3 10 o 423.22 441.82
    -9 -3 10 o 406.58 405.82
    -8 3 10 o 698.02 685.97
    -8 -3 10 o 703.03 718.38
    -7 3 10 o 1693.80 1635.64
    -7 -3 10 o 1646.16 1660.48
    -6 3 10 o 1632.22 1601.56
    -6 -3 10 o 1718.87 1722.34
    -5 3 10 o 1075.21 1092.28
    -5 -3 10 o 1093.26 1117.15
    -4 3 10 o 193.66 165.47
    -4 -3 10 o 181.73 159.05
    -3 3 10 o 271.29 288.60
    -3 -3 10 o 287.53 291.23
    -2 3 10 o 184.03 183.93
    -2 -3 10 o 192.86 185.96
    -1 3 10 o 1192.45 1211.21
    -1 -3 10 o 1126.16 1161.21
    0 3 10 o 3484.28 3562.92
    0 -3 10 o 3401.74 3445.80
    1 3 10 o 1754.87 1838.40
    1 -3 10 o 1686.78 1748.10
    2 3 10 o 2083.93 2045.94
    2 -3 10 o 2240.48 2172.11
    3 3 10 o 691.30 684.86
    3 -3 10 o 796.20 761.18
    4 3 10 o 528.93 546.17
    4 -3 10 o 477.68 518.16
    5 3 10 o 249.12 241.65
    5 -3 10 o 205.90 240.54
    6 3 10 o 203.69 211.42
    6 -3 10 o 221.54 222.84
    7 3 10 o 290.74 320.39
    7 -3 10 o 339.68 322.09
    8 -3 10 o 942.53 900.68
    -10 4 10 o 342.59 316.58
    -10 -4 10 o 318.92 333.26
    -9 4 10 o 263.36 282.51
    -9 -4 10 o 280.21 267.48
    -8 4 10 o 33.10 29.70
    -8 -4 10 < 23.67 26.25
    -7 4 10 o 211.21 229.98
    -7 -4 10 o 231.47 227.48
    -6 4 10 o 82.34 89.79
    -6 -4 10 o 69.00 80.31
    -5 4 10 o 556.41 548.92
    -5 -4 10 o 570.05 571.46
    -4 4 10 o 707.95 708.02
    -4 -4 10 o 730.41 722.88
    -3 4 10 o 1079.82 1078.39
    -3 -4 10 o 1117.03 1130.64
    -2 4 10 o 1115.23 1125.09
    -2 -4 10 o 1183.22 1163.82
    -1 4 10 o 806.63 820.42
    -1 -4 10 o 799.91 770.72
    0 4 10 o 923.87 962.09
    0 -4 10 o 905.22 916.09
    1 4 10 o 218.93 228.72
    1 -4 10 o 212.82 229.25
    2 4 10 o 127.27 121.31
    2 -4 10 o 155.65 150.31
    3 4 10 o 2250.71 2453.61
    3 -4 10 o 2460.42 2480.40
    4 4 10 o 787.28 813.46
    4 -4 10 o 857.98 809.87
    5 4 10 o 1312.60 1459.92
    5 -4 10 o 1468.85 1442.75
    6 4 10 o 563.73 709.65
    6 -4 10 o 768.12 704.70
    7 -4 10 o 434.26 441.75
    -9 5 10 o 155.65 152.12
    -9 -5 10 o 266.17 154.92
    -8 5 10 o 425.03 470.07
    -8 -5 10 o 457.42 478.10
    -7 5 10 o 703.94 754.91
    -7 -5 10 o 746.96 757.20
    -6 5 10 o 1232.16 1260.73
    -6 -5 10 o 1202.28 1234.53
    -5 5 10 o 261.76 285.36
    -5 -5 10 o 226.65 254.10
    -4 5 10 o 68.30 65.95
    -4 -5 10 o 66.09 57.96
    -3 5 10 o 165.88 158.35
    -3 -5 10 o 188.75 155.50
    -2 5 10 o 331.96 323.08
    -2 -5 10 o 295.65 282.63
    -1 5 10 o 1279.10 1255.46
    -1 -5 10 o 1363.84 1334.74
    0 5 10 o 240.70 260.52
    0 -5 10 o 262.36 279.32
    1 5 10 o 1461.93 1474.05
    1 -5 10 o 1597.02 1567.77
    2 5 10 o 3122.33 3212.39
    2 -5 10 o 3151.81 3218.98
    3 5 10 o 1346.39 1426.54
    3 -5 10 o 1444.78 1426.89
    4 5 10 o 348.01 429.49
    4 -5 10 o 442.18 425.89
    5 -5 10 < 8.32 5.25
    6 -5 10 o 199.38 203.03
    7 -5 10 o 544.37 553.47
    -8 6 10 < -3.51 3.59
    -8 -6 10 < 46.23 6.76
    -7 6 10 o 45.03 66.12
    -7 -6 10 < 27.28 65.51
    -6 6 10 o 130.28 149.64
    -6 -6 10 o 140.91 148.28
    -5 6 10 o 562.13 545.25
    -5 -6 10 o 576.77 560.29
    -4 6 10 o 311.20 308.88
    -4 -6 10 o 248.52 244.62
    -3 6 10 o 592.21 549.89
    -3 -6 10 o 625.01 572.14
    -2 6 10 o 1140.50 1139.25
    -2 -6 10 o 1092.56 1098.78
    -1 6 10 o 642.16 652.35
    -1 -6 10 o 580.48 592.91
    0 6 10 o 29.49 40.06
    0 -6 10 o 31.39 39.66
    1 6 10 o 323.03 334.03
    1 -6 10 o 332.06 334.96
    2 6 10 o 268.78 301.03
    2 -6 10 o 230.77 302.41
    3 6 10 o 369.67 447.39
    3 -6 10 o 396.85 432.21
    4 -6 10 o 856.28 842.70
    5 -6 10 o 799.01 838.04
    6 -6 10 o 924.88 871.69
    -7 7 10 o 672.45 619.72
    -7 -7 10 o 579.68 620.44
    -6 7 10 o 685.58 638.06
    -6 -7 10 o 612.07 613.39
    -5 7 10 o 284.12 309.75
    -5 -7 10 o 261.15 305.21
    -4 7 10 o 27.78 27.99
    -4 -7 10 < 19.86 25.09
    -3 7 10 o 27.78 37.92
    -3 -7 10 < 36.10 39.30
    -2 7 10 o 413.50 426.60
    -2 -7 10 o 408.88 422.57
    -1 7 10 o 539.36 523.61
    -1 -7 10 o 547.68 507.41
    0 7 10 o 789.18 786.91
    0 -7 10 o 788.18 760.78
    1 7 10 o 681.77 702.88
    1 -7 10 o 737.23 753.86
    2 -7 10 o 718.78 672.33
    3 -7 10 o 346.40 353.08
    4 -7 10 o 127.57 97.27
    -5 8 10 o 258.05 217.85
    -5 -8 10 o 178.12 202.94
    -4 8 10 o 437.87 370.32
    -4 -8 10 o 375.99 395.07
    -3 8 10 o 345.80 320.46
    -3 -8 10 o 253.53 265.34
    -2 8 10 o 820.37 803.60
    -2 -8 10 o 760.10 736.81
    -1 8 10 o 301.37 305.64
    -1 -8 10 o 295.76 307.29
    0 -8 10 o 233.98 236.29
    1 -8 10 o 125.56 97.59
    2 -8 10 o 91.97 81.64
    -11 0 11 o 381.30 413.92
    -10 0 11 < -0.30 0.68
    -9 0 11 o 87.25 55.06
    -8 0 11 o 648.17 652.65
    -7 0 11 o 603.65 639.12
    -6 0 11 o 750.37 734.80
    -5 0 11 o 800.92 744.87
    -4 0 11 o 1050.84 1027.49
    -3 0 11 o 562.83 605.30
    -2 0 11 o 206.90 197.77
    -1 0 11 o 131.58 110.06
    0 0 11 o 1053.45 1051.59
    1 0 11 o 1423.72 1378.85
    2 0 11 o 3001.08 3047.50
    3 0 11 o 42.92 35.35
    4 0 11 o 1467.24 1394.22
    5 0 11 o 913.04 884.81
    6 0 11 o 269.58 283.89
    7 0 11 o 84.75 76.08
    8 0 11 o 200.58 204.18
    -11 1 11 o 186.44 190.41
    -11 -1 11 o 229.46 202.68
    -10 1 11 o 662.11 664.08
    -10 -1 11 o 664.72 685.35
    -9 1 11 o 632.53 611.92
    -9 -1 11 o 619.19 602.07
    -8 1 11 o 524.12 524.19
    -8 -1 11 o 535.45 540.83
    -7 1 11 < 11.93 12.18
    -7 -1 11 < 21.96 17.40
    -6 1 11 < 13.04 10.24
    -6 -1 11 < 17.95 10.07
    -5 1 11 o 238.59 238.01
    -5 -1 11 o 217.03 216.99
    -4 1 11 o 905.12 917.70
    -4 -1 11 o 921.87 955.83
    -3 1 11 o 1495.22 1464.30
    -3 -1 11 o 1537.65 1505.19
    -2 1 11 o 4189.52 4104.88
    -2 -1 11 o 4235.85 4230.06
    -1 1 11 o 1948.23 2039.79
    -1 -1 11 o 1981.33 2069.74
    0 1 11 o 1762.50 1819.75
    0 -1 11 o 1758.59 1821.17
    1 1 11 o 522.11 471.58
    1 -1 11 o 504.06 459.35
    2 1 11 o 109.12 124.25
    2 -1 11 o 136.39 120.30
    3 1 11 o 268.08 245.00
    3 -1 11 o 239.99 237.03
    4 1 11 o 1332.35 1324.50
    4 -1 11 o 1269.07 1260.85
    5 1 11 o 1959.97 2042.74
    5 -1 11 o 1948.94 2022.60
    6 1 11 o 1189.84 1188.79
    6 -1 11 o 1215.31 1178.51
    7 1 11 o 777.75 772.81
    7 -1 11 o 851.36 849.34
    8 1 11 o 506.16 504.30
    8 -1 11 o 530.23 531.08
    -10 2 11 o 114.13 140.16
    -10 -2 11 o 116.74 138.68
    -9 2 11 o 191.05 214.59
    -9 -2 11 o 219.23 210.18
    -8 2 11 o 92.47 89.67
    -8 -2 11 o 96.98 82.83
    -7 2 11 o 1131.97 1108.43
    -7 -2 11 o 1132.58 1108.02
    -6 2 11 o 2650.46 2586.68
    -6 -2 11 o 2772.02 2783.32
    -5 2 11 o 2311.99 2254.90
    -5 -2 11 o 2226.54 2192.05
    -4 2 11 o 740.94 739.07
    -4 -2 11 o 702.23 722.97
    -3 2 11 o 758.69 768.82
    -3 -2 11 o 793.19 805.07
    -2 2 11 o 283.62 254.86
    -2 -2 11 o 245.21 250.66
    -1 2 11 o 144.62 128.57
    -1 -2 11 o 157.35 133.31
    0 2 11 o 555.81 554.55
    0 -2 11 o 561.12 548.16
    1 2 11 o 2334.25 2314.17
    1 -2 11 o 2437.75 2379.44
    2 2 11 o 1519.59 1515.84
    2 -2 11 o 1651.78 1608.75
    3 2 11 o 848.15 852.92
    3 -2 11 o 857.18 835.22
    4 2 11 o 763.71 759.87
    4 -2 11 o 696.01 703.71
    5 2 11 o 135.79 132.53
    5 -2 11 o 137.10 144.12
    6 2 11 o 46.63 47.60
    6 -2 11 o 47.24 45.82
    7 2 11 o 56.86 55.47
    7 -2 11 o 53.35 46.76
    8 2 11 o 469.86 477.93
    8 -2 11 o 506.36 467.48
    -10 3 11 o 493.33 533.21
    -10 -3 11 o 517.90 532.27
    -9 3 11 o 884.06 910.20
    -9 -3 11 o 914.14 932.69
    -8 3 11 o 409.28 406.39
    -8 -3 11 o 373.68 386.85
    -7 3 11 o 850.76 837.65
    -7 -3 11 o 777.25 788.23
    -6 3 11 o 673.45 625.97
    -6 -3 11 o 642.96 620.10
    -5 3 11 o 414.60 392.49
    -5 -3 11 o 415.80 390.60
    -4 3 11 o 301.27 278.01
    -4 -3 11 o 255.14 250.31
    -3 3 11 o 1833.50 1854.11
    -3 -3 11 o 1797.80 1859.89
    -2 3 11 o 3187.52 3189.27
    -2 -3 11 o 3222.22 3243.01
    -1 3 11 o 3662.99 3701.25
    -1 -3 11 o 3720.36 3699.80
    0 3 11 o 1680.76 1725.54
    0 -3 11 o 1701.12 1703.99
    1 3 11 o 956.97 995.97
    1 -3 11 o 969.30 970.75
    2 3 11 o 571.05 598.53
    2 -3 11 o 573.16 615.32
    3 3 11 o 795.30 831.87
    3 -3 11 o 755.79 816.35
    4 3 11 o 812.35 770.41
    4 -3 11 o 868.21 856.83
    5 3 11 o 591.51 606.61
    5 -3 11 o 645.17 623.77
    6 3 11 o 598.23 600.96
    6 -3 11 o 673.05 647.62
    7 3 11 o 333.06 370.63
    7 -3 11 o 373.58 348.44
    -10 4 11 < 9.13 17.98
    -10 -4 11 < 17.75 20.12
    -9 4 11 o 108.11 114.82
    -9 -4 11 o 117.64 115.21
    -8 4 11 o 1053.55 1080.36
    -8 -4 11 o 1055.75 1066.61
    -7 4 11 o 892.18 897.55
    -7 -4 11 o 841.43 883.29
    -6 4 11 o 594.22 598.39
    -6 -4 11 o 581.78 598.40
    -5 4 11 o 498.64 500.01
    -5 -4 11 o 489.01 500.42
    -4 4 11 o 581.98 553.94
    -4 -4 11 o 553.40 549.25
    -3 4 11 o 1078.22 1029.92
    -3 -4 11 o 1094.47 1023.04
    -2 4 11 o 523.82 526.48
    -2 -4 11 o 557.01 538.29
    -1 4 11 o 221.94 220.82
    -1 -4 11 o 201.48 194.54
    0 4 11 o 267.17 284.10
    0 -4 11 o 204.59 230.57
    1 4 11 o 179.82 189.36
    1 -4 11 o 159.86 172.02
    2 4 11 o 791.29 796.15
    2 -4 11 o 871.12 809.07
    3 4 11 o 770.43 785.84
    3 -4 11 o 830.00 802.76
    4 4 11 o 1070.19 1224.75
    4 -4 11 o 1179.11 1204.67
    5 4 11 o 247.72 296.62
    5 -4 11 o 274.69 293.23
    6 4 11 o 45.53 81.53
    6 -4 11 o 94.07 83.45
    7 -4 11 o 121.55 103.83
    -9 5 11 o 499.04 537.24
    -9 -5 11 o 445.39 579.20
    -8 5 11 o 162.97 197.95
    -8 -5 11 o 186.34 205.87
    -7 5 11 o 149.23 169.22
    -7 -5 11 o 153.34 177.53
    -6 5 11 o 106.51 107.16
    -6 -5 11 o 101.79 113.28
    -5 5 11 o 101.19 107.65
    -5 -5 11 o 115.13 108.02
    -4 5 11 o 181.02 182.16
    -4 -5 11 o 231.27 221.43
    -3 5 11 o 677.36 692.08
    -3 -5 11 o 680.67 680.57
    -2 5 11 o 2138.79 2085.18
    -2 -5 11 o 2119.63 2101.20
    -1 5 11 o 1175.50 1132.17
    -1 -5 11 o 1224.74 1175.34
    0 5 11 o 1604.04 1595.99
    0 -5 11 o 1549.98 1522.50
    1 5 11 o 244.91 253.61
    1 -5 11 o 210.51 210.34
    2 5 11 < 2.91 1.81
    2 -5 11 < 3.91 1.14
    3 5 11 o 177.71 229.00
    3 -5 11 o 260.85 238.53
    4 5 11 o 254.13 331.02
    4 -5 11 o 340.28 333.52
    5 -5 11 o 441.88 431.12
    6 -5 11 o 628.42 569.71
    -8 6 11 o 195.87 151.11
    -8 -6 11 o 146.02 146.31
    -7 6 11 o 144.32 177.09
    -7 -6 11 o 128.57 151.08
    -6 6 11 o 774.74 804.72
    -6 -6 11 o 763.01 794.68
    -5 6 11 o 963.49 916.56
    -5 -6 11 o 933.30 886.37
    -4 6 11 o 488.41 460.26
    -4 -6 11 o 515.49 482.07
    -3 6 11 o 308.29 309.55
    -3 -6 11 o 344.50 330.47
    -2 6 11 o 364.86 380.39
    -2 -6 11 o 384.21 386.94
    -1 6 11 o 387.22 367.84
    -1 -6 11 o 388.22 376.66
    0 6 11 o 327.85 347.50
    0 -6 11 o 296.76 323.87
    1 6 11 o 612.07 633.90
    1 -6 11 o 660.11 660.49
    2 6 11 o 1023.96 1127.59
    2 -6 11 o 1109.61 1089.61
    3 6 11 o 917.35 1114.89
    3 -6 11 o 961.18 1064.54
    4 -6 11 o 95.98 110.08
    5 -6 11 o 139.90 135.11
    -7 7 11 < 67.50 78.94
    -7 -7 11 < 74.62 87.25
    -6 7 11 < 23.47 14.47
    -6 -7 11 < 20.66 12.97
    -5 7 11 o 127.87 139.79
    -5 -7 11 o 133.69 139.59
    -4 7 11 o 440.07 443.84
    -4 -7 11 o 423.32 427.54
    -3 7 11 o 382.20 361.70
    -3 -7 11 o 393.64 364.78
    -2 7 11 o 543.87 538.19
    -2 -7 11 o 529.83 514.58
    -1 7 11 o 1203.08 1227.91
    -1 -7 11 o 1151.43 1163.44
    0 7 11 o 565.03 558.72
    0 -7 11 o 607.26 640.13
    1 7 11 o 204.29 236.02
    1 -7 11 o 202.29 249.40
    2 -7 11 o 74.62 81.70
    3 -7 11 o 204.39 189.31
    4 -7 11 o 198.98 194.45
    -4 8 11 o 121.25 164.20
    -4 -8 11 o 205.79 201.17
    -3 8 11 o 81.03 81.72
    -3 -8 11 o 88.26 83.68
    -2 8 11 o 69.30 86.04
    -2 -8 11 o 95.88 89.98
    -1 8 11 o 146.42 151.74
    -1 -8 11 o 163.67 156.08
    0 -8 11 o 397.75 395.69
    1 -8 11 o 789.78 723.15
    2 -8 11 o 252.73 263.42
    -11 0 12 o 285.93 292.60
    -10 0 12 o 967.40 1018.27
    -9 0 12 o 713.46 666.70
    -8 0 12 o 594.42 573.33
    -7 0 12 o 307.39 307.81
    -6 0 12 o 108.71 104.12
    -5 0 12 o 433.86 421.61
    -4 0 12 < 0.10 3.02
    -3 0 12 o 414.30 391.12
    -2 0 12 o 1371.06 1449.51
    -1 0 12 o 382.81 512.39
    0 0 12 o 1355.52 1406.35
    1 0 12 o 2924.36 2813.01
    2 0 12 < 0.80 1.70
    3 0 12 o 1619.88 1589.90
    4 0 12 < 10.73 0.25
    5 0 12 o 160.96 163.39
    6 0 12 o 553.90 528.46
    7 0 12 o 327.25 316.14
    8 0 12 o 912.04 858.74
    -11 1 12 o 139.10 146.29
    -11 -1 12 o 125.56 124.18
    -10 1 12 o 195.16 205.69
    -10 -1 12 o 198.07 195.67
    -9 1 12 < 28.08 34.83
    -9 -1 12 o 36.81 31.49
    -8 1 12 o 182.23 188.18
    -8 -1 12 o 188.85 198.86
    -7 1 12 o 187.54 191.24
    -7 -1 12 o 202.69 215.54
    -6 1 12 o 1511.27 1485.97
    -6 -1 12 o 1462.13 1454.96
    -5 1 12 o 1032.08 1006.04
    -5 -1 12 o 1044.72 986.83
    -4 1 12 o 1342.68 1373.78
    -4 -1 12 o 1312.40 1324.47
    -3 1 12 o 2055.85 2043.47
    -3 -1 12 o 1987.85 2001.79
    -2 1 12 o 648.07 641.41
    -2 -1 12 o 667.73 644.05
    -1 1 12 o 451.51 445.69
    -1 -1 12 o 457.82 460.05
    0 1 12 o 353.92 294.51
    0 -1 12 o 346.90 284.15
    1 1 12 o 489.42 453.67
    1 -1 12 o 409.48 394.16
    2 1 12 o 913.44 907.11
    2 -1 12 o 922.17 933.41
    3 1 12 o 272.09 262.62
    3 -1 12 o 339.48 320.59
    4 1 12 o 1406.17 1402.57
    4 -1 12 o 1462.83 1438.74
    5 1 12 o 1546.17 1568.15
    5 -1 12 o 1610.86 1600.28
    6 1 12 o 144.22 139.41
    6 -1 12 o 149.13 146.04
    7 1 12 < 8.52 13.30
    7 -1 12 < 17.15 11.77
    -10 2 12 o 382.31 421.89
    -10 -2 12 o 401.76 427.83
    -9 2 12 o 332.76 328.02
    -9 -2 12 o 328.75 324.16
    -8 2 12 o 600.03 578.42
    -8 -2 12 o 540.06 556.92
    -7 2 12 o 1228.65 1191.54
    -7 -2 12 o 1149.52 1143.77
    -6 2 12 o 2177.20 2134.39
    -6 -2 12 o 2099.97 2125.22
    -5 2 12 o 143.01 145.76
    -5 -2 12 o 170.09 162.10
    -4 2 12 o 99.99 92.44
    -4 -2 12 o 99.09 93.15
    -3 2 12 o 967.60 941.87
    -3 -2 12 o 949.24 924.36
    -2 2 12 o 1357.02 1379.14
    -2 -2 12 o 1382.70 1405.47
    -1 2 12 o 2136.88 2148.78
    -1 -2 12 o 2055.14 2055.44
    0 2 12 o 911.23 918.53
    0 -2 12 o 912.74 888.81
    1 2 12 o 1681.36 1669.35
    1 -2 12 o 1741.54 1694.86
    2 2 12 o 2229.95 2262.71
    2 -2 12 o 2364.14 2312.12
    3 2 12 o 985.25 1010.00
    3 -2 12 o 1008.62 1050.39
    4 2 12 o 38.01 50.92
    4 -2 12 o 41.52 45.38
    5 2 12 o 237.89 244.32
    5 -2 12 o 189.45 211.18
    6 2 12 o 427.24 442.95
    6 -2 12 o 459.03 448.56
    7 2 12 o 770.93 789.88
    7 -2 12 o 805.83 797.80
    -10 3 12 < 55.16 51.27
    -10 -3 12 o 30.79 36.49
    -9 3 12 o 299.77 365.18
    -9 -3 12 o 320.93 384.04
    -8 3 12 o 379.90 404.38
    -8 -3 12 o 383.11 406.60
    -7 3 12 o 481.89 463.46
    -7 -3 12 o 524.22 506.47
    -6 3 12 o 756.99 748.59
    -6 -3 12 o 806.13 818.13
    -5 3 12 o 1199.47 1192.99
    -5 -3 12 o 1142.40 1162.47
    -4 3 12 o 1258.34 1220.41
    -4 -3 12 o 1264.16 1247.59
    -3 3 12 o 417.31 410.65
    -3 -3 12 o 433.25 405.53
    -2 3 12 o 491.52 499.03
    -2 -3 12 o 480.99 477.60
    -1 3 12 o 262.16 285.52
    -1 -3 12 o 298.46 310.62
    0 3 12 o 89.26 93.01
    0 -3 12 o 101.59 103.56
    1 3 12 o 650.78 633.12
    1 -3 12 o 692.30 683.39
    2 3 12 o 1320.32 1327.00
    2 -3 12 o 1266.06 1244.77
    3 3 12 o 2219.32 2208.00
    3 -3 12 o 2246.30 2198.75
    4 3 12 o 2267.76 2326.86
    4 -3 12 o 2330.34 2257.40
    5 3 12 o 525.32 529.17
    5 -3 12 o 487.11 493.66
    6 3 12 o 492.63 486.91
    6 -3 12 o 514.89 478.83
    7 3 12 o 129.77 119.14
    7 -3 12 o 168.09 133.42
    -9 4 12 o 365.46 406.06
    -9 -4 12 o 425.23 428.51
    -8 4 12 o 961.68 979.44
    -8 -4 12 o 924.27 934.23
    -7 4 12 o 451.11 429.74
    -7 -4 12 o 398.75 389.67
    -6 4 12 o 286.43 273.37
    -6 -4 12 o 292.35 273.33
    -5 4 12 o 138.30 135.91
    -5 -4 12 o 110.22 128.76
    -4 4 12 < 14.24 10.78
    -4 -4 12 < 18.15 12.45
    -3 4 12 o 1072.30 1079.76
    -3 -4 12 o 1039.31 1035.58
    -2 4 12 o 3493.30 3450.88
    -2 -4 12 o 3659.38 3544.28
    -1 4 12 o 3075.90 2998.08
    -1 -4 12 o 3035.78 2921.71
    0 4 12 o 2909.61 2904.20
    0 -4 12 o 2918.34 2839.54
    1 4 12 o 304.48 334.42
    1 -4 12 o 358.64 379.75
    2 4 12 o 116.54 116.74
    2 -4 12 o 138.10 148.33
    3 4 12 o 108.21 119.72
    3 -4 12 o 102.50 116.46
    4 4 12 o 41.52 35.01
    4 -4 12 o 33.10 31.64
    5 4 12 o 77.12 82.71
    5 -4 12 o 55.26 87.37
    6 -4 12 o 656.70 652.20
    -9 5 12 < 40.62 42.21
    -9 -5 12 o 46.33 36.89
    -8 5 12 < 3.71 0.56
    -8 -5 12 < 4.01 0.20
    -7 5 12 o 116.94 142.65
    -7 -5 12 o 133.29 143.59
    -6 5 12 o 671.04 662.43
    -6 -5 12 o 683.18 689.72
    -5 5 12 o 1382.20 1324.42
    -5 -5 12 o 1332.35 1297.78
    -4 5 12 o 1032.39 994.18
    -4 -5 12 o 999.49 1006.35
    -3 5 12 o 2058.15 2046.49
    -3 -5 12 o 2047.32 1988.53
    -2 5 12 o 126.97 121.29
    -2 -5 12 o 126.17 116.21
    -1 5 12 o 50.35 50.89
    -1 -5 12 < 26.08 43.37
    0 5 12 o 152.54 169.25
    0 -5 12 o 158.26 164.26
    1 5 12 o 634.94 670.03
    1 -5 12 o 653.79 645.90
    2 5 12 o 760.50 753.66
    2 -5 12 o 760.50 743.34
    3 5 12 o 667.33 707.00
    3 -5 12 o 710.46 664.87
    4 -5 12 o 904.22 894.57
    5 -5 12 o 405.47 410.75
    6 -5 12 o 197.67 183.55
    -8 6 12 o 469.96 429.59
    -8 -6 12 o 444.29 419.90
    -7 6 12 o 643.46 712.08
    -7 -6 12 o 625.01 740.93
    -6 6 12 o 211.31 237.52
    -6 -6 12 o 220.54 247.60
    -5 6 12 o 110.92 115.47
    -5 -6 12 o 117.74 124.37
    -4 6 12 o 77.32 78.54
    -4 -6 12 < 62.58 70.86
    -3 6 12 o 611.27 618.62
    -3 -6 12 o 648.88 625.71
    -2 6 12 o 579.08 550.97
    -2 -6 12 o 610.57 562.06
    -1 6 12 o 599.03 623.43
    -1 -6 12 o 633.63 640.92
    0 6 12 o 797.21 804.83
    0 -6 12 o 896.39 872.36
    1 6 12 o 752.48 784.17
    1 -6 12 o 789.08 766.02
    2 6 12 o 142.41 174.76
    2 -6 12 < 148.33 187.35
    3 -6 12 o 118.44 114.57
    4 -6 12 < 42.42 34.91
    5 -6 12 o 367.76 349.56
    -6 7 12 o 153.24 166.62
    -6 -7 12 o 123.66 171.31
    -5 7 12 o 493.03 510.75
    -5 -7 12 o 515.69 555.82
    -4 7 12 o 776.75 809.46
    -4 -7 12 o 836.62 843.97
    -3 7 12 o 545.38 535.86
    -3 -7 12 o 559.42 545.43
    -2 7 12 o 214.82 202.36
    -2 -7 12 o 187.34 186.62
    -1 7 12 o 95.28 88.75
    -1 -7 12 o 71.21 78.01
    0 7 12 o 171.60 192.59
    0 -7 12 o 171.70 197.55
    1 7 12 o 233.38 305.41
    1 -7 12 o 251.33 326.35
    2 -7 12 o 326.34 337.96
    3 -7 12 o 1025.87 996.28
    -4 8 12 o 31.79 33.29
    -4 -8 12 < 18.35 36.65
    -3 8 12 < 14.44 19.00
    -3 -8 12 < 2.91 10.01
    -2 8 12 o 431.85 456.39
    -2 -8 12 o 433.55 445.08
    -1 8 12 o 421.42 491.43
    -1 -8 12 o 494.03 523.15
    0 8 12 o 353.62 440.02
    0 -8 12 < 397.95 463.42
    1 -8 12 o 358.64 329.01
    -10 0 13 o 522.31 534.80
    -9 0 13 o 515.09 526.52
    -8 0 13 o 185.24 175.14
    -7 0 13 o 494.63 499.50
    -6 0 13 < 3.61 3.20
    -5 0 13 o 970.91 989.21
    -4 0 13 o 2975.00 3055.18
    -3 0 13 o 4917.32 4838.35
    -2 0 13 o 3359.52 3265.65
    -1 0 13 o 2969.79 2865.33
    0 0 13 < 17.05 17.61
    1 0 13 o 202.38 193.64
    2 0 13 o 716.67 727.11
    3 0 13 o 1604.84 1671.19
    4 0 13 o 2137.38 2081.42
    5 0 13 o 1181.02 1102.65
    6 0 13 o 394.24 398.87
    7 0 13 o 560.92 511.85
    -10 1 13 o 112.73 100.97
    -10 -1 13 o 123.26 104.93
    -9 1 13 o 264.77 243.45
    -9 -1 13 o 239.09 224.29
    -8 1 13 o 525.82 486.65
    -8 -1 13 o 513.99 502.47
    -7 1 13 o 764.21 749.90
    -7 -1 13 o 684.68 683.80
    -6 1 13 o 1120.44 1138.81
    -6 -1 13 o 1068.99 1094.72
    -5 1 13 o 229.26 226.51
    -5 -1 13 o 215.62 217.78
    -4 1 13 o 162.37 155.08
    -4 -1 13 o 201.68 178.76
    -3 1 13 o 254.74 237.43
    -3 -1 13 o 260.95 240.50
    -2 1 13 o 509.67 474.85
    -2 -1 13 o 551.59 531.45
    -1 1 13 o 1118.84 1128.67
    -1 -1 13 o 1077.11 1090.47
    0 1 13 o 2162.65 2085.13
    0 -1 13 o 2177.70 2101.41
    1 1 13 o 2121.64 2027.08
    1 -1 13 o 2108.10 2019.27
    2 1 13 o 1008.82 994.22
    2 -1 13 o 963.09 935.87
    3 1 13 o 1202.48 1178.43
    3 -1 13 o 1259.04 1217.21
    4 1 13 < 7.02 10.86
    4 -1 13 < 13.64 18.84
    5 1 13 o 114.33 103.19
    5 -1 13 o 80.53 105.43
    6 1 13 o 120.05 117.11
    6 -1 13 o 100.49 109.79
    7 1 13 o 153.54 141.94
    7 -1 13 o 162.07 155.84
    -10 2 13 o 464.84 456.58
    -10 -2 13 o 491.82 457.47
    -9 2 13 o 216.23 226.64
    -9 -2 13 o 243.10 237.20
    -8 2 13 < 24.77 22.78
    -8 -2 13 < 31.19 30.47
    -7 2 13 < 28.88 43.47
    -7 -2 13 < 42.62 42.22
    -6 2 13 o 1278.50 1274.34
    -6 -2 13 o 1254.03 1285.68
    -5 2 13 o 492.63 514.60
    -5 -2 13 o 481.39 494.08
    -4 2 13 o 1252.42 1254.06
    -4 -2 13 o 1229.86 1258.25
    -3 2 13 o 993.27 982.92
    -3 -2 13 o 1024.96 1026.70
    -2 2 13 o 1073.70 1086.02
    -2 -2 13 o 1088.15 1106.81
    -1 2 13 o 1375.98 1387.37
    -1 -2 13 o 1323.73 1344.09
    0 2 13 o 263.16 285.30
    0 -2 13 o 253.73 266.57
    1 2 13 o 85.45 84.41
    1 -2 13 o 84.75 86.98
    2 2 13 o 1125.05 1141.70
    2 -2 13 o 1201.88 1214.38
    3 2 13 o 1376.68 1406.08
    3 -2 13 o 1432.74 1458.62
    4 2 13 o 1437.86 1427.88
    4 -2 13 o 1429.94 1426.67
    5 2 13 o 1192.55 1194.79
    5 -2 13 o 1207.09 1224.49
    6 2 13 o 386.02 393.46
    6 -2 13 o 322.93 359.94
    7 2 13 o 346.20 348.78
    7 -2 13 o 345.80 327.45
    -10 3 13 o 84.14 97.94
    -10 -3 13 o 103.20 103.04
    -9 3 13 o 790.28 797.66
    -9 -3 13 o 705.14 735.74
    -8 3 13 o 467.75 473.07
    -8 -3 13 o 429.14 437.00
    -7 3 13 o 920.96 878.30
    -7 -3 13 o 909.23 933.14
    -6 3 13 o 740.94 723.87
    -6 -3 13 o 622.40 653.00
    -5 3 13 o 105.10 104.57
    -5 -3 13 o 138.10 137.94
    -4 3 13 o 173.90 168.68
    -4 -3 13 o 157.56 151.66
    -3 3 13 < 14.44 22.20
    -3 -3 13 < 16.35 23.96
    -2 3 13 o 1173.89 1176.92
    -2 -3 13 o 1267.26 1231.95
    -1 3 13 o 402.66 382.41
    -1 -3 13 o 351.52 337.27
    0 3 13 o 417.71 420.23
    0 -3 13 o 509.77 488.24
    1 3 13 o 2158.24 2225.97
    1 -3 13 o 2360.13 2309.85
    2 3 13 o 1485.90 1459.01
    2 -3 13 o 1457.31 1391.63
    3 3 13 o 914.74 893.77
    3 -3 13 o 917.55 893.03
    4 3 13 o 247.62 242.55
    4 -3 13 o 210.81 227.18
    5 3 13 < 30.49 26.01
    5 -3 13 < 20.16 27.35
    6 3 13 o 88.86 97.43
    6 -3 13 o 105.91 101.02
    -9 4 13 o 267.57 335.78
    -9 -4 13 o 336.07 376.97
    -8 4 13 o 357.83 383.33
    -8 -4 13 o 355.13 383.58
    -7 4 13 < 30.59 33.69
    -7 -4 13 < 22.77 34.96
    -6 4 13 o 34.10 47.48
    -6 -4 13 o 43.22 49.66
    -5 4 13 o 590.91 561.05
    -5 -4 13 o 581.68 583.77
    -4 4 13 o 665.12 629.59
    -4 -4 13 o 640.55 598.68
    -3 4 13 o 2355.11 2297.26
    -3 -4 13 o 2401.54 2339.24
    -2 4 13 o 675.85 711.69
    -2 -4 13 o 731.62 737.04
    -1 4 13 o 642.06 647.79
    -1 -4 13 o 701.93 689.15
    0 4 13 o 978.53 979.96
    0 -4 13 o 1006.81 988.09
    1 4 13 o 280.31 287.43
    1 -4 13 o 290.44 283.44
    2 4 13 o 270.58 308.58
    2 -4 13 o 297.36 328.82
    3 4 13 o 502.95 506.22
    3 -4 13 o 527.12 558.83
    4 4 13 o 1084.94 1211.52
    4 -4 13 o 998.59 1184.80
    5 4 13 o 406.58 533.67
    5 -4 13 o 531.54 530.33
    6 -4 13 o 967.20 934.10
    -8 5 13 o 421.12 442.04
    -8 -5 13 o 406.17 408.52
    -7 5 13 o 474.07 479.48
    -7 -5 13 o 479.89 472.08
    -6 5 13 o 132.78 136.65
    -6 -5 13 o 149.43 137.01
    -5 5 13 o 213.52 205.20
    -5 -5 13 o 235.18 228.03
    -4 5 13 o 210.51 199.53
    -4 -5 13 o 248.62 217.18
    -3 5 13 o 224.75 207.10
    -3 -5 13 o 224.05 208.10
    -2 5 13 o 132.68 141.67
    -2 -5 13 o 159.56 165.41
    -1 5 13 o 437.97 421.53
    -1 -5 13 o 501.35 466.24
    0 5 13 o 634.43 649.96
    0 -5 13 o 660.31 643.84
    1 5 13 o 819.07 835.91
    1 -5 13 o 850.76 820.26
    2 5 13 o 605.85 617.15
    2 -5 13 o 553.80 637.93
    3 5 13 o 445.19 487.03
    3 -5 13 o 529.23 481.81
    4 -5 13 o 212.71 191.91
    5 -5 13 < 35.90 32.00
    -7 6 13 < 25.98 33.80
    -7 -6 13 < 20.26 36.65
    -6 6 13 o 387.72 413.22
    -6 -6 13 o 393.54 431.01
    -5 6 13 o 256.14 254.93
    -5 -6 13 o 287.03 279.49
    -4 6 13 o 551.59 542.84
    -4 -6 13 o 525.12 535.32
    -3 6 13 o 410.29 412.93
    -3 -6 13 o 395.95 369.84
    -2 6 13 o 589.71 547.95
    -2 -6 13 o 592.11 527.07
    -1 6 13 o 211.91 203.51
    -1 -6 13 o 238.39 216.58
    0 6 13 o 686.48 715.31
    0 -6 13 o 737.03 715.26
    1 6 13 o 96.58 136.09
    1 -6 13 o 118.14 135.27
    2 6 13 o 238.29 277.98
    2 -6 13 o 244.51 250.72
    3 -6 13 o 612.27 633.47
    4 -6 13 o 860.09 778.14
    -6 7 13 o 184.43 220.01
    -6 -7 13 o 156.95 202.14
    -5 7 13 o 53.66 37.85
    -5 -7 13 < 31.99 38.14
    -4 7 13 o 110.12 100.02
    -4 -7 13 < 67.90 88.39
    -3 7 13 < 18.95 22.35
    -3 -7 13 < 23.07 22.31
    -2 7 13 o 286.13 293.40
    -2 -7 13 o 305.08 278.98
    -1 7 13 o 167.08 186.16
    -1 -7 13 o 132.28 142.11
    0 7 13 o 460.73 476.54
    0 -7 13 o 517.80 499.65
    1 7 13 o 200.18 373.64
    1 -7 13 o 185.13 351.95
    2 -7 13 o 747.36 714.54
    -2 -8 13 o 275.10 349.67
    -10 0 14 < 7.92 0.63
    -9 0 14 o 269.68 264.46
    -8 0 14 o 731.11 756.95
    -7 0 14 o 922.87 981.27
    -6 0 14 o 729.41 693.95
    -5 0 14 o 1156.85 1101.48
    -4 0 14 o 1021.55 971.39
    -3 0 14 o 69.20 54.54
    -2 0 14 < 8.22 0.94
    -1 0 14 o 159.96 163.94
    0 0 14 o 882.35 870.35
    1 0 14 o 925.48 860.88
    2 0 14 < 28.38 24.10
    3 0 14 o 5238.15 5280.55
    4 0 14 o 806.03 782.85
    5 0 14 o 279.41 300.35
    6 0 14 o 157.35 160.91
    7 0 14 < 10.13 8.03
    -10 1 14 o 313.91 314.08
    -10 -1 14 o 325.94 321.03
    -9 1 14 o 453.41 453.59
    -9 -1 14 o 478.48 473.46
    -8 1 14 o 245.31 221.65
    -8 -1 14 o 237.19 224.43
    -7 1 14 o 733.32 707.27
    -7 -1 14 o 730.91 733.42
    -6 1 14 o 31.39 30.67
    -6 -1 14 < 27.48 29.21
    -5 1 14 o 51.65 49.19
    -5 -1 14 o 48.94 50.00
    -4 1 14 o 470.06 467.24
    -4 -1 14 o 443.18 448.27
    -3 1 14 o 1335.26 1294.49
    -3 -1 14 o 1389.72 1358.70
    -2 1 14 o 1048.13 1018.35
    -2 -1 14 o 1056.86 1064.96
    -1 1 14 o 2125.55 2075.39
    -1 -1 14 o 2083.02 2056.05
    0 1 14 o 1300.76 1309.22
    0 -1 14 o 1214.81 1243.59
    1 1 14 o 88.66 95.79
    1 -1 14 o 71.51 79.61
    2 1 14 o 140.10 119.60
    2 -1 14 o 115.43 115.29
    3 1 14 o 114.93 103.91
    3 -1 14 o 129.17 117.32
    4 1 14 o 248.02 254.62
    4 -1 14 o 190.15 210.46
    5 1 14 o 902.21 862.58
    5 -1 14 o 870.02 852.79
    6 1 14 o 472.57 475.46
    6 -1 14 o 435.66 452.56
    -10 2 14 < 25.57 22.06
    -10 -2 14 < 18.75 23.27
    -9 2 14 o 88.26 81.99
    -9 -2 14 o 87.45 82.90
    -8 2 14 o 154.65 138.68
    -8 -2 14 o 172.00 156.46
    -7 2 14 o 544.27 523.11
    -7 -2 14 o 536.85 511.42
    -6 2 14 o 772.93 717.81
    -6 -2 14 o 683.08 672.89
    -5 2 14 o 700.93 674.87
    -5 -2 14 o 763.31 761.28
    -4 2 14 o 880.35 849.30
    -4 -2 14 o 820.77 830.97
    -3 2 14 o 1414.49 1326.02
    -3 -2 14 o 1382.10 1339.40
    -2 2 14 o 291.34 288.14
    -2 -2 14 o 284.12 290.36
    -1 2 14 o 182.73 170.93
    -1 -2 14 o 202.38 190.34
    0 2 14 o 2014.12 1982.09
    0 -2 14 o 2012.42 1957.62
    1 2 14 o 2928.27 2891.03
    1 -2 14 o 2893.77 2830.68
    2 2 14 o 2704.12 2576.79
    2 -2 14 o 2714.75 2559.01
    3 2 14 o 643.56 589.30
    3 -2 14 o 656.40 630.35
    4 2 14 o 509.37 485.01
    4 -2 14 o 481.09 469.98
    5 2 14 o 95.98 108.32
    5 -2 14 o 116.24 122.25
    6 2 14 < 8.52 22.40
    6 -2 14 o 25.47 24.13
    -9 3 14 o 653.49 672.28
    -9 -3 14 o 623.70 649.43
    -8 3 14 o 475.17 528.02
    -8 -3 14 o 497.84 570.47
    -7 3 14 o 97.58 92.11
    -7 -3 14 o 92.07 83.24
    -6 3 14 < 20.96 32.56
    -6 -3 14 < 24.57 33.49
    -5 3 14 o 37.61 46.62
    -5 -3 14 < 28.38 36.82
    -4 3 14 o 500.55 468.02
    -4 -3 14 o 442.38 422.36
    -3 3 14 o 620.90 598.44
    -3 -3 14 o 574.76 551.47
    -2 3 14 o 1390.32 1392.63
    -2 -3 14 o 1309.49 1290.05
    -1 3 14 o 443.78 437.92
    -1 -3 14 o 454.61 439.89
    0 3 14 o 366.16 359.78
    0 -3 14 o 456.02 436.95
    1 3 14 o 377.69 396.50
    1 -3 14 o 437.06 450.67
    2 3 14 o 124.66 150.55
    2 -3 14 o 106.41 145.19
    3 3 14 o 187.74 186.48
    3 -3 14 o 179.32 181.49
    4 3 14 o 289.64 312.54
    4 -3 14 o 298.36 318.20
    5 3 14 o 156.05 156.35
    5 -3 14 o 132.28 132.23
    6 3 14 o 1057.36 1135.47
    6 -3 14 o 1191.65 1120.25
    -9 4 14 < 34.10 15.97
    -9 -4 14 < 2.81 17.92
    -8 4 14 o 52.15 47.54
    -8 -4 14 < 25.98 32.23
    -7 4 14 o 310.10 304.65
    -7 -4 14 o 312.40 317.61
    -6 4 14 o 382.61 369.09
    -6 -4 14 o 375.79 371.56
    -5 4 14 o 627.31 604.09
    -5 -4 14 o 609.06 589.79
    -4 4 14 o 858.18 802.04
    -4 -4 14 o 833.61 816.93
    -3 4 14 < 13.24 5.92
    -3 -4 14 < 13.14 9.45
    -2 4 14 o 404.87 377.83
    -2 -4 14 o 385.61 371.19
    -1 4 14 o 387.72 364.43
    -1 -4 14 o 407.38 382.37
    0 4 14 o 223.55 242.60
    0 -4 14 o 187.44 212.26
    1 4 14 o 1076.31 1162.18
    1 -4 14 o 1177.20 1131.76
    2 4 14 o 844.94 827.65
    2 -4 14 o 981.64 866.19
    3 4 14 o 960.68 1088.18
    3 -4 14 o 1054.35 1071.51
    4 4 14 o 374.48 366.01
    4 -4 14 o 356.43 378.53
    5 4 14 < 25.98 62.24
    5 -4 14 o 61.38 68.05
    -8 5 14 o 236.28 277.88
    -8 -5 14 o 226.86 273.54
    -7 5 14 o 47.14 53.84
    -7 -5 14 < 58.47 55.15
    -6 5 14 o 50.65 59.35
    -6 -5 14 < 45.13 56.17
    -5 5 14 < 39.01 36.79
    -5 -5 14 < 37.91 29.35
    -4 5 14 o 389.23 392.97
    -4 -5 14 o 314.91 334.78
    -3 5 14 o 505.16 487.25
    -3 -5 14 o 559.52 511.61
    -2 5 14 o 658.80 672.63
    -2 -5 14 o 689.29 658.96
    -1 5 14 o 535.25 548.16
    -1 -5 14 o 566.44 540.16
    0 5 14 o 580.48 566.15
    0 -5 14 o 625.91 575.60
    1 5 14 o 316.11 332.64
    1 -5 14 o 256.94 309.03
    2 5 14 < 5.72 5.44
    2 -5 14 < 1.30 4.61
    3 5 14 o 102.30 115.00
    3 -5 14 o 98.38 114.97
    4 -5 14 o 194.46 184.58
    -7 6 14 o 479.49 506.19
    -7 -6 14 o 471.46 501.20
    -6 6 14 o 286.03 292.85
    -6 -6 14 o 256.34 285.48
    -5 6 14 o 348.31 360.03
    -5 -6 14 o 374.48 402.99
    -4 6 14 o 392.23 391.69
    -4 -6 14 o 393.84 392.24
    -3 6 14 o 298.76 316.26
    -3 -6 14 o 282.02 303.60
    -2 6 14 < 28.28 31.61
    -2 -6 14 o 36.51 33.78
    -1 6 14 o 63.78 69.34
    -1 -6 14 o 77.12 76.53
    0 6 14 o 790.39 817.72
    0 -6 14 o 888.77 861.52
    1 6 14 o 875.53 945.82
    1 -6 14 o 917.75 993.93
    2 6 14 o 939.42 926.02
    2 -6 14 o 952.55 957.45
    3 -6 14 o 247.82 235.69
    -5 7 14 < 6.02 7.71
    -5 -7 14 < 6.72 9.78
    -4 7 14 o 305.89 315.09
    -4 -7 14 o 288.83 297.17
    -3 7 14 o 1085.44 1075.23
    -3 -7 14 o 1104.19 1062.95
    -2 7 14 o 947.54 933.77
    -2 -7 14 o 944.53 879.38
    -1 7 14 o 740.34 787.19
    -1 -7 14 o 791.49 798.71
    0 7 14 o 303.98 410.09
    0 -7 14 o 288.73 377.39
    1 7 14 < 40.72 62.83
    1 -7 14 < 28.88 49.28
    -10 0 15 o 387.92 386.11
    -9 0 15 o 311.80 304.26
    -8 0 15 o 808.64 765.58
    -7 0 15 o 572.46 545.54
    -6 0 15 < 5.52 12.35
    -5 0 15 < -0.40 8.16
    -4 0 15 o 449.30 450.16
    -3 0 15 o 104.20 95.93
    -2 0 15 o 1179.81 1109.62
    -1 0 15 o 519.10 516.87
    0 0 15 o 692.60 707.07
    1 0 15 < 31.19 25.37
    2 0 15 o 1138.79 1089.00
    3 0 15 o 102.50 143.47
    4 0 15 o 69.70 61.27
    5 0 15 o 863.80 913.96
    6 0 15 o 1129.57 1123.03
    -10 1 15 o 59.27 65.40
    -10 -1 15 o 59.47 62.14
    -9 1 15 < 0.90 0.72
    -9 -1 15 < 7.82 0.70
    -8 1 15 o 70.70 54.43
    -8 -1 15 < 18.15 50.82
    -7 1 15 o 209.71 199.03
    -7 -1 15 o 164.88 172.29
    -6 1 15 o 470.46 440.54
    -6 -1 15 o 484.20 467.71
    -5 1 15 o 955.56 906.33
    -5 -1 15 o 924.37 896.51
    -4 1 15 o 946.74 926.27
    -4 -1 15 o 914.04 943.70
    -3 1 15 o 436.36 444.54
    -3 -1 15 o 414.10 440.38
    -2 1 15 o 265.87 271.93
    -2 -1 15 o 256.24 241.82
    -1 1 15 o 64.19 61.53
    -1 -1 15 o 66.29 68.97
    0 1 15 o 81.03 89.92
    0 -1 15 o 90.76 85.95
    1 1 15 o 714.47 732.82
    1 -1 15 o 650.88 644.07
    2 1 15 o 502.95 479.03
    2 -1 15 o 479.49 470.88
    3 1 15 o 1307.18 1274.27
    3 -1 15 o 1307.98 1268.24
    4 1 15 o 748.87 719.27
    4 -1 15 o 770.53 754.79
    5 1 15 o 462.54 479.98
    5 -1 15 o 507.87 506.30
    6 1 15 o 202.18 211.57
    6 -1 15 o 205.19 223.35
    -9 2 15 o 369.37 356.05
    -9 -2 15 o 310.70 361.94
    -8 2 15 o 592.31 595.14
    -8 -2 15 o 588.50 622.70
    -7 2 15 o 545.28 537.21
    -7 -2 15 o 502.35 523.74
    -6 2 15 o 223.25 195.74
    -6 -2 15 o 194.56 185.62
    -5 2 15 < 4.61 6.10
    -5 -2 15 < 7.92 8.63
    -4 2 15 < 42.22 47.83
    -4 -2 15 < 45.43 51.59
    -3 2 15 o 865.90 838.27
    -3 -2 15 o 802.12 791.66
    -2 2 15 o 623.00 600.76
    -2 -2 15 o 569.05 550.28
    -1 2 15 o 739.84 723.14
    -1 -2 15 o 769.22 720.90
    0 2 15 o 1292.54 1195.37
    0 -2 15 o 1276.79 1199.11
    1 2 15 o 296.16 309.05
    1 -2 15 o 315.11 303.40
    2 2 15 o 230.17 237.41
    2 -2 15 o 199.38 197.27
    3 2 15 < 34.30 36.61
    3 -2 15 o 33.20 32.57
    4 2 15 < 18.45 34.21
    4 -2 15 < 35.10 38.80
    5 2 15 o 166.58 185.73
    5 -2 15 o 139.50 167.51
    6 2 15 o 636.94 653.35
    6 -2 15 o 606.55 662.59
    -9 3 15 o 158.06 182.94
    -9 -3 15 o 144.12 173.77
    -8 3 15 o 211.21 265.62
    -8 -3 15 o 224.85 265.28
    -7 3 15 o 474.97 463.85
    -7 -3 15 o 439.17 464.05
    -6 3 15 o 349.31 308.80
    -6 -3 15 o 329.05 288.84
    -5 3 15 o 1092.56 1045.02
    -5 -3 15 o 1012.73 1023.94
    -4 3 15 o 2494.51 2355.78
    -4 -3 15 o 2475.46 2386.23
    -3 3 15 o 1759.09 1687.30
    -3 -3 15 o 1712.45 1643.51
    -2 3 15 o 859.39 889.61
    -2 -3 15 o 864.80 857.70
    -1 3 15 o 356.83 370.37
    -1 -3 15 o 338.48 356.62
    0 3 15 o 253.93 272.58
    0 -3 15 o 243.10 253.50
    1 3 15 o 421.02 440.97
    1 -3 15 o 403.47 421.31
    2 3 15 o 575.56 525.06
    2 -3 15 o 497.84 491.46
    3 3 15 o 774.04 759.07
    3 -3 15 o 764.11 718.40
    4 3 15 o 871.12 902.47
    4 -3 15 o 817.56 905.93
    5 3 15 o 568.95 569.10
    5 -3 15 o 526.62 540.61
    -8 4 15 o 680.47 732.86
    -8 -4 15 o 749.57 790.85
    -7 4 15 o 428.14 395.20
    -7 -4 15 o 415.80 366.08
    -6 4 15 o 90.46 76.07
    -6 -4 15 o 65.09 77.09
    -5 4 15 o 202.89 197.21
    -5 -4 15 o 178.32 191.00
    -4 4 15 o 122.65 112.71
    -4 -4 15 o 132.68 110.04
    -3 4 15 o 512.68 541.11
    -3 -4 15 o 577.17 551.95
    -2 4 15 o 492.32 506.58
    -2 -4 15 o 496.44 465.03
    -1 4 15 o 724.19 723.26
    -1 -4 15 o 876.73 801.78
    0 4 15 o 646.27 635.42
    0 -4 15 o 650.58 591.17
    1 4 15 o 600.74 612.12
    1 -4 15 o 646.27 569.66
    2 4 15 o 875.83 971.60
    2 -4 15 o 989.66 970.77
    3 4 15 o 97.28 111.62
    3 -4 15 o 101.59 105.85
    4 4 15 < 20.66 27.22
    4 -4 15 < 27.58 25.39
    5 4 15 o 388.52 525.48
    5 -4 15 o 554.10 495.87
    -7 5 15 o 61.58 56.69
    -7 -5 15 o 54.06 50.70
    -6 5 15 o 337.98 334.24
    -6 -5 15 o 327.85 351.45
    -5 5 15 o 1131.27 1085.71
    -5 -5 15 o 1095.67 1089.95
    -4 5 15 o 1227.75 1182.92
    -4 -5 15 o 1207.39 1184.45
    -3 5 15 o 333.57 320.07
    -3 -5 15 o 344.30 337.98
    -2 5 15 o 496.94 494.19
    -2 -5 15 o 500.35 483.28
    -1 5 15 < 8.12 13.98
    -1 -5 15 < 19.66 16.65
    0 5 15 o 176.41 204.93
    0 -5 15 o 176.91 194.94
    1 5 15 o 163.67 174.23
    1 -5 15 o 151.04 155.53
    2 5 15 o 438.87 498.26
    2 -5 15 o 435.56 519.23
    3 5 15 o 403.17 518.42
    3 -5 15 o 578.67 517.42
    4 -5 15 o 568.34 564.26
    -6 6 15 o 388.52 400.30
    -6 -6 15 o 373.58 416.43
    -5 6 15 o 40.42 40.51
    -5 -6 15 < 26.58 37.11
    -4 6 15 < 11.23 10.36
    -4 -6 15 < 5.01 13.08
    -3 6 15 o 270.48 253.32
    -3 -6 15 o 292.85 267.22
    -2 6 15 o 801.22 798.71
    -2 -6 15 o 843.04 822.92
    -1 6 15 o 864.70 874.31
    -1 -6 15 o 830.90 860.74
    0 6 15 o 340.58 402.14
    0 -6 15 o 380.30 409.49
    1 6 15 o 544.17 571.19
    1 -6 15 o 483.70 561.61
    2 6 15 < 145.82 192.70
    2 -6 15 o 118.94 184.80
    -4 7 15 o 284.22 304.84
    -4 -7 15 o 324.24 328.48
    -3 7 15 o 260.45 290.17
    -3 -7 15 o 286.43 291.97
    -2 7 15 o 396.05 386.37
    -2 -7 15 o 470.66 426.22
    -1 7 15 o 108.61 112.93
    -1 -7 15 o 90.56 116.04
    0 7 15 o 56.86 81.88
    0 -7 15 o 59.07 86.63
    -9 0 16 < 13.24 4.52
    -8 0 16 o 193.06 211.87
    -7 0 16 < 52.15 43.47
    -6 0 16 o 178.01 168.15
    -5 0 16 o 621.20 630.85
    -4 0 16 o 802.82 840.27
    -3 0 16 o 993.37 1019.25
    -2 0 16 o 1865.90 1729.80
    -1 0 16 o 1182.42 1159.32
    0 0 16 < 25.77 24.88
    1 0 16 < 11.63 13.37
    2 0 16 o 1058.16 1051.63
    3 0 16 o 939.42 855.45
    4 0 16 o 662.32 644.72
    5 0 16 o 45.33 55.71
    -9 1 16 o 56.56 43.21
    -9 -1 16 o 63.68 45.82
    -8 1 16 o 689.19 645.92
    -8 -1 16 o 637.95 616.91
    -7 1 16 o 776.45 739.50
    -7 -1 16 o 766.42 757.17
    -6 1 16 o 691.30 650.62
    -6 -1 16 o 645.07 656.32
    -5 1 16 o 655.40 624.08
    -5 -1 16 o 566.74 618.52
    -4 1 16 o 231.67 225.02
    -4 -1 16 o 236.88 230.28
    -3 1 16 o 249.22 246.21
    -3 -1 16 o 251.83 242.75
    -2 1 16 o 371.37 353.42
    -2 -1 16 o 404.07 364.71
    -1 1 16 o 818.67 834.46
    -1 -1 16 o 856.98 857.01
    0 1 16 o 1799.40 1799.93
    0 -1 16 o 1796.09 1770.41
    1 1 16 o 1999.28 1989.08
    1 -1 16 o 2127.95 2086.22
    2 1 16 o 1727.19 1706.22
    2 -1 16 o 1732.31 1718.08
    3 1 16 o 610.57 633.65
    3 -1 16 o 639.05 637.72
    4 1 16 < 0.40 1.96
    4 -1 16 < 2.81 1.06
    5 1 16 < 16.65 15.79
    5 -1 16 < 20.86 15.97
    -9 2 16 o 105.81 112.99
    -9 -2 16 o 98.28 107.53
    -8 2 16 o 64.59 72.30
    -8 -2 16 < 74.42 64.60
    -7 2 16 o 114.53 97.99
    -7 -2 16 o 90.56 97.53
    -6 2 16 o 493.73 458.30
    -6 -2 16 o 461.73 461.79
    -5 2 16 o 896.79 899.63
    -5 -2 16 o 885.46 951.81
    -4 2 16 o 1229.36 1155.42
    -4 -2 16 o 1290.13 1248.75
    -3 2 16 o 1127.56 1071.08
    -3 -2 16 o 1095.87 1061.01
    -2 2 16 o 218.43 205.04
    -2 -2 16 o 183.53 187.51
    -1 2 16 o 446.29 450.36
    -1 -2 16 o 502.75 495.85
    0 2 16 o 349.91 358.82
    0 -2 16 o 379.50 361.74
    1 2 16 o 216.73 237.41
    1 -2 16 o 198.37 229.95
    2 2 16 o 108.41 109.57
    2 -2 16 o 113.93 102.36
    3 2 16 o 390.43 379.33
    3 -2 16 o 375.29 418.79
    4 2 16 o 335.17 346.10
    4 -2 16 o 292.95 327.49
    5 2 16 o 617.69 582.15
    5 -2 16 o 563.63 586.34
    -9 3 16 o 248.32 254.10
    -9 -3 16 o 276.00 282.85
    -8 3 16 o 611.27 670.16
    -8 -3 16 o 648.68 710.69
    -7 3 16 o 305.08 294.05
    -7 -3 16 o 295.55 268.69
    -6 3 16 o 341.09 340.91
    -6 -3 16 o 336.17 358.00
    -5 3 16 o 452.21 427.49
    -5 -3 16 o 452.41 447.89
    -4 3 16 o 158.86 141.14
    -4 -3 16 o 174.81 159.46
    -3 3 16 o 164.27 153.22
    -3 -3 16 o 161.07 147.18
    -2 3 16 < -0.60 0.26
    -2 -3 16 < 1.91 1.62
    -1 3 16 o 981.84 933.37
    -1 -3 16 o 1093.96 1008.02
    0 3 16 o 1285.82 1269.75
    0 -3 16 o 1419.51 1365.18
    1 3 16 o 790.28 737.65
    1 -3 16 o 865.30 790.22
    2 3 16 o 1214.41 1244.57
    2 -3 16 o 1329.14 1228.10
    3 3 16 o 147.73 133.47
    3 -3 16 < 127.67 129.32
    4 3 16 o 59.07 74.15
    4 -3 16 < 48.54 79.52
    5 3 16 < 7.52 11.81
    5 -3 16 < 14.14 10.54
    -8 4 16 < 6.22 8.37
    -8 -4 16 < 5.62 7.31
    -7 4 16 o 55.26 62.80
    -7 -4 16 < 39.82 62.83
    -6 4 16 o 89.16 70.59
    -6 -4 16 < 52.65 65.32
    -5 4 16 o 660.51 621.97
    -5 -4 16 o 580.08 569.91
    -4 4 16 o 1205.69 1217.20
    -4 -4 16 o 1325.33 1302.11
    -3 4 16 o 376.59 336.82
    -3 -4 16 o 341.59 307.93
    -2 4 16 o 1040.31 1070.15
    -2 -4 16 o 1132.68 1087.01
    -1 4 16 o 471.86 478.48
    -1 -4 16 o 532.94 508.77
    0 4 16 < -0.10 1.09
    0 -4 16 < -2.21 1.71
    1 4 16 o 104.70 123.37
    1 -4 16 o 91.77 128.93
    2 4 16 o 271.08 305.38
    2 -4 16 o 289.14 316.22
    3 4 16 o 201.88 215.17
    3 -4 16 < 144.32 223.94
    4 4 16 o 635.44 681.86
    4 -4 16 o 598.23 716.25
    -7 5 16 o 525.22 542.32
    -7 -5 16 o 504.06 548.76
    -6 5 16 o 328.75 336.01
    -6 -5 16 o 351.52 343.35
    -5 5 16 o 185.84 209.45
    -5 -5 16 o 171.40 197.93
    -4 5 16 o 95.28 84.86
    -4 -5 16 < 70.70 78.93
    -3 5 16 o 122.65 111.39
    -3 -5 16 o 107.11 113.99
    -2 5 16 < 12.14 11.06
    -2 -5 16 < 13.44 9.30
    -1 5 16 o 293.15 292.60
    -1 -5 16 o 241.90 243.49
    0 5 16 o 828.70 840.44
    0 -5 16 o 885.96 822.96
    1 5 16 o 736.03 833.76
    1 -5 16 o 734.12 821.21
    2 5 16 o 701.23 754.18
    2 -5 16 o 755.68 734.31
    3 5 16 o 136.80 197.24
    3 -5 16 o 212.51 200.45
    -5 6 16 o 410.69 451.40
    -5 -6 16 o 418.41 456.65
    -4 6 16 o 291.24 270.09
    -4 -6 16 o 260.95 254.45
    -3 6 16 o 228.76 229.78
    -3 -6 16 o 210.51 209.18
    -2 6 16 o 125.66 122.94
    -2 -6 16 o 115.93 107.11
    -1 6 16 o 116.84 120.67
    -1 -6 16 o 96.38 102.47
    0 6 16 < 5.52 16.46
    0 -6 16 < 18.25 20.67
    1 6 16 o 56.16 75.70
    1 -6 16 o 51.25 72.07
    -9 0 17 o 128.57 147.59
    -8 0 17 < 19.96 20.65
    -7 0 17 o 312.30 303.40
    -6 0 17 o 1054.15 999.17
    -5 0 17 o 792.49 756.80
    -4 0 17 o 122.35 114.94
    -3 0 17 o 800.61 814.71
    -2 0 17 < -4.21 1.39
    -1 0 17 o 149.53 147.88
    0 0 17 o 69.80 60.42
    1 0 17 o 1005.21 973.66
    2 0 17 o 710.35 703.98
    3 0 17 o 431.25 425.28
    4 0 17 o 361.14 347.94
    5 0 17 o 198.98 237.11
    -9 1 17 o 302.07 321.65
    -9 -1 17 o 315.41 328.64
    -8 1 17 o 191.45 207.61
    -8 -1 17 o 215.82 224.17
    -7 1 17 < 33.40 34.68
    -7 -1 17 < 36.71 35.48
    -6 1 17 < 14.14 2.39
    -6 -1 17 < 5.82 2.43
    -5 1 17 o 255.94 266.39
    -5 -1 17 o 247.62 282.31
    -4 1 17 o 261.15 237.64
    -4 -1 17 o 262.46 246.49
    -3 1 17 o 496.03 498.59
    -3 -1 17 o 515.19 517.05
    -2 1 17 o 1317.61 1253.56
    -2 -1 17 o 1300.56 1252.58
    -1 1 17 o 1019.75 1014.73
    -1 -1 17 o 1014.63 994.38
    0 1 17 < 33.40 20.75
    0 -1 17 < 28.58 23.69
    1 1 17 o 534.04 515.15
    1 -1 17 o 509.77 517.04
    2 1 17 < 10.43 4.70
    2 -1 17 < 9.83 4.38
    3 1 17 o 77.42 69.63
    3 -1 17 o 75.42 74.57
    4 1 17 o 112.83 99.15
    4 -1 17 o 87.55 91.24
    5 1 17 o 334.57 336.99
    5 -1 17 o 374.38 378.54
    -9 2 17 o 64.39 72.97
    -9 -2 17 < 34.30 67.76
    -8 2 17 o 230.87 222.32
    -8 -2 17 o 220.94 228.09
    -7 2 17 o 201.98 180.98
    -7 -2 17 o 159.86 173.06
    -6 2 17 o 399.86 368.19
    -6 -2 17 o 303.98 310.98
    -5 2 17 o 472.07 444.21
    -5 -2 17 o 445.79 431.37
    -4 2 17 o 443.68 417.14
    -4 -2 17 o 456.62 442.04
    -3 2 17 o 333.97 334.23
    -3 -2 17 o 304.98 312.24
    -2 2 17 o 98.28 103.70
    -2 -2 17 o 98.08 102.99
    -1 2 17 o 516.99 535.77
    -1 -2 17 o 467.25 517.57
    0 2 17 o 613.37 613.19
    0 -2 17 o 646.17 643.67
    1 2 17 o 606.15 585.51
    1 -2 17 o 614.98 607.17
    2 2 17 o 705.94 692.36
    2 -2 17 o 659.21 638.50
    3 2 17 o 595.22 569.57
    3 -2 17 o 589.51 572.20
    4 2 17 o 197.57 203.43
    4 -2 17 < 145.52 195.87
    -8 3 17 o 277.00 309.38
    -8 -3 17 o 226.25 270.61
    -7 3 17 o 100.09 99.76
    -7 -3 17 o 95.38 116.86
    -6 3 17 < 24.57 31.46
    -6 -3 17 < 32.39 30.49
    -5 3 17 o 171.10 169.46
    -5 -3 17 o 152.14 160.80
    -4 3 17 o 687.39 679.40
    -4 -3 17 o 718.38 718.51
    -3 3 17 o 1157.95 1123.76
    -3 -3 17 o 1176.00 1104.58
    -2 3 17 o 963.49 984.14
    -2 -3 17 o 990.57 954.70
    -1 3 17 o 1689.79 1670.55
    -1 -3 17 o 1829.69 1683.41
    0 3 17 o 838.22 792.73
    0 -3 17 o 842.24 768.84
    1 3 17 o 112.22 116.64
    1 -3 17 o 121.85 122.88
    2 3 17 < 6.82 5.50
    2 -3 17 < 15.95 5.44
    3 3 17 < 26.68 38.15
    3 -3 17 o 44.53 35.71
    4 3 17 o 580.28 607.40
    4 -3 17 o 635.14 580.00
    -7 4 17 o 260.35 251.47
    -7 -4 17 o 239.79 239.56
    -6 4 17 o 618.29 575.92
    -6 -4 17 o 559.12 538.12
    -5 4 17 o 637.64 586.80
    -5 -4 17 o 625.11 602.43
    -4 4 17 o 219.54 218.81
    -4 -4 17 o 184.13 188.82
    -3 4 17 < 17.95 19.01
    -3 -4 17 < 42.92 28.33
    -2 4 17 o 67.09 71.17
    -2 -4 17 < 48.64 71.42
    -1 4 17 o 380.40 393.74
    -1 -4 17 o 422.52 384.76
    0 4 17 o 664.22 723.30
    0 -4 17 o 737.03 744.57
    1 4 17 o 509.17 545.42
    1 -4 17 o 519.90 550.71
    2 4 17 o 564.73 688.00
    2 -4 17 < 467.25 646.11
    3 4 17 o 217.13 247.65
    3 -4 17 < 177.61 261.28
    -6 5 17 o 43.43 56.60
    -6 -5 17 < 45.53 57.56
    -5 5 17 o 94.17 88.02
    -5 -5 17 < 80.03 97.99
    -4 5 17 o 354.52 352.82
    -4 -5 17 o 371.88 366.01
    -3 5 17 o 608.86 597.43
    -3 -5 17 o 661.61 634.27
    -2 5 17 o 419.21 415.89
    -2 -5 17 o 453.11 437.10
    -1 5 17 o 430.24 447.29
    -1 -5 17 o 460.53 430.05
    0 5 17 o 552.10 631.59
    0 -5 17 o 557.31 659.14
    1 5 17 o 173.70 209.59
    1 -5 17 o 187.14 215.43
    2 5 17 < -1.60 1.65
    2 -5 17 < 1.00 1.54
    -4 6 17 o 531.44 534.16
    -4 -6 17 o 509.87 526.44
    -3 6 17 o 280.71 310.21
    -3 -6 17 o 281.01 301.15
    -2 6 17 < 8.83 10.66
    -2 -6 17 < 18.85 10.13
    -1 6 17 o 66.99 81.38
    -1 -6 17 o 104.10 91.05
    0 6 17 o 433.15 530.93
    0 -6 17 o 558.41 510.70
    -8 0 18 o 129.57 92.86
    -7 0 18 o 267.47 220.81
    -6 0 18 < 44.13 70.90
    -5 0 18 o 186.04 188.42
    -4 0 18 o 158.86 137.82
    -3 0 18 o 402.06 381.67
    -2 0 18 o 178.32 167.50
    -1 0 18 o 265.77 255.46
    0 0 18 o 53.35 44.45
    1 0 18 o 1361.74 1338.71
    2 0 18 o 386.32 395.16
    3 0 18 o 68.30 57.33
    4 0 18 < 8.02 0.26
    -8 1 18 o 76.32 73.87
    -8 -1 18 < 65.49 77.35
    -7 1 18 o 488.51 443.69
    -7 -1 18 o 466.55 449.01
    -6 1 18 o 585.79 521.59
    -6 -1 18 o 554.10 517.48
    -5 1 18 o 1131.07 1091.82
    -5 -1 18 o 1036.30 1032.50
    -4 1 18 o 688.89 662.43
    -4 -1 18 o 613.37 616.24
    -3 1 18 o 125.66 144.91
    -3 -1 18 o 142.61 135.56
    -2 1 18 o 122.75 137.73
    -2 -1 18 o 125.86 136.57
    -1 1 18 < 42.72 52.98
    -1 -1 18 o 52.95 56.88
    0 1 18 < 68.40 79.79
    0 -1 18 o 78.93 73.70
    1 1 18 o 818.37 819.78
    1 -1 18 o 841.63 885.74
    2 1 18 o 413.20 403.84
    2 -1 18 o 374.48 380.32
    3 1 18 o 1138.99 1148.16
    3 -1 18 o 1142.50 1152.68
    4 1 18 o 633.13 643.24
    4 -1 18 o 616.28 649.57
    -8 2 18 o 300.47 279.69
    -8 -2 18 o 272.39 275.15
    -7 2 18 o 203.69 196.62
    -7 -2 18 o 204.79 205.13
    -6 2 18 o 407.68 382.77
    -6 -2 18 o 372.48 373.00
    -5 2 18 o 252.73 234.18
    -5 -2 18 o 286.63 229.87
    -4 2 18 < 21.06 28.34
    -4 -2 18 < 33.30 29.70
    -3 2 18 o 323.84 338.61
    -3 -2 18 o 391.63 377.20
    -2 2 18 o 1162.46 1146.01
    -2 -2 18 o 1179.61 1150.51
    -1 2 18 o 1193.45 1161.41
    -1 -2 18 o 1188.34 1111.75
    0 2 18 o 709.85 653.01
    0 -2 18 o 721.59 633.00
    1 2 18 o 651.98 627.86
    1 -2 18 o 634.33 636.08
    2 2 18 o 104.20 118.34
    2 -2 18 o 97.08 119.98
    3 2 18 o 54.56 61.91
    3 -2 18 < 45.23 57.95
    -7 3 18 < 12.54 10.93
    -7 -3 18 < 7.02 6.68
    -6 3 18 o 594.82 567.53
    -6 -3 18 o 546.58 554.86
    -5 3 18 o 500.95 479.34
    -5 -3 18 o 547.88 515.61
    -4 3 18 o 225.95 215.51
    -4 -3 18 o 215.72 175.08
    -3 3 18 o 201.68 187.55
    -3 -3 18 o 224.45 199.84
    -2 3 18 < 30.69 55.15
    -2 -3 18 < 54.56 45.83
    -1 3 18 o 107.41 121.98
    -1 -3 18 o 110.02 117.60
    0 3 18 o 204.39 229.05
    0 -3 18 o 223.95 245.51
    1 3 18 o 157.66 151.98
    1 -3 18 o 138.40 141.80
    2 3 18 o 533.04 549.48
    2 -3 18 o 506.57 570.84
    3 3 18 o 413.60 448.70
    3 -3 18 o 377.59 426.10
    -7 4 18 o 391.13 400.96
    -7 -4 18 o 388.02 411.52
    -6 4 18 o 376.89 386.10
    -6 -4 18 o 356.73 380.32
    -5 4 18 < 14.94 7.41
    -5 -4 18 < 6.22 7.67
    -4 4 18 o 76.32 73.93
    -4 -4 18 o 104.10 83.31
    -3 4 18 o 48.14 34.52
    -3 -4 18 o 64.69 45.27
    -2 4 18 o 291.64 298.05
    -2 -4 18 o 236.68 243.06
    -1 4 18 o 464.14 487.01
    -1 -4 18 o 444.79 420.30
    0 4 18 o 550.29 607.26
    0 -4 18 o 626.31 612.41
    1 4 18 o 545.28 609.54
    1 -4 18 o 486.91 585.85
    2 4 18 o 157.26 220.51
    2 -4 18 o 190.05 225.24
    -5 5 18 o 395.95 371.16
    -5 -5 18 o 384.91 372.67
    -4 5 18 o 841.13 823.86
    -4 -5 18 o 819.37 815.88
    -3 5 18 o 363.75 372.89
    -3 -5 18 o 406.17 381.84
    -2 5 18 o 27.08 19.27
    -2 -5 18 < 38.11 29.72
    -1 5 18 < 2.91 9.76
    -1 -5 18 < -10.73 8.12
    0 5 18 < -1.40 0.88
    0 -5 18 < -1.10 1.20
    1 5 18 o 218.93 353.55
    -8 0 19 < 3.61 1.63
    -7 0 19 < 4.61 6.58
    -6 0 19 o 187.64 164.68
    -5 0 19 < 3.71 3.20
    -4 0 19 o 400.76 408.86
    -3 0 19 o 1097.47 1062.79
    -2 0 19 o 1236.98 1219.83
    -1 0 19 o 1205.59 1133.91
    0 0 19 o 351.52 389.36
    1 0 19 < -2.41 0.03
    2 0 19 o 693.91 672.56
    3 0 19 o 758.69 742.82
    -8 1 19 o 297.66 258.07
    -8 -1 19 o 279.51 264.13
    -7 1 19 o 423.62 416.05
    -7 -1 19 o 416.00 439.23
    -6 1 19 o 363.05 334.25
    -6 -1 19 o 351.02 348.91
    -5 1 19 o 436.76 425.35
    -5 -1 19 o 472.07 445.22
    -4 1 19 o 197.57 190.01
    -4 -1 19 o 227.86 179.21
    -3 1 19 o 78.83 74.83
    -3 -1 19 o 85.15 70.29
    -2 1 19 o 234.48 247.38
    -2 -1 19 o 215.22 232.29
    -1 1 19 o 544.78 531.09
    -1 -1 19 o 485.30 470.93
    0 1 19 o 778.05 809.46
    0 -1 19 o 860.89 858.88
    1 1 19 o 882.75 829.24
    1 -1 19 o 877.44 829.10
    2 1 19 o 202.49 200.32
    2 -1 19 o 187.74 202.12
    3 1 19 o 67.39 68.00
    3 -1 19 o 50.55 54.52
    -7 2 19 < 31.79 45.81
    -7 -2 19 < 23.97 42.84
    -6 2 19 o 235.48 253.89
    -6 -2 19 o 233.68 232.22
    -5 2 19 o 426.83 413.04
    -5 -2 19 o 375.79 362.24
    -4 2 19 o 330.26 305.26
    -4 -2 19 o 311.60 270.23
    -3 2 19 o 366.26 321.75
    -3 -2 19 o 396.45 355.13
    -2 2 19 o 848.25 820.09
    -2 -2 19 o 908.53 845.53
    -1 2 19 o 114.53 128.21
    -1 -2 19 o 165.08 161.88
    0 2 19 o 266.87 284.26
    0 -2 19 o 250.22 279.79
    1 2 19 < 13.14 18.75
    1 -2 19 < 7.92 20.41
    2 2 19 o 60.07 69.53
    2 -2 19 < 51.35 61.95
    -7 3 19 o 392.23 386.25
    -7 -3 19 o 379.80 367.02
    -6 3 19 o 779.15 741.41
    -6 -3 19 o 786.88 791.18
    -5 3 19 o 53.76 52.27
    -5 -3 19 < 59.57 49.58
    -4 3 19 o 57.67 77.40
    -4 -3 19 < 67.70 75.57
    -3 3 19 o 37.61 36.73
    -3 -3 19 < 44.23 35.09
    -2 3 19 o 76.42 108.20
    -2 -3 19 o 98.08 89.60
    -1 3 19 o 319.32 290.76
    -1 -3 19 o 302.17 288.27
    0 3 19 o 837.92 810.37
    0 -3 19 o 711.96 761.99
    1 3 19 o 317.62 333.34
    1 -3 19 o 302.48 336.41
    2 3 19 o 341.89 358.62
    2 -3 19 o 292.45 381.22
    -6 4 19 o 77.62 81.48
    -6 -4 19 < 70.00 78.43
    -5 4 19 o 393.14 382.79
    -5 -4 19 o 348.81 396.37
    -4 4 19 o 204.29 221.22
    -4 -4 19 o 201.88 203.44
    -3 4 19 o 495.73 510.65
    -3 -4 19 o 586.60 568.18
    -2 4 19 o 392.74 393.36
    -2 -4 19 o 475.38 422.88
    -1 4 19 o 259.15 263.82
    -1 -4 19 o 267.27 258.16
    0 4 19 o 58.47 59.92
    0 -4 19 o 59.07 61.36
    1 4 19 o 24.47 35.30
    1 -4 19 < 32.49 37.61
    -3 5 19 o 34.20 40.38
    -3 -5 19 < 32.59 37.58
    -2 5 19 o 372.58 404.81
    -2 -5 19 o 444.79 401.00
    -7 0 20 o 287.03 280.15
    -6 0 20 o 542.07 502.38
    -5 0 20 o 258.85 271.75
    -4 0 20 o 334.37 286.42
    -3 0 20 < 24.87 34.61
    -2 0 20 o 84.24 101.30
    -1 0 20 o 343.69 368.48
    0 0 20 o 443.38 438.47
    1 0 20 o 383.91 340.17
    2 0 20 o 306.79 277.77
    -7 1 20 < 24.47 20.30
    -7 -1 20 < 10.13 14.84
    -6 1 20 o 80.33 89.34
    -6 -1 20 < 72.01 88.82
    -5 1 20 < 5.82 17.54
    -5 -1 20 < 5.01 16.31
    -4 1 20 o 459.13 421.13
    -4 -1 20 o 489.21 459.45
    -3 1 20 o 695.51 672.21
    -3 -1 20 o 705.74 674.13
    -2 1 20 o 452.11 471.87
    -2 -1 20 o 431.85 438.60
    -1 1 20 o 542.97 530.61
    -1 -1 20 o 556.41 543.10
    0 1 20 o 497.74 503.80
    0 -1 20 o 439.87 473.81
    1 1 20 < 27.88 27.19
    1 -1 20 < 24.67 21.64
    2 1 20 < 6.72 2.98
    2 -1 20 < 7.72 3.05
    -6 2 20 o 840.73 749.45
    -6 -2 20 o 830.60 803.34
    -5 2 20 o 642.56 599.97
    -5 -2 20 o 659.51 590.56
    -4 2 20 o 234.18 241.90
    -4 -2 20 o 204.29 217.90
    -3 2 20 o 113.23 111.83
    -3 -2 20 o 122.65 119.16
    -2 2 20 o 95.58 87.67
    -2 -2 20 o 99.59 88.04
    -1 2 20 < 14.24 2.98
    -1 -2 20 < -0.50 1.08
    0 2 20 o 158.16 162.78
    0 -2 20 o 162.27 162.23
    1 2 20 o 332.96 346.79
    1 -2 20 o 372.38 376.97
    -6 3 20 < 32.59 46.11
    -6 -3 20 < 41.62 46.66
    -5 3 20 o 40.52 34.38
    -5 -3 20 < 26.88 36.59
    -4 3 20 o 251.23 240.82
    -4 -3 20 o 261.86 226.11
    -3 3 20 o 569.15 548.39
    -3 -3 20 o 597.83 551.59
    -2 3 20 o 666.73 669.86
    -2 -3 20 o 775.24 707.32
    -1 3 20 o 122.05 103.57
    -1 -3 20 o 108.11 110.62
    0 3 20 o 257.24 288.11
    0 -3 20 o 261.46 268.34
    -4 4 20 o 459.43 471.64
    -4 -4 20 o 476.98 468.55
    -3 4 20 o 302.98 318.73
    -3 -4 20 o 346.30 316.01
    -2 4 20 o 44.43 48.85
    -2 -4 20 < 49.14 47.90
    -1 4 20 < 25.57 31.86
    -1 -4 20 < 21.26 26.28
    -6 0 21 < 71.51 56.44
    -5 0 21 < 19.46 12.85
    -4 0 21 o 148.83 142.98
    -3 0 21 o 233.98 240.77
    -2 0 21 o 391.23 348.77
    -1 0 21 o 671.44 692.51
    0 0 21 o 324.04 334.28
    -6 1 21 o 284.42 256.44
    -6 -1 21 o 269.48 245.04
    -5 1 21 o 261.96 261.54
    -5 -1 21 o 293.05 298.38
    -4 1 21 o 362.15 325.65
    -4 -1 21 o 335.27 341.77
    -3 1 21 o 371.27 347.95
    -3 -1 21 o 367.26 352.35
    -2 1 21 < 42.12 51.92
    -2 -1 21 o 53.86 64.34
    -1 1 21 o 138.50 130.73
    -1 -1 21 o 107.91 129.09
    0 1 21 < -2.11 1.04
    0 -1 21 < 5.62 1.37
    -5 2 21 < 5.72 12.59
    -5 -2 21 < 4.51 11.91
    -4 2 21 o 134.99 123.36
    -4 -2 21 o 120.45 130.20
    -3 2 21 o 445.09 457.07
    -3 -2 21 o 455.22 445.92
    -2 2 21 o 367.86 351.90
    -2 -2 21 o 335.87 349.42
    -1 2 21 o 725.80 709.36
    -1 -2 21 o 820.87 754.80
    0 2 21 o 474.47 503.35
    0 -2 21 o 475.17 483.86
    -3 3 21 o 240.20 238.72
    -3 -3 21 o 230.77 225.16
    -2 3 21 o 153.34 137.94
    -2 -3 21 o 148.33 132.89
    -4 0 22 o 190.45 189.37
    -3 0 22 o 344.30 313.12
    -2 0 22 o 182.03 176.95
    -3 1 22 < 50.45 67.64
    -3 -1 22 < 55.16 62.08
_refine_special_details
;
Refinement of <i>F</i>^2^ against ALL reflections. The weighted <i>R</i>-factor
<i>wR</i> and goodness of fit <i>S</i> are based on <i>F</i>^2^, conventional
<i>R</i>-factors <i>R</i> are based on <i>F</i>, with <i>F</i> set to zero for
negative <i>F</i>^2^. The threshold expression of <i>F</i>^2^ >
\s(<i>F</i>^2^) is used only for calculating <i>R</i>-factors(gt) <i>etc</i>.
and is not relevant to the choice of reflections for refinement.
<i>R</i>-factors based on <i>F</i>^2^ are statistically about twice as large
as those based on <i>F</i>, and <i>R</i>- factors based on ALL data will be
even larger.
Number of fixed parameters 9.
;
_reflns_number_total     4602
_reflns_number_gt     4225
_reflns_threshold_expression     'I>3\s(I)'
_refine_ls_structure_factor_coef     Fsqd
_refine_ls_R_factor_all     0.0263
_refine_ls_R_factor_gt     0.0230
_refine_ls_wR_factor_gt     0.0524
_refine_ls_wR_factor_ref     0.0534
_refine_ls_goodness_of_fit_ref     1.34
_refine_ls_number_reflns     4602
_refine_ls_number_parameters     356
_refine_ls_number_restraints     0
_refine_ls_number_constraints     48
_refine_ls_hydrogen_treatment     mixed
_refine_ls_weighting_scheme     sigma
_refine_ls_weighting_details     'w=1/(\s^2^(I)+0.0004I^2^)'
_atom_sites_solution_hydrogens     difmap
_atom_sites_solution_primary     direct
_atom_sites_solution_secondary     difmap
_refine_ls_shift/su_max     0.0254
_refine_ls_shift/su_mean     0.0007
_refine_diff_density_max     0.44
_refine_diff_density_min     -0.30
_refine_ls_abs_structure_details
;  1800 of Friedel pairs used in the refinement
;
_refine_ls_abs_structure_Flack     0.004(17)
loop_
    _atom_type_symbol
    _atom_type_scat_dispersion_real
    _atom_type_scat_dispersion_imag
    _atom_type_scat_source
    C 0.0033 0.0016 'International Tables Vol C tables 4.2.6.8 and 6.1.1.1'
    H 0.0000 0.0000 'International Tables Vol C tables 4.2.6.8 and 6.1.1.1'
    Ag -0.8971 1.1015 'International Tables Vol C tables 4.2.6.8 and 6.1.1.1'
    N 0.0061 0.0033 'International Tables Vol C tables 4.2.6.8 and 6.1.1.1'
    O 0.0106 0.0060 'International Tables Vol C tables 4.2.6.8 and 6.1.1.1'
_computing_data_collection
;
SMART (Bruker, 1997)
;
_computing_cell_refinement
;
SAINT (Bruker, 1997)
;
_computing_data_reduction
;
SAINT (Bruker, 1997)
;
_computing_structure_solution
;
SHELXS97 (Sheldrick, 2008)
;
_computing_structure_refinement
;
JANA2016 (Petricek et al., 2014)
;
loop_
    _atom_site_type_symbol
    _atom_site_label
    _atom_site_fract_x
    _atom_site_fract_y
    _atom_site_fract_z
    _atom_site_U_iso_or_equiv
    _atom_site_adp_type
    _atom_site_calc_flag
    _atom_site_refinement_flags
    _atom_site_occupancy
    _atom_site_disorder_assembly
    _atom_site_disorder_group
    Ag Ag1 0.062197(18) 0.74282(3) 0.668863(11) 0.01868(5) Uani d . 1 . .
    O O1 -0.0993(2) 0.4630(2) 0.64021(12) 0.0202(6) Uani d . 1 . .
    O O2 0.1741(2) 0.5061(2) 0.77196(12) 0.0214(6) Uani d . 1 . .
    N N1 -0.1154(2) 0.7667(3) 0.55616(13) 0.0177(7) Uani d . 1 . .
    N N2 0.2685(2) 0.8371(3) 0.75427(14) 0.0163(7) Uani d . 1 . .
    C C1 -0.1280(3) 0.9181(4) 0.51463(18) 0.0222(9) Uani d . 1 . .
    H H1a -0.061241 1.009276 0.535386 0.0267 Uiso d . 1 . .
    C C2 -0.2362(3) 0.9448(4) 0.44205(18) 0.0243(9) Uani d . 1 . .
    H H2a -0.240923 1.051917 0.415439 0.0291 Uiso d . 1 . .
    C C3 -0.3354(3) 0.8130(4) 0.41016(19) 0.0209(9) Uani d . 1 . .
    H H3a -0.407848 0.829471 0.361612 0.0251 Uiso d . 1 . .
    C C4 -0.3270(3) 0.6506(4) 0.45167(18) 0.0169(8) Uani d . 1 . .
    C C5 -0.4264(3) 0.5079(4) 0.42259(17) 0.0209(9) Uani d . 1 . .
    H H5a -0.500744 0.518344 0.37429 0.0251 Uiso d . 1 . .
    C C6 -0.4131(3) 0.3554(4) 0.46539(17) 0.0217(9) Uani d . 1 . .
    H H6a -0.477402 0.261662 0.445311 0.026 Uiso d . 1 . .
    C C7 -0.3036(3) 0.3371(3) 0.53948(17) 0.0184(8) Uani d . 1 . .
    H H7a -0.297965 0.232672 0.568204 0.0221 Uiso d . 1 . .
    C C8 -0.2057(3) 0.4717(3) 0.56954(16) 0.0148(8) Uani d . 1 . .
    C C9 -0.2139(3) 0.6331(3) 0.52566(16) 0.0141(8) Uani d . 1 . .
    C C10 0.3159(3) 0.9993(4) 0.74633(17) 0.0188(9) Uani d . 1 . .
    H H10a 0.256892 1.069872 0.706108 0.0225 Uiso d . 1 . .
    C C11 0.4512(3) 1.0703(4) 0.79567(18) 0.0220(9) Uani d . 1 . .
    H H11a 0.480885 1.184529 0.787703 0.0264 Uiso d . 1 . .
    C C12 0.5373(3) 0.9693(4) 0.85495(18) 0.0210(9) Uani d . 1 . .
    H H12a 0.627346 1.01397 0.887796 0.0252 Uiso d . 1 . .
    C C13 0.4907(3) 0.7960(3) 0.86712(16) 0.0171(8) Uani d . 1 . .
    C C14 0.5743(3) 0.6845(4) 0.92853(17) 0.0200(8) Uani d . 1 . .
    H H14a 0.665083 0.723938 0.962749 0.024 Uiso d . 1 . .
    C C15 0.5225(3) 0.5197(4) 0.93771(17) 0.0206(8) Uani d . 1 . .
    H H15a 0.577789 0.447807 0.978539 0.0247 Uiso d . 1 . .
    C C16 0.3863(3) 0.4570(3) 0.88620(16) 0.0173(8) Uani d . 1 . .
    H H16a 0.35178 0.344669 0.8937 0.0208 Uiso d . 1 . .
    C C17 0.3043(3) 0.5596(3) 0.82528(16) 0.0142(8) Uani d . 1 . .
    C C18 0.3541(2) 0.7340(5) 0.81443(13) 0.0140(6) Uani d . 1 . .
    O O3 0.1402(2) -0.0134(3) 0.92525(13) 0.0259(7) Uani d . 1 . .
    O O4 -0.4152(2) -0.3755(3) 0.69139(13) 0.0284(7) Uani d . 1 . .
    O O5 -0.3271(2) -0.5961(3) 0.76858(13) 0.0271(7) Uani d . 1 . .
    O O6 0.1238(2) -0.5247(2) 0.98352(12) 0.0211(6) Uani d . 1 . .
    O O7 0.1679(2)   -0.2659(4) 1.03546(11) 0.0286(6) Uani d . 1 . .
    O O8 -0.0981(2) 0.1498(2) 0.70180(12) 0.0237(7) Uani d . 1 . .
    O O9 0.06657(19) 0.2138(2) 0.81885(11) 0.0196(6) Uani d . 1 . .
    N N3 -0.3217(2) -0.4436(3) 0.74764(14) 0.0173(7) Uani d . 1 . .
    N N4 0.1088(2) -0.3645(3) 0.98085(13) 0.0152(7) Uani d . 1 . .
    C C19 -0.1970(3) -0.3339(4) 0.79254(18) 0.0130(8) Uani d . 1 . .
    C C20 -0.1027(3) -0.3992(3) 0.86303(15) 0.0126(7) Uani d . 1 . .
    H H20a -0.114934 -0.512855 0.880295 0.0151 Uiso d . 1 . .
    C C21 0.0095(2) -0.2908(3) 0.90660(15) 0.0114(8) Uani d . 1 . .
    C C22 0.0326(3) -0.1188(3) 0.88194(16) 0.0130(8) Uani d . 1 . .
    C C23 -0.0605(3) -0.0603(3) 0.80708(16) 0.0129(7) Uani d . 1 . .
    C C24 -0.1770(3) -0.1678(3) 0.76332(17) 0.0132(8) Uani d . 1 . .
    H H24a -0.240539 -0.128661 0.715089 0.0159 Uiso d . 1 . .
    C C25 -0.0307(3) 0.1145(3) 0.77245(16) 0.0148(8) Uani d . 1 . .
    H H1aa -0.091407 0.377732 0.663815 0.047(14) Uiso d . 1 . .
    H H2aa 0.145536 0.395004 0.783901 0.043(11) Uiso d . 1 . .
    H H3b 0.135279 0.095353 0.887993 0.17(3) Uiso d . 1 . .
loop_
    _atom_site_aniso_label
    _atom_site_aniso_U_11
    _atom_site_aniso_U_22
    _atom_site_aniso_U_33
    _atom_site_aniso_U_12
    _atom_site_aniso_U_13
    _atom_site_aniso_U_23
    _atom_site_aniso_type_symbol
    Ag1 0.01622(8) 0.01722(9) 0.01945(10) -0.00339(11) -0.00154(6) 0.00024(11)
                                                                              Ag
    O1 0.0219(9) 0.0127(9) 0.0199(10) -0.0063(8) -0.0065(8) 0.0058(8) O
    O2 0.0185(9) 0.0173(9) 0.0231(11) -0.0065(8) -0.0049(8) 0.0030(8) O
    N1 0.0190(9) 0.0152(14) 0.0181(11) -0.0003(11) 0.0033(8) 0.0008(10) N
    N2 0.0145(10) 0.0161(11) 0.0187(12) -0.0018(9) 0.0049(9) 0.0005(9) N
    C1 0.0254(14) 0.0145(12) 0.0263(16) -0.0042(12) 0.0056(12) 0.0044(11) C
    C2 0.0325(15) 0.0177(13) 0.0239(16) 0.0069(13) 0.0093(12) 0.0104(11) C
    C3 0.0214(13) 0.0247(13) 0.0154(15) 0.0059(12) 0.0021(12) 0.0023(11) C
    C4 0.0136(12) 0.0220(14) 0.0150(15) 0.0026(11) 0.0031(10) 0.0005(12) C
    C5 0.0160(12) 0.0289(15) 0.0156(14) 0.0005(12) -0.0002(10) -0.0035(12) C
    C6 0.0156(12) 0.0247(14) 0.0217(16) -0.0092(12) -0.0009(11) -0.0062(11) C
    C7 0.0179(12) 0.0175(14) 0.0187(14) -0.0039(11) 0.0026(10) 0.0018(11) C
    C8 0.0139(12) 0.0146(12) 0.0140(13) 0.0001(11) 0.0000(9) -0.0001(10) C
    C9 0.0147(12) 0.0142(12) 0.0132(13) -0.0002(11) 0.0032(9) 0.0016(10) C
    C10 0.0208(13) 0.0176(13) 0.0198(15) -0.0021(12) 0.0084(11) 0.0021(11) C
    C11 0.0259(14) 0.0166(13) 0.0254(16) -0.0085(12) 0.0099(12) -0.0039(11) C
    C12 0.0180(12) 0.0226(14) 0.0235(15) -0.0108(12) 0.0074(11) -0.0101(12) C
    C13 0.0138(11) 0.0232(14) 0.0156(14) -0.0032(10) 0.0064(10) -0.0059(10) C
    C14 0.0118(11) 0.0285(14) 0.0182(15) -0.0034(11) 0.0010(10) -0.0071(10) C
    C15 0.0143(12) 0.0281(15) 0.0175(15) 0.0038(12) 0.0002(10) 0.0017(11) C
    C16 0.0160(12) 0.0146(12) 0.0208(15) -0.0018(11) 0.0035(10) -0.0001(10) C
    C17 0.0107(11) 0.0149(12) 0.0165(14) -0.0020(10) 0.0025(9) -0.0031(10) C
    C18 0.0115(9) 0.0160(11) 0.0156(11) 0.0014(17) 0.0052(8) 0.0001(15) C
    O3 0.0215(10) 0.0236(11) 0.0279(12) -0.0066(9) -0.0029(9) 0.0016(9) O
    O4 0.0212(10) 0.0283(11) 0.0267(12) -0.0044(9) -0.0110(8) -0.0010(9) O
    O5 0.0295(10) 0.0195(10) 0.0288(12) -0.0130(9) 0.0004(9) 0.0016(9) O
    O6 0.0213(9) 0.0158(9) 0.0236(11) 0.0028(8) 0.0007(8) 0.0059(8) O
    O7 0.0340(9) 0.0225(9) 0.0194(9) 0.0057(15) -0.0121(7) -0.0015(13) O
    O8 0.0304(11) 0.0156(10) 0.0204(11) -0.0061(9) -0.0028(8) 0.0051(8) O
    O9 0.0209(8) 0.0129(12) 0.0223(10) -0.0061(8) 0.0003(7) 0.0009(8) O
    N3 0.0141(10) 0.0190(11) 0.0169(12) -0.0064(10) 0.0001(9) -0.0044(9) N
    N4 0.0115(10) 0.0169(11) 0.0154(12) 0.0012(9) -0.0003(8) 0.0025(9) N
    C19 0.0080(11) 0.0164(12) 0.0135(15) -0.0043(10) 0.0009(10) -0.0044(11) C
    C20 0.0158(12) 0.0082(11) 0.0137(13) -0.0009(10) 0.0036(9) 0.0004(9) C
    C21 0.0098(9) 0.0122(17) 0.0103(11) 0.0048(10) -0.0012(8) 0.0021(9) C
    C22 0.0086(11) 0.0150(13) 0.0147(14) -0.0009(10) 0.0015(9) -0.0033(10) C
    C23 0.0133(11) 0.0110(12) 0.0134(13) -0.0001(10) 0.0015(9) -0.0007(9) C
    C24 0.0120(12) 0.0135(13) 0.0142(15) 0.0018(11) 0.0033(10) 0.0004(11) C
    C25 0.0153(12) 0.0109(11) 0.0177(14) 0.0006(10) 0.0029(10) 0.0010(10) C
_geom_special_details
;
 All esds (except the esd in the dihedral angle between two l.s. planes)
 are estimated using the full covariance matrix.  The cell esds are taken
 into account individually in the estimation of esds in distances, angles
 and torsion angles; correlations between esds in cell parameters are only
 used when they are defined by crystal symmetry.  An approximate (isotropic)
 treatment of cell esds is used for estimating esds involving l.s. planes.
;
loop_
    _geom_bond_atom_site_label_1
    _geom_bond_atom_site_label_2
    _geom_bond_site_symmetry_1
    _geom_bond_site_symmetry_2
    _geom_bond_distance
    _geom_bond_publ_flag
    O1 C8 . . 1.347(3) ?
    O1 H1aa . . 0.7585(19) ?
    O2 C17 . . 1.359(3) ?
    O2 H2aa . . 0.922(2) ?
    N1 C1 . . 1.344(4) ?
    N1 C9 . . 1.365(3) ?
    N2 C10 . . 1.325(4) ?
    N2 C18 . . 1.371(4) ?
    C1 H1a . . 0.93 ?
    C1 C2 . . 1.392(4) ?
    C2 H2a . . 0.93 ?
    C2 C3 . . 1.364(4) ?
    C3 H3a . . 0.93 ?
    C3 C4 . . 1.419(4) ?
    C4 C5 . . 1.418(4) ?
    C4 C9 . . 1.423(4) ?
    C5 H5a . . 0.93 ?
    C5 C6 . . 1.362(4) ?
    C6 H6a . . 0.93 ?
    C6 C7 . . 1.408(4) ?
    C7 H7a . . 0.93 ?
    C7 C8 . . 1.367(4) ?
    C8 C9 . . 1.433(4) ?
    C10 H10a . . 0.93 ?
    C10 C11 . . 1.408(4) ?
    C11 H11a . . 0.93 ?
    C11 C12 . . 1.354(4) ?
    C12 H12a . . 0.93 ?
    C12 C13 . . 1.416(4) ?
    C13 C14 . . 1.415(4) ?
    C13 C18 . . 1.415(3) ?
    C14 H14a . . 0.93 ?
    C14 C15 . . 1.361(4) ?
    C15 H15a . . 0.93 ?
    C15 C16 . . 1.406(3) ?
    C16 H16a . . 0.93 ?
    C16 C17 . . 1.365(4) ?
    C17 C18 . . 1.429(5) ?
    O3 C22 . . 1.333(3) ?
    O3 H3b . . 1.040(2) ?
    O4 N3 . . 1.227(3) ?
    O5 N3 . . 1.219(3) ?
    O6 N4 . . 1.226(3) ?
    O7 N4 . . 1.215(3) ?
    O8 C25 . . 1.242(3) ?
    O9 C25 . . 1.275(3) ?
    O9 H3b . . 1.4952(19) ?
    N3 C19 . . 1.458(3) ?
    N4 C21 . . 1.473(3) ?
    C19 C20 . . 1.385(4) ?
    C19 C24 . . 1.388(4) ?
    C20 H20a . . 0.93 ?
    C20 C21 . . 1.373(3) ?
    C21 C22 . . 1.408(4) ?
    C22 C23 . . 1.419(3) ?
    C23 C24 . . 1.394(3) ?
    C23 C25 . . 1.508(4) ?
    C24 H24a . . 0.93 ?
loop_
    _geom_angle_atom_site_label_1
    _geom_angle_atom_site_label_2
    _geom_angle_atom_site_label_3
    _geom_angle_site_symmetry_1
    _geom_angle_site_symmetry_2
    _geom_angle_site_symmetry_3
    _geom_angle
    _geom_angle_publ_flag
    C8 O1 H1aa . . . 118.2(2) ?
    C17 O2 H2aa . . . 111.60(19) ?
    C1 N1 C9 . . . 118.3(2) ?
    C10 N2 C18 . . . 118.4(2) ?
    N1 C1 H1a . . . 118.43 ?
    N1 C1 C2 . . . 123.1(2) ?
    H1a C1 C2 . . . 118.43 ?
    C1 C2 H2a . . . 120.19 ?
    C1 C2 C3 . . . 119.6(3) ?
    H2a C2 C3 . . . 120.19 ?
    C2 C3 H3a . . . 120.26 ?
    C2 C3 C4 . . . 119.5(2) ?
    H3a C3 C4 . . . 120.27 ?
    C3 C4 C5 . . . 122.8(2) ?
    C3 C4 C9 . . . 117.8(2) ?
    C5 C4 C9 . . . 119.5(2) ?
    C4 C5 H5a . . . 120 ?
    C4 C5 C6 . . . 120.0(2) ?
    H5a C5 C6 . . . 120 ?
    C5 C6 H6a . . . 119.4 ?
    C5 C6 C7 . . . 121.2(2) ?
    H6a C6 C7 . . . 119.4 ?
    C6 C7 H7a . . . 119.72 ?
    C6 C7 C8 . . . 120.6(2) ?
    H7a C7 C8 . . . 119.72 ?
    O1 C8 C7 . . . 123.5(2) ?
    O1 C8 C9 . . . 116.5(2) ?
    C7 C8 C9 . . . 120.0(2) ?
    N1 C9 C4 . . . 121.7(2) ?
    N1 C9 C8 . . . 119.6(2) ?
    C4 C9 C8 . . . 118.7(2) ?
    N2 C10 H10a . . . 118.33 ?
    N2 C10 C11 . . . 123.3(2) ?
    H10a C10 C11 . . . 118.33 ?
    C10 C11 H11a . . . 120.58 ?
    C10 C11 C12 . . . 118.8(3) ?
    H11a C11 C12 . . . 120.58 ?
    C11 C12 H12a . . . 119.87 ?
    C11 C12 C13 . . . 120.3(2) ?
    H12a C12 C13 . . . 119.87 ?
    C12 C13 C14 . . . 123.1(2) ?
    C12 C13 C18 . . . 117.4(2) ?
    C14 C13 C18 . . . 119.6(3) ?
    C13 C14 H14a . . . 119.88 ?
    C13 C14 C15 . . . 120.2(2) ?
    H14a C14 C15 . . . 119.88 ?
    C14 C15 H15a . . . 119.61 ?
    C14 C15 C16 . . . 120.8(2) ?
    H15a C15 C16 . . . 119.61 ?
    C15 C16 H16a . . . 119.71 ?
    C15 C16 C17 . . . 120.6(2) ?
    H16a C16 C17 . . . 119.71 ?
    O2 C17 C16 . . . 123.8(2) ?
    O2 C17 C18 . . . 116.0(2) ?
    C16 C17 C18 . . . 120.2(2) ?
    N2 C18 C13 . . . 121.8(3) ?
    N2 C18 C17 . . . 119.6(2) ?
    C13 C18 C17 . . . 118.6(2) ?
    C22 O3 H3b . . . 102.89(19) ?
    C25 O9 H3b . . . 102.84(17) ?
    O4 N3 O5 . . . 124.3(2) ?
    O4 N3 C19 . . . 117.5(2) ?
    O5 N3 C19 . . . 118.2(2) ?
    O6 N4 O7 . . . 124.2(2) ?
    O6 N4 C21 . . . 116.66(19) ?
    O7 N4 C21 . . . 119.1(2) ?
    N3 C19 C20 . . . 118.7(2) ?
    N3 C19 C24 . . . 118.9(2) ?
    C20 C19 C24 . . . 122.3(2) ?
    C19 C20 H20a . . . 121.04 ?
    C19 C20 C21 . . . 117.9(2) ?
    H20a C20 C21 . . . 121.04 ?
    N4 C21 C20 . . . 116.7(2) ?
    N4 C21 C22 . . . 120.67(19) ?
    C20 C21 C22 . . . 122.7(2) ?
    O3 C22 C21 . . . 122.3(2) ?
    O3 C22 C23 . . . 120.0(2) ?
    C21 C22 C23 . . . 117.7(2) ?
    C22 C23 C24 . . . 120.0(2) ?
    C22 C23 C25 . . . 120.6(2) ?
    C24 C23 C25 . . . 119.4(2) ?
    C19 C24 C23 . . . 119.2(2) ?
    C19 C24 H24a . . . 120.38 ?
    C23 C24 H24a . . . 120.38 ?
    O8 C25 O9 . . . 125.0(2) ?
    O8 C25 C23 . . . 118.9(2) ?
    O9 C25 C23 . . . 116.1(2) ?
    O3 H3b O9 . . . 155.88(12) ?
loop_
    _geom_hbond_atom_site_label_D
    _geom_hbond_atom_site_label_H
    _geom_hbond_atom_site_label_A
    _geom_hbond_site_symmetry_D
    _geom_hbond_site_symmetry_H
    _geom_hbond_site_symmetry_A
    _geom_hbond_distance_DH
    _geom_hbond_distance_HA
    _geom_hbond_distance_DA
    _geom_hbond_angle_DHA
    _geom_hbond_publ_flag
    C11 H11a O5 . . 1_675 0.93 2.48 3.335(4) 152 ?
    O1 H1aa O8 . . . 0.7585(19) 1.859(2) 2.606(3) 167.96(14) ?
    O2 H2aa O9 . . . 0.922(2) 1.727(2) 2.631(3) 166.48(15) ?
    O3 H3b O9 . . . 1.040(2) 1.4952(19) 2.481(3) 155.88(12) ?
_iucr_refine_instructions_details
;
#m40
   62    0    0    1
 0.998553 0.000000 0.000000 0.000000 0.000000 0.004641      100001
 0.000000 0.000000                                          00
 0.000000 0.000000 0.000000 0.000000 0.000000 0.000000      000000
 0.000000 0.000000 0.000000 0.000000 0.000000 0.000000      000000
Ag1       3  2     1.000000 0.062197 0.742819 0.668863
 0.016219 0.017225 0.019450-0.003390-0.001537 0.000242      0111111111
O1        5  2     1.000000-0.099259 0.462964 0.640211
 0.021882 0.012665 0.019908-0.006253-0.006521 0.005808      0111111111
H1aa_puv  2  1     0.000000-0.093285 0.348652 0.665715
 0.029851 0.000000 0.000000 0.000000 0.000000 0.000000      0000000000
O2        5  2     1.000000 0.174115 0.506078 0.771959
 0.018531 0.017281 0.023092-0.006526-0.004920 0.003006      0111111111
H2aa_puv  2  1     0.000000 0.139419 0.411360 0.779693
 0.032205 0.000000 0.000000 0.000000 0.000000 0.000000      0000000000
N1        4  2     1.000000-0.115440 0.766657 0.556162
 0.019044 0.015209 0.018057-0.000307 0.003270 0.000784      0111111111
N2        4  2     1.000000 0.268484 0.837105 0.754268
 0.014480 0.016132 0.018711-0.001775 0.004909 0.000548      0111111111
C1        1  2     1.000000-0.128028 0.918052 0.514629
 0.025377 0.014543 0.026325-0.004154 0.005595 0.004352      0111111111
H1a       2  1     1.000000-0.061241 1.009276 0.535386
 0.026673 0.000000 0.000000 0.000000 0.000000 0.000000      0000000000
C2        1  2     1.000000-0.236235 0.944809 0.442047
 0.032466 0.017689 0.023934 0.006868 0.009339 0.010362      0111111111
H2a       2  1     1.000000-0.240923 1.051917 0.415439
 0.029141 0.000000 0.000000 0.000000 0.000000 0.000000      0000000000
C3        1  2     1.000000-0.335376 0.813004 0.410163
 0.021412 0.024665 0.015436 0.005916 0.002050 0.002261      0111111111
H3a       2  1     1.000000-0.407848 0.829471 0.361612
 0.025140 0.000000 0.000000 0.000000 0.000000 0.000000      0000000000
C4        1  2     1.000000-0.327025 0.650631 0.451666
 0.013569 0.021994 0.014951 0.002585 0.003120 0.000462      0111111111
C5        1  2     1.000000-0.426424 0.507885 0.422587
 0.015960 0.028948 0.015561 0.000540-0.000169-0.003528      0111111111
H5a       2  1     1.000000-0.500744 0.518344 0.374290
 0.025052 0.000000 0.000000 0.000000 0.000000 0.000000      0000000000
C6        1  2     1.000000-0.413066 0.355403 0.465392
 0.015637 0.024712 0.021705-0.009157-0.000866-0.006219      0111111111
H6a       2  1     1.000000-0.477402 0.261662 0.445311
 0.025987 0.000000 0.000000 0.000000 0.000000 0.000000      0000000000
C7        1  2     1.000000-0.303633 0.337145 0.539480
 0.017941 0.017510 0.018683-0.003890 0.002626 0.001797      0111111111
H7a       2  1     1.000000-0.297965 0.232672 0.568204
 0.022060 0.000000 0.000000 0.000000 0.000000 0.000000      0000000000
C8        1  2     1.000000-0.205673 0.471667 0.569535
 0.013866 0.014571 0.014007 0.000101 0.000034-0.000051      0111111111
C9        1  2     1.000000-0.213865 0.633071 0.525660
 0.014733 0.014235 0.013209-0.000236 0.003168 0.001646      0111111111
C10       1  2     1.000000 0.315939 0.999298 0.746331
 0.020836 0.017551 0.019767-0.002107 0.008429 0.002136      0111111111
H10a      2  1     1.000000 0.256892 1.069872 0.706108
 0.022544 0.000000 0.000000 0.000000 0.000000 0.000000      0000000000
C11       1  2     1.000000 0.451181 1.070279 0.795673
 0.025909 0.016579 0.025438-0.008547 0.009870-0.003948      0111111111
H11a      2  1     1.000000 0.480885 1.184529 0.787703
 0.026430 0.000000 0.000000 0.000000 0.000000 0.000000      0000000000
C12       1  2     1.000000 0.537277 0.969284 0.854951
 0.018025 0.022619 0.023451-0.010776 0.007437-0.010126      0111111111
H12a      2  1     1.000000 0.627346 1.013970 0.887796
 0.025154 0.000000 0.000000 0.000000 0.000000 0.000000      0000000000
C13       1  2     1.000000 0.490715 0.795965 0.867115
 0.013820 0.023237 0.015602-0.003187 0.006377-0.005854      0111111111
C14       1  2     1.000000 0.574350 0.684496 0.928530
 0.011815 0.028529 0.018153-0.003410 0.000987-0.007095      0111111111
H14a      2  1     1.000000 0.665083 0.723938 0.962749
 0.023978 0.000000 0.000000 0.000000 0.000000 0.000000      0000000000
C15       1  2     1.000000 0.522477 0.519742 0.937706
 0.014269 0.028087 0.017504 0.003829 0.000215 0.001721      0111111111
H15a      2  1     1.000000 0.577789 0.447807 0.978539
 0.024734 0.000000 0.000000 0.000000 0.000000 0.000000      0000000000
C16       1  2     1.000000 0.386301 0.457035 0.886198
 0.015963 0.014589 0.020801-0.001799 0.003507-0.000080      0111111111
H16a      2  1     1.000000 0.351780 0.344669 0.893700
 0.020765 0.000000 0.000000 0.000000 0.000000 0.000000      0000000000
C17       1  2     1.000000 0.304305 0.559583 0.825282
 0.010676 0.014935 0.016462-0.001971 0.002527-0.003140      0111111111
C18       1  2     1.000000 0.354094 0.734018 0.814433
 0.011505 0.015985 0.015631 0.001443 0.005248 0.000102      0111111111
O3        5  2     1.000000 0.140174-0.013394 0.925247
 0.021505 0.023610 0.027891-0.006588-0.002884 0.001582      0111111111
H3b_puv   2  1     0.000000 0.115783 0.121894 0.867749
 0.209005 0.000000 0.000000 0.000000 0.000000 0.000000      0000000000
O4        5  2     1.000000-0.415248-0.375538 0.691392
 0.021188 0.028283 0.026688-0.004427-0.010969-0.001035      0111111111
O5        5  2     1.000000-0.327091-0.596091 0.768582
 0.029485 0.019476 0.028750-0.012991 0.000448 0.001608      0111111111
O6        5  2     1.000000 0.123843-0.524686 0.983521
 0.021260 0.015776 0.023644 0.002798 0.000725 0.005858      0111111111
O7        5  2     1.000000 0.167933-0.265918 1.035462
 0.034031 0.022491 0.019405 0.005696-0.012124-0.001538      0111111111
O8        5  2     1.000000-0.098149 0.149846 0.701805
 0.030369 0.015634 0.020368-0.006113-0.002784 0.005122      0111111111
O9        5  2     1.000000 0.066573 0.213751 0.818846
 0.020902 0.012948 0.022286-0.006096 0.000283 0.000897      0111111111
N3        4  2     1.000000-0.321675-0.443646 0.747642
 0.014074 0.018999 0.016850-0.006365 0.000087-0.004377      0111111111
N4        4  2     1.000000 0.108798-0.364513 0.980846
 0.011498 0.016854 0.015393 0.001203-0.000278 0.002508      0111111111
C19       1  2     1.000000-0.196960-0.333873 0.792542
 0.007966 0.016440 0.013547-0.004343 0.000912-0.004378      0111111111
C20       1  2     1.000000-0.102663-0.399174 0.863030
 0.015793 0.008156 0.013714-0.000869 0.003594 0.000404      0111111111
H20a      2  1     1.000000-0.114934-0.512855 0.880295
 0.015080 0.000000 0.000000 0.000000 0.000000 0.000000      0000000000
C21       1  2     1.000000 0.009470-0.290836 0.906603
 0.009830 0.012222 0.010253 0.004838-0.001237 0.002085      0111111111
C22       1  2     1.000000 0.032598-0.118754 0.881942
 0.008608 0.014951 0.014717-0.000855 0.001473-0.003340      0111111111
C23       1  2     1.000000-0.060542-0.060263 0.807078
 0.013275 0.011033 0.013397-0.000130 0.001501-0.000726      0111111111
C24       1  2     1.000000-0.176974-0.167770 0.763316
 0.012003 0.013526 0.014191 0.001796 0.003250 0.000364      0111111111
H24a      2  1     1.000000-0.240539-0.128661 0.715089
 0.015889 0.000000 0.000000 0.000000 0.000000 0.000000      0000000000
C25       1  2     1.000000-0.030701 0.114464 0.772450
 0.015269 0.010870 0.017731 0.000603 0.002911 0.001036      0111111111
H3b_old   2  1     0.000000 0.130165 0.099199 0.889706
 0.158731 0.000000 0.000000 0.000000 0.000000 0.000000      0000000000
H2aa_old  2  1     0.000000 0.139146 0.400912 0.790852
 0.053425 0.000000 0.000000 0.000000 0.000000 0.000000      0000000000
H1aa_old  2  1     0.000000-0.090573 0.378575 0.662141
 0.048448 0.000000 0.000000 0.000000 0.000000 0.000000      0000000000
H1aa      2  1     1.000000-0.091407 0.377732 0.663815
 0.046816 0.000000 0.000000 0.000000 0.000000 0.000000      0000100000
H2aa      2  1     1.000000 0.145536 0.395004 0.783901
 0.042911 0.000000 0.000000 0.000000 0.000000 0.000000      0000100000
H3b       2  1     1.000000 0.135279 0.095353 0.887993
 0.168158 0.000000 0.000000 0.000000 0.000000 0.000000      0000100000
----------------------------   s.u. block   ----------------------------
 0.000851 0.000000 0.000000 0.000000 0.000000 0.016919
 0.000000 0.000000
 0.000000 0.000000 0.000000 0.000000 0.000000 0.000000
 0.000000 0.000000 0.000000 0.000000 0.000000 0.000000
Ag1                0.000000 0.000018 0.000026 0.000011
 0.000080 0.000085 0.000095 0.000114 0.000058 0.000107
O1                 0.000000 0.000207 0.000240 0.000116
 0.000947 0.000878 0.001036 0.000803 0.000766 0.000770
H1aa_puv           0.000000 0.000000 0.000000 0.000000
 0.000000 0.000000 0.000000 0.000000 0.000000 0.000000
O2                 0.000000 0.000207 0.000247 0.000118
 0.000899 0.000937 0.001090 0.000799 0.000763 0.000790
H2aa_puv           0.000000 0.000000 0.000000 0.000000
 0.000000 0.000000 0.000000 0.000000 0.000000 0.000000
N1                 0.000000 0.000226 0.000342 0.000129
 0.000904 0.001400 0.001059 0.001079 0.000751 0.000988
N2                 0.000000 0.000245 0.000287 0.000139
 0.001017 0.001113 0.001244 0.000889 0.000865 0.000886
C1                 0.000000 0.000329 0.000370 0.000181
 0.001406 0.001230 0.001646 0.001213 0.001168 0.001112
H1a                0.000000-0.100000-0.100000-0.100000
 0.000000 0.000000 0.000000 0.000000 0.000000 0.000000
C2                 0.000000 0.000324 0.000371 0.000177
 0.001545 0.001335 0.001602 0.001309 0.001238 0.001139
H2a                0.000000-0.100000-0.100000-0.100000
 0.000000 0.000000 0.000000 0.000000 0.000000 0.000000
C3                 0.000000 0.000314 0.000374 0.000186
 0.001311 0.001325 0.001517 0.001163 0.001151 0.001135
H3a                0.000000-0.100000-0.100000-0.100000
 0.000000 0.000000 0.000000 0.000000 0.000000 0.000000
C4                 0.000000 0.000304 0.000364 0.000178
 0.001183 0.001440 0.001460 0.001091 0.001039 0.001160
C5                 0.000000 0.000297 0.000382 0.000169
 0.001237 0.001467 0.001444 0.001219 0.001018 0.001173
H5a                0.000000-0.100000-0.100000-0.100000
 0.000000 0.000000 0.000000 0.000000 0.000000 0.000000
C6                 0.000000 0.000302 0.000367 0.000174
 0.001244 0.001388 0.001552 0.001169 0.001051 0.001146
H6a                0.000000-0.100000-0.100000-0.100000
 0.000000 0.000000 0.000000 0.000000 0.000000 0.000000
C7                 0.000000 0.000286 0.000344 0.000167
 0.001229 0.001370 0.001446 0.001109 0.001018 0.001055
H7a                0.000000-0.100000-0.100000-0.100000
 0.000000 0.000000 0.000000 0.000000 0.000000 0.000000
C8                 0.000000 0.000278 0.000333 0.000157
 0.001161 0.001189 0.001337 0.001056 0.000948 0.001002
C9                 0.000000 0.000294 0.000340 0.000156
 0.001205 0.001198 0.001322 0.001086 0.000943 0.000994
C10                0.000000 0.000301 0.000361 0.000167
 0.001318 0.001304 0.001497 0.001153 0.001086 0.001090
H10a               0.000000-0.100000-0.100000-0.100000
 0.000000 0.000000 0.000000 0.000000 0.000000 0.000000
C11                0.000000 0.000307 0.000365 0.000179
 0.001383 0.001269 0.001614 0.001218 0.001158 0.001136
H11a               0.000000-0.100000-0.100000-0.100000
 0.000000 0.000000 0.000000 0.000000 0.000000 0.000000
C12                0.000000 0.000307 0.000366 0.000175
 0.001245 0.001386 0.001537 0.001193 0.001082 0.001153
H12a               0.000000-0.100000-0.100000-0.100000
 0.000000 0.000000 0.000000 0.000000 0.000000 0.000000
C13                0.000000 0.000278 0.000341 0.000164
 0.001081 0.001447 0.001378 0.001017 0.000975 0.000956
C14                0.000000 0.000284 0.000352 0.000172
 0.001104 0.001378 0.001457 0.001058 0.000987 0.001005
H14a               0.000000-0.100000-0.100000-0.100000
 0.000000 0.000000 0.000000 0.000000 0.000000 0.000000
C15                0.000000 0.000290 0.000385 0.000167
 0.001174 0.001465 0.001473 0.001190 0.001003 0.001124
H15a               0.000000-0.100000-0.100000-0.100000
 0.000000 0.000000 0.000000 0.000000 0.000000 0.000000
C16                0.000000 0.000277 0.000350 0.000163
 0.001206 0.001213 0.001470 0.001094 0.001021 0.001020
H16a               0.000000-0.100000-0.100000-0.100000
 0.000000 0.000000 0.000000 0.000000 0.000000 0.000000
C17                0.000000 0.000268 0.000335 0.000160
 0.001076 0.001169 0.001383 0.001047 0.000940 0.000987
C18                0.000000 0.000224 0.000523 0.000134
 0.000886 0.001057 0.001086 0.001705 0.000765 0.001535
O3                 0.000000 0.000222 0.000263 0.000132
 0.001001 0.001071 0.001227 0.000867 0.000853 0.000919
H3b_puv            0.000000 0.000000 0.000000 0.000000
 0.000000 0.000000 0.000000 0.000000 0.000000 0.000000
O4                 0.000000 0.000228 0.000285 0.000132
 0.000998 0.001071 0.001217 0.000892 0.000830 0.000902
O5                 0.000000 0.000235 0.000256 0.000130
 0.001039 0.001005 0.001233 0.000904 0.000874 0.000874
O6                 0.000000 0.000211 0.000235 0.000123
 0.000944 0.000923 0.001129 0.000817 0.000779 0.000789
O7                 0.000000 0.000195 0.000393 0.000105
 0.000896 0.000893 0.000909 0.001460 0.000718 0.001257
O8                 0.000000 0.000229 0.000236 0.000123
 0.001080 0.000958 0.001145 0.000855 0.000842 0.000825
O9                 0.000000 0.000193 0.000239 0.000114
 0.000769 0.001217 0.000963 0.000842 0.000674 0.000757
N3                 0.000000 0.000236 0.000294 0.000138
 0.001001 0.001120 0.001238 0.000980 0.000862 0.000886
N4                 0.000000 0.000234 0.000275 0.000134
 0.000971 0.001077 0.001170 0.000896 0.000817 0.000885
C19                0.000000 0.000292 0.000363 0.000175
 0.001126 0.001172 0.001472 0.001000 0.000989 0.001071
C20                0.000000 0.000274 0.000308 0.000153
 0.001163 0.001136 0.001302 0.001011 0.000948 0.000905
H20a               0.000000-0.100000-0.100000-0.100000
 0.000000 0.000000 0.000000 0.000000 0.000000 0.000000
C21                0.000000 0.000249 0.000298 0.000153
 0.000927 0.001669 0.001144 0.000980 0.000791 0.000917
C22                0.000000 0.000268 0.000337 0.000157
 0.001099 0.001316 0.001361 0.001020 0.000931 0.000998
C23                0.000000 0.000268 0.000321 0.000158
 0.001109 0.001202 0.001284 0.001025 0.000934 0.000935
C24                0.000000 0.000300 0.000350 0.000174
 0.001196 0.001303 0.001451 0.001063 0.001042 0.001065
H24a               0.000000-0.100000-0.100000-0.100000
 0.000000 0.000000 0.000000 0.000000 0.000000 0.000000
C25                0.000000 0.000286 0.000327 0.000161
 0.001169 0.001105 0.001395 0.001040 0.000955 0.000986
H3b_old            0.000000 0.000000 0.000000 0.000000
 0.000000 0.000000 0.000000 0.000000 0.000000 0.000000
H2aa_old           0.000000 0.000000 0.000000 0.000000
 0.000000 0.000000 0.000000 0.000000 0.000000 0.000000
H1aa_old           0.000000 0.000000 0.000000 0.000000
 0.000000 0.000000 0.000000 0.000000 0.000000 0.000000
H1aa               0.000000 0.000000 0.000000 0.000000
 0.013762 0.000000 0.000000 0.000000 0.000000 0.000000
H2aa               0.000000 0.000000 0.000000 0.000000
 0.010837 0.000000 0.000000 0.000000 0.000000 0.000000
H3b                0.000000 0.000000 0.000000 0.000000
 0.031190 0.000000 0.000000 0.000000 0.000000 0.000000
--------------------------   Saved points   ----------------------------
    0
--------------------------   Fourier maxima   --------------------------
    1    1    1
max1      1  1     1.000000 0.277091 0.403208 0.310619      000  0  0  0
     0.44     0.24
max2      1  1     1.000000 0.929356 0.251492 0.377443      000  0  0  0
     0.38     0.21
max3      1  1     1.000000 0.924835 0.241624 0.296549      000  0  0  0
     0.41     0.17
max4      1  1     1.000000 0.986134 0.121100 0.105142      000  0  0  0
     0.27     0.16
max5      1  1     1.000000 0.538783 0.219442 0.155461      000  0  0  0
     0.29     0.15
max6      1  1     1.000000 0.719181 0.300298 0.229317      000  0  0  0
     0.25     0.15
max7      1  1     1.000000 0.411440 0.018538 0.766695      000  0  0  0
     0.34     0.15
max8      1  1     1.000000 0.344063 0.107391 0.568446      000  0  0  0
     0.25     0.14
max9      1  1     1.000000 0.177752 0.234734 0.445064      000  0  0  0
     0.28     0.14
max10     1  1     1.000000 0.512517 0.245156 0.098057      000  0  0  0
     0.30     0.14
max11     1  1     1.000000 0.459691 0.324363 0.135097      000  0  0  0
     0.25     0.14
max12     1  1     1.000000 0.315973 0.252032 0.556683      000  0  0  0
     0.27     0.13
max13     1  1     1.000000 0.470703 0.109434 0.070530      000  0  0  0
     0.26     0.13
max14     1  1     1.000000 0.766314 0.236969 0.982053      000  0  0  0
     0.22     0.13
max15     1  1     1.000000 0.043586 0.209401 0.830473      000  0  0  0
     0.24     0.13
max16     1  1     1.000000 0.036334 0.428525 0.186812      000  0  0  0
     0.23     0.13
max17     1  1     1.000000 0.373091 0.360364 0.570340      000  0  0  0
     0.25     0.13
max18     1  1     1.000000 0.044449 0.423675 0.202256      000  0  0  0
     0.23     0.13
max19     1  1     1.000000 0.809294 0.009901 0.252247      000  0  0  0
     0.36     0.13
max20     1  1     1.000000 0.587526-0.003884 0.149510      000  0  0  0
     0.20     0.13
max21     1  1     1.000000 0.933200 0.007823 0.013839      000  0  0  0
     0.25     0.13
max22     1  1     1.000000 0.131570 0.340593 0.469522      000  0  0  0
     0.25     0.13
max23     1  1     1.000000 0.643671 0.215331 0.197151      000  0  0  0
     0.22     0.13
max24     1  1     1.000000 0.878344 0.095181 0.017629      000  0  0  0
     0.22     0.13
max25     1  1     1.000000 0.148504 0.406674 0.211151      000  0  0  0
     0.19     0.12
max26     1  1     1.000000 0.199162 0.139086 0.198021      000  0  0  0
     0.24     0.12
max27     1  1     1.000000 0.060022 0.252546 0.441967      000  0  0  0
     0.24     0.12
max28     1  1     1.000000 0.676639 0.376834 0.770206      000  0  0  0
     0.22     0.12
max29     1  1     1.000000 0.683583 0.008283 0.129107      000  0  0  0
     0.20     0.12
max30     1  1     1.000000 0.895749 0.217341 0.699315      000  0  0  0
     0.20     0.12
max31     1  1     1.000000 0.978725 0.317778 0.094699      000  0  0  0
     0.25     0.12
max32     1  1     1.000000 0.289950 0.012782 0.709912      000  0  0  0
     0.27     0.12
max33     1  1     1.000000 0.778002 0.208718 0.982254      000  0  0  0
     0.22     0.12
max34     1  1     1.000000 0.434045-0.010167 0.533282      000  0  0  0
     0.27     0.12
max35     1  1     1.000000 0.395189 0.405328 0.884690      000  0  0  0
     0.26     0.12
max36     1  1     1.000000 0.029308 0.006810 0.340035      000  0  0  0
     0.27     0.11
max37     1  1     1.000000 0.963366 0.016156 0.787382      000  0  0  0
     0.22     0.11
max38     1  1     1.000000 0.758243 0.010826 0.689792      000  0  0  0
     0.26     0.11
max39     1  1     1.000000 0.877466 0.129674 0.045822      000  0  0  0
     0.22     0.11
max40     1  1     1.000000 0.148629 0.243780 0.222029      000  0  0  0
     0.25     0.11
max41     1  1     1.000000 0.294484 0.081975 0.310486      000  0  0  0
     0.26     0.11
max42     1  1     1.000000 0.786405 0.182733 0.988981      000  0  0  0
     0.22     0.11
max43     1  1     1.000000 0.797464 0.013295 0.199662      000  0  0  0
     0.30     0.11
max44     1  1     1.000000 0.637522 0.243245 0.157472      000  0  0  0
     0.24     0.11
max45     1  1     1.000000 0.045990 0.238552 0.404775      000  0  0  0
     0.27     0.11
max46     1  1     1.000000 0.318510 0.025834 0.762324      000  0  0  0
     0.21     0.11
max47     1  1     1.000000 0.400780 0.114410 0.311843      000  0  0  0
     0.14     0.11
max48     1  1     1.000000 0.553170-0.002142 0.093243      000  0  0  0
     0.16     0.11
max49     1  1     1.000000 0.909476 0.011038 0.250529      000  0  0  0
     0.27     0.11
max50     1  1     1.000000 0.030273 0.229545 0.083175      000  0  0  0
     0.19     0.11
--------------------------   Fourier minima   --------------------------
    1    1    1
min1      1  1     1.000000 0.078288 0.014669 0.266370      000  0  0  0
     0.24     0.14
min2      1  1     1.000000 0.141698 0.114421 0.284625      000  0  0  0
     0.20     0.12
min3      1  1     1.000000 0.978760 0.412155 0.272318      000  0  0  0
     0.22     0.12
min4      1  1     1.000000 0.187319 0.128229 0.777929      000  0  0  0
     0.24     0.11
min5      1  1     1.000000 0.031577 0.086801 0.952358      000  0  0  0
     0.21     0.11
------------------------------------------------------------------------
#m50
Version Jana2006
title
cell 9.0154 7.6122 17.138 90 104.38 90
esdcell 0.0018 0.0015 0.003 0 0.03 0
spgroup P21 4 22
lattice P
symmetry x y z
symmetry -x y+1/2 -z
unitsnumb 2
chemform C25 H17 Ag N4 O9
formtab -62
atom C atradius 0.77 color 128073041
atom H atradius 0.46 color 255204204
atom Ag atradius 1.44 color 183187189
atom N atradius 0.74 color 176185230
atom O atradius 0.74 color 254003000
twin 2
    -1.0000     0.0000     0.0000
     0.0000    -1.0000     0.0000
     0.0000     0.0000    -1.0000
roundmethod 1
end
*******************************************************************************
contour
  plane Plane#1
  pntplane 1 C22
  pntplane 1 O3
  pntplane 1 O9
  dltplane 0.1
  scpplane 5 5 0
  shfplane 1.5 1.2 0
  drawatom C22 Gray 2
  drawatom O3 Red 2
  drawatom O9 Red 2
  endplane
  plane Plane#2
  pntplane 1 C22
  pntplane 1 O3
  pntplane 1 O9
  dltplane 0.1
  scpplane 10 10 0
  shfplane 5 5 0
  drawatom C22 Gray 2
  drawatom O3 Red 2
  drawatom O9 Red 2
  drawatom O7 Red 2
  endplane
  plane Plane#3
    pntplane 1 C8
    pntplane 1 O1
    pntplane 1 O8
    dltplane 0.1
    scpplane 5 5 0
    shfplane 1.2 1.2 0
    drawatom C8 Gray 2
    drawatom O8 Red 2
    drawatom O1 Red 2
  endplane
  plane Plane#4
    pntplane 1 C17
    pntplane 1 O2
    pntplane 1 O9
    dltplane 0.1
    scpplane 5 5 0
    shfplane 1.2 1.2 0
    drawatom C17 Gray 2
    drawatom O2 Red 2
    drawatom O9 Red 2
  endplane
  endplane
end contour
dist
  angles 1 lsttype 1 dmax 1.7
  plane C19 C20 C21 C22 C23 C24
  plane O6 N4 O7
  plane O4 N3 O5
end dist
fourier
  maptype 6 positive 50 negative 5
end fourier
refine
  fsquare 1 autkeys 0 skipbad 1 badref 30 uisolim 0
  keep hydro triang C1 2 1 N1 C2 0.93 H1a
  keep ADP riding C1 1.2 H1a
  keep hydro triang C2 2 1 C3 C1 0.93 H2a
  keep ADP riding C2 1.2 H2a
  keep hydro triang C3 2 1 C2 C4 0.93 H3a
  keep ADP riding C3 1.2 H3a
  keep hydro triang C5 2 1 C6 C4 0.93 H5a
  keep ADP riding C5 1.2 H5a
  keep hydro triang C6 2 1 C5 C7 0.93 H6a
  keep ADP riding C6 1.2 H6a
  keep hydro triang C7 2 1 C8 C6 0.93 H7a
  keep ADP riding C7 1.2 H7a
  keep hydro triang C10 2 1 N2 C11 0.93 H10a
  keep ADP riding C10 1.2 H10a
  keep hydro triang C11 2 1 C12 C10 0.93 H11a
  keep ADP riding C11 1.2 H11a
  keep hydro triang C12 2 1 C11 C13 0.93 H12a
  keep ADP riding C12 1.2 H12a
  keep hydro triang C14 2 1 C15 C13 0.93 H14a
  keep ADP riding C14 1.2 H14a
  keep hydro triang C15 2 1 C14 C16 0.93 H15a
  keep ADP riding C15 1.2 H15a
  keep hydro triang C16 2 1 C17 C15 0.93 H16a
  keep ADP riding C16 1.2 H16a
  keep hydro triang C20 2 1 C21 C19 0.93 H20a
  keep ADP riding C20 1.2 H20a
  keep hydro triang C24 2 1 C19 C23 0.93 H24a
  keep ADP riding C24 1.2 H24a
end refine
  keep ADP riding O1 1.5 H1aa
  keep ADP riding O2 1.5 H2aa
  distfix 0.82 0.01 O2 H2aa;
;
data_JEVNAA
_audit_creation_method     SHELXL-97
_chemical_name_systematic
;
Tetrakis(1<i>H</i>-imidazole-\k<i>N</i>^3^)zinc(II)
bis(2-hydroxy-3,5-dinitrobenzoate)
;
_chemical_name_common     ?
_chemical_formula_moiety     'C12 H16 N8 Zn 2+, 2(C7 H3 N2 O7 -)'
_chemical_formula_sum     'C26 H22 N12 O14 Zn'
_chemical_formula_iupac     '[Zn (C3 H4 N2)4] (C7 H3 N2 O7)2'
_chemical_formula_weight     791.93
_chemical_melting_point     ?
_symmetry_cell_setting     monoclinic
_symmetry_space_group_name_H-M     'C 2/c'
_symmetry_space_group_name_Hall     '-C 2yc'
loop_
    _space_group_symop_id
    _space_group_symop_operation_xyz
    1 x,y,z
    2 -x,y,-z+1/2
    3 -x,-y,-z
    4 x,-y,z+1/2
    5 x+1/2,y+1/2,z
    6 -x+1/2,y+1/2,-z+1/2
    7 -x+1/2,-y+1/2,-z
    8 x+1/2,-y+1/2,z+1/2
_cell_length_a     25.0809(15)
_cell_length_b     6.7251(4)
_cell_length_c     18.9145(10)
_cell_angle_alpha     90.00
_cell_angle_beta     97.658(6)
_cell_angle_gamma     90.00
_cell_volume     3161.9(3)
_cell_formula_units_Z     4
_cell_measurement_reflns_used     3242
_cell_measurement_theta_min     2.12
_cell_measurement_theta_max     26.86
_cell_measurement_temperature     293(2)
_exptl_crystal_description     platelet
_exptl_crystal_colour     yellow
_exptl_crystal_size_max     0.20
_exptl_crystal_size_mid     0.18
_exptl_crystal_size_min     0.10
_exptl_crystal_density_diffrn     1.664
_exptl_crystal_density_meas     ?
_exptl_crystal_density_method     'not measured'
_exptl_crystal_F_000     1616
_exptl_absorpt_coefficient_mu     0.868
_exptl_absorpt_correction_type     multi-scan
_exptl_absorpt_process_details
;
(SADABS; Bruker, 1999)
;
_exptl_absorpt_correction_T_min     0.8455
_exptl_absorpt_correction_T_max     0.9182
_exptl_special_details
;
;
_diffrn_ambient_temperature     293(2)
_diffrn_radiation_type     MoK\a
_diffrn_radiation_wavelength     0.71073
_diffrn_radiation_source     'fine-focus sealed tube'
_diffrn_radiation_monochromator     graphite
_diffrn_measurement_device_type     'Bruker APEX-II area-detector'
_diffrn_measurement_method     '\f and \w'
_diffrn_detector_area_resol_mean     ?
_diffrn_reflns_number     20634
_diffrn_reflns_av_R_equivalents     0.0580
_diffrn_reflns_av_sigmaI/netI     0.0514
_diffrn_reflns_theta_min     1.64
_diffrn_reflns_theta_max     27.55
_diffrn_reflns_theta_full     27.55
_diffrn_measured_fraction_theta_max     0.998
_diffrn_measured_fraction_theta_full     0.998
_diffrn_reflns_limit_h_min     -32
_diffrn_reflns_limit_h_max     31
_diffrn_reflns_limit_k_min     -8
_diffrn_reflns_limit_k_max     8
_diffrn_reflns_limit_l_min     -24
_diffrn_reflns_limit_l_max     24
_diffrn_standards_number     0
_diffrn_standards_interval_count     .
_diffrn_standards_interval_time     .
_diffrn_standards_decay_%     ?
_refine_special_details
;
 Refinement of F^2^ against ALL reflections.  The weighted R-factor wR and
 goodness of fit S are based on F^2^, conventional R-factors R are based
 on F, with F set to zero for negative F^2^. The threshold expression of
 F^2^ > 2sigma(F^2^) is used only for calculating R-factors(gt) etc. and is
 not relevant to the choice of reflections for refinement.  R-factors based
 on F^2^ are statistically about twice as large as those based on F, and R-
 factors based on ALL data will be even larger.
 Number of fixed parameters: 9
;
_reflns_number_total     3635
_reflns_number_gt     2152
_reflns_threshold_expression     'I>3\s(I)'
_refine_ls_structure_factor_coef     Fsqd
_refine_ls_matrix_type     full
_refine_ls_R_factor_all     0.0750
_refine_ls_R_factor_gt     0.0357
_refine_ls_wR_factor_gt     0.0652
_refine_ls_wR_factor_ref     0.0753
_refine_ls_goodness_of_fit_ref     1.23
_refine_ls_number_reflns     3635
_refine_ls_number_parameters     244
_refine_ls_number_restraints     0
_refine_ls_number_constraints     32
_refine_ls_hydrogen_treatment     mixed
_refine_ls_weighting_scheme     sigma
_refine_ls_weighting_details     'w=1/(\s^2^(I)+0.0004I^2^)'
_atom_sites_solution_hydrogens     difmap
_atom_sites_solution_primary     direct
_atom_sites_solution_secondary     difmap
_refine_ls_shift/su_max     0.0071
_refine_ls_shift/su_mean     0.0009
_refine_diff_density_max     0.23
_refine_diff_density_min     -0.23
_refine_ls_extinction_method
;
B-C type 1 Lorentzian isotropic (Becker & Coppens, 1974)
;
_refine_ls_extinction_coef       14E2(5)
_refine_ls_abs_structure_details     ?
_refine_ls_abs_structure_Flack     ?
_refine_ls_abs_structure_Rogers     ?
loop_
    _atom_type_symbol
    _atom_type_scat_dispersion_real
    _atom_type_scat_dispersion_imag
    _atom_type_scat_source
    C 0.0033 0.0016 'International Tables Vol C tables 4.2.6.8 and 6.1.1.1'
    H 0.0000 0.0000 'International Tables Vol C tables 4.2.6.8 and 6.1.1.1'
    N 0.0061 0.0033 'International Tables Vol C tables 4.2.6.8 and 6.1.1.1'
    O 0.0106 0.0060 'International Tables Vol C tables 4.2.6.8 and 6.1.1.1'
    Zn 0.2839 1.4301 'International Tables Vol C tables 4.2.6.8 and 6.1.1.1'
_computing_data_collection
;
SMART (Bruker, 1999)
;
_computing_cell_refinement
;
SAINT (Bruker, 1999)
;
_computing_data_reduction
;
SAINT (Bruker, 1999)
;
_computing_structure_solution
;
SHELXS97 (Sheldrick, 2008)
;
_computing_structure_refinement
;
JANA2006 (Petricek et al., 2014)
;
loop_
    _atom_site_type_symbol
    _atom_site_label
    _atom_site_fract_x
    _atom_site_fract_y
    _atom_site_fract_z
    _atom_site_U_iso_or_equiv
    _atom_site_adp_type
    _atom_site_calc_flag
    _atom_site_refinement_flags
    _atom_site_occupancy
    _atom_site_disorder_assembly
    _atom_site_disorder_group
    C C1 0.47960(10) 0.4200(3) 0.62639(13) 0.0460(10) Uani d . 1 . .
    H H1 0.444004 0.398202 0.633096 0.0552 Uiso d . 1 . .
    C C2 0.50386(10) 0.3369(4) 0.57533(13) 0.0484(10) Uani d . 1 . .
    H H2 0.488745 0.248295 0.540565 0.0581 Uiso d . 1 . .
    C C3 0.56018(9) 0.5299(3) 0.63970(12) 0.0401(9) Uani d . 1 . .
    H H3 0.591591 0.597819 0.656666 0.0481 Uiso d . 1 . .
    C C4 0.59325(9) 0.9065(4) 0.83991(12) 0.0404(9) Uani d . 1 . .
    H H4 0.591722 0.823229 0.87885 0.0485 Uiso d . 1 . .
    N N4 0.62879(7) 1.0508(3) 0.83789(11) 0.0471(8) Uani d . 1 . .
    C C6 0.57665(9) 1.0451(4) 0.73735(13) 0.0444(9) Uani d . 1 . .
    H H6 0.560952 1.074705 0.691199 0.0533 Uiso d . 1 . .
    C C7 0.73999(9) 0.4553(3) 0.34225(11) 0.0329(8) Uani d . 1 . .
    C C8 0.79245(9) 0.5059(3) 0.36676(12) 0.0342(8) Uani d . 1 . .
    H H8 0.817639 0.51762 0.335092 0.0411 Uiso d . 1 . .
    C C9 0.80717(8) 0.5388(3) 0.43803(12) 0.0311(8) Uani d . 1 . .
    C C10 0.77048(8) 0.5210(3) 0.48978(12) 0.0302(8) Uani d . 1 . .
    C C11 0.71702(8) 0.4593(3) 0.46099(11) 0.0282(7) Uani d . 1 . .
    C C12 0.70286(9) 0.4300(3) 0.38898(12) 0.0323(8) Uani d . 1 . .
    H H12 0.667845 0.392676 0.371656 0.0388 Uiso d . 1 . .
    C C13 0.67545(9) 0.4249(3) 0.50834(12) 0.0333(8) Uani d . 1 . .
    N N1 0.51487(7) 0.5429(3) 0.66784(9) 0.0373(7) Uani d . 1 . .
    N N2 0.55523(8) 0.4075(3) 0.58408(10) 0.0438(8) Uani d . 1 . .
    N N3 0.56024(7) 0.8957(3) 0.77961(9) 0.0354(7) Uani d . 1 . .
    C C5 0.61854(9) 1.1406(4) 0.77303(14) 0.0479(10) Uani d . 1 . .
    H H5 0.637064 1.247402 0.75675 0.0575 Uiso d . 1 . .
    N N5 0.72386(8) 0.4225(3) 0.26644(10) 0.0427(8) Uani d . 1 . .
    N N6 0.86351(7) 0.5897(3) 0.46068(11) 0.0403(8) Uani d . 1 . .
    O O1 0.78238(6) 0.5518(2) 0.55681(8) 0.0378(6) Uani d . 1 . .
    O O2 0.68832(6) 0.4695(2) 0.57640(8) 0.0420(6) Uani d . 1 . .
    O O3 0.63104(6) 0.3579(2) 0.48669(8) 0.0426(6) Uani d . 1 . .
    O O4 0.67630(7) 0.3835(3) 0.24643(8) 0.0575(7) Uani d . 1 . .
    O O5 0.75772(7) 0.4340(3) 0.22570(9) 0.0662(8) Uani d . 1 . .
    O O6 0.89634(7) 0.5475(3) 0.42013(9) 0.0658(8) Uani d . 1 . .
    O O7 0.87622(6) 0.6730(3) 0.51757(9) 0.0568(7) Uani d . 1 . .
    Zn Zn1 0.5 0.70908(6) 0.75 0.03866(15) Uani d . 1 . .
    H H1a 0.728641 0.508268 0.579335 0.108(11) Uiso d . 1 . .
    H H2a 0.580668 0.367714 0.552562 0.088(9) Uiso d . 1 . .
    H H4a 0.657593 1.098579 0.870594 0.106(11) Uiso d . 1 . .
loop_
    _atom_site_aniso_label
    _atom_site_aniso_U_11
    _atom_site_aniso_U_22
    _atom_site_aniso_U_33
    _atom_site_aniso_U_12
    _atom_site_aniso_U_13
    _atom_site_aniso_U_23
    _atom_site_aniso_type_symbol
    C1 0.0323(14) 0.0558(17) 0.0507(17) -0.0069(12) 0.0086(12) -0.0071(13) C
    C2 0.0460(16) 0.0536(18) 0.0448(17) -0.0064(13) 0.0033(12) -0.0116(13) C
    C3 0.0327(13) 0.0485(16) 0.0396(16) -0.0053(11) 0.0071(11) 0.0037(12) C
    C4 0.0366(14) 0.0491(16) 0.0343(15) 0.0066(12) 0.0004(11) 0.0062(12) C
    N4 0.0332(12) 0.0568(15) 0.0484(15) -0.0016(10) -0.0048(10) -0.0044(11) N
    C6 0.0416(15) 0.0568(17) 0.0336(15) -0.0015(12) 0.0004(12) 0.0077(13) C
    C7 0.0344(13) 0.0369(14) 0.0264(14) 0.0024(10) 0.0002(10) -0.0008(10) C
    C8 0.0332(13) 0.0366(14) 0.0337(15) 0.0009(10) 0.0073(10) 0.0030(10) C
    C9 0.0254(12) 0.0287(13) 0.0382(15) -0.0031(9) 0.0003(10) -0.0001(10) C
    C10 0.0338(13) 0.0219(12) 0.0342(14) 0.0035(9) 0.0013(10) 0.0006(10) C
    C11 0.0288(12) 0.0245(12) 0.0310(14) 0.0011(9) 0.0030(10) -0.0013(10) C
    C12 0.0281(12) 0.0306(14) 0.0370(15) 0.0009(9) -0.0002(10) 0.0004(10) C
    C13 0.0338(13) 0.0312(14) 0.0356(15) 0.0037(10) 0.0067(11) -0.0026(10) C
    N1 0.0341(11) 0.0433(13) 0.0357(12) -0.0029(9) 0.0086(9) -0.0001(9) N
    N2 0.0437(12) 0.0526(14) 0.0371(13) 0.0034(10) 0.0126(10) -0.0035(10) N
    N3 0.0321(10) 0.0442(12) 0.0288(11) 0.0016(9) 0.0003(9) 0.0042(9) N
    C5 0.0393(15) 0.0540(18) 0.0499(18) -0.0090(12) 0.0040(12) 0.0069(14) C
    N5 0.0414(13) 0.0517(14) 0.0338(13) 0.0032(10) 0.0004(10) -0.0005(10) N
    N6 0.0327(11) 0.0435(13) 0.0438(14) -0.0038(9) 0.0023(10) 0.0059(10) N
    O1 0.0362(9) 0.0445(10) 0.0308(10) -0.0009(7) -0.0026(7) -0.0054(7) O
    O2 0.0399(10) 0.0552(11) 0.0313(10) -0.0055(8) 0.0056(7) -0.0066(8) O
    O3 0.0325(9) 0.0561(11) 0.0400(10) -0.0091(8) 0.0079(7) -0.0084(8) O
    O4 0.0395(10) 0.0890(14) 0.0408(11) -0.0047(9) -0.0063(8) -0.0048(9) O
    O5 0.0499(11) 0.1146(17) 0.0361(11) -0.0057(10) 0.0133(9) -0.0036(10) O
    O6 0.0351(10) 0.1012(16) 0.0635(13) -0.0075(10) 0.0156(9) -0.0121(11) O
    O7 0.0430(10) 0.0799(14) 0.0453(11) -0.0182(9) -0.0029(8) -0.0108(10) O
    Zn1 0.0355(2) 0.0455(3) 0.0352(3) 0 0.00566(17) 0 Zn
_geom_special_details
;
 All esds (except the esd in the dihedral angle between two l.s. planes)
 are estimated using the full covariance matrix.  The cell esds are taken
 into account individually in the estimation of esds in distances, angles
 and torsion angles; correlations between esds in cell parameters are only
 used when they are defined by crystal symmetry.  An approximate (isotropic)
 treatment of cell esds is used for estimating esds involving l.s. planes.
;
loop_
    _geom_bond_atom_site_label_1
    _geom_bond_atom_site_label_2
    _geom_bond_site_symmetry_1
    _geom_bond_site_symmetry_2
    _geom_bond_distance
    _geom_bond_publ_flag
    C1 H1 . . 0.93 ?
    C1 C2 . . 1.331(4) ?
    C1 N1 . . 1.377(3) ?
    C2 H2 . . 0.93 ?
    C2 N2 . . 1.362(3) ?
    C3 H3 . . 0.93 ?
    C3 N1 . . 1.320(3) ?
    C3 N2 . . 1.328(3) ?
    C4 H4 . . 0.93 ?
    C4 N4 . . 1.322(3) ?
    C4 N3 . . 1.319(3) ?
    N4 C5 . . 1.361(3) ?
    N4 H4a . . 0.9427(18) ?
    C6 H6 . . 0.93 ?
    C6 N3 . . 1.381(3) ?
    C6 C5 . . 1.335(3) ?
    C7 C8 . . 1.378(3) ?
    C7 C12 . . 1.377(3) ?
    C7 N5 . . 1.454(3) ?
    C8 H8 . . 0.93 ?
    C8 C9 . . 1.367(3) ?
    C9 C10 . . 1.435(3) ?
    C9 N6 . . 1.462(3) ?
    C10 C11 . . 1.440(3) ?
    C10 O1 . . 1.280(3) ?
    C11 C12 . . 1.375(3) ?
    C11 C13 . . 1.480(3) ?
    C12 H12 . . 0.93 ?
    C13 O2 . . 1.319(3) ?
    C13 O3 . . 1.220(3) ?
    N2 H2a . . 0.967(2) ?
    C5 H5 . . 0.93 ?
    N5 O4 . . 1.231(3) ?
    N5 O5 . . 1.223(3) ?
    N6 O6 . . 1.231(3) ?
    N6 O7 . . 1.217(3) ?
    O1 H1a . . 1.4955(15) ?
    O2 H1a . . 1.0386(15) ?
loop_
    _geom_angle_atom_site_label_1
    _geom_angle_atom_site_label_2
    _geom_angle_atom_site_label_3
    _geom_angle_site_symmetry_1
    _geom_angle_site_symmetry_2
    _geom_angle_site_symmetry_3
    _geom_angle
    _geom_angle_publ_flag
    H1 C1 C2 . . . 124.94 ?
    H1 C1 N1 . . . 124.94 ?
    C2 C1 N1 . . . 110.1(2) ?
    C1 C2 H2 . . . 126.81 ?
    C1 C2 N2 . . . 106.4(2) ?
    H2 C2 N2 . . . 126.81 ?
    H3 C3 N1 . . . 124.28 ?
    H3 C3 N2 . . . 124.28 ?
    N1 C3 N2 . . . 111.44(19) ?
    H4 C4 N4 . . . 124.35 ?
    H4 C4 N3 . . . 124.35 ?
    N4 C4 N3 . . . 111.3(2) ?
    C4 N4 C5 . . . 107.74(19) ?
    C4 N4 H4a . . . 133.8(2) ?
    C5 N4 H4a . . . 118.5(2) ?
    H6 C6 N3 . . . 125.29 ?
    H6 C6 C5 . . . 125.29 ?
    N3 C6 C5 . . . 109.4(2) ?
    C8 C7 C12 . . . 120.8(2) ?
    C8 C7 N5 . . . 119.8(2) ?
    C12 C7 N5 . . . 119.40(19) ?
    C7 C8 H8 . . . 120.27 ?
    C7 C8 C9 . . . 119.5(2) ?
    H8 C8 C9 . . . 120.27 ?
    C8 C9 C10 . . . 123.06(18) ?
    C8 C9 N6 . . . 116.8(2) ?
    C10 C9 N6 . . . 120.16(19) ?
    C9 C10 C11 . . . 114.56(19) ?
    C9 C10 O1 . . . 125.18(18) ?
    C11 C10 O1 . . . 120.2(2) ?
    C10 C11 C12 . . . 121.4(2) ?
    C10 C11 C13 . . . 120.78(19) ?
    C12 C11 C13 . . . 117.85(18) ?
    C7 C12 C11 . . . 120.69(19) ?
    C7 C12 H12 . . . 119.65 ?
    C11 C12 H12 . . . 119.66 ?
    C11 C13 O2 . . . 117.03(18) ?
    C11 C13 O3 . . . 122.6(2) ?
    O2 C13 O3 . . . 120.3(2) ?
    C1 N1 C3 . . . 104.66(19) ?
    C2 N2 C3 . . . 107.4(2) ?
    C2 N2 H2a . . . 121.3(2) ?
    C3 N2 H2a . . . 131.3(2) ?
    C4 N3 C6 . . . 105.04(18) ?
    N4 C5 C6 . . . 106.5(2) ?
    N4 C5 H5 . . . 126.75 ?
    C6 C5 H5 . . . 126.75 ?
    C7 N5 O4 . . . 117.82(19) ?
    C7 N5 O5 . . . 119.10(18) ?
    O4 N5 O5 . . . 123.08(19) ?
    C9 N6 O6 . . . 117.66(19) ?
    C9 N6 O7 . . . 119.73(19) ?
    O6 N6 O7 . . . 122.61(18) ?
    C10 O1 H1a . . . 98.67(13) ?
    C13 O2 H1a . . . 102.66(16) ?
    O1 H1a O2 . . . 160.37(10) ?
loop_
    _geom_hbond_atom_site_label_D
    _geom_hbond_atom_site_label_H
    _geom_hbond_atom_site_label_A
    _geom_hbond_site_symmetry_D
    _geom_hbond_site_symmetry_H
    _geom_hbond_site_symmetry_A
    _geom_hbond_distance_DH
    _geom_hbond_distance_HA
    _geom_hbond_distance_DA
    _geom_hbond_angle_DHA
    _geom_hbond_publ_flag
    C4 H4 O3 . . 4_565 0.93 2.47 3.327(3) 154 ?
    O2 H1a C10 . . . 1.0386(15) 2.110(2) 2.820(3) 123.50(10)
                                                           ?
    O2 H1a O1 . . . 1.0386(15) 1.4955(15) 2.498(2) 160.40(10)
                                                            ?
    N2 H2a O3 . . . 0.967(2) 1.8902(16) 2.838(3) 165.87(12) ?
    N4 H4a O1 . . 6_656 0.9427(18) 1.9236(14) 2.784(2) 150.60(13) ?
    N4 H4a O7 . . 6_656 0.9427(18) 2.4336(18) 2.873(3) 108.36(13) ?
_iucr_refine_instructions_details
;
#m40
   41    0    0    1
 0.999933 0.000000 0.000000 0.000000 0.000000 0.000000      100000
 0.000000 0.000000                                          00
 0.000000 0.000000 0.000000 0.000000 0.000000 0.000000      000000
 0.136289 0.000000 0.000000 0.000000 0.000000 0.000000      100000
C1        1  2     1.000000 0.479602 0.420000 0.626393
 0.032278 0.055765 0.050707-0.006915 0.008627-0.007113      0111111111
H1        2  1     1.000000 0.444004 0.398202 0.633096
 0.055164 0.000000 0.000000 0.000000 0.000000 0.000000      0000000000
C2        1  2     1.000000 0.503864 0.336926 0.575325
 0.045956 0.053630 0.044819-0.006382 0.003301-0.011557      0111111111
H2        2  1     1.000000 0.488745 0.248295 0.540565
 0.058060 0.000000 0.000000 0.000000 0.000000 0.000000      0000000000
C3        1  2     1.000000 0.560184 0.529878 0.639696
 0.032747 0.048541 0.039581-0.005334 0.007147 0.003746      0111111111
H3        2  1     1.000000 0.591591 0.597819 0.656666
 0.048095 0.000000 0.000000 0.000000 0.000000 0.000000      0000000000
C4        1  2     1.000000 0.593253 0.906482 0.839912
 0.036627 0.049060 0.034299 0.006613 0.000443 0.006227      0111111111
H4        2  1     1.000000 0.591722 0.823229 0.878850
 0.048459 0.000000 0.000000 0.000000 0.000000 0.000000      0000000000
N4        3  2     1.000000 0.628786 1.050843 0.837889
 0.033206 0.056838 0.048407-0.001600-0.004845-0.004417      0111111111
H4a_puv   2  1     0.000000 0.653564 1.071605 0.872816
 0.057165 0.000000 0.000000 0.000000 0.000000 0.000000      0000000000
C6        1  2     1.000000 0.576645 1.045124 0.737349
 0.041592 0.056761 0.033608-0.001548 0.000377 0.007716      0111111111
H6        2  1     1.000000 0.560952 1.074705 0.691199
 0.053287 0.000000 0.000000 0.000000 0.000000 0.000000      0000000000
C7        1  2     1.000000 0.739993 0.455322 0.342254
 0.034427 0.036907 0.026375 0.002398 0.000233-0.000787      0111111111
C8        1  2     1.000000 0.792454 0.505940 0.366765
 0.033157 0.036642 0.033716 0.000899 0.007347 0.003027      0111111111
H8        2  1     1.000000 0.817639 0.517620 0.335092
 0.041092 0.000000 0.000000 0.000000 0.000000 0.000000      0000000000
C9        1  2     1.000000 0.807171 0.538845 0.438028
 0.025404 0.028705 0.038150-0.003077 0.000281-0.000093      0111111111
C10       1  2     1.000000 0.770484 0.521008 0.489780
 0.033808 0.021889 0.034178 0.003480 0.001327 0.000591      0111111111
C11       1  2     1.000000 0.717022 0.459252 0.460988
 0.028759 0.024535 0.031040 0.001134 0.002964-0.001256      0111111111
C12       1  2     1.000000 0.702861 0.429977 0.388983
 0.028134 0.030600 0.036957 0.000928-0.000181 0.000360      0111111111
H12       2  1     1.000000 0.667845 0.392676 0.371656
 0.038767 0.000000 0.000000 0.000000 0.000000 0.000000      0000000000
C13       1  2     1.000000 0.675449 0.424923 0.508343
 0.033810 0.031204 0.035592 0.003679 0.006708-0.002615      0111111111
N1        3  2     1.000000 0.514873 0.542865 0.667836
 0.034074 0.043315 0.035731-0.002918 0.008623-0.000068      0111111111
N2        3  2     1.000000 0.555230 0.407495 0.584084
 0.043671 0.052551 0.037081 0.003358 0.012615-0.003465      0111111111
H2a_puv   2  1     0.000000 0.577698 0.379349 0.557575
 0.053771 0.000000 0.000000 0.000000 0.000000 0.000000      0000000000
N3        3  2     1.000000 0.560245 0.895677 0.779610
 0.032127 0.044183 0.028774 0.001580 0.000326 0.004168      0111111111
C5        1  2     1.000000 0.618536 1.140585 0.773027
 0.039280 0.053984 0.049854-0.008995 0.004001 0.006878      0111111111
H5        2  1     1.000000 0.637064 1.247402 0.756750
 0.057458 0.000000 0.000000 0.000000 0.000000 0.000000      0000000000
N5        3  2     1.000000 0.723855 0.422462 0.266442
 0.041370 0.051703 0.033831 0.003178 0.000362-0.000505      0111111111
N6        3  2     1.000000 0.863513 0.589738 0.460678
 0.032720 0.043514 0.043771-0.003774 0.002335 0.005881      0111111111
O1        4  2     1.000000 0.782377 0.551768 0.556810
 0.036172 0.044548 0.030770-0.000856-0.002577-0.005359      0111111111
H1a_puv   2  1     0.000000 0.722050 0.510260 0.579222
 0.056691 0.000000 0.000000 0.000000 0.000000 0.000000      0000000000
O2        4  2     1.000000 0.688318 0.469534 0.576397
 0.039858 0.055153 0.031294-0.005472 0.005555-0.006609      0111111111
O3        4  2     1.000000 0.631045 0.357946 0.486689
 0.032492 0.056067 0.039971-0.009059 0.007919-0.008370      0111111111
O4        4  2     1.000000 0.676297 0.383493 0.246433
 0.039519 0.088952 0.040761-0.004670-0.006347-0.004849      0111111111
O5        4  2     1.000000 0.757718 0.434006 0.225696
 0.049927 0.114577 0.036120-0.005657 0.013333-0.003605      0111111111
O6        4  2     1.000000 0.896336 0.547542 0.420126
 0.035134 0.101193 0.063454-0.007513 0.015581-0.012051      0111111111
O7        4  2     1.000000 0.876223 0.672974 0.517572
 0.043024 0.079863 0.045254-0.018230-0.002882-0.010781      0111111111
Zn1       5  2     0.500000 0.500000 0.709084 0.750000
 0.035482 0.045539 0.035230 0.000000 0.005656 0.000000      0010111010
H1a       2  1     1.000000 0.728641 0.508268 0.579335
 0.107775 0.000000 0.000000 0.000000 0.000000 0.000000      0000100000
H2a       2  1     1.000000 0.580668 0.367714 0.552562
 0.087698 0.000000 0.000000 0.000000 0.000000 0.000000      0000100000
H4a       2  1     1.000000 0.657593 1.098579 0.870594
 0.105709 0.000000 0.000000 0.000000 0.000000 0.000000      0000100000
----------------------------   s.u. block   ----------------------------
 0.001468 0.000000 0.000000 0.000000 0.000000 0.000000
 0.000000 0.000000
 0.000000 0.000000 0.000000 0.000000 0.000000 0.000000
 0.051110 0.000000 0.000000 0.000000 0.000000 0.000000
C1                 0.000000 0.000095 0.000346 0.000125
 0.001375 0.001736 0.001729 0.001184 0.001225 0.001316
H1                 0.000000-0.100000-0.100000-0.100000
 0.000000 0.000000 0.000000 0.000000 0.000000 0.000000
C2                 0.000000 0.000096 0.000367 0.000127
 0.001567 0.001804 0.001683 0.001266 0.001244 0.001290
H2                 0.000000-0.100000-0.100000-0.100000
 0.000000 0.000000 0.000000 0.000000 0.000000 0.000000
C3                 0.000000 0.000088 0.000350 0.000122
 0.001347 0.001593 0.001566 0.001109 0.001116 0.001228
H3                 0.000000-0.100000-0.100000-0.100000
 0.000000 0.000000 0.000000 0.000000 0.000000 0.000000
C4                 0.000000 0.000090 0.000360 0.000121
 0.001361 0.001638 0.001530 0.001206 0.001136 0.001166
H4                 0.000000-0.100000-0.100000-0.100000
 0.000000 0.000000 0.000000 0.000000 0.000000 0.000000
N4                 0.000000 0.000074 0.000311 0.000109
 0.001182 0.001491 0.001464 0.001020 0.001025 0.001122
H4a_puv            0.000000 0.000000 0.000000 0.000000
 0.000000 0.000000 0.000000 0.000000 0.000000 0.000000
C6                 0.000000 0.000094 0.000352 0.000130
 0.001480 0.001740 0.001534 0.001227 0.001152 0.001251
H6                 0.000000-0.100000-0.100000-0.100000
 0.000000 0.000000 0.000000 0.000000 0.000000 0.000000
C7                 0.000000 0.000085 0.000312 0.000113
 0.001293 0.001401 0.001355 0.001004 0.001003 0.001014
C8                 0.000000 0.000085 0.000297 0.000119
 0.001299 0.001405 0.001468 0.001034 0.001025 0.001048
H8                 0.000000-0.100000-0.100000-0.100000
 0.000000 0.000000 0.000000 0.000000 0.000000 0.000000
C9                 0.000000 0.000078 0.000302 0.000118
 0.001173 0.001304 0.001461 0.000917 0.000990 0.001024
C10                0.000000 0.000083 0.000287 0.000118
 0.001254 0.001211 0.001440 0.000934 0.001027 0.000995
C11                0.000000 0.000079 0.000287 0.000113
 0.001165 0.001222 0.001354 0.000912 0.000954 0.000970
C12                0.000000 0.000085 0.000294 0.000116
 0.001201 0.001355 0.001477 0.000946 0.001034 0.001024
H12                0.000000-0.100000-0.100000-0.100000
 0.000000 0.000000 0.000000 0.000000 0.000000 0.000000
C13                0.000000 0.000089 0.000313 0.000120
 0.001331 0.001360 0.001515 0.001030 0.001079 0.001049
N1                 0.000000 0.000070 0.000264 0.000093
 0.001088 0.001264 0.001174 0.000877 0.000895 0.000908
N2                 0.000000 0.000076 0.000291 0.000101
 0.001245 0.001365 0.001278 0.000994 0.001000 0.001023
H2a_puv            0.000000 0.000000 0.000000 0.000000
 0.000000 0.000000 0.000000 0.000000 0.000000 0.000000
N3                 0.000000 0.000067 0.000265 0.000093
 0.001039 0.001225 0.001146 0.000856 0.000874 0.000898
C5                 0.000000 0.000091 0.000382 0.000136
 0.001486 0.001786 0.001761 0.001236 0.001235 0.001362
H5                 0.000000-0.100000-0.100000-0.100000
 0.000000 0.000000 0.000000 0.000000 0.000000 0.000000
N5                 0.000000 0.000081 0.000284 0.000102
 0.001276 0.001382 0.001294 0.000985 0.001011 0.000965
N6                 0.000000 0.000073 0.000282 0.000113
 0.001137 0.001302 0.001387 0.000914 0.001017 0.001031
O1                 0.000000 0.000055 0.000213 0.000079
 0.000884 0.001023 0.000966 0.000693 0.000688 0.000729
H1a_puv            0.000000 0.000000 0.000000 0.000000
 0.000000 0.000000 0.000000 0.000000 0.000000 0.000000
O2                 0.000000 0.000058 0.000226 0.000079
 0.000978 0.001096 0.001011 0.000762 0.000726 0.000776
O3                 0.000000 0.000058 0.000226 0.000077
 0.000896 0.001126 0.000986 0.000773 0.000729 0.000778
O4                 0.000000 0.000065 0.000271 0.000083
 0.001046 0.001427 0.001097 0.000917 0.000817 0.000910
O5                 0.000000 0.000069 0.000298 0.000088
 0.001123 0.001746 0.001106 0.001020 0.000883 0.000987
O6                 0.000000 0.000065 0.000282 0.000093
 0.001016 0.001595 0.001317 0.000951 0.000937 0.001069
O7                 0.000000 0.000061 0.000271 0.000093
 0.001008 0.001409 0.001142 0.000903 0.000834 0.000989
Zn1                0.000000 0.000000 0.000057 0.000000
 0.000231 0.000271 0.000257 0.000000 0.000167 0.000000
H1a                0.000000 0.000000 0.000000 0.000000
 0.010711 0.000000 0.000000 0.000000 0.000000 0.000000
H2a                0.000000 0.000000 0.000000 0.000000
 0.009440 0.000000 0.000000 0.000000 0.000000 0.000000
H4a                0.000000 0.000000 0.000000 0.000000
 0.011122 0.000000 0.000000 0.000000 0.000000 0.000000
--------------------------   Saved points   ----------------------------
    0
--------------------------   Fourier maxima   --------------------------
    1    1    1
max1      1  1     1.000000 0.235350 0.015544 0.478991      000  0  0  0
     0.19     0.08
max2      1  1     1.000000 0.757384 0.046247 0.521901      000  0  0  0
     0.17     0.08
max3      1  1     1.000000 0.794056 0.109648 0.507465      000  0  0  0
     0.23     0.07
max4      1  1     1.000000 0.324917-0.007567 0.573221      000  0  0  0
     0.14     0.07
max5      1  1     1.000000 0.268936 0.034455 0.560423      000  0  0  0
     0.15     0.07
max6      1  1     1.000000 0.408148 0.052749 0.390234      000  0  0  0
     0.16     0.06
max7      1  1     1.000000 0.718737 0.019898 0.530916      000  0  0  0
     0.18     0.06
max8      1  1     1.000000 0.403899 0.060149 0.630191      000  0  0  0
     0.12     0.06
max9      1  1     1.000000 0.234903 0.003620 0.327576      000  0  0  0
     0.15     0.06
max10     1  1     1.000000 0.732489 0.050254 0.635506      000  0  0  0
     0.17     0.06
--------------------------   Fourier minima   --------------------------
    1    1    1
min1      1  1     1.000000 0.982936 0.234526 0.713407      000  0  0  0
     0.23     0.14
min2      1  1     1.000000 0.000000 0.099948 0.750000      000  0  0  0
     0.23     0.12
min3      1  1     1.000000 0.489887 0.187559 0.251385      000  0  0  0
     0.23     0.12
min4      1  1     1.000000 0.763839 0.028448 0.485542      000  0  0  0
     0.14     0.08
min5      1  1     1.000000 0.750226 0.077201 0.597059      000  0  0  0
     0.19     0.08
min6      1  1     1.000000 0.407871 0.004636 0.703927      000  0  0  0
     0.22     0.07
min7      1  1     1.000000 0.929179 0.190516 0.473901      000  0  0  0
     0.20     0.07
min8      1  1     1.000000 0.339178 0.163538 0.664641      000  0  0  0
     0.15     0.07
min9      1  1     1.000000 0.235531 0.063561 0.403349      000  0  0  0
     0.13     0.06
min10     1  1     1.000000 0.811776 0.084500 0.657224      000  0  0  0
     0.19     0.06
------------------------------------------------------------------------
#m50
Version Jana2006
title
cell 25.0809 6.7251 18.9145 90 97.658 90
esdcell 0.0015 0.0004 0.001 0 0.006 0
spgroup C2/c 15 22
lattice C
symmetry x y z
symmetry -x y -z+1/2
symmetry -x -y -z
symmetry x -y z+1/2
unitsnumb 4
chemform C26 H22 N12 O14 Zn
formtab -62
atom C atradius 0.77 color 128073041
atom H atradius 0.46 color 255204204
atom N atradius 0.74 color 176185230
atom O atradius 0.74 color 254003000
atom Zn atradius 1.37 color 143143129
roundmethod 1
end
*******************************************************************************
contour
  plane Plane#1
  pntplane 1 C10
  pntplane 1 O1
  pntplane 1 O2
  dltplane 0.1
  scpplane 5 5 0
  shfplane 1.5 1.5 0
  drawatom C10 Gray 2
  drawatom O1 Red 2
  drawatom O2 Red 2
  endplane
  plane Plane#2
  pntplane 1 C2
  pntplane 1 N2
  pntplane 1 C3
  dltplane 0.1
  scpplane 5 5 0
  shfplane 1.2 2.5 0
  drawatom C2 Gray 2
  drawatom N2 Blue 2
  drawatom C3 Gray 2
  endplane
  plane Plane#3
    pntplane 1 C4
    pntplane 1 N4
    pntplane 1 C5
    dltplane 0.1
    scpplane 5 5 0
    shfplane 1.5 2.5 0
    drawatom N4 Blue 2
    drawatom C4 Gray 2
    drawatom C5 Gray 2
  endplane
end contour
dist
  angles 1 lsttype 1 dmax 1.7
  selfirst C1 H1 C2 H2 C3 H3 C4 H4 N4 H4a C6 H6 C7 C8 H8 C9 C10 C11 C12
  selfirst H12 C13 N1 N2 H2a N3 C5 H5 N5 N6 O1 O2 O3 O4 O5 O6 O7 Zn1 H1a
  selsecnd C1 H1 C2 H2 C3 H3 C4 H4 N4 H4a C6 H6 C7 C8 H8 C9 C10 C11 C12
  selsecnd H12 C13 N1 N2 H2a N3 C5 H5 N5 N6 O1 O2 O3 O4 O5 O6 O7 Zn1 H1a
  plane C7 C8 C9 C10 C11 C12
  plane O6 N6 O7
  plane O4 N5 O5
end dist
fourier
  maptype 6
end fourier
refine
  fsquare 1 autkeys 0 skipbad 1 badref 30
  iext 1 itypex 1 idistr 2 radius 0.01
  keep hydro triang C1 2 1 C2 N1 0.93 H1
  keep ADP riding C1 1.2 H1
  keep hydro triang C2 2 1 C1 N2 0.93 H2
  keep ADP riding C2 1.2 H2
  keep hydro triang C3 2 1 N1 N2 0.93 H3
  keep ADP riding C3 1.2 H3
  keep hydro triang C4 2 1 N3 N4 0.93 H4
  keep ADP riding C4 1.2 H4
  keep hydro triang C6 2 1 C5 N3 0.93 H6
  keep ADP riding C6 1.2 H6
  keep hydro triang C8 2 1 C9 C7 0.93 H8
  keep ADP riding C8 1.2 H8
  keep hydro triang C12 2 1 C11 C7 0.93 H12
  keep ADP riding C12 1.2 H12
  keep hydro triang C5 2 1 C6 N4 0.93 H5
  keep ADP riding C5 1.2 H5
end refine
  distfix 0.82 0.0001 O1 H1a;
  keep ADP riding O1 1.5 H1a
  keep hydro triang N2 2 1 C3 C2 0.86 H2a
  keep hydro triang N4 2 1 C4 C5 0.86 H4a
  keep ADP riding N4 1.2 H4a
  keep ADP riding N2 1.2 H2a
#data_global
#_journal_date_recd_electronic     2018-07-23
#_journal_date_accepted            2018-08-15
#_journal_name_full                'Acta Crystallographica, Section E'
#_journal_year                     2018
#_journal_volume                   74
#_journal_issue                    09
#_journal_page_first               1344
#_journal_page_last                1357
#_journal_paper_category          GM
#_journal_coeditor_code            SU5452
_journal_paper_doi    10.1107/S2056989018011544
#_publ_contact_author_name     'Wen-Dong,Song'
#_publ_contact_author_address
#;
#College of Science,Guang Dong Ocean University,
#Zhan jiang 524088
#P.R. China
#;
#_publ_contact_author_email     songwd60@126.com
#_publ_contact_author_fax     '86 0759 2383636'
#_publ_contact_author_phone     '86 0759 2383559'
#_publ_section_title
#;
#Tetrakis(1<i>H</i>-imidazole-\k<i>N</i>^3^)zinc(II)
#bis(2-hydroxy-3,5-dinitrobenzoate)
#;
#loop_
#    _publ_author_name
#    _publ_author_address
#    'Fu Huang'
#;
#College of Science
#Guang Dong Ocean University,
#Zhan Jiang 524088
#People's Republic of China
#;
#    'Wen-Dong Song'
#;
#College of Science, Guang Dong Ocean University,
#Zhan Jiang 524088
#People's Republic of China
#;
#    'Si-Dong Li'
#;
#College of Science, Guang Dong Ocean University,
#Zhan Jiang 524088
#People's Republic of China
#;
#_publ_requested_journal
#'Acta Crystallographica Section C'
#
#_publ_section_abstract
#;
#This CIF contains corrected structure of JEVNAA
#;
# 11. STRUCTURE-FACTOR LIST
loop_
 _refln_index_h
 _refln_index_k
 _refln_index_l
 _refln_F_squared_calc
 _refln_F_squared_meas
 _refln_F_squared_sigma
 _refln_observed_status
   2   0   0   8126.04   7854.62    214.99 o
   4   0   0  21342.20  20089.60    282.96 o
   6   0   0    948.76    962.94     46.12 o
   8   0   0  23525.00  22669.50    365.68 o
  10   0   0  28510.90  28888.70    462.55 o
  12   0   0    161.37    240.64     27.20 o
  14   0   0  12773.30  13268.50    225.53 o
  16   0   0  28940.40  29294.50    487.54 o
  18   0   0   6300.71   6529.17    172.44 o
  20   0   0     16.07     37.51     35.90 <
  22   0   0   4165.82   3823.75    263.53 o
  24   0   0    367.63    427.87     96.52 o
  26   0   0    512.72    412.57     91.42 o
  28   0   0     33.43    -58.31     69.41 <
  30   0   0    461.86    685.51    143.22 o
  32   0   0    556.60    511.49    153.63 o
   1   1   0   1543.55   1409.84     29.53 o
   3   1   0  24887.40  24289.00    280.87 o
   5   1   0 100360.00 101526.00   1136.77 o
   7   1   0   4287.16   4661.57     65.88 o
   9   1   0  10783.00  10663.60    114.67 o
  11   1   0   8107.35   8333.01    111.37 o
  13   1   0    452.64    463.59     27.81 o
  15   1   0    118.11     74.51     20.50 o
  17   1   0   2498.04   2560.54     78.23 o
  19   1   0     28.42     76.81     27.90 <
  21   1   0     15.40    -14.60     29.20 <
  23   1   0     96.11     65.91     38.71 <
  25   1   0    299.57    218.63     52.51 o
  27   1   0      3.93     33.60     52.81 <
  29   1   0      6.84     31.90     64.71 <
  31   1   0    173.53    159.92     77.71 <
   0   2   0 178433.00 188772.00   3097.59 o
   2   2   0  73275.40  72956.30    930.00 o
   4   2   0   3418.38   3456.47     67.26 o
   6   2   0  25744.80  25077.00    269.67 o
   8   2   0  21164.10  21940.80    232.42 o
  10   2   0    211.74    176.33     18.50 o
  12   2   0   6754.82   6984.39     95.90 o
  14   2   0   1360.63   1401.62     45.71 o
  16   2   0   2014.57   2000.30     59.72 o
  18   2   0   1370.91   1291.54     63.52 o
  20   2   0   1656.90   1754.79     73.02 o
  22   2   0    929.91   1118.03     81.92 o
  24   2   0   2907.08   2953.52    127.44 o
  26   2   0   1731.29   1713.03    135.63 o
  28   2   0    466.97    579.49     97.12 o
  30   2   0    242.58     68.01     91.21 <
   1   3   0   3570.22   3448.34     64.65 o
   3   3   0    392.46    317.56     23.50 o
   5   3   0   6190.78   6054.83     94.51 o
   7   3   0   1906.00   2141.09     53.72 o
   9   3   0   5429.99   5460.73     95.98 o
  11   3   0   2109.53   2180.46     58.42 o
  13   3   0   3990.62   4040.33     81.15 o
  15   3   0   1335.29   1321.95     51.51 o
  17   3   0    152.35    136.12     31.90 o
  19   3   0    723.09    782.35     56.31 o
  21   3   0   1263.57   1325.91     81.42 o
  23   3   0   1662.13   1573.90     85.32 o
  25   3   0    398.43    352.86     77.91 o
  27   3   0    295.68    378.66     86.81 o
  29   3   0    689.38    828.15    114.32 o
   0   4   0     39.41     46.71     27.10 <
   2   4   0    919.13    969.54     43.31 o
   4   4   0  11296.20  11258.00    168.66 o
   6   4   0    180.13    182.43     25.20 o
   8   4   0     12.68      4.40     19.20 <
  10   4   0   3259.91   3230.74    143.87 o
  12   4   0    563.48    586.11     47.41 o
  14   4   0    871.93    922.80     51.21 o
  16   4   0     35.41     -6.50     27.70 <
  18   4   0     10.66     20.10     38.61 <
  20   4   0    519.08    602.60     64.71 o
  22   4   0      7.00     59.61     61.21 <
  24   4   0      7.00     34.70     60.91 <
  26   4   0    488.54    704.62    145.42 o
  28   4   0    113.64    137.62    108.32 <
   1   5   0   1822.18   1935.32    103.33 o
   3   5   0   4804.53   4565.20    116.47 o
   5   5   0     10.68    -18.80     26.90 <
   7   5   0   3151.27   3294.02    125.35 o
   9   5   0    747.39    718.95     45.51 o
  11   5   0   1344.39   1525.68     57.01 o
  13   5   0   1712.64   1805.99    128.93 o
  15   5   0   1625.34   1762.86     89.72 o
  17   5   0    519.50    615.31     68.81 o
  19   5   0    535.09    797.64    113.62 o
  21   5   0   1083.84   1216.15    134.33 o
  23   5   0    113.65    189.53     91.81 <
  25   5   0     48.26     25.00     74.81 <
   0   6   0    896.43    754.36    110.62 o
   2   6   0      4.64    -14.00     34.60 <
   4   6   0      2.86    -32.20     32.20 <
   6   6   0     15.14    -32.40     35.50 <
   8   6   0    291.54    264.04     46.21 o
  10   6   0    107.17    127.92     41.31 o
  12   6   0     19.26      2.50     50.11 <
  14   6   0      0.63    -50.91     61.31 <
  16   6   0     63.08      8.40     62.51 <
  18   6   0      0.22      9.90     60.61 <
  20   6   0      0.02     -4.10     74.11 <
  22   6   0      4.54    -68.31     82.61 <
   1   7   0    489.18    426.17     83.61 o
   3   7   0    253.64    205.73     75.61 <
   5   7   0   2254.84   2233.15    143.64 o
   7   7   0      3.87    -52.11     52.11 <
   9   7   0    615.63    705.02     88.42 o
  11   7   0    271.44    335.45     72.11 o
  13   7   0    153.33    119.52     80.01 <
  15   7   0     11.91     26.20     67.31 <
  17   7   0    234.31    234.93     80.81 <
  19   7   0    306.70    357.36    116.72 o
   0   8   0    702.66    679.42    168.43 o
   2   8   0      2.83    -78.81     78.81 <
   4   8   0    233.55    127.22    101.42 <
   6   8   0    100.65    148.72     80.21 <
   8   8   0     41.27     33.70     74.91 <
  10   8   0    185.74    167.92     76.31 <
  12   8   0     17.42     45.81     93.61 <
 -31   1   1    492.77    524.69    102.72 o
 -29   1   1    569.69    670.51     97.92 o
 -27   1   1    230.57    310.15     71.61 o
 -25   1   1    344.02    324.95     55.11 o
 -23   1   1   1899.35   1662.37     94.33 o
 -21   1   1   2208.86   2278.14     94.43 o
 -19   1   1   1855.97   1817.97     66.32 o
 -17   1   1   2254.35   2082.89     61.82 o
 -15   1   1   1516.26   1479.58     42.71 o
 -13   1   1   6606.65   6573.95    101.61 o
 -11   1   1   4082.86   4015.93     72.46 o
  -9   1   1     35.25     33.00      9.10 o
  -7   1   1   6116.29   5879.41     76.93 o
  -5   1   1  26924.10  25076.30    282.88 o
  -3   1   1   2169.61   2032.72     34.34 o
  -1   1   1  11348.30  11722.80    141.43 o
   1   1   1  12436.10  12629.40    142.89 o
   3   1   1   5809.76   5574.59     75.69 o
   5   1   1  10670.40  10399.10    141.79 o
   7   1   1    387.92    478.01     18.00 o
   9   1   1   8654.20   8271.58     96.58 o
  11   1   1  21034.80  21283.00    236.45 o
  13   1   1   5357.11   5585.06     85.08 o
  15   1   1   1889.52   1901.19     47.82 o
  17   1   1   2653.36   2728.34    102.54 o
  19   1   1   3831.30   3754.67     98.05 o
  21   1   1   2039.33   1901.29     84.83 o
  23   1   1    806.27    958.49     75.92 o
  25   1   1     14.04     13.70     41.81 <
  27   1   1    410.89    330.45     75.21 o
  29   1   1    607.16    805.54    108.02 o
  31   1   1    209.45    142.32     92.71 <
 -30   2   1     22.11     14.50     70.51 <
 -28   2   1    100.15     41.71     63.01 <
 -26   2   1    678.76    660.62    126.42 o
 -24   2   1   2903.77   2728.45    122.84 o
 -22   2   1     13.93     36.30     34.00 <
 -20   2   1   1164.77   1129.77     65.82 o
 -18   2   1   2801.71   2764.22     87.64 o
 -16   2   1   1132.95   1184.10     55.21 o
 -14   2   1   3172.52   3305.42     66.63 o
 -12   2   1      5.09      1.30     14.00 <
 -10   2   1  13277.70  13531.90    140.41 o
  -8   2   1   4983.01   5089.69     64.17 o
  -6   2   1    198.60    219.64     16.10 o
  -4   2   1   3407.74   3349.55     62.96 o
  -2   2   1   9830.59   9738.33    137.87 o
   0   2   1  24562.10  24104.50    284.69 o
   2   2   1 108043.00 111531.00   1302.30 o
   4   2   1  35824.80  35754.50    466.60 o
   6   2   1   5414.38   5547.36     92.11 o
   8   2   1  16498.70  17993.60    214.25 o
  10   2   1   3120.28   3389.28     67.34 o
  12   2   1   3982.29   4341.11     77.75 o
  14   2   1   7740.96   7674.18    116.82 o
  16   2   1   1443.99   1306.17     54.62 o
  18   2   1      3.81      3.70     25.20 <
  20   2   1    125.71     76.81     33.20 <
  22   2   1    935.23    858.38     75.72 o
  24   2   1    368.24    332.25     58.21 o
  26   2   1    196.97    226.73     72.51 o
  28   2   1    432.58    497.78     93.02 o
  30   2   1      1.81     23.50     62.11 <
 -29   3   1     39.35     20.60     72.61 <
 -27   3   1    422.82    428.07     85.91 o
 -25   3   1    462.31    531.39     96.32 o
 -23   3   1    910.78    866.87     81.12 o
 -21   3   1    234.96    313.85     48.61 o
 -19   3   1     91.25     92.01     33.00 <
 -17   3   1    995.50    961.72     52.81 o
 -15   3   1   6131.34   6385.91    114.99 o
 -13   3   1    851.18    831.29     37.51 o
 -11   3   1   3419.03   3211.18     61.03 o
  -9   3   1   7921.60   8035.59     98.22 o
  -7   3   1   2421.89   2393.88     65.23 o
  -5   3   1    132.73    107.12     17.30 o
  -3   3   1   9382.53   9180.17    127.52 o
  -1   3   1    309.31    312.86     22.60 o
   1   3   1    879.84    873.45     32.11 o
   3   3   1   5742.05   5488.05    101.31 o
   5   3   1    675.82    629.65     26.91 o
   7   3   1  15977.00  16069.70    214.73 o
   9   3   1     25.89     20.60     19.90 <
  11   3   1    134.66    103.62     23.40 o
  13   3   1    760.14    735.16     41.51 o
  15   3   1    279.79    224.74     33.11 o
  17   3   1    451.03    479.48     40.31 o
  19   3   1      6.03     -6.10     30.70 <
  21   3   1     40.36      6.10     33.30 <
  23   3   1    147.20    107.12     50.11 <
  25   3   1   2177.30   2223.62    243.97 o
  27   3   1    377.91    516.38     91.91 o
  29   3   1     17.42     95.11     72.81 <
 -28   4   1    122.31    124.52    108.82 <
 -26   4   1    670.84    647.21     99.12 o
 -24   4   1      6.86    -53.61     59.61 <
 -22   4   1    465.73    369.96     77.81 o
 -20   4   1   2194.16   2278.18    175.25 o
 -18   4   1   1513.21   1531.99     84.22 o
 -16   4   1   1951.10   2073.42     84.13 o
 -14   4   1    409.33    356.26     48.81 o
 -12   4   1   1446.29   1506.02     56.52 o
 -10   4   1   2759.37   2866.32    123.35 o
  -8   4   1   4852.69   4861.12     89.46 o
  -6   4   1     29.95     20.20     18.70 <
  -4   4   1   7126.85   7414.08    120.52 o
  -2   4   1   1585.65   1516.51     49.52 o
   0   4   1     53.28     44.51     19.20 <
   2   4   1  22655.60  22871.80    255.97 o
   4   4   1   9563.10   9676.56    144.39 o
   6   4   1  17692.40  17816.60    226.10 o
   8   4   1   1803.72   2019.98     50.52 o
  10   4   1   3207.56   3212.71    100.55 o
  12   4   1    225.78    242.24     34.01 o
  14   4   1     42.55     41.21     28.80 <
  16   4   1    201.04    166.02     35.41 o
  18   4   1    116.17    105.21     39.01 <
  20   4   1    788.87    753.95     68.81 o
  22   4   1    350.02    308.35     74.41 o
  24   4   1     48.39     11.30     68.51 <
  26   4   1      7.80     73.61    102.71 <
  28   4   1     89.21    115.12    126.82 <
 -25   5   1     42.14     35.90     86.41 <
 -23   5   1    438.69    283.45     99.32 <
 -21   5   1    141.91    216.53     90.11 <
 -19   5   1    374.91    373.66     93.92 o
 -17   5   1     15.35     24.30     46.91 <
 -15   5   1    123.30     63.41     37.01 <
 -13   5   1    389.27    353.56     43.31 o
 -11   5   1     28.01    -15.00     28.80 <
  -9   5   1    250.02    200.33     35.91 o
  -7   5   1    428.45    378.67     42.61 o
  -5   5   1    626.05    623.42     51.11 o
  -3   5   1      1.76     46.11     29.00 <
  -1   5   1    157.54    155.42     34.81 o
   1   5   1   1086.35   1173.09     74.52 o
   3   5   1   1502.50   1430.91     67.82 o
   5   5   1    933.01   1010.73     71.42 o
   7   5   1      6.19     56.21     27.30 <
   9   5   1   4224.05   4172.54    116.96 o
  11   5   1    459.54    330.56     45.41 o
  13   5   1     11.09     15.30     34.90 <
  15   5   1    410.34    506.68     66.61 o
  17   5   1    558.28    518.29     65.31 o
  19   5   1    664.65    503.19     98.72 o
  21   5   1     83.04     68.41     81.11 <
  23   5   1     54.39    111.71     89.21 <
  25   5   1     49.69    -82.71     82.71 <
 -22   6   1    105.17     94.51     87.71 <
 -20   6   1    104.29     45.51     80.61 <
 -18   6   1    265.56    340.15     79.31 o
 -16   6   1    358.58    229.64     71.01 o
 -14   6   1   2078.32   1978.15    119.53 o
 -12   6   1    984.83   1249.86    106.42 o
 -10   6   1    454.36    500.79     52.91 o
  -8   6   1     19.10    -10.80     33.10 <
  -6   6   1   1718.87   1605.34     83.02 o
  -4   6   1     73.80     41.91     36.51 <
  -2   6   1   4017.27   3959.64    196.29 o
   0   6   1   3830.71   3553.60    126.96 o
   2   6   1    536.82    487.99     60.01 o
   4   6   1   8949.00   8739.32    258.92 o
   6   6   1    858.43    680.04     64.31 o
   8   6   1   5107.23   5243.77    150.68 o
  10   6   1      7.37    -12.80     33.10 <
  12   6   1    734.14    604.81     86.02 o
  14   6   1   1620.60   1551.68    212.55 o
  16   6   1    641.59    882.46    102.92 o
  18   6   1    539.89    327.05     78.21 o
  20   6   1    425.87    396.76    103.92 o
  22   6   1    124.54     86.41     96.01 <
 -19   7   1      2.35      7.80     88.21 <
 -17   7   1     40.93     54.11     70.41 <
 -15   7   1     47.42     29.20     67.41 <
 -13   7   1     29.82    -34.60     76.31 <
 -11   7   1      8.34     30.50     56.81 <
  -9   7   1    211.23    262.24     70.01 o
  -7   7   1     45.28     52.11     59.51 <
  -5   7   1     74.67     50.11     58.11 <
  -3   7   1     24.67     11.20     66.11 <
  -1   7   1     75.77    -12.70     60.31 <
   1   7   1    113.42    112.72     70.91 <
   3   7   1    418.66    443.37     84.21 o
   5   7   1    578.33    762.43     96.82 o
   7   7   1     52.48     16.20     64.71 <
   9   7   1     23.37     48.01     64.31 <
  11   7   1      5.07      3.90     66.31 <
  13   7   1      2.63     14.20     76.81 <
  15   7   1     41.25     51.71     82.01 <
  17   7   1      1.31     29.90     67.81 <
  19   7   1     95.79     -3.20    108.32 <
 -12   8   1     47.18    -81.31     81.31 <
 -10   8   1     30.75    -33.80     63.51 <
  -8   8   1    703.06    862.95    139.73 o
  -6   8   1    135.17    311.55     92.31 o
  -4   8   1    803.42    777.04    132.22 o
  -2   8   1     63.08     19.80     71.21 <
   0   8   1     10.49     21.50     73.71 <
   2   8   1     48.97     47.31     74.71 <
   4   8   1      1.95    -32.90     72.11 <
   6   8   1   1088.49    888.78    117.62 o
   8   8   1    133.79    181.83     94.11 <
  10   8   1   1006.83    763.45    148.93 o
  12   8   1     83.40    257.04    123.72 <
 -32   0   2      5.43    -90.11     90.11 <
 -30   0   2      6.07     43.31     86.31 <
 -28   0   2     46.87     74.51     84.31 <
 -26   0   2   2171.25   2348.38    231.47 o
 -24   0   2    608.63    485.89     87.62 o
 -22   0   2   2982.60   2950.34    165.76 o
 -20   0   2   1178.94   1193.19     87.22 o
 -18   0   2   3193.60   2630.24    180.99 o
 -16   0   2   4369.60   4052.97    130.79 o
 -14   0   2   5468.41   5539.85    112.90 o
 -12   0   2  22990.20  21499.40    306.09 o
 -10   0   2  15363.40  14263.90    210.47 o
  -8   0   2     94.34    195.43     21.40 o
  -6   0   2  10513.80  10006.40    176.02 o
  -4   0   2  23967.00  23794.50    418.21 o
  -2   0   2  33744.80  32030.10    595.78 o
   0   0   2    890.28    763.82     18.82 o
   2   0   2  53447.70  54978.50    927.53 o
   4   0   2  55659.60  56348.80    949.54 o
   6   0   2   1804.34   1886.15     62.34 o
   8   0   2   8412.27   8467.40    157.82 o
  10   0   2  12044.10  14376.30    281.56 o
  12   0   2  69768.30  71733.40   1407.31 o
  14   0   2    572.81    745.86     51.31 o
  16   0   2   3820.30   3827.29    114.57 o
  18   0   2   2809.56   2636.30    195.38 o
  20   0   2   3022.26   3083.16    142.96 o
  22   0   2   2154.81   2019.83    201.16 o
  24   0   2   1284.53    949.12    111.63 o
  26   0   2     85.56    118.32     69.81 <
  28   0   2   1024.56   1300.46    224.04 o
  30   0   2    193.87    292.84    116.22 <
 -31   1   2   1012.06   1137.32    203.54 o
 -29   1   2      0.36     -9.80     57.81 <
 -27   1   2    107.48    137.32     63.41 <
 -25   1   2    522.78    508.49     63.91 o
 -23   1   2    693.38    689.73     77.81 o
 -21   1   2    761.40    805.36     60.61 o
 -19   1   2    326.10    327.85     34.91 o
 -17   1   2    327.45    266.35     31.51 o
 -15   1   2     90.64    110.12     20.60 o
 -13   1   2   2408.22   2332.82     58.13 o
 -11   1   2   3176.42   3390.98     54.74 o
  -9   1   2   9849.32   9722.99    117.25 o
  -7   1   2    137.22    104.82     14.80 o
  -5   1   2   7029.11   6933.49     80.39 o
  -3   1   2  21826.00  21358.90    217.84 o
  -1   1   2    104.54     98.92      8.30 o
   1   1   2   4859.70   4567.18     57.33 o
   3   1   2  16052.10  15574.50    185.28 o
   5   1   2  17687.30  17803.90    214.01 o
   7   1   2   5460.99   5831.92     79.01 o
   9   1   2  15425.30  15924.50    174.73 o
  11   1   2   3185.85   3235.88     58.64 o
  13   1   2    256.32    302.75     23.50 o
  15   1   2   4481.18   4842.03     86.96 o
  17   1   2    326.72    421.47     50.11 o
  19   1   2   2807.35   2814.92     95.54 o
  21   1   2      6.32      8.80     34.90 <
  23   1   2    956.58    968.50     77.92 o
  25   1   2     22.79     17.00     41.31 <
  27   1   2    576.35    383.47     79.71 o
  29   1   2      8.83     -7.90     60.61 <
  31   1   2    153.36     76.71     72.21 <
 -30   2   2     79.89    103.71     70.31 <
 -28   2   2    938.60   1080.51    128.23 o
 -26   2   2    274.43    253.14     73.11 o
 -24   2   2     35.55     68.21     39.91 <
 -22   2   2   5924.08   6032.35    152.39 o
 -20   2   2   2343.93   2307.28    121.34 o
 -18   2   2   4194.53   4128.43     97.35 o
 -16   2   2    286.30    276.15     27.20 o
 -14   2   2     20.77    -10.10     13.80 <
 -12   2   2   4903.09   4866.53     69.26 o
 -10   2   2   3235.02   3080.48     50.03 o
  -8   2   2    237.82    164.63     14.00 o
  -6   2   2  20982.80  20238.70    224.99 o
  -4   2   2  10521.20  10242.00    131.64 o
  -2   2   2   1823.37   1655.28     39.12 o
   0   2   2   8815.73   8797.28    120.18 o
   2   2   2   8046.16   7999.13    110.53 o
   4   2   2   4152.11   4023.24     60.96 o
   6   2   2   6012.99   5885.01     90.72 o
   8   2   2    212.29    316.75     23.40 o
  10   2   2  31184.20  32137.20    387.75 o
  12   2   2    989.34   1176.11     45.31 o
  14   2   2   5931.58   6209.71    102.48 o
  16   2   2     64.92     49.31     21.90 <
  18   2   2   2912.21   3033.33    121.65 o
  20   2   2    983.62   1075.33     70.42 o
  22   2   2    230.17    194.03     49.31 o
  24   2   2     12.23     50.31     44.31 <
  26   2   2   1205.92   1102.04    112.62 o
  28   2   2    344.64    315.85    112.82 <
  30   2   2    157.65    126.72     77.61 <
 -29   3   2    160.35    261.04     83.31 o
 -27   3   2    305.35    217.03     67.01 o
 -25   3   2    274.31    261.34     60.01 o
 -23   3   2   1923.93   1833.30    113.43 o
 -21   3   2     18.38     37.51     35.70 <
 -19   3   2    984.45    992.52     60.91 o
 -17   3   2   1490.27   1462.60     61.42 o
 -15   3   2    828.52    874.29     44.81 o
 -13   3   2    155.74    166.93     20.20 o
 -11   3   2   2955.75   2860.52     51.53 o
  -9   3   2    613.83    628.14     28.41 o
  -7   3   2   6127.53   6075.89     86.89 o
  -5   3   2   1355.06   1159.51     38.21 o
  -3   3   2   1130.23   1158.98     42.01 o
  -1   3   2     26.48     22.50     13.30 <
   1   3   2   2844.32   2800.34     54.33 o
   3   3   2     28.15      8.00     12.20 <
   5   3   2   4263.73   4358.86     67.65 o
   7   3   2    183.59    154.12     20.50 o
   9   3   2    528.63    671.44     35.71 o
  11   3   2   7520.14   7834.82    134.24 o
  13   3   2    533.99    632.12     38.91 o
  15   3   2   1402.84   1489.70     62.32 o
  17   3   2     11.03     28.40     25.70 <
  19   3   2      7.37     -4.30     29.90 <
  21   3   2    282.65    252.24     50.81 o
  23   3   2    262.74    276.24     57.61 o
  25   3   2    336.22    276.04     91.41 o
  27   3   2    400.37    210.73     76.81 <
  29   3   2    211.79    167.12     78.01 <
 -28   4   2    145.83    112.12     78.71 <
 -26   4   2      1.12     -7.30     66.41 <
 -24   4   2   1017.09   1091.52    112.72 o
 -22   4   2      3.67      4.80     56.61 <
 -20   4   2    136.19    185.13     50.21 o
 -18   4   2     87.46     91.91     40.41 <
 -16   4   2    323.86    343.86     41.11 o
 -14   4   2   2068.49   2236.02     69.22 o
 -12   4   2    205.48    204.13     26.40 o
 -10   4   2    238.40    204.73     26.50 o
  -8   4   2   7420.42   7419.28    123.92 o
  -6   4   2    377.01    363.17     36.51 o
  -4   4   2     13.04     -8.90     20.20 <
  -2   4   2   1320.43   1389.72     47.71 o
   0   4   2      4.45    -15.90     17.70 <
   2   4   2  13423.40  13722.60    184.94 o
   4   4   2    217.27    150.62     22.30 o
   6   4   2   5609.25   5727.41    100.48 o
   8   4   2   2988.99   2803.90     75.43 o
  10   4   2     32.69      6.70     21.10 <
  12   4   2   2146.00   2110.02     67.22 o
  14   4   2    892.20    992.41     59.81 o
  16   4   2   1997.85   2081.72     79.92 o
  18   4   2     34.92     21.50     37.41 <
  20   4   2    675.41    621.41     60.71 o
  22   4   2    330.21    359.46    131.72 <
  24   4   2    620.27    486.39    120.32 o
  26   4   2      5.58    -23.20    142.52 <
  28   4   2     34.33    -22.20    100.01 <
 -25   5   2    594.87    472.18    130.42 o
 -23   5   2     49.99    -12.40     80.41 <
 -21   5   2    450.15    568.89    107.42 o
 -19   5   2    194.64    204.23     86.01 <
 -17   5   2    739.57    784.45     90.72 o
 -15   5   2    563.80    564.60     55.71 o
 -13   5   2    498.25    527.89     48.11 o
 -11   5   2    277.59    267.44     40.11 o
  -9   5   2    138.73     95.61     31.80 o
  -7   5   2    202.21    158.02     33.41 o
  -5   5   2   1499.99   1517.72     74.62 o
  -3   5   2   2982.50   3018.40    141.66 o
  -1   5   2   4808.10   5056.21    123.08 o
   1   5   2   3088.19   3088.67    103.55 o
   3   5   2   2525.67   2422.33    150.46 o
   5   5   2     65.60     52.61     27.00 <
   7   5   2   1346.75   1412.47     78.52 o
   9   5   2   2203.82   2432.70     74.52 o
  11   5   2   1206.22   1220.39     85.92 o
  13   5   2    981.77   1107.94     80.52 o
  15   5   2    972.40   1088.03     81.92 o
  17   5   2   3691.37   3574.83    135.65 o
  19   5   2    746.28    850.16    118.72 o
  21   5   2    350.29    257.54     89.61 <
  23   5   2     79.09     41.01     72.91 <
  25   5   2    149.65    330.85    136.12 <
 -22   6   2     90.91     24.50     85.11 <
 -20   6   2      4.65    -22.30     80.61 <
 -18   6   2      0.18     13.30     58.91 <
 -16   6   2    299.23    241.54     70.01 o
 -14   6   2    174.84     86.21     56.21 <
 -12   6   2    188.94    197.43     61.01 o
 -10   6   2     40.99    -18.30     36.10 <
  -8   6   2      3.65     11.60     32.60 <
  -6   6   2    138.20     40.51     38.41 <
  -4   6   2      0.09     -3.20     33.80 <
  -2   6   2     91.95     68.31     38.11 <
   0   6   2    399.19    532.19     60.01 o
   2   6   2    239.09    168.03     51.31 o
   4   6   2    741.58    644.92     70.11 o
   6   6   2   1808.22   1566.43    102.03 o
   8   6   2    967.79    962.50     71.82 o
  10   6   2     38.50     46.41     40.01 <
  12   6   2     67.10     67.81     52.71 <
  14   6   2      7.14     19.80     61.61 <
  16   6   2    117.74    165.72    121.92 <
  18   6   2     73.28     27.60     66.41 <
  20   6   2     93.43     80.21     86.51 <
  22   6   2     15.90     35.80     74.81 <
 -19   7   2    110.56     81.51     92.51 <
 -17   7   2    202.79    252.74     81.61 o
 -15   7   2    581.44    511.29     92.02 o
 -13   7   2    312.31    311.85     70.71 o
 -11   7   2     73.86     11.20     58.51 <
  -9   7   2   1308.45   1595.45    170.94 o
  -7   7   2   1105.32   1195.85    102.82 o
  -5   7   2    258.20    280.44     68.81 o
  -3   7   2    281.09    230.34     65.61 o
  -1   7   2    635.02    674.22    108.02 o
   1   7   2    546.32    689.42    121.02 o
   3   7   2    440.72    448.17     83.41 o
   5   7   2    270.73    453.07     98.32 o
   7   7   2    710.87    746.74    114.02 o
   9   7   2    991.99   1245.95    129.83 o
  11   7   2      7.27     90.41     67.71 <
  13   7   2    101.70     10.40     81.01 <
  15   7   2    655.84    603.11    139.92 o
  17   7   2      3.54     15.60     74.91 <
 -12   8   2     42.66     54.11     67.61 <
 -10   8   2     71.66     39.71     76.81 <
  -8   8   2     31.37    -31.30     67.91 <
  -6   8   2     86.52    -29.00     69.21 <
  -4   8   2      0.92    -47.41     84.21 <
  -2   8   2    242.91    161.32     97.51 <
   0   8   2      0.64    -56.01     83.51 <
   2   8   2     17.99     42.01     84.11 <
   4   8   2    468.43    380.26    111.82 o
   6   8   2    159.30    -21.10     87.11 <
   8   8   2    752.53    519.99    113.62 o
  10   8   2     94.15     62.21     83.61 <
  12   8   2    194.67    185.63    120.62 <
 -31   1   3    275.96    360.05     90.31 o
 -29   1   3     72.39     76.61     66.71 <
 -27   1   3    960.10    998.70    109.62 o
 -25   1   3     17.62      7.60     49.51 <
 -23   1   3   2251.64   2196.69     97.03 o
 -21   1   3   1547.94   1550.12     63.72 o
 -19   1   3   2276.14   2356.64     75.33 o
 -17   1   3   5125.23   4833.85    101.47 o
 -15   1   3   4427.83   4343.66     77.55 o
 -13   1   3   5579.41   5558.76     88.08 o
 -11   1   3   8327.02   8019.26    102.25 o
  -9   1   3     64.60     33.20     10.00 o
  -7   1   3   1642.40   1637.66     31.52 o
  -5   1   3  52621.40  52044.00    509.80 o
  -3   1   3  29552.30  28936.70    279.81 o
  -1   1   3  30442.60  29293.40    305.25 o
   1   1   3  21017.50  20469.00    239.52 o
   3   1   3  25575.80  25037.70    307.77 o
   5   1   3  28478.00  28120.70    294.59 o
   7   1   3  11959.70  11821.40    126.84 o
   9   1   3   4561.76   4526.91     71.97 o
  11   1   3   8834.23   9282.46    125.89 o
  13   1   3   9671.32   9701.27    130.38 o
  15   1   3   3211.88   3355.90     65.13 o
  17   1   3   9462.61   9779.06    167.08 o
  19   1   3   3999.55   4172.49    114.26 o
  21   1   3    846.71    952.99     73.21 o
  23   1   3   1968.65   1765.20    127.04 o
  25   1   3    200.40    307.15     57.11 o
  27   1   3    384.47    402.96     85.01 o
  29   1   3    239.37    323.95     83.41 o
  31   1   3    330.54    365.06     91.71 o
 -30   2   3    196.83    131.62     75.11 <
 -28   2   3    420.40    403.46     84.01 o
 -26   2   3    677.99    518.69    116.22 o
 -24   2   3   1337.92   1228.49     81.02 o
 -22   2   3   1917.35   2065.19     88.83 o
 -20   2   3    114.97     76.61     32.00 <
 -18   2   3      4.67    -23.20     23.20 <
 -16   2   3    791.75    873.39     54.91 o
 -14   2   3    126.41    140.92     19.50 o
 -12   2   3   6123.68   6063.65     84.48 o
 -10   2   3   1078.21   1088.23     37.21 o
  -8   2   3   1788.46   1653.14     39.62 o
  -6   2   3   5837.06   5566.27     78.30 o
  -4   2   3     25.64     22.70      9.50 <
  -2   2   3   8714.88   8852.73    117.15 o
   0   2   3  52912.40  52016.50    560.20 o
   2   2   3  40385.80  40537.10    419.77 o
   4   2   3   7071.45   6756.74     86.64 o
   6   2   3   2956.11   3143.35     53.64 o
   8   2   3   5939.31   5927.95     84.89 o
  10   2   3   5284.67   5451.28    120.01 o
  12   2   3   7450.18   7528.04    126.94 o
  14   2   3    654.83    646.23     43.41 o
  16   2   3   5506.46   5904.38    113.98 o
  18   2   3   1846.49   1812.55     74.32 o
  20   2   3    283.75    272.64     45.41 o
  22   2   3    784.62    632.72     65.81 o
  24   2   3   1476.05   1567.07    109.93 o
  26   2   3    154.76    122.02     62.91 <
  28   2   3     50.96    -23.40     59.81 <
  30   2   3     36.80     40.41     70.51 <
 -29   3   3   1137.01   1321.97    142.43 o
 -27   3   3     36.54    -12.60     55.01 <
 -25   3   3   3865.45   4328.21    178.07 o
 -23   3   3      3.66     12.50     47.41 <
 -21   3   3   1004.29   1055.42     70.01 o
 -19   3   3   2509.68   2503.86    130.45 o
 -17   3   3    766.78    797.46     52.91 o
 -15   3   3   1207.91   1158.30     65.32 o
 -13   3   3   2376.89   2394.05     56.42 o
 -11   3   3   6118.44   6213.84     85.88 o
  -9   3   3  20694.70  20894.10    209.50 o
  -7   3   3  14168.90  14013.60    149.32 o
  -5   3   3   2526.13   2697.92     54.93 o
  -3   3   3   2752.10   2665.75     54.83 o
  -1   3   3    936.80    812.44     33.81 o
   1   3   3   2150.32   1957.56     48.52 o
   3   3   3     18.91     29.60     13.40 <
   5   3   3    522.23    591.43     27.01 o
   7   3   3   1482.27   1424.08     37.91 o
   9   3   3   2852.82   2874.62     63.03 o
  11   3   3    842.56    784.78     38.31 o
  13   3   3     55.62      8.60     21.80 <
  15   3   3   3460.51   3671.41     87.04 o
  17   3   3    705.58    673.53     54.61 o
  19   3   3    245.62     66.71     37.21 <
  21   3   3   1567.02   1706.63    130.93 o
  23   3   3    137.11    172.43     76.71 <
  25   3   3    799.36    711.53     97.52 o
  27   3   3    106.90    137.62     72.61 <
  29   3   3    406.80    372.56     95.42 o
 -28   4   3    750.09    872.26    117.52 o
 -26   4   3    117.58     66.91     67.71 <
 -24   4   3   3599.29   3877.64    184.97 o
 -22   4   3    331.32    286.24     74.31 o
 -20   4   3   2694.80   2782.73    129.34 o
 -18   4   3   2567.08   2559.06     90.43 o
 -16   4   3    347.18    415.37     40.51 o
 -14   4   3  10039.90  10231.40    172.98 o
 -12   4   3   1747.41   1840.06     65.62 o
 -10   4   3    963.09    940.12     58.01 o
  -8   4   3   2695.08   2684.06    116.45 o
  -6   4   3  13715.00  13902.20    204.65 o
  -4   4   3   7822.47   7938.81    228.15 o
  -2   4   3   5116.66   4927.40    126.80 o
   0   4   3     20.29     26.60     20.20 <
   2   4   3   1585.75   1491.59     54.22 o
   4   4   3   4001.56   3885.58     76.75 o
   6   4   3     30.30     43.21     16.20 <
   8   4   3   1982.34   2020.70     65.52 o
  10   4   3   5455.78   5721.12    106.87 o
  12   4   3     39.34     13.90     26.30 <
  14   4   3   1233.36   1528.87     67.92 o
  16   4   3     82.77    126.62     35.81 o
  18   4   3   3052.24   3047.32     94.03 o
  20   4   3     74.39    151.92     44.61 o
  22   4   3     11.86     32.90     59.81 <
  24   4   3    135.77    133.42     99.01 <
  26   4   3    797.95    887.96    131.62 o
 -25   5   3    208.21    238.54     96.61 <
 -23   5   3    113.94     66.81     79.81 <
 -21   5   3    164.99    172.93     86.11 <
 -19   5   3    355.13    355.66     93.31 o
 -17   5   3     31.41     58.11     50.21 <
 -15   5   3     18.38    -26.40     32.20 <
 -13   5   3     51.67     77.31     30.80 <
 -11   5   3    263.00    188.83     34.11 o
  -9   5   3     88.01     38.81     31.40 <
  -7   5   3     47.08     31.20     30.30 <
  -5   5   3    319.58    237.04     40.81 o
  -3   5   3    164.62    181.03     35.91 o
  -1   5   3     54.43     38.11     27.90 <
   1   5   3    375.81    359.26     41.31 o
   3   5   3   1189.69   1059.06     60.92 o
   5   5   3     69.66     84.81     30.00 <
   7   5   3   2242.99   2451.53     94.93 o
   9   5   3    176.45    200.93     41.91 o
  11   5   3      2.51      1.70     33.70 <
  13   5   3    149.49    126.22     43.01 <
  15   5   3     35.20     12.60     38.81 <
  17   5   3    160.33    150.12     52.21 <
  19   5   3    337.01    314.85     91.51 o
  21   5   3      0.33      2.60     62.41 <
  23   5   3     95.97    120.52    116.22 <
  25   5   3     16.73    -76.31    104.91 <
 -22   6   3    178.86    399.26    113.02 o
 -20   6   3     46.42    116.82     88.51 <
 -18   6   3      5.19    -26.40     69.91 <
 -16   6   3   1063.88   1045.32     96.52 o
 -14   6   3      5.41    -20.50     49.21 <
 -12   6   3   1042.91   1062.82    124.23 o
 -10   6   3    875.67    990.60     89.22 o
  -8   6   3    410.85    505.78     53.61 o
  -6   6   3      8.81    -35.80     35.80 <
  -4   6   3    888.95    811.57     73.62 o
  -2   6   3   1466.99   1421.36     87.52 o
   0   6   3   1141.77   1028.43     76.62 o
   2   6   3   1370.46   1576.79     91.02 o
   4   6   3    275.98    261.74     70.01 o
   6   6   3   3273.43   2940.55    130.15 o
   8   6   3     88.67     90.61     47.01 <
  10   6   3   1033.82   1166.95     86.02 o
  12   6   3   1530.41   1854.35    128.23 o
  14   6   3    395.87    686.31    164.43 o
  16   6   3   1046.03   1194.04    134.13 o
  18   6   3      3.55     49.81     63.21 <
  20   6   3   1202.02   1256.46    125.33 o
  22   6   3    136.91    224.43     96.61 <
 -19   7   3     14.45     -0.30     84.41 <
 -17   7   3     10.49    -47.71     64.91 <
 -15   7   3     33.13    -54.71     54.71 <
 -13   7   3    137.95    121.62     62.91 <
 -11   7   3      5.12    -24.70     49.01 <
  -9   7   3    269.26    412.06     75.31 o
  -7   7   3    360.85    229.04     66.41 o
  -5   7   3     31.38     26.30     56.31 <
  -3   7   3    235.06    120.12     60.41 <
  -1   7   3     13.52     12.60     61.31 <
   1   7   3     81.18     39.51     74.81 <
   3   7   3    546.88    465.68    137.22 o
   5   7   3      7.12     34.70     74.61 <
   7   7   3   1295.23   1113.45    132.23 o
   9   7   3    130.23     39.91     76.21 <
  11   7   3     93.05     17.30     71.61 <
  13   7   3     34.98     33.70     88.81 <
  15   7   3    117.73    -79.61    140.72 <
  17   7   3      0.22     57.41     97.31 <
 -12   8   3      1.86     52.81     70.71 <
 -10   8   3     66.20     99.11     66.81 <
  -8   8   3    125.44    246.63     85.11 <
  -6   8   3    372.96    231.14     85.41 <
  -4   8   3     65.85    119.52     78.11 <
  -2   8   3    107.69     83.61     89.01 <
   0   8   3    115.00    148.32     94.11 <
   2   8   3    141.11     84.71     85.11 <
   4   8   3    339.91    316.05    104.82 o
   6   8   3     47.94      4.20     78.61 <
   8   8   3    673.22    692.82    121.92 o
  10   8   3    118.45      2.20     87.91 <
 -32   0   4    826.39    819.85    248.95 o
 -30   0   4     34.37    105.01     93.41 <
 -28   0   4    774.57    706.63    298.05 <
 -26   0   4   1954.51   1652.45    186.35 o
 -24   0   4   1381.33   1370.23    110.93 o
 -22   0   4  22962.60  21542.10    459.85 o
 -20   0   4  12379.20  11944.60    291.07 o
 -18   0   4  11470.10  11606.10    241.22 o
 -16   0   4   1848.29   1818.34    106.64 o
 -14   0   4    651.32    509.21     53.71 o
 -12   0   4   9138.24   9110.23    173.47 o
 -10   0   4   4087.75   4521.72     99.39 o
  -8   0   4  28007.50  27948.50    410.68 o
  -6   0   4    186.35    186.13     21.60 o
  -4   0   4    374.35    420.91     47.81 o
  -2   0   4  10860.80  10149.80    192.20 o
   0   0   4  56167.50  56958.40    859.29 o
   2   0   4  61266.40  60803.50   1459.77 o
   4   0   4   1085.13   1199.23     34.02 o
   6   0   4  12197.40  12094.10    189.66 o
   8   0   4  29571.00  28818.90    417.64 o
  10   0   4    938.71    987.09     53.52 o
  12   0   4   2144.85   2086.91     85.24 o
  14   0   4  10190.60  10238.00    262.16 o
  16   0   4  19488.60  19694.80    397.89 o
  18   0   4   2330.95   2149.87    149.65 o
  20   0   4     86.17    117.92     43.71 <
  22   0   4    314.36    388.86     75.91 o
  24   0   4   2481.18   1895.90    277.69 o
  26   0   4    919.46    998.10    157.73 o
  28   0   4   2215.34   2208.81    251.77 o
  30   0   4    472.74    769.03    248.04 o
 -31   1   4      1.85     -4.30     67.01 <
 -29   1   4   1302.17   1314.29    129.73 o
 -27   1   4    795.73    598.71    142.43 o
 -25   1   4    421.62    314.35     64.81 o
 -23   1   4   3723.18   3870.56    108.35 o
 -21   1   4    524.53    443.48     53.51 o
 -19   1   4   1851.10   1721.94     67.02 o
 -17   1   4   1879.75   2079.80     68.02 o
 -15   1   4    610.16    635.53     34.11 o
 -13   1   4   1247.29   1400.53     43.31 o
 -11   1   4    780.33    673.17     29.81 o
  -9   1   4    354.13    347.17     17.60 o
  -7   1   4  25091.10  25335.30    234.73 o
  -5   1   4   6712.81   6239.96     80.05 o
  -3   1   4  66622.40  66825.10    650.63 o
  -1   1   4  16275.20  16112.40    185.66 o
   1   1   4   1021.06   1053.67     25.91 o
   3   1   4     19.33     10.40      8.30 <
   5   1   4    610.27    628.57     18.41 o
   7   1   4      1.75      4.00      8.40 <
   9   1   4   6524.62   6644.18     97.82 o
  11   1   4  11199.10  12162.70    167.29 o
  13   1   4     34.55     58.91     17.90 o
  15   1   4    337.88    348.66     26.70 o
  17   1   4    122.62    110.82     26.20 o
  19   1   4    239.41    180.03     30.60 o
  21   1   4    165.78    222.83     53.41 o
  23   1   4   5701.67   5240.73    156.79 o
  25   1   4      2.57    -38.31     53.21 <
  27   1   4    131.06     46.01     58.91 <
  29   1   4      8.50    -39.01     55.81 <
  31   1   4    199.77    200.33     94.71 <
 -30   2   4    856.60    885.77    112.52 o
 -28   2   4    180.93    119.42     67.81 <
 -26   2   4     12.45    -23.50     42.91 <
 -24   2   4   1806.03   1699.15    110.53 o
 -22   2   4    981.05    988.41     67.71 o
 -20   2   4  14119.40  14531.40    227.51 o
 -18   2   4     22.34     17.20     24.70 <
 -16   2   4  12500.40  12303.90    190.18 o
 -14   2   4   7736.54   7914.00    111.72 o
 -12   2   4    888.69    906.23     38.11 o
 -10   2   4  14600.70  14537.30    149.04 o
  -8   2   4   6268.14   5936.56     74.29 o
  -6   2   4  30655.00  30836.30    284.67 o
  -4   2   4   2075.44   2109.08     40.52 o
  -2   2   4   2534.86   2571.86     45.73 o
   0   2   4  21687.20  21179.80    243.58 o
   2   2   4  49806.10  49358.30    508.20 o
   4   2   4     18.63     31.20      9.40 o
   6   2   4   3167.08   3110.63     52.24 o
   8   2   4   5331.83   5273.36     83.48 o
  10   2   4   5173.23   4974.91     92.78 o
  12   2   4    477.60    503.50     32.01 o
  14   2   4     44.35     76.71     21.80 o
  16   2   4   1568.26   1630.37     61.02 o
  18   2   4   1550.11   1572.23     77.02 o
  20   2   4     14.07      2.90     35.80 <
  22   2   4    943.86   1040.21    109.62 o
  24   2   4    174.08    310.85    102.32 o
  26   2   4     15.49     32.70     59.21 <
  28   2   4     72.08     41.71     66.01 <
  30   2   4     46.79    131.42     64.31 <
 -29   3   4     80.52     86.41     64.01 <
 -27   3   4    201.90    188.03     66.81 <
 -25   3   4    171.32     76.61     55.71 <
 -23   3   4    311.38    360.46     67.61 o
 -21   3   4   3172.26   3194.61    109.44 o
 -19   3   4      6.97    -29.60     29.60 <
 -17   3   4   1524.82   1620.04     69.12 o
 -15   3   4    801.17    802.37     49.31 o
 -13   3   4   6898.32   7036.01    119.61 o
 -11   3   4   4699.00   4654.02     72.65 o
  -9   3   4    999.17   1094.09     35.51 o
  -7   3   4    348.45    328.66     24.10 o
  -5   3   4   6073.68   5914.36     86.29 o
  -3   3   4   7763.24   7693.25    122.26 o
  -1   3   4   2097.49   2038.75     52.62 o
   1   3   4   4604.79   4404.58     77.87 o
   3   3   4    846.84    902.64     30.91 o
   5   3   4   4143.92   4004.11     60.04 o
   7   3   4    943.13    882.83     34.81 o
   9   3   4    120.48    122.62     21.10 o
  11   3   4    537.10    456.99     34.41 o
  13   3   4   3579.09   3724.26     76.24 o
  15   3   4     60.85    115.32     26.40 o
  17   3   4    899.81   1037.32     50.01 o
  19   3   4    244.89    114.52     35.01 o
  21   3   4    654.45    655.62     65.41 o
  23   3   4      4.84    -11.40     40.01 <
  25   3   4      7.84     87.91     50.11 <
  27   3   4     15.27    128.92     59.31 <
  29   3   4    247.54    272.64     70.21 o
 -28   4   4     45.15    129.92     79.11 <
 -26   4   4    639.85    683.02    124.22 o
 -24   4   4    187.45    226.53     74.31 o
 -22   4   4    520.22    615.51     81.31 o
 -20   4   4      5.11     40.01     49.71 <
 -18   4   4    355.08    350.96     46.61 o
 -16   4   4    724.02    735.74     71.11 o
 -14   4   4    277.93    340.85     37.71 o
 -12   4   4   6331.27   6538.87    133.80 o
 -10   4   4    405.52    413.57     37.71 o
  -8   4   4    699.63    786.57     56.71 o
  -6   4   4    131.43    103.51     28.50 o
  -4   4   4    891.13    867.21     52.11 o
  -2   4   4   1238.81   1212.34     66.12 o
   0   4   4   1393.37   1426.33     49.51 o
   2   4   4   3618.24   3876.90     78.14 o
   4   4   4  11514.10  11807.30    154.53 o
   6   4   4    611.99    628.63     32.81 o
   8   4   4    745.20    693.45     43.61 o
  10   4   4   1486.57   1580.84     62.42 o
  12   4   4    403.63    461.88     42.11 o
  14   4   4    983.32   1076.14     60.21 o
  16   4   4    118.85    122.02     33.80 o
  18   4   4      8.37     87.31     39.11 <
  20   4   4   2112.92   1867.73    121.63 o
  22   4   4    151.84    119.42     75.41 <
  24   4   4    324.56    371.26     92.21 o
  26   4   4    445.10    364.86     98.42 o
 -25   5   4    483.35    490.08    116.52 o
 -23   5   4      9.47    -18.20     76.71 <
 -21   5   4    182.07     97.31     84.31 <
 -19   5   4    873.26    815.36    114.12 o
 -17   5   4    279.57    300.25     62.51 o
 -15   5   4   2799.24   2728.85    100.64 o
 -13   5   4    357.39    319.85     47.71 o
 -11   5   4    538.91    704.63     54.21 o
  -9   5   4   1114.94   1241.19     64.51 o
  -7   5   4    492.25    456.58     50.31 o
  -5   5   4    608.46    587.11     54.01 o
  -3   5   4   5241.60   5278.57    128.58 o
  -1   5   4   3492.70   3362.99    104.15 o
   1   5   4    816.55    773.27     75.92 o
   3   5   4   2012.11   2026.76     78.53 o
   5   5   4   3488.16   3672.58    133.36 o
   7   5   4   1577.20   1794.49    135.34 o
   9   5   4    912.55    813.37     65.81 o
  11   5   4    307.17    263.74     49.01 o
  13   5   4    319.15    350.86     56.11 o
  15   5   4   2832.65   2541.27    122.54 o
  17   5   4    220.64    150.92     47.01 o
  19   5   4   2050.49   2367.64    146.34 o
  21   5   4    250.55    141.72    152.72 <
  23   5   4     11.64    -22.80    102.71 <
  25   5   4     64.14     65.21    114.12 <
 -22   6   4     20.63      8.50     86.01 <
 -20   6   4     15.23     82.41     79.91 <
 -18   6   4    108.68    137.02     80.81 <
 -16   6   4      0.44    -16.50     49.21 <
 -14   6   4      0.22    -34.40     48.41 <
 -12   6   4     12.44     28.60     45.81 <
 -10   6   4      6.08     -5.80     44.11 <
  -8   6   4    263.86    104.62     43.21 <
  -6   6   4      0.15      3.50     38.91 <
  -4   6   4    528.91    577.80     64.51 o
  -2   6   4     59.03     66.01     45.71 <
   0   6   4      0.14    -32.30     32.30 <
   2   6   4    838.43    774.56     70.41 o
   4   6   4     34.28     -9.60     36.10 <
   6   6   4    260.30    252.44     63.91 o
   8   6   4    497.28    560.80    125.02 o
  10   6   4     48.99    -39.91     39.91 <
  12   6   4    635.11    592.61     86.02 o
  14   6   4    157.35    231.73     97.21 <
  16   6   4     10.43    -42.21     77.71 <
  18   6   4     61.92     97.71     75.21 <
  20   6   4      2.24     32.10     81.71 <
  22   6   4     10.65    -31.50    137.02 <
 -19   7   4    307.87    203.63    113.92 <
 -17   7   4    590.72    410.07    102.22 o
 -15   7   4     49.51    -10.40     59.41 <
 -13   7   4    371.39    614.30     95.01 o
 -11   7   4    197.35    139.12     59.41 <
  -9   7   4    369.56    363.46     69.31 o
  -7   7   4    311.35    221.93     71.81 o
  -5   7   4    389.02    375.96     83.11 o
  -3   7   4    167.13    254.44     86.01 <
  -1   7   4    236.99    251.94     85.91 <
   1   7   4    252.72    102.82     74.61 <
   3   7   4    483.31    670.91    135.22 o
   5   7   4     18.38     53.61    149.02 <
   7   7   4    417.15    619.20    131.92 o
   9   7   4    205.12    211.73    101.32 <
  11   7   4    660.07    715.33    140.02 o
  13   7   4    453.18    572.79    132.82 o
  15   7   4     18.81    -22.30    104.61 <
  17   7   4   1294.09   1100.73    177.24 o
 -12   8   4    107.43     75.71     72.51 <
 -10   8   4     23.44     52.91     67.31 <
  -8   8   4      0.62     40.71     58.01 <
  -6   8   4      0.62      1.30     67.61 <
  -4   8   4     22.34    154.92     79.41 <
  -2   8   4      6.49      6.50     71.11 <
   0   8   4      3.20    -56.81     75.11 <
   2   8   4      1.91     22.20     78.71 <
   4   8   4     30.00     11.70     84.61 <
   6   8   4    188.05     61.81     88.31 <
   8   8   4     43.90     90.71     84.91 <
  10   8   4     78.41    -78.81     78.81 <
 -31   1   5    461.08    540.49    100.02 o
 -29   1   5    384.59    620.60     98.92 o
 -27   1   5     62.49    -31.30     57.01 <
 -25   1   5     14.24     84.11     46.11 <
 -23   1   5   2358.33   2358.85    130.24 o
 -21   1   5    634.46    736.44     56.01 o
 -19   1   5   1052.00   1032.84     59.31 o
 -17   1   5   1144.71   1029.56     55.91 o
 -15   1   5   6328.45   6432.61    118.61 o
 -13   1   5   3220.37   3087.16     60.23 o
 -11   1   5    839.70    760.40     33.51 o
  -9   1   5    234.09    237.94     17.40 o
  -7   1   5  14176.50  13529.60    148.85 o
  -5   1   5  14488.30  13634.30    152.53 o
  -3   1   5   2530.35   2629.35     39.33 o
  -1   1   5   2232.02   2099.53     47.83 o
   1   1   5   5898.21   5962.54     80.33 o
   3   1   5   1481.57   1481.52     28.41 o
   5   1   5   9271.17   9215.42     99.60 o
   7   1   5   6104.88   5971.67     76.39 o
   9   1   5   2148.77   2020.75     45.72 o
  11   1   5   4699.35   4302.75     78.96 o
  13   1   5   2095.70   1956.06     49.02 o
  15   1   5   1157.49   1173.80     59.72 o
  17   1   5   2760.32   2701.48    130.55 o
  19   1   5    680.67    722.04     47.81 o
  21   1   5   1318.86   1387.33     95.72 o
  23   1   5    495.72    452.98     75.31 o
  25   1   5     25.20     75.81     49.11 <
  27   1   5   1209.31   1149.64     95.92 o
  29   1   5    519.03    533.69     78.51 o
 -30   2   5    106.34     63.11     74.41 <
 -28   2   5    215.95     76.41     55.91 <
 -26   2   5    240.05    218.43     63.21 o
 -24   2   5   1147.23   1336.59    101.32 o
 -22   2   5    579.86    596.51     52.81 o
 -20   2   5   2832.88   2661.80     87.83 o
 -18   2   5   6309.36   6444.39    133.00 o
 -16   2   5    883.43    784.08     48.11 o
 -14   2   5    341.98    378.97     31.21 o
 -12   2   5    197.79    167.63     21.00 o
 -10   2   5  25722.90  25831.70    242.83 o
  -8   2   5   5506.16   5274.86     71.87 o
  -6   2   5  11566.80  11894.40    131.69 o
  -4   2   5    204.07    270.95     16.60 o
  -2   2   5     79.90    112.42     15.10 o
   0   2   5   5785.16   5909.60     83.31 o
   2   2   5   4806.32   4908.88     72.98 o
   4   2   5   9796.14   9904.70    113.71 o
   6   2   5   9729.91   9914.65    111.09 o
   8   2   5   1279.29   1258.40     38.91 o
  10   2   5    627.87    659.34     40.11 o
  12   2   5   2120.51   2121.31     57.52 o
  14   2   5     10.77     17.40     18.30 <
  16   2   5    176.69    112.32     26.00 o
  18   2   5     40.48      5.80     26.80 <
  20   2   5     34.38     -1.70     31.70 <
  22   2   5   2715.82   2637.48    169.86 o
  24   2   5    477.46    489.38     67.71 o
  26   2   5     23.89     25.00     49.61 <
  28   2   5    221.72    204.03     63.71 o
 -29   3   5    113.15     56.91     63.31 <
 -27   3   5    539.36    875.45    111.32 o
 -25   3   5   1477.78   1443.54    110.73 o
 -23   3   5      3.98     10.70     58.21 <
 -21   3   5   1804.13   1848.00    101.03 o
 -19   3   5    280.09    239.34     40.01 o
 -17   3   5   2273.42   2345.49     76.93 o
 -15   3   5     26.09     41.71     24.40 <
 -13   3   5   2069.00   1977.90     57.82 o
 -11   3   5   5456.35   5597.09     90.07 o
  -9   3   5   3558.37   3455.11     60.74 o
  -7   3   5     72.44    108.22     17.80 o
  -5   3   5   2737.58   2574.75     57.83 o
  -3   3   5   3729.66   3771.10     68.05 o
  -1   3   5   1446.98   1422.50     45.82 o
   1   3   5   2649.61   2782.07     60.33 o
   3   3   5  17341.20  17698.30    208.25 o
   5   3   5   2251.70   2299.21     52.62 o
   7   3   5    302.97    312.85     24.10 o
   9   3   5   1068.40   1142.80     41.71 o
  11   3   5   4103.34   4123.17    106.16 o
  13   3   5   4111.37   4044.08     84.35 o
  15   3   5    575.82    649.32     46.01 o
  17   3   5     98.15     87.91     27.40 o
  19   3   5   3110.56   3021.83    103.14 o
  21   3   5    302.30    326.05     54.01 o
  23   3   5    113.24    106.51     52.01 <
  25   3   5    965.09    946.39    115.62 o
  27   3   5     39.81     29.40     53.51 <
 -28   4   5     41.30     33.80     71.61 <
 -26   4   5    408.24    431.47     91.61 o
 -24   4   5      5.37     28.80     61.31 <
 -22   4   5    944.38   1011.50     93.02 o
 -20   4   5   2280.46   2465.44    112.53 o
 -18   4   5     72.86     73.51     33.90 <
 -16   4   5  12086.50  12028.80    215.54 o
 -14   4   5   1207.81   1200.79     58.81 o
 -12   4   5   1409.86   1516.21     61.32 o
 -10   4   5    142.70     67.31     24.80 <
  -8   4   5   1226.67   1162.91     54.81 o
  -6   4   5   4793.18   4660.32     98.57 o
  -4   4   5     77.27     72.01     28.90 <
  -2   4   5  12966.80  12628.60    210.85 o
   0   4   5   5931.29   6006.29    164.04 o
   2   4   5    650.63    625.33     35.61 o
   4   4   5    853.44    898.11     39.51 o
   6   4   5   5953.31   6408.25    105.48 o
   8   4   5   3720.59   3946.42     85.84 o
  10   4   5    703.91    707.24     47.21 o
  12   4   5     30.02    -12.30     24.50 <
  14   4   5   2319.82   2587.45    101.83 o
  16   4   5   4460.97   4552.20    114.86 o
  18   4   5    194.86    253.74     50.11 o
  20   4   5    690.57    561.80     93.52 o
  22   4   5     29.32     50.31     73.81 <
  24   4   5    206.79    159.42     83.31 <
  26   4   5     26.09     40.51     80.61 <
 -25   5   5      6.35    -32.80     83.61 <
 -23   5   5     66.82     74.11     83.91 <
 -21   5   5      6.95     47.81     76.71 <
 -19   5   5    550.16    540.49     86.21 o
 -17   5   5    196.75    200.33     55.01 o
 -15   5   5     78.96     38.01     34.30 <
 -13   5   5     23.41     19.80     35.90 <
 -11   5   5     23.63      2.80     29.40 <
  -9   5   5    500.91    441.98     44.61 o
  -7   5   5    903.44    836.68     54.71 o
  -5   5   5      4.00      7.60     28.40 <
  -3   5   5    148.82    112.82     34.01 o
  -1   5   5     28.69     10.10     27.70 <
   1   5   5     53.70     43.61     28.00 <
   3   5   5    118.76     72.11     28.40 <
   5   5   5     41.60     27.20     31.30 <
   7   5   5   1615.24   1569.13     68.92 o
   9   5   5   1962.03   2090.82     96.43 o
  11   5   5      0.64    -18.80     35.50 <
  13   5   5    493.17    416.57     62.91 o
  15   5   5    216.49    149.32     48.51 o
  17   5   5    379.95    517.38     80.91 o
  19   5   5     10.37     37.81     84.81 <
  21   5   5      1.17     92.61    131.42 <
  23   5   5    273.18    135.12    148.12 <
 -22   6   5    146.12    194.33     98.81 <
 -20   6   5    114.15     61.81     83.11 <
 -18   6   5   1120.93   1179.84    121.32 o
 -16   6   5    694.41    541.30     76.71 o
 -14   6   5   3371.95   3480.97    164.96 o
 -12   6   5     38.77     65.61     49.21 <
 -10   6   5    385.62    417.57     78.11 o
  -8   6   5    378.11    417.47     55.21 o
  -6   6   5    463.04    529.09     64.71 o
  -4   6   5   2402.56   2277.94    154.15 o
  -2   6   5    369.55    333.26     60.51 o
   0   6   5     59.81     14.10     49.11 <
   2   6   5   1224.73   1258.39    132.03 o
   4   6   5    958.91    859.58     89.42 o
   6   6   5     23.25     16.20     46.01 <
   8   6   5    339.53    287.55     66.41 o
  10   6   5    416.17    321.25     63.01 o
  12   6   5   1501.89   1386.83    116.93 o
  14   6   5   1242.87   1311.48    166.24 o
  16   6   5     36.08     83.71     74.41 <
  18   6   5    716.49    769.84    121.42 o
  20   6   5     95.17     78.71    103.42 <
 -19   7   5      7.09   -125.92    125.92 <
 -17   7   5    100.90     98.41     69.71 <
 -15   7   5      9.33    -57.81     57.81 <
 -13   7   5    160.11     49.61     62.11 <
 -11   7   5     12.84     -6.70     51.81 <
  -9   7   5     17.75     31.50     54.61 <
  -7   7   5      2.02    -52.31     52.31 <
  -5   7   5      3.48    116.22     72.11 <
  -3   7   5     22.84    -15.40     68.81 <
  -1   7   5    158.05    238.24     85.41 <
   1   7   5     18.50    -35.80     66.71 <
   3   7   5     21.79     33.10     67.71 <
   5   7   5      0.61     31.50    120.32 <
   7   7   5      0.21     12.90    142.52 <
   9   7   5    171.14     69.81     91.11 <
  11   7   5     84.60    147.12     94.61 <
  13   7   5      0.79    -14.60     85.91 <
  15   7   5      7.08      1.30     84.41 <
  17   7   5     11.76    -75.11     75.11 <
 -12   8   5   1291.02   1013.31    170.94 o
 -10   8   5     74.42     87.01     69.01 <
  -8   8   5    401.43    451.37     86.31 o
  -6   8   5    194.26    116.42     75.21 <
  -4   8   5    189.04    137.32     78.21 <
  -2   8   5    110.55    121.62     76.81 <
   0   8   5    329.02    267.84    100.92 <
   2   8   5    332.16    387.76    108.32 o
   4   8   5    773.20    713.43    124.42 o
   6   8   5    210.38    212.33     97.71 <
   8   8   5     19.20     60.71     86.31 <
  10   8   5    482.57    564.29    150.62 o
 -32   0   6     27.21     29.30    103.71 <
 -30   0   6      4.29     -3.10    101.81 <
 -28   0   6   2432.07   2469.62    231.47 o
 -26   0   6   2535.55   2606.91    356.51 o
 -24   0   6    413.92    243.94     63.91 o
 -22   0   6     10.48     25.80     38.71 <
 -20   0   6  21100.10  20125.00    464.04 o
 -18   0   6   7412.85   7515.39    273.54 o
 -16   0   6    534.50    475.99     58.11 o
 -14   0   6     25.43     34.30     25.80 <
 -12   0   6     35.34    209.93     35.00 o
 -10   0   6  53700.70  54538.60    769.81 o
  -8   0   6  33287.10  36557.00    582.79 o
  -6   0   6  12513.80  12409.40    225.73 o
  -4   0   6  36823.20  34549.40    541.75 o
  -2   0   6   4820.79   4916.62     85.31 o
   0   0   6  31990.10  32799.00    463.15 o
   2   0   6    737.98    476.75     36.71 o
   4   0   6  24506.80  23844.40    435.20 o
   6   0   6   1143.62   1242.73     47.12 o
   8   0   6     81.30     42.81     16.60 <
  10   0   6   2931.00   3007.26     79.74 o
  12   0   6  32663.60  33124.60    540.98 o
  14   0   6   4548.67   4909.34    130.98 o
  16   0   6   7449.64   7514.38    178.96 o
  18   0   6   5834.19   5749.08    157.10 o
  20   0   6    372.63    425.67     87.31 o
  22   0   6   2431.56   2307.33    161.65 o
  24   0   6     81.01     98.91     67.51 <
  26   0   6   2818.90   2593.43    311.50 o
  28   0   6   1606.00   1910.65    232.15 o
  30   0   6    172.91    236.23     98.31 <
 -31   1   6    535.90    574.70    100.32 o
 -29   1   6    188.47    104.42     70.81 <
 -27   1   6    207.21    186.33     62.91 <
 -25   1   6      7.52     -4.00     38.81 <
 -23   1   6   4709.38   4776.69    137.77 o
 -21   1   6     92.79     29.50     32.00 <
 -19   1   6     21.93     32.50     26.60 <
 -17   1   6     90.48     50.31     25.20 <
 -15   1   6   2529.00   2544.19     77.03 o
 -13   1   6   1972.85   2114.73     71.53 o
 -11   1   6    442.63    516.10     30.31 o
  -9   1   6     35.95     64.81     13.70 o
  -7   1   6    484.16    540.42     24.61 o
  -5   1   6    759.44    686.40     24.91 o
  -3   1   6    733.47    688.60     29.81 o
  -1   1   6   1746.38   1964.15     35.12 o
   1   1   6   1945.24   1929.39     34.92 o
   3   1   6  12432.60  12556.30    134.26 o
   5   1   6  15792.60  16009.00    161.19 o
   7   1   6   1498.49   1752.07     68.33 o
   9   1   6      2.10     13.40     13.10 <
  11   1   6   1258.20   1251.17     41.11 o
  13   1   6    329.99    343.36     27.60 o
  15   1   6    124.41    111.32     23.10 o
  17   1   6    350.49    422.87     35.31 o
  19   1   6    171.94    166.43     32.50 o
  21   1   6   2599.86   2600.97    132.54 o
  23   1   6    101.29    136.92     47.11 <
  25   1   6    266.76    161.23     54.01 <
  27   1   6     15.54    -25.40     48.41 <
  29   1   6     11.49     63.21     57.71 <
 -30   2   6    192.71    295.54     96.21 o
 -28   2   6    115.30    153.92     60.31 <
 -26   2   6    311.82    297.15     76.41 o
 -24   2   6    287.11    352.86     60.61 o
 -22   2   6   1887.99   1928.94     87.62 o
 -20   2   6    322.95    213.24     38.51 o
 -18   2   6   6061.50   5822.14    122.49 o
 -16   2   6   2699.21   2870.57     81.83 o
 -14   2   6   2759.93   2649.78     72.03 o
 -12   2   6  19892.00  20529.20    210.75 o
 -10   2   6    152.35     63.01     16.90 o
  -8   2   6  34590.40  35984.50    335.09 o
  -6   2   6    819.80    685.59     26.31 o
  -4   2   6  13919.20  13598.70    152.49 o
  -2   2   6  22876.50  23387.40    238.01 o
   0   2   6   1661.07   1729.05     38.72 o
   2   2   6   7275.27   6602.28     84.42 o
   4   2   6  10599.60  10664.40    123.33 o
   6   2   6  23091.50  22907.10    234.64 o
   8   2   6   5090.31   5300.30     76.76 o
  10   2   6   1441.74   1574.69     48.01 o
  12   2   6    603.85    551.91     35.91 o
  14   2   6   3801.08   3743.04     87.05 o
  16   2   6    559.79    611.31     42.41 o
  18   2   6    358.17    347.46     47.31 o
  20   2   6   2832.45   2732.57    124.54 o
  22   2   6    234.36    361.76     59.61 o
  24   2   6   1641.38   1587.69    129.63 o
  26   2   6     33.62     -0.80     50.71 <
  28   2   6     40.25     82.11     58.41 <
 -29   3   6    323.24    366.36     88.81 o
 -27   3   6     17.44    -18.90     63.11 <
 -25   3   6    704.85    687.03     97.22 o
 -23   3   6     31.56     39.51     51.51 <
 -21   3   6    458.39    516.69     56.31 o
 -19   3   6    253.30    219.93     36.71 o
 -17   3   6   1439.66   1527.30     65.72 o
 -15   3   6   1466.19   1482.01     61.12 o
 -13   3   6   4006.91   4058.23     81.34 o
 -11   3   6   7939.54   8216.63    139.44 o
  -9   3   6   2591.68   2693.11     71.13 o
  -7   3   6   2703.58   2807.36     54.03 o
  -5   3   6   2234.31   2219.37     56.72 o
  -3   3   6   2051.64   2073.48     49.62 o
  -1   3   6   7481.27   7239.07     98.32 o
   1   3   6   8315.55   8205.38    110.34 o
   3   3   6  19567.50  19432.30    217.60 o
   5   3   6   3471.83   3371.46     66.94 o
   7   3   6   1099.10   1208.32     37.21 o
   9   3   6   1736.80   1637.64     49.32 o
  11   3   6   4497.48   4614.86     87.65 o
  13   3   6   1840.18   1899.39     69.92 o
  15   3   6      6.35     28.50     23.70 <
  17   3   6   1078.08   1124.35     62.21 o
  19   3   6   3278.46   3460.72    119.25 o
  21   3   6    283.08    193.63     54.01 o
  23   3   6    324.11    162.93     54.21 o
  25   3   6     15.07     64.51     53.21 <
  27   3   6    417.07    327.65     74.61 o
 -28   4   6      2.84     75.61     72.01 <
 -26   4   6     68.17     58.31     66.41 <
 -24   4   6    694.96    604.71     82.91 o
 -22   4   6    163.24    165.12     56.81 <
 -20   4   6    728.57    713.13     73.91 o
 -18   4   6   1401.96   1388.44     85.92 o
 -16   4   6   1010.03   1043.23     63.01 o
 -14   4   6    516.05    437.08     42.61 o
 -12   4   6    229.85    174.53     31.00 o
 -10   4   6   2595.22   2419.84     81.33 o
  -8   4   6    620.34    632.83     40.31 o
  -6   4   6   2883.34   2940.21     85.84 o
  -4   4   6   1666.76   1711.85     64.02 o
  -2   4   6    227.74    199.03     29.50 o
   0   4   6     28.46     35.20     22.00 <
   2   4   6    869.54    878.40     45.11 o
   4   4   6     28.16     -1.90     21.30 <
   6   4   6     58.15     79.51     18.70 o
   8   4   6    393.78    403.47     35.41 o
  10   4   6   1740.22   1737.81     71.92 o
  12   4   6    272.74    222.04     36.31 o
  14   4   6      4.20      3.30     30.10 <
  16   4   6    111.73     63.91     42.11 <
  18   4   6     34.88     32.40     55.01 <
  20   4   6     31.34     85.11     68.31 <
  22   4   6    366.85    572.29    107.42 o
  24   4   6      2.69     19.60     73.01 <
  26   4   6    143.24    152.82    128.92 <
 -25   5   6    168.69     80.81     89.21 <
 -23   5   6    446.42    251.14     94.22 <
 -21   5   6    589.15    477.38    105.72 o
 -19   5   6    572.46    502.19     85.81 o
 -17   5   6   1348.61   1319.70    137.43 o
 -15   5   6    510.36    642.41     87.92 o
 -13   5   6   1351.58   1403.34     77.52 o
 -11   5   6    278.23    354.16     43.81 o
  -9   5   6   1202.07   1297.91     66.02 o
  -7   5   6   4425.63   4390.20    115.96 o
  -5   5   6   5543.17   5557.13    129.28 o
  -3   5   6   1050.56    871.80     93.62 o
  -1   5   6   1122.47   1141.27     97.82 o
   1   5   6   1014.65   1070.84     71.82 o
   3   5   6    488.20    538.90     53.91 o
   5   5   6    314.07    341.05     60.61 o
   7   5   6   1055.22   1096.95     60.21 o
   9   5   6   2391.10   2620.66    150.05 o
  11   5   6   1132.14   1277.58     87.92 o
  13   5   6    278.77    232.14     51.41 o
  15   5   6   1124.99   1402.30    207.04 o
  17   5   6   1145.25   1224.66    176.94 o
  19   5   6     15.88    -85.11     92.61 <
  21   5   6      3.06     29.60    112.92 <
  23   5   6    127.70    307.34    162.92 <
 -22   6   6      1.45   -105.51    105.51 <
 -20   6   6     17.90    158.42    106.51 <
 -18   6   6     71.34     26.70     76.51 <
 -16   6   6    321.76    374.36     77.01 o
 -14   6   6    773.23    757.04     90.72 o
 -12   6   6   1133.96   1175.55    111.22 o
 -10   6   6    647.35    666.12    134.12 o
  -8   6   6     43.23    125.52     52.21 <
  -6   6   6    146.04     92.91     39.61 <
  -4   6   6    321.48    381.66     63.11 o
  -2   6   6   1008.27   1136.04     99.92 o
   0   6   6    204.25    111.02     49.41 <
   2   6   6     55.52     91.21     45.81 <
   4   6   6      4.76     29.60     41.71 <
   6   6   6    698.92    550.20     70.71 o
   8   6   6     36.09     60.51     53.31 <
  10   6   6     29.04     28.90     47.11 <
  12   6   6    103.91     49.51     60.31 <
  14   6   6      8.55     91.71     77.01 <
  16   6   6    227.77    193.23    100.71 <
  18   6   6      6.02    -20.60     89.61 <
  20   6   6      1.88    -27.80    133.32 <
 -17   7   6      5.91     61.41     70.41 <
 -15   7   6    559.40    284.15     80.51 o
 -13   7   6      3.24     -5.40     56.61 <
 -11   7   6     58.06     46.91     57.81 <
  -9   7   6    312.46    337.15     83.51 o
  -7   7   6    206.63    187.43     72.01 <
  -5   7   6     42.74     80.51     63.31 <
  -3   7   6    517.66    366.66     95.82 o
  -1   7   6    379.93    367.26    187.93 <
   1   7   6    415.70    459.48     99.52 o
   3   7   6    183.05    264.44     88.61 <
   5   7   6     65.61      2.00     92.61 <
   7   7   6    699.91    837.95    149.83 o
   9   7   6    354.58    268.14    102.72 <
  11   7   6      2.88     34.70     85.91 <
  13   7   6    102.14    -76.31     76.51 <
  15   7   6    528.71    523.59    109.92 o
 -10   8   6    176.60    255.34     76.51 o
  -8   8   6      1.01     44.31     65.31 <
  -6   8   6     10.54    -15.70     62.51 <
  -4   8   6    147.93     73.71     63.41 <
  -2   8   6     55.17    -39.81     79.61 <
   0   8   6     58.20    127.22     87.91 <
   2   8   6     69.16     58.71    103.01 <
   4   8   6    151.28     25.30    106.61 <
   6   8   6      0.49    -64.21    272.14 <
   8   8   6     27.24    169.02    118.62 <
 -31   1   7     86.45     45.01     74.41 <
 -29   1   7    320.36    258.34     81.41 o
 -27   1   7   1252.91   1393.00     98.02 o
 -25   1   7    644.95    528.59     68.21 o
 -23   1   7   2333.69   2278.61     95.23 o
 -21   1   7   1383.35   1378.34     75.02 o
 -19   1   7   5593.12   5759.61    130.38 o
 -17   1   7   4714.23   4640.72    110.67 o
 -15   1   7   2419.10   2481.60     98.44 o
 -13   1   7    224.91    158.83     23.80 o
 -11   1   7   6206.63   6040.81     95.39 o
  -9   1   7   3616.03   3459.90     64.24 o
  -7   1   7  10888.90  10854.20    130.56 o
  -5   1   7  27352.30  28056.30    283.17 o
  -3   1   7   6731.64   6810.91     89.33 o
  -1   1   7   1214.77   1065.30     28.01 o
   1   1   7   9130.77   9322.97    109.11 o
   3   1   7     55.16     29.60      9.10 o
   5   1   7   3034.16   2896.36     43.53 o
   7   1   7     83.79     66.11     14.00 o
   9   1   7   2940.39   2808.69     57.53 o
  11   1   7   6462.92   6381.25    110.40 o
  13   1   7   3840.32   3781.79     77.74 o
  15   1   7   1087.78   1165.98     50.71 o
  17   1   7   2433.26   2517.68     96.43 o
  19   1   7    493.98    491.49     56.81 o
  21   1   7     18.29     25.40     39.81 <
  23   1   7    596.88    626.51     84.61 o
  25   1   7    518.14    635.61     76.11 o
  27   1   7    212.64    268.04     70.91 o
  29   1   7    359.35    472.27     79.81 o
 -30   2   7    108.45     63.51     66.21 <
 -28   2   7   1221.69   1393.09    118.22 o
 -26   2   7    194.58    143.72     59.81 <
 -24   2   7    347.32    271.34     59.71 o
 -22   2   7   3426.37   3441.27    113.64 o
 -20   2   7   1047.15   1007.62     66.21 o
 -18   2   7    340.22    302.85     41.41 o
 -16   2   7    122.89     69.91     30.50 <
 -14   2   7   1771.74   1704.56     60.22 o
 -12   2   7  11292.40  11421.80    150.62 o
 -10   2   7   3818.47   3913.28     65.04 o
  -8   2   7   3871.21   4188.47     72.15 o
  -6   2   7  12419.20  12687.90    148.70 o
  -4   2   7   1594.88   1536.70     39.42 o
  -2   2   7    990.35   1031.71     32.21 o
   0   2   7   2079.51   2061.18     44.12 o
   2   2   7   1067.71   1184.06     55.62 o
   4   2   7      7.33     -7.60     11.80 <
   6   2   7    136.28    156.22     28.60 o
   8   2   7    879.16    874.42     34.51 o
  10   2   7    231.57    243.64     21.10 o
  12   2   7   1257.35   1289.65     47.81 o
  14   2   7    616.20    561.01     38.21 o
  16   2   7    111.05     97.21     27.70 o
  18   2   7    774.05    811.76     69.31 o
  20   2   7     62.93     31.70     41.91 <
  22   2   7      4.67     63.81     44.81 <
  24   2   7     94.31     40.91     46.51 <
  26   2   7    372.66    335.75     68.61 o
  28   2   7      2.59    -17.00     55.91 <
 -29   3   7    112.47    219.13     83.41 <
 -27   3   7      9.52     27.80     64.91 <
 -25   3   7    433.32    574.99     89.01 o
 -23   3   7     42.25     41.71     45.91 <
 -21   3   7    449.61    498.38     63.71 o
 -19   3   7    668.17    618.12     50.51 o
 -17   3   7    111.29     90.51     34.20 <
 -15   3   7    856.50    895.49     51.71 o
 -13   3   7   9618.23   9695.68    140.76 o
 -11   3   7   1745.87   1738.36     53.92 o
  -9   3   7   2780.72   2666.82     61.73 o
  -7   3   7    158.45    171.53     21.60 o
  -5   3   7   1290.29   1309.69     59.22 o
  -3   3   7   1610.62   1491.92     54.02 o
  -1   3   7  14786.90  14743.10    176.07 o
   1   3   7   2252.80   2229.36     52.12 o
   3   3   7  17415.20  17902.90    204.68 o
   5   3   7   4125.56   4286.32     76.15 o
   7   3   7  13427.90  13593.00    151.05 o
   9   3   7   2432.81   2590.32     62.22 o
  11   3   7    125.50    169.43     26.90 o
  13   3   7     73.62     56.61     25.40 <
  15   3   7   1893.99   2105.02     82.32 o
  17   3   7    427.79    373.66     45.81 o
  19   3   7    475.61    423.07     59.51 o
  21   3   7   1818.81   1809.27    106.83 o
  23   3   7    326.20    450.57     79.51 o
  25   3   7     11.26      2.80     56.81 <
  27   3   7     73.30    -27.60     61.01 <
 -28   4   7    113.56    -11.20     71.91 <
 -26   4   7    162.43    126.12     75.11 <
 -24   4   7      5.89    -31.40     52.91 <
 -22   4   7     55.97     98.51     52.11 <
 -20   4   7    309.20    365.46     60.51 o
 -18   4   7   2796.32   2618.31     94.83 o
 -16   4   7     55.44     73.91     32.10 <
 -14   4   7   1632.57   1609.44     68.62 o
 -12   4   7    287.33    317.75     36.71 o
 -10   4   7    190.41    119.72     27.50 o
  -8   4   7   4912.04   5025.15    100.36 o
  -6   4   7    508.84    495.79     39.81 o
  -4   4   7   6109.31   6064.47    116.59 o
  -2   4   7    943.63    999.44     51.31 o
   0   4   7   1303.58   1251.24     57.02 o
   2   4   7   9411.97   9458.43    192.82 o
   4   4   7   4915.31   5217.65    120.18 o
   6   4   7   3786.04   3721.70     77.04 o
   8   4   7    876.28    859.79     49.51 o
  10   4   7   3502.29   3531.58    113.85 o
  12   4   7   1183.12   1203.08     90.12 o
  14   4   7    256.35    224.93     50.61 o
  16   4   7    595.67    547.10     68.01 o
  18   4   7    730.31    693.23    104.32 o
  20   4   7    249.76    138.62     80.01 <
  22   4   7    330.62    212.53     82.81 <
  24   4   7    234.52    392.56    103.01 o
  26   4   7     18.80    181.43    159.22 <
 -25   5   7     54.77    -70.91     78.51 <
 -23   5   7    258.95    451.07    179.23 <
 -21   5   7     23.19     60.61     64.71 <
 -19   5   7   1054.06   1151.44    164.63 o
 -17   5   7    242.44    174.73     72.11 <
 -15   5   7    441.41    346.66     84.81 o
 -13   5   7    737.28    660.03     75.01 o
 -11   5   7      4.29     -6.40     31.10 <
  -9   5   7    629.77    684.13     55.41 o
  -7   5   7    449.48    410.27     45.21 o
  -5   5   7     28.56     20.40     29.00 <
  -3   5   7    531.51    572.80     52.51 o
  -1   5   7     28.65     21.70     29.00 <
   1   5   7      5.33     17.40     29.00 <
   3   5   7    908.28    857.78     74.32 o
   5   5   7      9.95     -7.80     31.00 <
   7   5   7     62.71     75.81     28.10 <
   9   5   7      3.15     40.61     40.61 <
  11   5   7     21.31     56.51     48.71 <
  13   5   7    222.43     98.01     60.71 <
  15   5   7    105.77    123.92     66.21 <
  17   5   7     79.13     90.21     81.71 <
  19   5   7     16.36    168.42    135.12 <
  21   5   7    129.89    133.32    137.02 <
  23   5   7     81.41     31.50    124.02 <
 -22   6   7    489.23    392.06    136.72 <
 -20   6   7    871.12    756.34    131.62 o
 -18   6   7     73.36    131.72     80.11 <
 -16   6   7   1270.56   1123.14    118.93 o
 -14   6   7     24.47     42.41     73.81 <
 -12   6   7   1181.79   1431.41    133.43 o
 -10   6   7     88.63     77.81     74.81 <
  -8   6   7    107.42    118.52     53.01 <
  -6   6   7   1409.17   1452.75     90.62 o
  -4   6   7    186.54    221.53     50.41 o
  -2   6   7   2052.15   2078.20    106.93 o
   0   6   7     51.48     43.61     43.81 <
   2   6   7    549.03    561.70     70.21 o
   4   6   7    545.54    723.63     94.02 o
   6   6   7      7.34    -26.20     44.21 <
   8   6   7     37.48     10.50     49.71 <
  10   6   7    521.51    518.89     73.71 o
  12   6   7    169.31    141.42     84.31 <
  14   6   7    890.06    566.31    126.42 o
  16   6   7    266.19    378.56    117.12 o
  18   6   7    153.01    187.13    113.82 <
  20   6   7    131.18     35.21    146.22 <
 -17   7   7      1.25     50.51     68.71 <
 -15   7   7    213.76    193.83    106.82 <
 -13   7   7      5.67    -10.50     60.91 <
 -11   7   7      1.05     29.10     67.01 <
  -9   7   7      2.79     -8.00     59.11 <
  -7   7   7    190.11     98.51     68.11 <
  -5   7   7    571.92    466.48     86.21 o
  -3   7   7     44.93     75.91     61.41 <
  -1   7   7     19.48     51.51     57.91 <
   1   7   7      1.40    -34.50     65.41 <
   3   7   7      8.32     16.90     67.91 <
   5   7   7     86.76     18.80     85.11 <
   7   7   7    314.98     33.21    109.22 <
   9   7   7      0.70    -37.21     71.71 <
  11   7   7     30.30    146.62     91.91 <
  13   7   7     59.77     49.71     95.51 <
  15   7   7     11.91    -13.00     95.71 <
 -10   8   7    739.62    501.09     86.82 o
  -8   8   7    168.57    148.42     71.21 <
  -6   8   7     40.02     36.31     66.91 <
  -4   8   7    267.27    257.84     84.51 o
  -2   8   7      5.38    -50.01     66.61 <
   0   8   7    678.62    619.61    174.53 o
   2   8   7     24.56     90.61     89.71 <
   4   8   7     39.33     52.51    102.01 <
   6   8   7    401.72    414.67    134.12 o
 -32   0   8     72.35    120.32    138.82 <
 -30   0   8   1054.04   1246.25    202.74 o
 -28   0   8     65.41     75.61     77.11 <
 -26   0   8     51.63     88.11     71.61 <
 -24   0   8   1413.85   1352.72    134.03 o
 -22   0   8   1467.78   1548.19    123.13 o
 -20   0   8     52.58     70.01     44.11 <
 -18   0   8   3633.31   3687.17    143.27 o
 -16   0   8   5801.94   5951.91    258.89 o
 -14   0   8   5255.31   5130.81    157.32 o
 -12   0   8    740.73    796.48     66.12 o
 -10   0   8     35.46     49.41     26.80 <
  -8   0   8  13340.50  13496.30    229.61 o
  -6   0   8  20611.90  19216.60    335.42 o
  -4   0   8   1064.40    944.01     59.62 o
  -2   0   8   1033.37   1120.37     47.22 o
   0   0   8  28601.70  28376.90    377.54 o
   2   0   8  11437.20  11838.40    277.10 o
   4   0   8   2573.36   2395.94    103.96 o
   6   0   8     25.68     28.80     31.10 <
   8   0   8   1464.90   1280.73     77.33 o
  10   0   8    238.38    246.94     50.91 o
  12   0   8   8908.21   9434.29    218.95 o
  14   0   8    664.56    675.74    102.62 o
  16   0   8   2391.08   2400.65    115.64 o
  18   0   8   1374.99   1327.83    117.33 o
  20   0   8   1427.32   1145.88    117.73 o
  22   0   8     47.62     23.20     58.11 <
  24   0   8   2302.36   1901.65    165.25 o
  26   0   8    155.23    211.43     83.21 <
  28   0   8    226.94    212.43     92.21 <
 -31   1   8    448.66    231.34     89.61 <
 -29   1   8    100.02    114.12     65.51 <
 -27   1   8      0.92    -18.80     48.11 <
 -25   1   8    522.63    493.98     67.91 o
 -23   1   8    247.25    214.33     67.61 o
 -21   1   8      0.65      5.70     31.30 <
 -19   1   8    597.65    554.60     49.21 o
 -17   1   8    188.16    213.93     34.71 o
 -15   1   8   2810.40   2867.15    101.54 o
 -13   1   8    483.78    471.69     37.31 o
 -11   1   8   5900.43   6415.41    104.89 o
  -9   1   8   1775.87   2028.49     61.72 o
  -7   1   8    159.19    150.22     17.80 o
  -5   1   8    114.21    172.43     17.70 o
  -3   1   8   1290.49   1377.70     36.01 o
  -1   1   8     21.91     87.61     12.30 o
   1   1   8  12834.90  13441.10    144.24 o
   3   1   8  20042.40  21910.10    243.63 o
   5   1   8   5483.34   6200.57     82.08 o
   7   1   8   1266.35   1384.23     36.51 o
   9   1   8   2063.33   1944.87     45.22 o
  11   1   8   1514.28   1637.90     49.92 o
  13   1   8   1232.47   1486.29     58.42 o
  15   1   8   1335.17   1214.12     81.82 o
  17   1   8    486.35    526.89     54.51 o
  19   1   8      0.59     16.90     35.40 <
  21   1   8      9.94     -3.00     39.01 <
  23   1   8    462.09    385.86     64.61 o
  25   1   8    639.31    513.49     73.61 o
  27   1   8     74.00     17.90     50.21 <
 -30   2   8     27.01     15.30     65.61 <
 -28   2   8    493.23    613.90     87.91 o
 -26   2   8    149.34    195.23     60.31 o
 -24   2   8    104.75    217.93     54.81 o
 -22   2   8   1155.24   1064.54     82.72 o
 -20   2   8    760.86    746.25     58.31 o
 -18   2   8     42.76     71.91     33.00 <
 -16   2   8   1233.99   1077.77     74.52 o
 -14   2   8    638.01    691.94     43.61 o
 -12   2   8   1166.51   1229.93     46.91 o
 -10   2   8   4252.09   4348.67     75.35 o
  -8   2   8   1391.08   1270.51     41.81 o
  -6   2   8   3982.08   3913.63     69.55 o
  -4   2   8    212.73    229.54     22.40 o
  -2   2   8   5346.29   5766.83     97.39 o
   0   2   8   7219.99   7460.09    102.02 o
   2   2   8    928.99   1017.17     34.51 o
   4   2   8    174.30    187.33     19.30 o
   6   2   8   9373.15   9962.90    121.56 o
   8   2   8   9478.49   9598.86    125.46 o
  10   2   8   7818.21   7668.22    104.50 o
  12   2   8     11.02      0.20     15.90 <
  14   2   8    767.03    751.25     48.21 o
  16   2   8   3292.67   3484.35    114.35 o
  18   2   8    839.84    945.09     84.02 o
  20   2   8   1688.28   1602.21    127.93 o
  22   2   8   1661.84   1901.27    129.13 o
  24   2   8    179.97    203.93     58.01 o
  26   2   8    449.84    314.35     95.92 o
  28   2   8     51.99     78.11     66.91 <
 -29   3   8    332.32    259.64     79.21 o
 -27   3   8    117.38    211.63     68.71 o
 -25   3   8     43.72     50.61     51.81 <
 -23   3   8    268.87    174.13     54.01 o
 -21   3   8     62.52    146.02     49.41 <
 -19   3   8    286.82    180.13     39.91 o
 -17   3   8     26.88      2.30     28.70 <
 -15   3   8    441.92    369.06     45.01 o
 -13   3   8   3113.88   3060.34     77.33 o
 -11   3   8    707.53    752.86     39.71 o
  -9   3   8    236.48    326.25     28.40 o
  -7   3   8    583.35    623.93     36.31 o
  -5   3   8   6306.58   6299.97    103.39 o
  -3   3   8   3578.69   3695.34     81.05 o
  -1   3   8   2399.66   2465.77     56.72 o
   1   3   8    252.30    172.93     21.20 o
   3   3   8   8051.60   8927.20    127.24 o
   5   3   8   2886.89   3031.31     62.23 o
   7   3   8   1482.63   1550.86     44.41 o
   9   3   8   1161.00   1204.50     52.71 o
  11   3   8   1034.16   1143.37     56.01 o
  13   3   8    694.28    769.55     55.61 o
  15   3   8    333.29    387.06     49.41 o
  17   3   8    583.42    620.31     81.81 o
  19   3   8    143.54    103.11     53.51 <
  21   3   8    585.70    697.72    111.42 o
  23   3   8    576.87    412.47     75.61 o
  25   3   8    166.31     56.91     59.71 <
  27   3   8     18.42     75.01     67.51 <
 -28   4   8     41.80     66.91     72.91 <
 -26   4   8    392.23    363.76     85.81 o
 -24   4   8    355.74    355.46     68.51 o
 -22   4   8    108.64    -18.80     45.11 <
 -20   4   8   1016.57    922.69     81.22 o
 -18   4   8    324.45    317.35     55.11 o
 -16   4   8     53.95     85.61     35.00 <
 -14   4   8   2623.27   2730.66     99.14 o
 -12   4   8   1011.90   1090.34     76.62 o
 -10   4   8     43.58     25.00     25.30 <
  -8   4   8   1103.55   1214.69     58.81 o
  -6   4   8     90.73     67.31     31.60 <
  -4   4   8   3415.54   3590.64     90.14 o
  -2   4   8   1392.14   1357.38     60.72 o
   0   4   8     82.99     77.21     25.50 o
   2   4   8   2785.88   2685.12     77.93 o
   4   4   8    942.88    967.02     88.42 o
   6   4   8     76.27     67.21     24.40 <
   8   4   8    344.30    380.16     41.81 o
  10   4   8     17.80      9.50     30.10 <
  12   4   8    140.87    187.43     47.11 o
  14   4   8   1075.91   1111.94     90.32 o
  16   4   8      3.00     35.10     44.51 <
  18   4   8    479.36    469.78     92.82 o
  20   4   8    525.29    544.69     99.12 o
  22   4   8     22.51    -22.10     72.91 <
  24   4   8     47.88      0.40     77.61 <
 -25   5   8    385.51    384.36    128.92 <
 -23   5   8     93.13    115.72    102.71 <
 -21   5   8   1092.81   1139.03    136.43 o
 -19   5   8   1381.06   1310.70    140.33 o
 -17   5   8   1692.16   1898.48    158.14 o
 -15   5   8    144.77    258.04     73.31 o
 -13   5   8      7.91     -3.00     35.70 <
 -11   5   8     81.09     94.11     37.81 <
  -9   5   8   1267.08   1309.11     74.12 o
  -7   5   8   1832.02   1861.34     82.42 o
  -5   5   8      8.82     14.10     28.50 <
  -3   5   8  10617.50  10921.20    210.92 o
  -1   5   8     51.67    103.31     34.80 <
   1   5   8    542.80    560.90     57.21 o
   3   5   8    685.40    732.04     53.91 o
   5   5   8      7.82     -2.30     36.00 <
   7   5   8    672.49    744.24     53.21 o
   9   5   8    177.25    205.83     52.21 o
  11   5   8   1794.99   1806.48    152.14 o
  13   5   8   1810.99   2229.89    157.44 o
  15   5   8   1689.44   1417.55    164.14 o
  17   5   8     11.63     54.81     77.71 <
  19   5   8    312.43    370.26    153.62 <
  21   5   8    248.71    101.82    129.62 <
 -22   6   8      8.29     36.10     98.81 <
 -20   6   8     42.83    212.33     92.91 <
 -18   6   8     47.19     -2.60     73.41 <
 -16   6   8     85.50     31.10     69.71 <
 -14   6   8    313.99    375.76     92.01 o
 -12   6   8    205.05    147.72     80.21 <
 -10   6   8    229.49    214.03     70.41 o
  -8   6   8      0.33     -0.70     52.21 <
  -6   6   8    345.08    317.45     55.71 o
  -4   6   8      0.20      9.80     36.81 <
  -2   6   8     62.19     69.71     42.61 <
   0   6   8      1.78     31.70     39.11 <
   2   6   8      5.42     33.30     41.41 <
   4   6   8    604.31    574.10     72.71 o
   6   6   8    467.83    328.26     71.81 o
   8   6   8    319.70    291.65     81.81 o
  10   6   8     54.81    129.62    102.71 <
  12   6   8    502.34    578.50    118.42 o
  14   6   8      8.69     44.71     82.51 <
  16   6   8     38.97    -39.41     81.31 <
  18   6   8     67.73    133.42    103.81 <
 -17   7   8     74.92     82.01     67.71 <
 -15   7   8    182.02    199.03     79.61 <
 -13   7   8    149.01    120.62     78.41 <
 -11   7   8    821.79    733.54    103.42 o
  -9   7   8    586.45    424.87    121.62 o
  -7   7   8     20.83    -23.90     59.71 <
  -5   7   8   1301.94   1222.37    184.14 o
  -3   7   8      5.93     91.21     64.21 <
  -1   7   8   1580.52   1645.19    265.16 o
   1   7   8    153.22    115.22     65.01 <
   3   7   8     27.83    -32.40     63.91 <
   5   7   8   1894.46   2083.33    188.45 o
   7   7   8     53.64    -49.71     81.81 <
   9   7   8   1098.08    818.27    236.95 o
  11   7   8      2.41     89.11     95.11 <
  13   7   8    148.45    158.62    204.53 <
  -8   8   8     43.39    -35.50     70.91 <
  -6   8   8     62.17     76.31     77.11 <
  -4   8   8      0.94     11.80     71.81 <
  -2   8   8     42.19     70.71     72.61 <
   0   8   8      1.14    -69.01     69.01 <
   2   8   8    202.15    132.12     89.51 <
   4   8   8     13.39     61.81    105.31 <
   6   8   8     75.28     -4.10     99.61 <
 -31   1   9    649.57    886.15    123.32 o
 -29   1   9    271.40    311.85     75.11 o
 -27   1   9     99.12     57.51     53.21 <
 -25   1   9    418.55    411.97     78.91 o
 -23   1   9   3274.65   3387.77    243.99 o
 -21   1   9   2208.05   2187.38     93.73 o
 -19   1   9   2261.00   2435.00     90.13 o
 -17   1   9   3760.50   3737.92    114.26 o
 -15   1   9   6233.36   6117.54    128.40 o
 -13   1   9   1006.45    993.75     58.91 o
 -11   1   9   3027.39   2909.17     67.43 o
  -9   1   9   1143.78   1081.21     39.11 o
  -7   1   9   9616.02   9763.84    131.60 o
  -5   1   9  11559.40  11348.80    148.68 o
  -3   1   9   4461.14   4473.72     78.47 o
  -1   1   9  13424.40  13704.90    157.05 o
   1   1   9   5795.77   5583.52     75.68 o
   3   1   9   2841.44   2781.83     53.53 o
   5   1   9  11988.10  11788.80    155.58 o
   7   1   9    416.91    305.86     27.01 o
   9   1   9   2591.13   2642.55     59.83 o
  11   1   9   2971.40   3131.71     83.24 o
  13   1   9   9920.92  10035.30    212.73 o
  15   1   9   1165.95   1325.22     79.12 o
  17   1   9   1515.18   1574.91     89.92 o
  19   1   9    872.73    858.77     74.11 o
  21   1   9   1899.39   1969.43    110.03 o
  23   1   9    741.55    819.55     81.71 o
  25   1   9     26.00     56.81     51.61 <
  27   1   9    569.98    537.39     80.41 o
 -30   2   9    102.52     73.01     71.01 <
 -28   2   9     69.34    142.52     67.11 <
 -26   2   9    991.46   1093.72     94.02 o
 -24   2   9    244.01    317.45     61.51 o
 -22   2   9    186.07    107.42     50.01 <
 -20   2   9     62.78     31.00     35.60 <
 -18   2   9   3182.65   2917.89    104.04 o
 -16   2   9   2188.05   2172.53     81.63 o
 -14   2   9    932.76    915.51     59.21 o
 -12   2   9   1360.11   1422.60     54.72 o
 -10   2   9   3785.34   3899.95     74.94 o
  -8   2   9     78.31     64.61     18.10 o
  -6   2   9    257.63    309.15     28.90 o
  -4   2   9     16.95     17.50     15.70 <
  -2   2   9   1429.36   1405.47     41.41 o
   0   2   9  23953.30  25049.60    260.29 o
   2   2   9      4.78     16.80     15.00 <
   4   2   9   1070.28   1150.41     36.41 o
   6   2   9   3224.35   3176.06     72.84 o
   8   2   9   1389.33   1515.04     47.81 o
  10   2   9     95.09     62.91     21.00 <
  12   2   9    122.82    102.21     33.90 o
  14   2   9     18.42     59.41     22.70 <
  16   2   9   4222.95   4161.00    136.26 o
  18   2   9   1646.91   1604.32    126.33 o
  20   2   9     91.10     28.20     47.71 <
  22   2   9    622.96    488.19     75.31 o
  24   2   9    334.50    104.42     62.71 <
  26   2   9      6.93      7.50     62.21 <
 -29   3   9    276.74    350.85     82.51 o
 -27   3   9    523.25    495.18     82.61 o
 -25   3   9    337.67    460.07     69.31 o
 -23   3   9     56.90     89.41     49.51 <
 -21   3   9    123.82    202.53     63.31 o
 -19   3   9      4.63     18.60     34.40 <
 -17   3   9      6.56    -27.50     27.50 <
 -15   3   9      5.55      0.80     25.20 <
 -13   3   9   6576.46   6725.55    118.29 o
 -11   3   9   2532.09   2463.35     73.13 o
  -9   3   9   4631.21   4765.97     96.76 o
  -7   3   9    423.07    405.37     33.11 o
  -5   3   9   1462.90   1518.26     53.82 o
  -3   3   9   3315.66   3220.38     69.64 o
  -1   3   9    611.83    721.65     36.91 o
   1   3   9   3999.78   4248.74     83.95 o
   3   3   9   8818.95   8722.81    152.07 o
   5   3   9     48.09     87.61     18.90 o
   7   3   9   7938.38   8051.71    117.41 o
   9   3   9    682.68    667.83     31.91 o
  11   3   9   6593.06   6719.90    134.60 o
  13   3   9   1168.26   1105.16     70.52 o
  15   3   9    506.14    440.98     54.71 o
  17   3   9    423.63    611.20     76.61 o
  19   3   9   1324.66   1269.49    102.22 o
  21   3   9      2.64    -28.50     47.91 <
  23   3   9      3.02    -26.80     53.91 <
  25   3   9    846.05    939.07    105.92 o
 -26   4   9      8.62    -34.80     70.61 <
 -24   4   9    601.71    674.92    121.32 o
 -22   4   9    148.10    110.22     65.21 <
 -20   4   9     32.95     26.30     50.41 <
 -18   4   9    398.65    412.97    100.72 o
 -16   4   9   1262.19   1289.30     75.02 o
 -14   4   9      6.67     -2.60     29.90 <
 -12   4   9    188.41    163.62     34.81 o
 -10   4   9   3144.90   2981.74    133.05 o
  -8   4   9   5656.89   5791.32    165.81 o
  -6   4   9   3086.55   3036.01     99.64 o
  -4   4   9    755.69    841.17     63.91 o
  -2   4   9   8134.13   8007.00    150.24 o
   0   4   9    207.09    160.02     38.31 o
   2   4   9    648.76    594.42     44.01 o
   4   4   9    610.10    520.50     44.01 o
   6   4   9   7166.87   7322.85    205.76 o
   8   4   9   5272.86   5149.65    116.57 o
  10   4   9    141.31     36.91     36.31 <
  12   4   9   2044.85   1998.19    129.34 o
  14   4   9   3216.23   3063.15    175.87 o
  16   4   9    146.84    253.24     65.71 o
  18   4   9      6.08     89.51     70.31 <
  20   4   9    221.80     76.51     71.21 <
  22   4   9    818.27   1012.19    144.53 o
  24   4   9    486.28    528.69    184.83 <
 -25   5   9      9.88     56.81     99.41 <
 -23   5   9      2.20    -61.61     68.21 <
 -21   5   9     33.23     82.21     74.21 <
 -19   5   9    582.12    562.60    102.22 o
 -17   5   9    411.92    305.05     88.71 o
 -15   5   9    118.37     50.61     61.41 <
 -13   5   9      1.02     43.61     40.61 <
 -11   5   9    175.22     73.41     36.81 <
  -9   5   9     35.31     45.11     34.70 <
  -7   5   9      4.66    -15.20     29.50 <
  -5   5   9     25.29     34.70     30.40 <
  -3   5   9    135.77    104.51     36.81 <
  -1   5   9    462.67    483.38     55.71 o
   1   5   9    266.94    163.03     52.21 o
   3   5   9    182.05    124.32     44.91 <
   5   5   9   1082.90   1155.36    114.62 o
   7   5   9   1083.93    974.91     95.02 o
   9   5   9   1005.91    799.37    115.92 o
  11   5   9   1817.82   1641.54    172.65 o
  13   5   9    258.74    297.64     92.91 o
  15   5   9      6.48    -39.91     64.51 <
  17   5   9      2.83    -16.70     70.01 <
  19   5   9      0.32    -66.61     92.61 <
  21   5   9      1.12      9.20    107.41 <
 -20   6   9    770.18    810.85    133.82 o
 -18   6   9    169.18    180.33     83.31 <
 -16   6   9    326.99    267.54     88.51 o
 -14   6   9   1105.37   1003.21    128.03 o
 -12   6   9    438.20    400.87     91.11 o
 -10   6   9    362.61    415.37     80.51 o
  -8   6   9    965.32   1048.41    142.73 o
  -6   6   9    431.48    289.75     58.71 o
  -4   6   9   1563.79   1440.06    102.12 o
  -2   6   9     16.72     53.01     43.01 <
   0   6   9   1611.75   1835.06    103.73 o
   2   6   9   1266.77   1359.21     91.72 o
   4   6   9    249.55    137.82     74.01 <
   6   6   9     73.58    196.13     66.21 <
   8   6   9     15.06     23.30     57.71 <
  10   6   9    921.21    816.56    134.93 o
  12   6   9    310.27    388.66    113.82 o
  14   6   9    199.70     79.91     92.81 <
  16   6   9    350.40    534.78    160.12 o
  18   6   9     53.39     60.31    100.11 <
 -17   7   9    237.14    364.65    209.23 <
 -15   7   9     50.65     -2.10     78.81 <
 -13   7   9    308.56    195.63     89.51 <
 -11   7   9    168.57     75.81     83.61 <
  -9   7   9     10.49     -6.80     63.11 <
  -7   7   9      0.51    -26.00     71.61 <
  -5   7   9    157.47    111.92     66.31 <
  -3   7   9    243.49    275.44     87.91 o
  -1   7   9      3.19     -7.30     59.51 <
   1   7   9     57.48     36.71     70.31 <
   3   7   9     10.69    -64.51     64.51 <
   5   7   9    862.57    648.92    112.72 o
   7   7   9    155.06    188.53    102.71 <
   9   7   9    357.27    459.87    210.13 <
  11   7   9    117.74    142.32    102.51 <
  13   7   9      8.35    -10.10     88.91 <
  -6   8   9    166.90    111.32     79.21 <
  -4   8   9      6.75     24.70     72.51 <
  -2   8   9    198.94    242.04     84.61 <
   0   8   9     26.64     37.51     82.61 <
   2   8   9     34.62     81.61     89.01 <
 -30   0  10    167.93     -8.80     78.41 <
 -28   0  10   1477.48   1741.70    165.34 o
 -26   0  10    296.44    190.23     87.21 <
 -24   0  10    740.65    892.97    116.82 o
 -22   0  10   6511.69   6866.21    272.67 o
 -20   0  10   2184.55   2223.40    126.84 o
 -18   0  10   5706.19   5716.25    187.22 o
 -16   0  10    275.42    317.55     57.01 o
 -14   0  10   3111.23   3367.45    129.86 o
 -12   0  10  14907.90  15944.80    306.86 o
 -10   0  10  22645.90  22380.50    454.22 o
  -8   0  10   4415.01   4341.02    108.48 o
  -6   0  10   8966.33   8794.20    191.07 o
  -4   0  10  15073.20  14877.10    276.34 o
  -2   0  10  16227.60  16223.20    256.25 o
   0   0  10  35071.20  37249.40    599.64 o
   2   0  10   5249.53   5882.36    182.16 o
   4   0  10   7837.65   7840.79    187.92 o
   6   0  10    329.79    190.33     43.31 o
   8   0  10   2394.65   2378.88    100.44 o
  10   0  10    524.69    641.02     60.51 o
  12   0  10    331.70    359.56     65.51 o
  14   0  10   9128.66   8850.37    390.97 o
  16   0  10    628.83    597.91    157.03 o
  18   0  10     11.31     15.50     49.01 <
  20   0  10     60.79     10.90     51.51 <
  22   0  10     25.77     52.61     61.31 <
  24   0  10    546.84    565.10    104.82 o
  26   0  10      5.59    -21.20     70.71 <
 -31   1  10      0.47    102.01     74.01 <
 -29   1  10      2.43      7.10     57.61 <
 -27   1  10    438.57    487.08     72.51 o
 -25   1  10    241.37    226.23     59.51 o
 -23   1  10      1.85      0.30     44.31 <
 -21   1  10    357.51    352.66     48.31 o
 -19   1  10    884.41    691.64     57.31 o
 -17   1  10   4966.45   4556.66    114.47 o
 -15   1  10   2089.72   2056.30     81.83 o
 -13   1  10      2.34     11.90     22.50 <
 -11   1  10   6657.91   6693.23    111.30 o
  -9   1  10     75.23     94.41     19.30 o
  -7   1  10   4547.11   4410.23    104.08 o
  -5   1  10   1394.16   1377.85     47.92 o
  -3   1  10   2803.93   2796.08     62.23 o
  -1   1  10   2486.56   2605.87     48.92 o
   1   1  10   3414.01   3857.64     72.84 o
   3   1  10   9283.23  10246.50    142.29 o
   5   1  10    464.78    394.28     31.11 o
   7   1  10   1108.38   1137.00     46.91 o
   9   1  10    151.34    118.92     28.60 o
  11   1  10   2433.78   2545.66     77.13 o
  13   1  10   5851.99   5871.36    125.49 o
  15   1  10  10719.30  10858.00    209.12 o
  17   1  10   1329.91   1433.74     89.32 o
  19   1  10     11.14    -16.50     39.21 <
  21   1  10    774.71    882.77     96.62 o
  23   1  10    436.04    457.17     90.91 o
  25   1  10    251.68    130.12     64.01 <
  27   1  10     32.12     -0.10     62.11 <
 -30   2  10    636.41    792.14    101.52 o
 -28   2  10     37.90     40.01     57.11 <
 -26   2  10   1606.79   1618.69    120.33 o
 -24   2  10    279.17    269.84     66.11 o
 -22   2  10     75.24    -13.40     46.51 <
 -20   2  10   1400.48   1424.15     78.42 o
 -18   2  10   1640.51   1859.50     82.22 o
 -16   2  10   1490.23   1524.91     71.92 o
 -14   2  10     28.64     44.71     26.60 <
 -12   2  10    326.70    308.45     32.71 o
 -10   2  10   2639.32   2516.97    105.35 o
  -8   2  10    966.64    969.84     43.91 o
  -6   2  10    479.14    480.39     34.01 o
  -4   2  10   4006.05   4018.26     73.95 o
  -2   2  10   6218.39   6167.70     90.88 o
   0   2  10    956.94   1173.70     37.81 o
   2   2  10   5065.13   5243.37    101.88 o
   4   2  10   1146.78   1108.90     43.61 o
   6   2  10  12192.90  12371.50    172.86 o
   8   2  10   1202.43   1223.62     47.91 o
  10   2  10    518.69    560.40     57.01 o
  12   2  10   9690.67   9928.36    176.08 o
  14   2  10    131.22    180.53     33.70 o
  16   2  10    501.39    466.28     41.31 o
  18   2  10    677.05    597.61     74.11 o
  20   2  10   1019.87    961.40     93.42 o
  22   2  10   1747.10   1598.10    119.53 o
  24   2  10     42.49     60.11     59.01 <
  26   2  10    166.44    190.23     72.11 <
 -29   3  10     19.13     20.00     67.31 <
 -27   3  10     96.27    108.51     60.11 <
 -25   3  10    514.85    451.18     71.41 o
 -23   3  10   1133.57   1150.04     90.92 o
 -21   3  10    286.08    278.04     66.11 o
 -19   3  10      3.90      3.40     34.60 <
 -17   3  10    110.11    167.12     39.81 o
 -15   3  10    738.51    739.95     75.82 o
 -13   3  10    586.04    655.12     54.81 o
 -11   3  10    643.90    653.73     44.81 o
  -9   3  10   1392.75   1406.59     57.12 o
  -7   3  10    444.88    414.38     35.41 o
  -5   3  10   2249.22   2185.32     64.82 o
  -3   3  10    518.22    502.60     34.21 o
  -1   3  10     12.12      1.10     18.00 <
   1   3  10   5866.21   6161.94    107.58 o
   3   3  10      7.39     -4.30     18.50 <
   5   3  10   2192.59   2380.55     73.83 o
   7   3  10   1128.90   1157.18     66.12 o
   9   3  10     86.16     67.81     24.60 <
  11   3  10   6630.11   6411.82    150.21 o
  13   3  10    275.43    190.43     43.81 o
  15   3  10   1556.85   1649.02     95.32 o
  17   3  10    112.74    126.92     47.91 <
  19   3  10   1384.16   1373.61    108.82 o
  21   3  10     12.13    -51.31     51.41 <
  23   3  10     61.74    163.12     67.71 <
  25   3  10    180.74    103.21     71.41 <
 -26   4  10     99.72      7.80     60.51 <
 -24   4  10    323.37    308.45     72.71 o
 -22   4  10     10.29     95.51     58.91 <
 -20   4  10     16.55    -40.11     46.81 <
 -18   4  10     17.24     16.60     45.71 <
 -16   4  10   1168.77   1231.77     90.72 o
 -14   4  10   2457.44   2278.35     92.03 o
 -12   4  10   1227.11   1205.88     77.22 o
 -10   4  10     77.13     63.11     29.80 <
  -8   4  10    479.06    448.58     42.71 o
  -6   4  10     68.54    100.51     28.90 o
  -4   4  10     12.04      8.50     24.70 <
  -2   4  10     11.15     23.70     24.20 <
   0   4  10   1690.17   1683.19     68.42 o
   2   4  10   2150.85   2143.11     74.82 o
   4   4  10   2418.74   2146.16     86.23 o
   6   4  10    446.94    432.27     46.21 o
   8   4  10      3.60     -6.90     25.00 <
  10   4  10   1556.19   1687.94    103.93 o
  12   4  10   1333.24   1178.78     99.12 o
  14   4  10    117.20    153.12     56.21 <
  16   4  10    362.80    338.25     70.61 o
  18   4  10    420.08    434.47     94.92 o
  20   4  10   1060.17   1207.34    139.13 o
  22   4  10     81.07     67.71     82.31 <
 -23   5  10    173.18    111.62    138.92 <
 -21   5  10    505.62    380.46     95.82 o
 -19   5  10    430.01    508.08    103.92 o
 -17   5  10    513.38    692.72    160.93 o
 -15   5  10    368.97    402.67     89.21 o
 -13   5  10   1147.50   1055.93    118.13 o
 -11   5  10     92.08     16.40     37.11 <
  -9   5  10    420.85    323.35     57.61 o
  -7   5  10   1357.77   1570.98     95.92 o
  -5   5  10    698.45    977.79     95.92 o
  -3   5  10     22.88     25.50     32.40 <
  -1   5  10   2232.83   2563.21    163.85 o
   1   5  10   1611.36   1691.25     90.12 o
   3   5  10   1556.56   1597.11    114.33 o
   5   5  10    190.07     95.21     53.11 <
   7   5  10    239.36    223.53     60.31 o
   9   5  10   1791.79   1723.26    143.64 o
  11   5  10    303.90    290.95    129.62 <
  13   5  10    417.89    561.89    116.12 o
  15   5  10    458.07    529.59    116.92 o
  17   5  10    407.81    339.95    107.82 o
  19   5  10      9.33   -101.81    101.81 <
  21   5  10    170.23    142.52    127.72 <
 -20   6  10     26.72     -7.70    104.21 <
 -18   6  10    114.91    146.32     80.61 <
 -16   6  10     21.37     46.31     73.01 <
 -14   6  10     82.64     77.81    119.52 <
 -12   6  10    215.11    158.12     73.21 <
 -10   6  10      0.97    -12.30     55.31 <
  -8   6  10    285.82    343.15     75.31 o
  -6   6  10    665.14    680.52    102.72 o
  -4   6  10      0.16    -38.71     38.71 <
  -2   6  10     56.25     56.51     41.71 <
   0   6  10     64.75     45.11     50.61 <
   2   6  10     12.91     23.10     52.61 <
   4   6  10     95.34    116.72     61.71 <
   6   6  10   1636.37   1390.14    118.13 o
   8   6  10   1206.73   1422.01    227.85 o
  10   6  10     51.85    -17.50     84.21 <
  12   6  10    169.91     57.81     84.11 <
  14   6  10     10.55    -24.10     77.51 <
  16   6  10     61.69     96.11    116.62 <
 -15   7  10    254.74     73.41     95.01 <
 -13   7  10     76.22     49.21     83.81 <
 -11   7  10    260.40    245.64     90.31 <
  -9   7  10    407.44    444.47     93.11 o
  -7   7  10    367.25    314.55     82.61 o
  -5   7  10    192.02     77.21    112.12 <
  -3   7  10   1108.92    981.00    113.92 o
  -1   7  10     89.60    106.01     65.21 <
   1   7  10     58.63      4.60     70.01 <
   3   7  10    244.40    332.15     96.51 o
   5   7  10     32.91     57.41     82.51 <
   7   7  10    411.90    532.28    110.32 o
   9   7  10    159.44    134.72     97.71 <
  11   7  10      2.07     46.31     98.21 <
 -29   1  11    163.64    170.43     65.71 <
 -27   1  11    385.52    316.95     84.11 o
 -25   1  11     93.60      7.60     49.31 <
 -23   1  11    345.78    359.56     60.51 o
 -21   1  11    782.64    811.66     66.11 o
 -19   1  11    901.53   1036.82     68.21 o
 -17   1  11    813.82    850.78     62.91 o
 -15   1  11    497.06    540.90     46.41 o
 -13   1  11   1499.83   1496.93     66.02 o
 -11   1  11   6026.74   6191.76    118.29 o
  -9   1  11    914.74    900.92     53.01 o
  -7   1  11   2674.51   2675.13     86.04 o
  -5   1  11   5485.98   5526.45    112.69 o
  -3   1  11   2186.53   1943.71     55.62 o
  -1   1  11   1017.60    987.36     32.01 o
   1   1  11   7904.05   7852.26    112.53 o
   3   1  11   2414.21   2454.55     62.53 o
   5   1  11   1230.66   1186.43     56.82 o
   7   1  11   3906.73   4080.38    115.26 o
   9   1  11   3935.51   4105.19    150.78 o
  11   1  11   5098.73   5055.51    123.88 o
  13   1  11    895.34    897.19     60.41 o
  15   1  11     65.42     48.11     41.81 <
  17   1  11   2692.81   2865.67    232.28 o
  19   1  11    145.16    279.14     62.01 o
  21   1  11    262.98    245.04     63.81 o
  23   1  11    301.01    237.44     66.41 o
  25   1  11    409.90    281.64     73.61 o
 -28   2  11    827.02    967.98    103.62 o
 -26   2  11      2.51     10.40     56.51 <
 -24   2  11     88.12    -14.90     44.31 <
 -22   2  11      3.30      1.50     43.51 <
 -20   2  11    669.70    618.41     57.11 o
 -18   2  11    215.23    157.12     37.11 o
 -16   2  11    213.15    184.23     37.71 o
 -14   2  11   2302.63   2494.46     93.83 o
 -12   2  11   1493.30   1487.82     64.32 o
 -10   2  11   1849.13   1723.36     65.02 o
  -8   2  11    682.37    690.64     43.11 o
  -6   2  11    645.81    663.14     38.81 o
  -4   2  11    168.90    159.62     23.80 o
  -2   2  11    256.84    250.14     24.40 o
   0   2  11    843.89    767.28     35.21 o
   2   2  11   1606.93   1593.40     50.42 o
   4   2  11  10667.20  10848.50    176.03 o
   6   2  11   1707.96   1748.85     62.12 o
   8   2  11   1631.98   1649.19     61.52 o
  10   2  11   3012.13   2706.61    111.85 o
  12   2  11   2834.36   2813.37    130.25 o
  14   2  11     76.77     -0.70     35.00 <
  16   2  11      5.64     20.70     43.81 <
  18   2  11   1375.68   1573.67    114.03 o
  20   2  11    102.74     78.51     56.11 <
  22   2  11    446.47    385.46     76.61 o
  24   2  11      2.04    -48.71     56.01 <
  26   2  11      2.37    -16.30     80.61 <
 -27   3  11     71.37     48.81     62.11 <
 -25   3  11   1125.03   1131.13    108.12 o
 -23   3  11    826.21    771.75     88.02 o
 -21   3  11     47.44    106.11     52.91 <
 -19   3  11    288.37    311.35     60.41 o
 -17   3  11   1548.27   1405.36     83.72 o
 -15   3  11   2122.14   2277.10     91.63 o
 -13   3  11    426.43    542.29     45.31 o
 -11   3  11    454.01    420.27     39.41 o
  -9   3  11   2538.41   2706.92     86.83 o
  -7   3  11   1820.11   1980.22     65.72 o
  -5   3  11    129.93    142.32     28.40 o
  -3   3  11    299.14    309.85     33.31 o
  -1   3  11   4482.80   4734.12     89.65 o
   1   3  11     23.61    -10.60     19.80 <
   3   3  11    383.55    435.38     40.31 o
   5   3  11   1964.51   2162.30     90.53 o
   7   3  11      6.57    -16.20     23.80 <
   9   3  11    394.14    425.57     38.71 o
  11   3  11    305.59    232.04     36.01 o
  13   3  11    323.15    247.94     47.01 o
  15   3  11   7366.29   7511.07    234.16 o
  17   3  11     58.89    -13.60     43.41 <
  19   3  11   1012.29    930.19     95.42 o
  21   3  11     25.01     11.50     55.11 <
  23   3  11    481.78    334.26     80.21 o
 -26   4  11    269.95    239.74     80.41 <
 -24   4  11      5.15    -50.01     56.21 <
 -22   4  11    461.50    461.68     79.71 o
 -20   4  11   3483.17   3567.41    159.96 o
 -18   4  11    320.34    291.45     61.21 o
 -16   4  11     20.71     19.00     38.41 <
 -14   4  11     28.90     40.21     33.80 <
 -12   4  11   1669.23   1716.26     76.92 o
 -10   4  11     61.38     36.51     30.80 <
  -8   4  11      9.48     47.61     28.60 <
  -6   4  11   1006.17   1159.96     60.41 o
  -4   4  11   3259.61   3366.33     93.54 o
  -2   4  11   1115.40   1013.94     54.11 o
   0   4  11     43.60     38.31     30.40 <
   2   4  11    206.61    240.24     43.61 o
   4   4  11    104.99    143.42     37.01 o
   6   4  11    720.71    793.45     82.22 o
   8   4  11   1130.88    885.70     83.42 o
  10   4  11   8509.94   8816.93    222.18 o
  12   4  11     17.85     28.90     50.81 <
  14   4  11    247.87    324.85     71.11 o
  16   4  11    442.34    522.79     84.41 o
  18   4  11      5.80     13.90     65.21 <
  20   4  11   1699.25   1636.19    159.14 o
  22   4  11      9.50     14.40     77.91 <
 -23   5  11     77.90     54.81     78.51 <
 -21   5  11    132.23    132.82     84.81 <
 -19   5  11    117.03     99.91     74.81 <
 -17   5  11     45.81    -29.60     63.31 <
 -15   5  11    187.38    208.03     74.91 <
 -13   5  11    152.63     68.71     62.81 <
 -11   5  11   1054.80   1006.01     76.82 o
  -9   5  11    396.81    293.15     59.01 o
  -7   5  11     28.81     58.21     36.21 <
  -5   5  11     85.32     75.51     36.21 <
  -3   5  11   1665.44   1647.64     84.72 o
  -1   5  11    230.12    200.03     46.11 o
   1   5  11    238.64    260.94     64.51 o
   3   5  11    593.98    433.18     82.31 o
   5   5  11    116.89    131.12     63.71 <
   7   5  11   2607.61   2666.96    235.38 o
   9   5  11     20.22    -29.20     55.11 <
  11   5  11    117.94     27.20     71.71 <
  13   5  11    161.97    196.13    142.52 <
  15   5  11    270.59     21.00     75.91 <
  17   5  11    248.01    217.63    102.71 <
  19   5  11     73.24    -13.00    116.62 <
 -20   6  11     92.52     78.81     88.11 <
 -18   6  11    132.54    128.42     78.81 <
 -16   6  11    333.90    288.64    131.72 <
 -14   6  11    708.13    555.20    130.02 o
 -12   6  11    368.77    553.89    151.72 o
 -10   6  11    367.54    367.06     82.81 o
  -8   6  11   1907.69   2101.75    241.16 o
  -6   6  11    529.23    666.51    110.92 o
  -4   6  11    525.40    673.91     79.31 o
  -2   6  11    627.72    660.72    123.12 o
   0   6  11   1109.71   1014.51    107.32 o
   2   6  11   1115.70   1133.94    199.34 o
   4   6  11   1268.65   1510.73    149.23 o
   6   6  11     91.89     12.80     62.21 <
   8   6  11   2189.33   2517.50    210.46 o
  10   6  11     16.22    -38.21    163.82 <
  12   6  11    625.11    553.80    203.63 <
  14   6  11    413.52    250.84    181.43 <
  16   6  11     23.88    -17.10     90.11 <
 -13   7  11      1.03    -68.11     71.81 <
 -11   7  11     12.23     -2.90     76.41 <
  -9   7  11     41.55     67.21     70.31 <
  -7   7  11      7.13     39.71     61.71 <
  -5   7  11      0.75    -38.81     81.81 <
  -3   7  11     89.22    -39.51     60.21 <
  -1   7  11     77.69     30.60     81.61 <
   1   7  11      0.15    -65.11     65.11 <
   3   7  11     97.88     26.30     75.71 <
   5   7  11      1.55    -54.51     67.71 <
   7   7  11    315.73    266.64     95.71 <
   9   7  11    138.48    215.73    150.92 <
 -30   0  12    500.64    410.07    118.12 o
 -28   0  12    118.41    218.13     95.21 <
 -26   0  12    507.28    600.10    112.92 o
 -24   0  12    518.67    653.21    109.12 o
 -22   0  12   4845.41   4265.86    212.70 o
 -20   0  12    701.65    700.53     92.82 o
 -18   0  12   3174.71   2768.59    138.76 o
 -16   0  12    646.05    768.55     77.71 o
 -14   0  12   3196.43   2901.76    199.49 o
 -12   0  12   2251.82   2280.72    133.95 o
 -10   0  12  14902.60  15638.00    302.92 o
  -8   0  12   2016.64   1952.71     90.83 o
  -6   0  12  11291.20  10958.50    256.87 o
  -4   0  12    848.86    837.00     62.51 o
  -2   0  12   1796.88   1718.70     77.13 o
   0   0  12  25322.30  25312.90    563.18 o
   2   0  12   9718.38   9821.43    266.84 o
   4   0  12    354.62    497.29     58.51 o
   6   0  12   2082.99   1966.20    129.15 o
   8   0  12   7562.18   7584.04    329.99 o
  10   0  12    648.67    721.94     84.82 o
  12   0  12  18563.80  17649.60    456.10 o
  14   0  12   4559.17   4908.78    265.03 o
  16   0  12  11642.00  11575.80    455.77 o
  18   0  12    689.93    576.11    128.92 o
  20   0  12     29.34     33.00     79.61 <
  22   0  12   2667.83   3320.21    409.23 o
  24   0  12     15.35    -46.31    162.92 <
  26   0  12    997.81    733.44    170.43 o
 -29   1  12    319.96    372.46     97.01 o
 -27   1  12     16.46     -6.20     51.51 <
 -25   1  12     49.74     35.70     50.21 <
 -23   1  12     12.09    -15.40     48.01 <
 -21   1  12    312.23    235.14     52.91 o
 -19   1  12    138.78     58.81     35.71 <
 -17   1  12   1376.83   1224.21     69.02 o
 -15   1  12   2472.33   2488.69     97.23 o
 -13   1  12   1522.64   1461.91     89.73 o
 -11   1  12    464.43    486.59     41.21 o
  -9   1  12   2092.26   2109.76     75.23 o
  -7   1  12   1371.15   1426.51     56.22 o
  -5   1  12   4600.85   4414.34    106.07 o
  -3   1  12     37.78     21.30     17.90 <
  -1   1  12     21.76     51.51     21.40 <
   1   1  12   6119.15   6077.19    125.61 o
   3   1  12     54.72     35.51     21.80 <
   5   1  12   9653.25  10159.30    195.93 o
   7   1  12    185.05    144.72     32.20 o
   9   1  12     86.74     55.91     26.20 <
  11   1  12    148.86     65.41     32.00 <
  13   1  12    354.74    256.04     54.01 o
  15   1  12    296.29    256.74     53.31 o
  17   1  12    999.93   1064.32    116.22 o
  19   1  12     39.57     37.91     53.11 <
  21   1  12    473.67    485.38     79.91 o
  23   1  12    176.24    209.53     71.21 <
  25   1  12     74.17     80.31     65.61 <
 -28   2  12    606.41    472.38     86.51 o
 -26   2  12      9.98    -48.11     48.11 <
 -24   2  12    634.70    404.07     72.11 o
 -22   2  12    336.98    331.85     64.71 o
 -20   2  12   1544.35   1523.18    124.33 o
 -18   2  12    185.26    221.53     43.41 o
 -16   2  12   1958.34   2062.01    125.84 o
 -14   2  12   1843.05   1858.25     84.43 o
 -12   2  12   1612.86   1857.93     76.82 o
 -10   2  12    381.95    287.45     40.01 o
  -8   2  12   2344.58   2459.22     98.84 o
  -6   2  12   4406.96   4504.10     96.66 o
  -4   2  12   4371.15   4451.69    100.46 o
  -2   2  12   2162.73   2292.05     61.32 o
   0   2  12    276.62    244.74     30.20 o
   2   2  12   1242.33   1106.99     54.11 o
   4   2  12   2395.86   2432.62     97.44 o
   6   2  12    958.10   1074.34     60.51 o
   8   2  12    748.28    845.67     57.81 o
  10   2  12   6340.22   6132.50    142.50 o
  12   2  12    969.99    894.39     72.52 o
  14   2  12   8203.08   8173.66    239.28 o
  16   2  12    133.97    103.61    102.01 <
  18   2  12   1589.79   1482.26    111.83 o
  20   2  12    425.38    478.68     79.41 o
  22   2  12     43.19      9.10     54.81 <
  24   2  12   1380.30   1473.42    129.43 o
 -27   3  12    197.84    173.43     75.21 <
 -25   3  12      5.94     54.71     56.91 <
 -23   3  12   1004.24   1012.40    118.62 o
 -21   3  12    152.01     20.60     52.21 <
 -19   3  12   1149.57   1123.54     96.52 o
 -17   3  12    514.50    527.79     58.11 o
 -15   3  12    693.71    657.62     56.91 o
 -13   3  12    976.49   1035.22     69.42 o
 -11   3  12     54.47     31.10     27.40 <
  -9   3  12   1390.42   1397.26     75.82 o
  -7   3  12   1339.60   1316.74     57.31 o
  -5   3  12    405.42    457.88     38.31 o
  -3   3  12    145.57    130.32     26.80 o
  -1   3  12   2956.64   2904.12     79.33 o
   1   3  12   2438.86   2440.60     90.43 o
   3   3  12   1853.70   1942.30    102.23 o
   5   3  12      5.43     43.31     28.70 <
   7   3  12   1169.44   1185.38     62.51 o
   9   3  12    480.57    355.46     50.01 o
  11   3  12     91.58     51.91     36.21 <
  13   3  12   1413.79   1268.80     85.22 o
  15   3  12    445.62    551.49     64.81 o
  17   3  12   1558.84   1452.15    108.23 o
  19   3  12     48.13     60.11     56.71 <
  21   3  12    199.83    174.83     68.81 <
  23   3  12    343.81    192.93     72.71 <
 -26   4  12    452.01    488.68     98.02 o
 -24   4  12     33.40    -10.10     57.81 <
 -22   4  12      1.36    -39.21     52.81 <
 -20   4  12     11.68     -2.00     49.01 <
 -18   4  12      2.46    -26.90     48.01 <
 -16   4  12    324.30    304.95     62.81 o
 -14   4  12    474.01    530.79     59.31 o
 -12   4  12    242.15    263.44     44.21 o
 -10   4  12   1007.76    938.40     62.21 o
  -8   4  12   1623.64   1579.62     78.52 o
  -6   4  12      8.67      7.70     26.70 <
  -4   4  12    157.73    173.83     33.51 o
  -2   4  12     30.67     31.40     28.20 <
   0   4  12    277.15    256.34     40.51 o
   2   4  12   1357.33   1208.90     86.52 o
   4   4  12    850.89    781.56    102.12 o
   6   4  12   1199.29   1245.59    100.62 o
   8   4  12    718.24    674.33     80.92 o
  10   4  12    238.69    190.03     59.31 o
  12   4  12    356.78    284.95     66.91 o
  14   4  12      3.82     79.21     55.71 <
  16   4  12    444.81    338.65     73.41 o
  18   4  12     23.22     29.30     66.71 <
  20   4  12    146.03    220.03     86.81 <
 -23   5  12     11.66     82.21     85.41 <
 -21   5  12    462.16    349.96     97.72 o
 -19   5  12     61.01     99.01     75.11 <
 -17   5  12     31.88    172.92     92.71 <
 -15   5  12    270.07    194.43    143.12 <
 -13   5  12     33.92    -10.10     61.21 <
 -11   5  12   3018.14   2932.02    141.45 o
  -9   5  12   1613.30   1611.70     91.82 o
  -7   5  12    654.57    680.82     70.11 o
  -5   5  12    873.62    947.89     89.92 o
  -3   5  12   2565.77   2692.48    137.65 o
  -1   5  12    809.49    776.15     70.61 o
   1   5  12    153.71    165.92     58.61 <
   3   5  12    491.61    596.20     95.82 o
   5   5  12   1179.91   1046.53    196.94 o
   7   5  12    966.39   1021.01    118.42 o
   9   5  12   1742.13   1832.97    153.14 o
  11   5  12   1193.46    955.40    116.43 o
  13   5  12    380.05    608.00    124.32 o
  15   5  12    397.39    348.05    109.42 o
  17   5  12    209.51     78.61     89.01 <
  19   5  12    527.20    594.30    190.63 o
 -18   6  12    237.87    159.72     88.31 <
 -16   6  12     19.72     -5.90     70.41 <
 -14   6  12     75.81     68.01     71.71 <
 -12   6  12      0.34     13.50     66.51 <
 -10   6  12     11.68     26.70     62.21 <
  -8   6  12    285.38    160.32     70.81 <
  -6   6  12     17.41      7.70     55.81 <
  -4   6  12     51.54     42.71     58.11 <
  -2   6  12    196.73    277.44     73.81 o
   0   6  12      3.58     76.11     61.71 <
   2   6  12    265.71    156.42     75.61 <
   4   6  12     31.85    -13.20     63.81 <
   6   6  12    118.88    105.51     73.91 <
   8   6  12    148.11    228.73     85.71 <
  10   6  12      2.55     46.71     70.71 <
  12   6  12     66.15      0.70     86.71 <
  14   6  12     48.90     41.51     90.21 <
 -13   7  12    530.65    642.81    123.92 o
 -11   7  12      3.98    -69.81     69.91 <
  -9   7  12    164.93    209.93     79.31 <
  -7   7  12     86.20    120.52     72.61 <
  -5   7  12    132.83     73.31     72.71 <
  -3   7  12    298.70    370.86     89.81 o
  -1   7  12    209.46    232.03    119.72 <
   1   7  12     60.65     -5.90     74.31 <
   3   7  12    118.11    256.54     91.31 <
   5   7  12    271.53    109.02     89.01 <
   7   7  12    159.80     46.11     81.71 <
   9   7  12     14.14    115.22    130.52 <
 -29   1  13    174.30    242.43     73.01 o
 -27   1  13    160.52     79.71     60.81 <
 -25   1  13    492.46    533.69     85.11 o
 -23   1  13   2122.79   2232.72    146.84 o
 -21   1  13    407.52    415.97     80.91 o
 -19   1  13    648.00    685.23     62.91 o
 -17   1  13   1070.67   1144.45     82.62 o
 -15   1  13   1141.90   1264.19     73.12 o
 -13   1  13   1715.73   1686.29     78.02 o
 -11   1  13   1488.94   1596.54     74.22 o
  -9   1  13   5451.43   5435.09    167.71 o
  -7   1  13   5901.15   5927.72    116.19 o
  -5   1  13   7125.69   7172.70    127.91 o
  -3   1  13   3606.70   3452.01     97.05 o
  -1   1  13   3526.29   3590.34    107.75 o
   1   1  13   2145.06   2151.58     75.23 o
   3   1  13    759.19    919.49     58.91 o
   5   1  13   3485.55   3549.00    168.78 o
   7   1  13   1260.54   1095.98     64.12 o
   9   1  13   2809.19   2969.54    112.74 o
  11   1  13   3429.77   3074.00    229.80 o
  13   1  13   2074.28   1955.28    211.46 o
  15   1  13     34.54     23.30     47.01 <
  17   1  13    180.85    209.13     56.41 o
  19   1  13    312.90    302.85     81.51 o
  21   1  13    559.22    599.00     99.42 o
  23   1  13     54.24     21.10     69.11 <
 -28   2  13     12.75     59.61     61.31 <
 -26   2  13    100.87     -2.90     54.41 <
 -24   2  13     44.98     79.71     55.81 <
 -22   2  13    230.44    152.32     62.11 <
 -20   2  13     69.69     51.31     48.31 <
 -18   2  13    629.40    637.72     62.01 o
 -16   2  13    120.94     95.11     35.71 <
 -14   2  13    772.39    898.08     75.62 o
 -12   2  13    182.26    214.93     37.81 o
 -10   2  13   3018.43   3271.95     96.44 o
  -8   2  13   1571.56   1631.96     64.32 o
  -6   2  13   2701.78   2639.66     75.73 o
  -4   2  13     65.25     43.41     24.10 <
  -2   2  13   2519.05   2649.23     81.43 o
   0   2  13   4466.83   4486.20    118.87 o
   2   2  13    735.28    793.96     75.72 o
   4   2  13    192.79    139.72     35.81 o
   6   2  13   2534.44   2727.70     97.04 o
   8   2  13    900.88    807.57     58.21 o
  10   2  13     66.34    -12.40     35.71 <
  12   2  13      6.27     44.61     41.71 <
  14   2  13    222.58    236.44     56.81 o
  16   2  13   4373.30   4641.24    231.70 o
  18   2  13    569.74    470.58     75.21 o
  20   2  13      1.32    -48.31     48.31 <
  22   2  13      8.00     22.00     69.21 <
  24   2  13    227.01    138.22     83.11 <
 -27   3  13    294.13    231.54     89.41 <
 -25   3  13    189.00     50.31     59.81 <
 -23   3  13     75.77     18.10     50.81 <
 -21   3  13   1399.86   1649.37    119.23 o
 -19   3  13    477.76    579.20     77.31 o
 -17   3  13    697.62    852.16     78.41 o
 -15   3  13   1886.91   1940.54     93.73 o
 -13   3  13    294.09    383.46     47.01 o
 -11   3  13   2675.52   2678.66     90.13 o
  -9   3  13    347.37    320.95     41.01 o
  -7   3  13      5.83      5.50     24.90 <
  -5   3  13     11.76     31.40     31.50 <
  -3   3  13    195.56    246.94     34.31 o
  -1   3  13    183.12    178.93     35.81 o
   1   3  13   1386.73   1507.09     79.62 o
   3   3  13   3145.35   3207.72    103.34 o
   5   3  13    165.55     77.81     48.21 <
   7   3  13    657.40    878.17    103.12 o
   9   3  13    300.48    181.13     46.21 o
  11   3  13      4.58    -11.70     36.00 <
  13   3  13     76.96     70.81     50.81 <
  15   3  13   1408.18   1674.39    122.03 o
  17   3  13    747.12    593.61     81.21 o
  19   3  13    324.61    358.26     73.21 o
  21   3  13     32.49     25.10     60.01 <
 -24   4  13    567.50    582.50    100.22 o
 -22   4  13    211.97    218.83     69.21 o
 -20   4  13    825.35    857.46    102.82 o
 -18   4  13    425.57    579.69     80.71 o
 -16   4  13   2405.94   2643.09    137.14 o
 -14   4  13    167.71    152.52     45.81 o
 -12   4  13    236.96    294.24     46.01 o
 -10   4  13    230.49    224.23     42.11 o
  -8   4  13    697.10    786.55     57.51 o
  -6   4  13      9.45     13.80     33.60 <
  -4   4  13   1117.56   1218.77     73.12 o
  -2   4  13    281.79    456.97     57.41 o
   0   4  13   1002.97   1147.75    106.92 o
   2   4  13     68.52     55.91     50.51 <
   4   4  13     27.71      7.30     48.41 <
   6   4  13    444.67    535.79     89.52 o
   8   4  13    900.40    903.28     94.22 o
  10   4  13    235.38    155.62     69.41 <
  12   4  13    228.24    235.13     67.81 o
  14   4  13    654.02    722.33     92.22 o
  16   4  13    364.29    347.76     98.32 o
  18   4  13   2027.46   1536.20    301.68 o
  20   4  13     41.36    105.21     83.41 <
 -21   5  13    114.67    107.61     84.51 <
 -19   5  13    135.50     55.71     76.01 <
 -17   5  13     27.57     57.11     71.11 <
 -15   5  13    531.36    508.19    100.52 o
 -13   5  13   1143.58   1238.86    136.13 o
 -11   5  13    201.12    173.93     57.91 o
  -9   5  13    667.65    721.53     93.92 o
  -7   5  13     21.84      3.00     41.01 <
  -5   5  13    386.92    378.16     57.41 o
  -3   5  13    531.49    424.37     61.41 o
  -1   5  13      1.38     -6.60     58.01 <
   1   5  13      3.96    -56.51     56.51 <
   3   5  13    283.36    191.43     71.71 <
   5   5  13    378.30    389.26     83.61 o
   7   5  13      1.91      8.00     74.51 <
   9   5  13    952.02    744.05    106.02 o
  11   5  13     70.07     97.81     80.11 <
  13   5  13      0.29     65.61     77.71 <
  15   5  13      6.07     17.30     81.81 <
  17   5  13      6.48     12.90     84.01 <
 -18   6  13     39.62     35.60     83.31 <
 -16   6  13     26.68    106.21     82.11 <
 -14   6  13    202.49    176.43     85.01 <
 -12   6  13    479.60    709.82    116.22 o
 -10   6  13    502.96    565.39     94.22 o
  -8   6  13    492.05    564.29     89.51 o
  -6   6  13    574.26    612.10     92.12 o
  -4   6  13    107.90     62.01     61.61 <
  -2   6  13    846.58    861.86    207.44 o
   0   6  13    261.75    357.65     92.81 o
   2   6  13    332.41    263.94     87.01 o
   4   6  13    495.52    473.68     97.92 o
   6   6  13    575.92    619.51    112.02 o
   8   6  13    219.68    275.94     87.81 o
  10   6  13    592.54    642.21    130.12 o
  12   6  13    178.04    227.63    140.72 <
 -11   7  13     96.51    152.62     87.41 <
  -9   7  13     28.07    -41.11     70.41 <
  -7   7  13      2.57     38.21     74.11 <
  -5   7  13      8.79     20.20     69.41 <
  -3   7  13     25.11     23.20     80.51 <
  -1   7  13     54.77    -29.90     72.71 <
   1   7  13    103.15    170.22     86.91 <
   3   7  13    200.49    113.02     88.21 <
   5   7  13    151.71    136.62     85.21 <
 -28   0  14     26.12     62.81     84.51 <
 -26   0  14   1661.44   1971.97    216.45 o
 -24   0  14    567.77    467.08    103.82 o
 -22   0  14    358.70    427.07     95.32 o
 -20   0  14    657.64    509.39     81.21 o
 -18   0  14    745.45    688.23     98.42 o
 -16   0  14     82.05     15.10     47.01 <
 -14   0  14    357.95    353.16     82.81 o
 -12   0  14     19.04     -3.20     41.91 <
 -10   0  14   9185.86   8901.74    274.37 o
  -8   0  14   2045.21   2197.23    182.76 o
  -6   0  14     75.49     81.11     50.21 <
  -4   0  14    870.85    852.49     91.32 o
  -2   0  14   6321.71   5975.45    209.36 o
   0   0  14     89.56     37.71     60.81 <
   2   0  14    297.55    239.64     55.61 o
   4   0  14   1138.43   1160.38    130.83 o
   6   0  14  18273.40  19389.80    603.19 o
   8   0  14   4752.30   4721.79    201.51 o
  10   0  14     16.29    -55.61     55.61 <
  12   0  14   3052.36   3101.36    349.93 o
  14   0  14   6122.03   5316.22    552.83 o
  16   0  14      9.31     15.90     77.51 <
  18   0  14     21.47    -16.50     75.21 <
  20   0  14    762.86    649.52    136.23 o
  22   0  14    270.27    160.52    115.92 <
  24   0  14   1420.21   1391.90    213.55 o
 -27   1  14      0.61      6.20     63.31 <
 -25   1  14    186.93     94.01     60.41 <
 -23   1  14      7.79     36.81     46.91 <
 -21   1  14    967.66    816.36     85.82 o
 -19   1  14   1365.48   1078.05     84.02 o
 -17   1  14   1846.66   1696.97     88.02 o
 -15   1  14    206.30    178.33     38.11 o
 -13   1  14      9.23     31.60     29.80 <
 -11   1  14    338.64    365.26     59.21 o
  -9   1  14   3215.13   3134.86     91.94 o
  -7   1  14   5219.62   4984.88    115.47 o
  -5   1  14   3653.19   3729.55    155.98 o
  -3   1  14   1186.10   1250.92     73.52 o
  -1   1  14     43.04     80.71     34.20 <
   1   1  14    750.24    594.82     53.11 o
   3   1  14    999.10   1147.96     81.12 o
   5   1  14    369.20    276.45     57.31 o
   7   1  14    211.71    191.23     56.31 o
   9   1  14   1953.22   2005.40    111.53 o
  11   1  14    697.31    585.01     81.32 o
  13   1  14    368.28    240.84     64.01 o
  15   1  14    926.10    780.46     96.52 o
  17   1  14    651.29    819.75    105.52 o
  19   1  14    239.77     37.21     67.11 <
  21   1  14     56.13      4.40     69.51 <
  23   1  14      0.35     -8.90     71.11 <
 -28   2  14    450.40    679.11    158.93 o
 -26   2  14     15.50     26.00     54.61 <
 -24   2  14    134.23    169.32     58.51 <
 -22   2  14    142.78    123.32     53.61 <
 -20   2  14   2454.89   2405.03    134.64 o
 -18   2  14   1311.21   1625.07     93.02 o
 -16   2  14   2380.92   2674.04    140.34 o
 -14   2  14    271.64    345.75     63.01 o
 -12   2  14   2709.41   2769.30    101.64 o
 -10   2  14   1267.89   1364.23     69.32 o
  -8   2  14    107.26    114.02     32.80 o
  -6   2  14    994.31   1101.05     76.92 o
  -4   2  14   2577.60   2643.19    100.24 o
  -2   2  14   1122.74   1044.35     77.32 o
   0   2  14   4839.44   4725.96    119.37 o
   2   2  14      9.24    -18.10     31.80 <
   4   2  14   1377.91   1451.57     78.52 o
   6   2  14    120.99     98.41     40.81 <
   8   2  14     10.25     53.91     43.01 <
  10   2  14    521.32    625.51     63.91 o
  12   2  14    478.28    348.46     60.91 o
  14   2  14     29.07    -16.30     44.81 <
  16   2  14    822.77    767.35     84.72 o
  18   2  14    229.52    314.45     86.61 o
  20   2  14     82.63     19.60     55.61 <
  22   2  14    661.52    741.33     98.22 o
 -25   3  14    337.59    411.06     83.01 o
 -23   3  14     26.51     51.71     56.71 <
 -21   3  14    293.70    206.13     64.01 o
 -19   3  14    115.30     19.80     48.91 <
 -17   3  14   2911.76   2755.24    124.94 o
 -15   3  14    650.49    791.54     66.81 o
 -13   3  14     39.51     43.81     33.60 <
 -11   3  14   2660.36   2755.65     93.43 o
  -9   3  14    466.21    372.16     47.61 o
  -7   3  14   2268.20   2389.28     83.93 o
  -5   3  14    178.80    127.12     35.91 o
  -3   3  14    265.17    384.16     46.41 o
  -1   3  14    150.61    173.93     38.21 o
   1   3  14    818.06    827.87     72.61 o
   3   3  14    967.98    872.49     75.92 o
   5   3  14    671.26    739.94     72.61 o
   7   3  14     14.58     -0.30     44.61 <
   9   3  14    287.99    141.02     51.11 <
  11   3  14    237.52    201.13     56.51 o
  13   3  14     60.40     61.21     50.51 <
  15   3  14     78.30    119.22     55.21 <
  17   3  14    202.12    150.72     60.31 <
  19   3  14    268.27    264.44     69.81 o
  21   3  14     40.07     39.61     63.71 <
 -24   4  14     83.97     63.81     63.21 <
 -22   4  14    145.88     61.81     68.61 <
 -20   4  14    117.02     83.01     58.71 <
 -18   4  14    115.19     91.41     58.91 <
 -16   4  14    126.74    136.62     65.61 <
 -14   4  14    175.75    214.13     54.21 o
 -12   4  14    521.39    508.69     56.81 o
 -10   4  14    109.10    106.92     43.31 <
  -8   4  14   1779.05   1702.76     96.23 o
  -6   4  14    782.52    800.36     72.11 o
  -4   4  14    177.14    206.43     55.31 o
  -2   4  14    789.93    917.78     81.72 o
   0   4  14      2.37     48.51     50.71 <
   2   4  14   3482.36   3477.39    160.46 o
   4   4  14    707.79    688.93    126.22 o
   6   4  14     11.02    -37.01     50.81 <
   8   4  14    124.04    185.63     74.31 <
  10   4  14    431.26    368.16     83.11 o
  12   4  14     52.51      0.60     53.71 <
  14   4  14    509.02    414.57     94.92 o
  16   4  14     36.17     58.11     59.31 <
  18   4  14    513.15    498.08    113.52 o
 -21   5  14    176.41    -71.61     71.61 <
 -19   5  14    196.47    213.33     88.21 <
 -17   5  14     74.02      2.90     70.81 <
 -15   5  14     35.58     46.21     64.21 <
 -13   5  14    969.73    904.38    169.93 o
 -11   5  14     54.06     34.50     57.41 <
  -9   5  14   1211.33   1301.78    110.82 o
  -7   5  14    935.97    951.99    109.62 o
  -5   5  14   1269.21   1239.88    112.32 o
  -3   5  14    943.02   1022.41    101.62 o
  -1   5  14    781.08    555.51     96.12 o
   1   5  14    253.18    218.53     78.11 <
   3   5  14      4.84     27.30     66.21 <
   5   5  14     82.05     49.81     66.11 <
   7   5  14    510.34    633.21    148.43 o
   9   5  14    985.36   1009.70    154.23 o
  11   5  14    454.45    230.84    221.24 <
  13   5  14     68.59     11.70     78.31 <
  15   5  14    182.39     85.11     91.61 <
 -16   6  14      4.54     19.50     77.81 <
 -14   6  14    638.11    474.08    108.22 o
 -12   6  14    319.05    280.94     95.01 <
 -10   6  14    166.49    163.42     73.31 <
  -8   6  14      0.59     22.10     64.11 <
  -6   6  14      2.52    -24.50     57.61 <
  -4   6  14     19.10     43.31     60.71 <
  -2   6  14    247.07    133.12     99.51 <
   0   6  14    278.98    137.22     80.71 <
   2   6  14      0.13     -0.10     61.81 <
   4   6  14      2.65    -62.01     62.01 <
   6   6  14     66.03     85.01     76.11 <
   8   6  14    249.04    125.12     97.51 <
  10   6  14     74.92    -31.10     88.31 <
  12   6  14      0.42     51.31     90.21 <
  -7   7  14     24.44     70.71     75.41 <
  -5   7  14    363.05    432.47    111.82 o
  -3   7  14     72.23     29.60     80.71 <
  -1   7  14    110.63    111.52     87.11 <
   1   7  14    190.81    191.93     98.91 <
   3   7  14    507.16    187.33     94.22 <
 -27   1  15    289.64    397.76     79.91 o
 -25   1  15    416.97    410.27     77.71 o
 -23   1  15    757.25    752.34    113.22 o
 -21   1  15    828.21    767.85     84.72 o
 -19   1  15    613.84    727.23     70.91 o
 -17   1  15    824.04    879.77     69.11 o
 -15   1  15   2641.31   2735.83    105.24 o
 -13   1  15    302.81    350.06     72.31 o
 -11   1  15   2332.45   2510.03    117.24 o
  -9   1  15    265.39    322.75     53.61 o
  -7   1  15   3119.54   3478.05    136.66 o
  -5   1  15   8061.06   8430.77    194.57 o
  -3   1  15    368.65    375.46     50.21 o
  -1   1  15   2484.71   2587.84    101.14 o
   1   1  15   2654.31   2894.29    120.14 o
   3   1  15   1063.67   1078.05     93.92 o
   5   1  15    729.02    916.48     88.22 o
   7   1  15   2258.26   1964.63    144.75 o
   9   1  15   2586.87   2378.51    140.45 o
  11   1  15   1737.53   1749.86    127.83 o
  13   1  15    314.65    223.54     65.71 o
  15   1  15    225.91    235.63     72.01 o
  17   1  15   1959.16   2314.31    161.24 o
  19   1  15    330.03    260.64     81.81 o
  21   1  15     93.71    138.92     77.71 <
 -26   2  15     10.89     39.81     60.01 <
 -24   2  15     86.90     44.51     53.21 <
 -22   2  15    180.50    120.92     57.01 <
 -20   2  15    623.28    516.19     95.42 o
 -18   2  15   2257.57   2431.71    116.83 o
 -16   2  15      2.13    -34.50     34.50 <
 -14   2  15    104.70    130.72     40.21 o
 -12   2  15    103.60     82.21     38.71 <
 -10   2  15   5842.98   6038.12    149.39 o
  -8   2  15   2733.59   2601.15    108.64 o
  -6   2  15    213.06    116.22     46.51 <
  -4   2  15   1522.34   1576.12    122.23 o
  -2   2  15    469.68    284.35     63.41 o
   0   2  15   2153.53   1902.21    103.23 o
   2   2  15    511.66    529.89     65.71 o
   4   2  15   2056.02   2236.68    126.54 o
   6   2  15    863.30    817.47     85.82 o
   8   2  15   1515.67   1232.91    104.13 o
  10   2  15     26.83    -38.71     49.21 <
  12   2  15   2458.19   2426.65    148.45 o
  14   2  15    477.20    376.86     80.21 o
  16   2  15      8.82    -32.60     57.71 <
  18   2  15    803.15    680.33    133.62 o
  20   2  15    239.94    347.05    116.52 <
 -25   3  15    201.65    241.43     73.51 o
 -23   3  15     26.85      8.60     58.01 <
 -21   3  15      8.05     44.11     52.91 <
 -19   3  15    360.41    304.35     66.01 o
 -17   3  15   1158.08   1096.13     96.92 o
 -15   3  15    182.14    101.82     40.21 <
 -13   3  15   2854.25   2803.66    121.14 o
 -11   3  15     43.50     36.91     35.70 <
  -9   3  15   5039.73   5176.63    142.27 o
  -7   3  15    450.54    531.29     76.21 o
  -5   3  15   1859.90   1917.45     97.63 o
  -3   3  15   3586.48   3506.19    134.26 o
  -1   3  15    257.11    215.83     56.61 o
   1   3  15   1958.03   2033.99    108.83 o
   3   3  15   1141.75   1487.23    107.02 o
   5   3  15   1347.52   1328.62    156.34 o
   7   3  15     60.43     92.61     61.11 <
   9   3  15    118.22     42.81    100.41 <
  11   3  15     97.00    129.12     57.51 <
  13   3  15    539.64    612.00    101.02 o
  15   3  15    766.81    708.03     84.32 o
  17   3  15     30.15     16.40     56.61 <
  19   3  15    170.25    226.63     72.61 o
 -22   4  15    133.40     80.41     61.81 <
 -20   4  15    502.17    768.93     92.72 o
 -18   4  15      3.29     53.91     60.41 <
 -16   4  15    631.38    599.10    106.62 o
 -14   4  15    392.43    332.05     75.51 o
 -12   4  15   4259.20   4417.70    157.17 o
 -10   4  15    484.49    510.29     67.71 o
  -8   4  15   2186.19   2137.33    121.44 o
  -6   4  15   1271.55   1409.72    134.33 o
  -4   4  15   1598.69   1693.13    108.63 o
  -2   4  15   1438.27   1600.49    119.13 o
   0   4  15    113.06     58.81     55.31 <
   2   4  15    994.22    990.30     99.22 o
   4   4  15   1128.09   1131.14    164.63 o
   6   4  15    467.55    393.07     74.41 o
   8   4  15   1581.18   1776.53    149.54 o
  10   4  15    865.87    724.34    121.62 o
  12   4  15     98.23     66.11     85.61 <
  14   4  15     27.81    -47.11     68.31 <
  16   4  15    340.83    293.35     93.51 o
  18   4  15      3.11    -66.51     86.01 <
 -19   5  15      0.64     43.81     73.01 <
 -17   5  15    175.59    165.02     83.11 <
 -15   5  15    831.69    947.88    130.52 o
 -13   5  15    585.94    640.21    112.42 o
 -11   5  15    191.90    188.73     72.41 <
  -9   5  15    290.90    172.23     67.91 <
  -7   5  15      1.18     48.41     57.91 <
  -5   5  15    935.13    963.59    103.32 o
  -3   5  15    326.71    215.73    114.92 <
  -1   5  15    668.72    579.80    172.43 o
   1   5  15    481.93    264.44    106.92 <
   3   5  15     20.75      3.10     64.11 <
   5   5  15     11.68     98.71     67.01 <
   7   5  15    318.24    324.45     85.51 o
   9   5  15     14.47     82.91     95.31 <
  11   5  15      0.68     95.61     92.51 <
  13   5  15     20.62     44.01     89.31 <
  15   5  15     94.43    -80.51     89.31 <
 -14   6  15    366.12    184.43    112.32 <
 -12   6  15     64.73     44.71     75.21 <
 -10   6  15    933.11    829.46    122.62 o
  -8   6  15    300.09    336.45     82.21 o
  -6   6  15    234.07    308.65     81.71 o
  -4   6  15    425.84    457.97    103.42 o
  -2   6  15      4.43     26.20     91.71 <
   0   6  15    465.80    583.20    111.32 o
   2   6  15    108.67    104.51     73.81 <
   4   6  15    103.18    209.33     85.31 <
   6   6  15    336.91    274.64     93.71 <
   8   6  15    330.79    436.17     99.02 o
  10   6  15    523.36    480.28    141.62 o
 -26   0  16    219.77    193.23    114.52 <
 -24   0  16    422.69    280.24    114.82 <
 -22   0  16   1885.82   1991.61    217.46 o
 -20   0  16    541.59    556.49    125.92 o
 -18   0  16     57.29     42.31     60.01 <
 -16   0  16    612.87    391.67     80.71 o
 -14   0  16    983.86    925.70    341.57 <
 -12   0  16    565.61    831.25    137.02 o
 -10   0  16   6367.52   6757.47    307.10 o
  -8   0  16   3985.79   4142.86    234.91 o
  -6   0  16  29469.30  28995.90    683.03 o
  -4   0  16    398.00    443.27     80.21 o
  -2   0  16   2177.25   1989.45    132.54 o
   0   0  16    914.41   1213.96    124.23 o
   2   0  16     86.37     72.01     77.21 <
   4   0  16   6964.85   7563.10    607.53 o
   6   0  16    282.09    279.54    127.72 <
   8   0  16   1855.50   1919.93    266.57 o
  10   0  16   3075.70   2820.72    222.58 o
  12   0  16   1529.51   2110.01    321.18 o
  14   0  16    508.34    549.39    129.82 o
  16   0  16    975.30    859.37    154.93 o
  18   0  16   1096.10   1034.91    447.99 <
  20   0  16     60.35    -89.81     89.81 <
 -27   1  16     45.65    -61.01     61.01 <
 -25   1  16    112.00     55.91     68.61 <
 -23   1  16    141.95    116.22     66.71 <
 -21   1  16      2.27    -13.00     53.51 <
 -19   1  16     78.79     35.30     52.91 <
 -17   1  16    778.71    787.05     76.71 o
 -15   1  16     33.07      7.10     41.81 <
 -13   1  16    868.41    924.69     95.92 o
 -11   1  16     34.14    156.32     51.31 o
  -9   1  16   2501.37   2253.47    119.54 o
  -7   1  16   8002.86   8199.45    353.89 o
  -5   1  16    404.77    331.76     56.61 o
  -3   1  16     79.33     13.40     36.81 <
  -1   1  16   1840.08   1742.51     89.13 o
   1   1  16    539.49    549.30     67.11 o
   3   1  16     20.01    -35.30     46.31 <
   5   1  16    777.38    607.22     95.82 o
   7   1  16    265.24    161.23    110.12 <
   9   1  16    143.79    260.34    119.42 <
  11   1  16   1359.66   1301.90    124.23 o
  13   1  16    107.90    -13.10     52.31 <
  15   1  16    217.44     -3.90     63.81 <
  17   1  16    109.47     80.51     68.71 <
  19   1  16     19.22     26.60     65.81 <
  21   1  16     20.52     41.21     77.21 <
 -26   2  16    140.52    106.21     65.31 <
 -24   2  16    176.92    243.63     69.31 o
 -22   2  16    278.85    230.13     67.01 o
 -20   2  16    578.00    540.19     77.91 o
 -18   2  16    559.07    676.02     93.12 o
 -16   2  16   2625.03   2738.28    124.84 o
 -14   2  16   1679.19   1931.80    125.13 o
 -12   2  16   2737.07   2828.97    132.24 o
 -10   2  16    138.78     -9.70     36.21 <
  -8   2  16   9284.83   9211.39    211.79 o
  -6   2  16    339.60    227.14     53.71 o
  -4   2  16   3782.36   3774.48    151.27 o
  -2   2  16     32.09     62.61     41.91 <
   0   2  16    985.70   1163.75    113.82 o
   2   2  16   5732.51   5444.34    193.62 o
   4   2  16     82.94    -58.91     58.91 <
   6   2  16   1408.81   1452.15    139.83 o
   8   2  16    464.31    505.18    157.33 o
  10   2  16    409.82    347.16    104.62 o
  12   2  16    292.89    191.43     91.41 <
  14   2  16      5.80     48.11     61.91 <
  16   2  16    117.68     94.91     70.51 <
  18   2  16    112.95    135.02     76.11 <
  20   2  16    269.73    400.76    109.02 o
 -23   3  16    147.60    289.54     73.11 o
 -21   3  16    325.64    405.16     80.91 o
 -19   3  16    349.35    332.35     69.61 o
 -17   3  16     57.18     15.00     49.91 <
 -15   3  16   1080.11   1294.17     93.92 o
 -13   3  16   1063.74   1089.43    172.44 o
 -11   3  16    652.87    634.52     82.61 o
  -9   3  16   3145.90   3243.40    141.45 o
  -7   3  16     41.77     63.61     45.51 <
  -5   3  16   2113.14   2387.91    120.64 o
  -3   3  16     22.91     12.80     43.11 <
  -1   3  16   1034.72   1015.62     94.32 o
   1   3  16   1891.74   2020.86    124.33 o
   3   3  16    191.10    167.02     57.21 <
   5   3  16   1152.16   1159.85    120.73 o
   7   3  16    177.57     25.50     79.31 <
   9   3  16    299.27    261.14     78.11 o
  11   3  16      8.65    -56.01     56.01 <
  13   3  16    189.88    180.73     67.41 <
  15   3  16     31.86     28.20     54.31 <
  17   3  16    480.36    486.98     84.21 o
  19   3  16     33.99     80.31     90.11 <
 -22   4  16     32.41     96.91     72.91 <
 -20   4  16    103.67    138.82     70.61 <
 -18   4  16    174.97    170.23     75.51 <
 -16   4  16    248.65    193.63     75.31 <
 -14   4  16     93.88     49.31     59.71 <
 -12   4  16     86.18     -1.00     55.01 <
 -10   4  16    569.80    350.46     74.61 o
  -8   4  16     22.36     13.00     47.61 <
  -6   4  16      2.39     -9.20     46.61 <
  -4   4  16    136.04    147.62     56.11 <
  -2   4  16    636.84    749.23     94.22 o
   0   4  16    860.42    764.95     90.72 o
   2   4  16      3.41    -42.11     51.11 <
   4   4  16    492.25    544.49     85.51 o
   6   4  16     22.67     40.51     68.81 <
   8   4  16     30.97    -40.61     61.11 <
  10   4  16      5.81    -24.00     86.81 <
  12   4  16      1.18    -61.01     99.01 <
  14   4  16    493.48    549.39    136.02 o
  16   4  16     78.28    195.93     82.01 <
 -17   5  16    509.16    498.88    158.13 o
 -15   5  16    101.04    188.23     96.11 <
 -13   5  16    406.51    292.25    107.42 <
 -11   5  16    187.21    117.52     70.81 <
  -9   5  16    155.24    110.52     87.41 <
  -7   5  16    408.55    410.47     85.21 o
  -5   5  16     44.54     61.01     64.21 <
  -3   5  16   1636.87   1837.14    192.15 o
  -1   5  16     12.90    -74.81     74.81 <
   1   5  16     90.39     45.51     70.61 <
   3   5  16    224.55    235.84     81.61 <
   5   5  16    229.19     93.51     75.41 <
   7   5  16    616.16    420.37    128.62 o
   9   5  16    125.33    122.42    102.71 <
  11   5  16    177.85    263.64    108.02 <
  13   5  16     22.91     31.80     89.51 <
 -12   6  16     12.78     41.81     80.11 <
 -10   6  16      9.02    -57.81     65.21 <
  -8   6  16      0.45    -41.31     65.01 <
  -6   6  16    127.74     66.31     81.71 <
  -4   6  16      0.45     32.30     72.61 <
  -2   6  16     49.74     39.71     79.81 <
   0   6  16    117.17    120.12     80.61 <
   2   6  16     24.09     55.31     78.21 <
   4   6  16     11.64    -24.60     72.61 <
   6   6  16     64.83     37.31     81.01 <
 -25   1  17    341.63    207.63     73.91 <
 -23   1  17    296.03    202.93     72.31 <
 -21   1  17    121.30    145.32     66.31 <
 -19   1  17    163.60     85.11     63.31 <
 -17   1  17    615.91    836.65    101.62 o
 -15   1  17    579.16    638.21     87.42 o
 -13   1  17    334.14    305.95    141.12 <
 -11   1  17    562.81    640.71     84.82 o
  -9   1  17    834.20    920.88     95.22 o
  -7   1  17   1165.41   1300.70     97.42 o
  -5   1  17    341.02    335.55     60.61 o
  -3   1  17    631.18    573.31     65.61 o
  -1   1  17    199.71    147.42     82.61 <
   1   1  17    325.19    269.94    103.02 <
   3   1  17    190.45    122.42     73.21 <
   5   1  17   1159.61    961.11    208.25 o
   7   1  17   1459.88   1053.66    147.14 o
   9   1  17    610.53    726.03    220.34 o
  11   1  17    492.91    591.50    130.22 o
  13   1  17    380.64    340.25     78.51 o
  15   1  17     74.23    159.52     72.11 <
  17   1  17    281.87    326.35     89.11 o
  19   1  17    113.21    105.32     79.41 <
 -24   2  17     26.06     56.41     69.11 <
 -22   2  17    128.01    135.72     68.41 <
 -20   2  17      6.78    -55.81     55.81 <
 -18   2  17      4.19     17.20     55.41 <
 -16   2  17    136.19    202.93     69.41 <
 -14   2  17    526.09    824.14    102.92 o
 -12   2  17      4.33     59.91     51.01 <
 -10   2  17     32.97     33.80     52.91 <
  -8   2  17    232.34    237.04     59.01 o
  -6   2  17    404.27    398.47     77.91 o
  -4   2  17   2989.18   2588.95    138.75 o
  -2   2  17    937.16    822.67    104.92 o
   0   2  17     40.68     15.50     57.21 <
   2   2  17   1031.39    921.00    140.73 o
   4   2  17     43.30     40.61     70.21 <
   6   2  17      3.45    152.72    120.32 <
   8   2  17    340.01    166.63    174.03 <
  10   2  17    145.62    -46.31     82.51 <
  12   2  17    143.79    306.34    104.82 <
  14   2  17    149.44     84.51     65.41 <
  16   2  17    260.39    249.74     82.51 o
  18   2  17    111.04     83.91     74.51 <
 -23   3  17    143.50    143.72     67.51 <
 -21   3  17    423.91    423.27     78.91 o
 -19   3  17    309.99    205.63     67.81 o
 -17   3  17    156.24     28.40     51.31 <
 -15   3  17    285.69    247.24     62.31 o
 -13   3  17    667.96    616.11    122.92 o
 -11   3  17   1105.76   1020.02     91.72 o
  -9   3  17    445.36    391.77     69.31 o
  -7   3  17    143.68    180.13     54.81 o
  -5   3  17   2226.59   2173.15    120.04 o
  -3   3  17    391.41    230.14     68.11 o
  -1   3  17   2370.89   2570.49    141.04 o
   1   3  17   1046.52   1073.33    118.12 o
   3   3  17   1393.92   1500.95    169.44 o
   5   3  17    327.84    485.58    190.63 <
   7   3  17      7.70     -4.60    100.91 <
   9   3  17     31.82    -34.80     81.31 <
  11   3  17    237.66    355.05    122.22 <
  13   3  17    275.30    139.62    102.72 <
  15   3  17    261.12    206.23     92.21 <
  17   3  17     13.52     39.81     83.31 <
 -20   4  17     27.24      8.40     66.61 <
 -18   4  17    190.78    164.12     73.11 <
 -16   4  17    544.56    600.30     96.42 o
 -14   4  17    150.22    139.72     74.51 <
 -12   4  17    158.94    186.43     67.21 <
 -10   4  17    456.07    525.09     85.31 o
  -8   4  17   1807.85   1859.78    134.33 o
  -6   4  17     69.81     50.31     56.71 <
  -4   4  17   3430.87   3255.90    194.67 o
  -2   4  17    145.39    155.52     65.61 <
   0   4  17   3092.73   3022.94    184.36 o
   2   4  17     71.88     25.10     60.21 <
   4   4  17    139.53    101.82     63.71 <
   6   4  17   1131.82   1476.91    178.34 o
   8   4  17    130.92     27.80     85.31 <
  10   4  17    533.63    621.60    224.94 <
  12   4  17      6.28    -77.11     83.01 <
  14   4  17     16.90    -19.30     92.91 <
 -17   5  17     12.41    128.92     84.01 <
 -15   5  17      1.53    -18.90     70.81 <
 -13   5  17     69.02    124.62     80.41 <
 -11   5  17     43.78     51.51     66.41 <
  -9   5  17      4.13     30.30     66.41 <
  -7   5  17     17.03     82.01     64.51 <
  -5   5  17    102.62    132.32     77.71 <
  -3   5  17    876.49    766.35    119.32 o
  -1   5  17    122.89    -37.01     69.21 <
   1   5  17     84.47    101.01     77.21 <
   3   5  17      4.49     82.81     73.31 <
   5   5  17      0.26    -18.30     65.41 <
   7   5  17     47.29     41.71     88.51 <
   9   5  17     85.61    142.72     96.21 <
  11   5  17    109.73    143.12    197.13 <
 -10   6  17     43.01     -4.70     83.81 <
  -8   6  17     75.61     69.41     75.51 <
  -6   6  17    504.90    520.89    152.93 o
  -4   6  17     16.30    -46.01     77.11 <
  -2   6  17   1085.93   1110.92    171.93 o
   0   6  17    305.43    205.03     97.41 <
   2   6  17    594.56    558.40    174.23 o
   4   6  17    164.21     62.21     87.91 <
 -24   0  18    191.90    245.64    116.72 <
 -22   0  18    225.04    280.54    113.12 <
 -20   0  18   1011.49   1364.47    354.57 o
 -18   0  18   1647.92   2090.11    217.65 o
 -16   0  18   1419.31   1317.70    265.66 o
 -14   0  18    142.34    248.24    122.22 <
 -12   0  18     83.63     88.91     76.21 <
 -10   0  18   4841.47   4707.82    277.34 o
  -8   0  18    749.72    715.04    124.22 o
  -6   0  18    111.77    224.53     84.41 <
  -4   0  18    677.58    597.91    114.32 o
  -2   0  18   2525.22   2428.00    172.06 o
   0   0  18     69.24     40.51     85.61 <
   2   0  18   3912.56   3386.86    348.15 o
   4   0  18     43.31     18.50    101.81 <
   6   0  18   7221.63   6536.37    468.61 o
   8   0  18    327.27    190.63    133.32 <
  10   0  18     89.33    135.12    131.42 <
  12   0  18   1315.56   1597.75    281.46 o
  14   0  18    665.62    781.24    151.83 o
  16   0  18    249.92      5.30     96.21 <
  18   0  18    426.60    434.37    188.83 <
 -23   1  18     37.36     76.01     66.41 <
 -21   1  18    233.17    215.63     74.61 <
 -19   1  18      5.69      5.90     56.41 <
 -17   1  18    894.21   1068.81    112.72 o
 -15   1  18   1191.76   1149.75    146.13 o
 -13   1  18      2.29    -43.91     43.91 <
 -11   1  18      2.72      1.50     47.11 <
  -9   1  18    422.92    323.55    106.12 o
  -7   1  18    734.82    479.69     71.61 o
  -5   1  18    589.02    542.90     70.71 o
  -3   1  18    316.11    213.63    103.12 <
  -1   1  18    607.37    585.51    112.72 o
   1   1  18   1001.80   1007.31    161.93 o
   3   1  18    468.65    132.62     85.71 <
   5   1  18     43.95     27.60     86.11 <
   7   1  18     72.65     15.90     74.61 <
   9   1  18      0.41    -50.11     73.91 <
  11   1  18     77.57     45.91     86.31 <
  13   1  18    159.39     53.71    109.22 <
  15   1  18     33.84     26.60     65.01 <
  17   1  18    573.16    741.03    113.52 o
 -22   2  18    267.14    246.74     90.31 <
 -20   2  18      7.74     72.71     65.51 <
 -18   2  18    295.08    314.35     90.91 o
 -16   2  18    309.70    330.65     77.31 o
 -14   2  18    304.71    315.25     76.41 o
 -12   2  18   1195.57   1203.96    117.12 o
 -10   2  18    491.04    496.78    120.82 o
  -8   2  18    821.86    936.28    110.32 o
  -6   2  18   1598.02   1333.44    136.13 o
  -4   2  18   1003.98   1053.12    102.72 o
  -2   2  18   1612.33   1656.72    144.74 o
   0   2  18   1970.70   1774.69    148.54 o
   2   2  18    310.07     60.31     84.91 <
   4   2  18   3206.46   3104.12    241.49 o
   6   2  18    150.03    163.02    113.82 <
   8   2  18   3217.76   3457.01    259.89 o
  10   2  18    487.02    712.92    139.42 o
  12   2  18    376.06    153.82    195.33 <
  14   2  18    466.56    308.25     98.92 o
  16   2  18    213.24    206.93     83.81 <
 -21   3  18     15.27    -17.10     57.61 <
 -19   3  18    309.05    180.63     64.71 <
 -17   3  18    173.29    236.23     65.31 o
 -15   3  18     58.60     45.11     52.51 <
 -13   3  18    261.30    331.85     76.41 o
 -11   3  18    540.73    580.10     90.42 o
  -9   3  18    697.36    720.93    127.72 o
  -7   3  18    938.15    912.98    101.12 o
  -5   3  18    320.09    261.74     69.61 o
  -3   3  18    431.56    474.88     95.02 o
  -1   3  18    540.85    554.50    100.02 o
   1   3  18    698.62    637.22    101.62 o
   3   3  18   1371.82   1391.42    179.74 o
   5   3  18    305.17    494.08    124.92 o
   7   3  18    277.15    308.65    115.22 <
   9   3  18    168.36    126.82    103.21 <
  11   3  18    766.28    988.98    414.68 <
  13   3  18    141.60     21.50    101.32 <
  15   3  18     43.45     77.91    110.32 <
 -18   4  18      5.07     59.11     67.21 <
 -16   4  18     12.36     53.71     65.21 <
 -14   4  18    366.38    368.56     82.61 o
 -12   4  18    110.30    194.53     73.41 <
 -10   4  18     22.27     12.90     57.11 <
  -8   4  18     97.87     48.21     59.71 <
  -6   4  18     15.70     24.60     58.61 <
  -4   4  18    244.67    119.82     71.41 <
  -2   4  18     48.54    -59.71     59.71 <
   0   4  18    163.53     75.61     67.71 <
   2   4  18    920.10    549.81    102.42 o
   4   4  18     32.86      7.20     95.61 <
   6   4  18     10.09     10.40     87.61 <
   8   4  18    121.00     86.81     94.81 <
  10   4  18    798.04    696.13    233.24 <
  12   4  18     14.39    -27.80    151.82 <
 -15   5  18     89.07     68.91    100.61 <
 -13   5  18    174.40     89.31     81.71 <
 -11   5  18    231.33    153.12     80.91 <
  -9   5  18    368.83    402.46    109.22 o
  -7   5  18    436.12    675.51    141.42 o
  -5   5  18    243.54    257.34     89.11 <
  -3   5  18     48.70     35.60     78.51 <
  -1   5  18    110.03     62.41     93.71 <
   1   5  18     32.03    110.82     81.31 <
   3   5  18    207.63    169.02     81.51 <
   5   5  18    687.21    738.83    147.13 o
   7   5  18    236.90    108.22     96.41 <
 -23   1  19    486.15    655.51    106.22 o
 -21   1  19     94.22     -3.40     64.31 <
 -19   1  19    319.73    144.72     68.91 <
 -17   1  19    667.14    589.20     94.22 o
 -15   1  19    378.48    288.95     75.21 o
 -13   1  19    139.05    209.83     87.11 <
 -11   1  19    803.80    873.27    102.42 o
  -9   1  19   1034.93    906.29    101.22 o
  -7   1  19   1892.34   2093.17    155.04 o
  -5   1  19   1290.63   1309.20    112.43 o
  -3   1  19     89.52    104.92     66.81 <
  -1   1  19    648.05    948.17    151.23 o
   1   1  19   1016.95    845.17    149.93 o
   3   1  19    391.96    309.25    104.02 <
   5   1  19    453.45    451.98    126.92 o
   7   1  19    864.12   1055.80    160.33 o
   9   1  19    760.08    672.52    139.43 o
  11   1  19    467.88    600.40    157.33 o
  13   1  19    434.80    431.67    145.32 <
  15   1  19     15.86    -37.31    224.93 <
 -22   2  19    301.59    314.45     86.51 o
 -20   2  19    117.45    121.92     73.31 <
 -18   2  19    258.58    178.83     74.11 <
 -16   2  19     32.58     71.71     62.81 <
 -14   2  19      1.70      3.00     58.51 <
 -12   2  19   1109.97   1213.25    140.73 o
 -10   2  19    454.27    596.10    107.12 o
  -8   2  19    931.07    823.56    125.62 o
  -6   2  19    177.39    163.42     69.51 <
  -4   2  19   1679.55   1548.19    147.64 o
  -2   2  19    587.89    626.61    124.62 o
   0   2  19     20.09     97.11     85.01 <
   2   2  19    126.29    126.72     94.41 <
   4   2  19    111.43     45.91     91.41 <
   6   2  19    585.46    482.08    123.72 o
   8   2  19    398.45    206.53    231.44 <
  10   2  19    137.96    180.23    101.42 <
  12   2  19    785.24    625.21    147.33 o
  14   2  19      9.30     55.51    104.71 <
 -19   3  19    109.94     86.71     72.41 <
 -17   3  19     81.99     13.90     60.51 <
 -15   3  19    321.13    501.38     94.01 o
 -13   3  19   1052.93    903.98    107.92 o
 -11   3  19    194.26    191.03     68.61 <
  -9   3  19    198.82    147.42     68.41 <
  -7   3  19      3.46    -16.20     56.61 <
  -5   3  19    111.54    110.02     89.61 <
  -3   3  19   1259.13   1285.38    190.84 o
  -1   3  19    275.65    271.44     86.61 o
   1   3  19    380.01    312.05    121.72 <
   3   3  19    525.20    336.26    120.82 <
   5   3  19    159.65    235.83    146.22 <
   7   3  19     35.40     75.01    101.91 <
   9   3  19     92.68    141.02    189.73 <
  11   3  19    206.14    283.04    126.92 <
  13   3  19     86.57     86.71    107.82 <
 -16   4  19    255.04    242.74     82.21 <
 -14   4  19    348.75    434.17     91.81 o
 -12   4  19    187.17    119.82     72.31 <
 -10   4  19    337.57    336.35    115.32 <
  -8   4  19    811.78    989.58    134.43 o
  -6   4  19    378.96    436.47    127.82 o
  -4   4  19    238.69    265.34    118.02 <
  -2   4  19    533.82    677.41    142.02 o
   0   4  19     68.57     40.31    224.93 <
   2   4  19    172.39     71.91     98.71 <
   4   4  19    849.72    718.34    220.34 o
   6   4  19     84.89    286.94    201.83 <
   8   4  19    611.66   1101.49    272.15 o
  10   4  19     28.87    -35.20    155.52 <
 -11   5  19      5.73     14.80     76.61 <
  -9   5  19     20.60     16.80     72.11 <
  -7   5  19      5.21    -60.71     87.51 <
  -5   5  19     17.02    -38.51     85.71 <
  -3   5  19      1.07    -92.81    111.11 <
  -1   5  19    122.16    350.15    116.12 o
   1   5  19      7.81      8.00     90.21 <
   3   5  19      9.62   -114.82    114.82 <
   5   5  19      2.47    -18.50    131.42 <
 -22   0  20    544.20    364.26    124.32 <
 -20   0  20     88.65    178.93     95.01 <
 -18   0  20    551.66    243.94    108.52 <
 -16   0  20    129.02     -0.30     81.71 <
 -14   0  20   3458.79   3859.79    281.50 o
 -12   0  20   2129.58   1773.79    199.15 o
 -10   0  20    382.42    475.88    211.93 <
  -8   0  20    383.56    597.80    122.72 o
  -6   0  20   1670.41   2014.50    259.17 o
  -4   0  20     39.86    -22.20     68.51 <
  -2   0  20   1152.59   1155.25    235.15 o
   0   0  20     20.31   -105.51    105.51 <
   2   0  20   2209.98   2134.81    303.69 o
   4   0  20   1409.50   1349.61    273.96 o
   6   0  20     82.89    236.93    153.62 <
   8   0  20     17.88    168.42    140.72 <
  10   0  20    150.82    188.83    148.12 <
  12   0  20     78.53    129.62    146.22 <
  14   0  20    115.89    -94.41    131.42 <
 -21   1  20     43.70     20.40     68.91 <
 -19   1  20    461.19    679.21    102.42 o
 -17   1  20     41.96      7.80     60.81 <
 -15   1  20    872.75    963.48    131.52 o
 -13   1  20     26.39     62.21     61.71 <
 -11   1  20    297.63    335.25     76.71 o
  -9   1  20     27.94     23.10     53.81 <
  -7   1  20     85.51     29.00     52.11 <
  -5   1  20    231.14    199.63     65.51 o
  -3   1  20     58.30     93.21    100.51 <
  -1   1  20    203.34     17.60     92.21 <
   1   1  20     47.63     55.21     88.71 <
   3   1  20    209.98    263.84    228.63 <
   5   1  20     51.33    196.03     99.41 <
   7   1  20     84.19    123.12    102.01 <
   9   1  20      2.26    -88.71     88.71 <
  11   1  20    122.26     38.91     95.51 <
  13   1  20     59.11    215.63    139.82 <
 -20   2  20    498.51    567.69     98.82 o
 -18   2  20      9.57    -50.61     58.91 <
 -16   2  20    667.63    704.82    104.12 o
 -14   2  20     13.80     12.10     61.01 <
 -12   2  20     96.92    161.52     69.51 <
 -10   2  20    192.32    194.43     69.51 <
  -8   2  20     52.14     52.71     59.01 <
  -6   2  20    630.29    389.97    107.72 o
  -4   2  20   1484.33   1525.66    152.24 o
  -2   2  20   1114.75    987.51    125.03 o
   0   2  20    707.16    768.24    309.16 <
   2   2  20    129.60     99.81    106.01 <
   4   2  20     71.09     97.81     94.21 <
   6   2  20    406.56    145.02    111.82 <
   8   2  20    249.42    358.05    123.62 <
  10   2  20    682.43    321.16    127.92 <
  12   2  20    453.32    388.76    131.42 <
 -17   3  20    286.01    320.65    153.12 <
 -15   3  20      4.05     -8.90     64.61 <
 -13   3  20    107.97    176.73     73.61 <
 -11   3  20      2.37     -1.30     62.31 <
  -9   3  20     96.47     79.81     64.71 <
  -7   3  20    187.13    256.04     91.21 <
  -5   3  20    382.49    459.17    106.62 o
  -3   3  20      5.31     60.71     75.41 <
  -1   3  20    272.55    268.34     89.11 o
   1   3  20    471.04    554.39    141.32 o
   3   3  20     28.29     -2.70    100.11 <
   5   3  20     54.44     70.81    103.11 <
   7   3  20    177.15    316.15    132.82 <
   9   3  20     44.38    192.93    117.22 <
  11   3  20    309.18    197.43    124.32 <
 -14   4  20    119.21     45.41     87.41 <
 -12   4  20      3.30    -74.11     74.11 <
 -10   4  20     17.20     11.60     78.81 <
  -8   4  20    432.57    317.05    152.73 <
  -6   4  20     12.47     97.61    108.92 <
  -4   4  20    138.59     62.31     99.91 <
  -2   4  20    602.51    760.53    152.93 o
   0   4  20    179.07    -25.30     94.71 <
   2   4  20     45.97    305.44    192.53 <
   4   4  20     86.53    177.73    177.73 <
   6   4  20      1.84   -142.52    151.82 <
   8   4  20    229.72    303.64    207.33 <
  -5   5  20     61.66     75.71     96.41 <
  -3   5  20    135.44    103.71    109.22 <
  -1   5  20     56.06     61.11    138.82 <
 -19   1  21    193.50    223.23     79.81 <
 -17   1  21    413.46    360.56     85.41 o
 -15   1  21    443.14    488.78     90.61 o
 -13   1  21    298.33    161.73     69.91 <
 -11   1  21    808.43    796.35    101.82 o
  -9   1  21    731.14    678.62     93.32 o
  -7   1  21    460.60    409.47     82.01 o
  -5   1  21    549.34    404.47    151.23 <
  -3   1  21    442.56    375.46    121.52 o
  -1   1  21    695.09    761.84    152.53 o
   1   1  21    750.40    831.05    153.63 o
   3   1  21    428.82    393.56    123.02 o
   5   1  21    598.22    167.03    234.14 <
   7   1  21    528.26    490.98    136.82 o
   9   1  21    152.82     82.51    100.82 <
  11   1  21    341.46    338.25    126.22 <
 -18   2  21     12.23    -63.11     63.11 <
 -16   2  21    405.15    336.55     89.91 o
 -14   2  21    901.95    799.15    108.02 o
 -12   2  21     91.93    250.34     78.71 o
 -10   2  21     64.74    159.52     99.41 <
  -8   2  21     35.23     -4.30     56.81 <
  -6   2  21    634.38    554.30    144.62 o
  -4   2  21     61.15     48.31     72.61 <
  -2   2  21    298.79    331.85    119.32 <
   0   2  21    927.62    907.38    163.63 o
   2   2  21    343.06     57.61     91.91 <
   4   2  21      1.30    123.22     94.41 <
   6   2  21     55.48     16.40    104.01 <
   8   2  21     85.29     28.70    108.51 <
  10   2  21     12.70     95.01    112.51 <
 -15   3  21      6.86     22.80     73.61 <
 -13   3  21    115.24    247.93     82.01 o
 -11   3  21      3.46     38.81     67.11 <
  -9   3  21     82.68    169.12     72.21 <
  -7   3  21    217.65    347.95    126.52 <
  -5   3  21    121.28    107.01     86.01 <
  -3   3  21    196.74    342.75    109.12 o
  -1   3  21    150.18     45.41    143.42 <
   1   3  21     37.63     97.21    104.01 <
   3   3  21    101.00     75.71    107.82 <
   5   3  21    113.71     76.21    210.13 <
   7   3  21    125.16    238.13    125.12 <
 -10   4  21      4.13    -26.80     80.41 <
  -8   4  21    197.67    201.33    121.02 <
  -6   4  21    154.98    165.42    191.63 <
  -4   4  21    191.38    387.36    174.93 <
  -2   4  21    105.43    225.23    116.82 <
   0   4  21    126.85     -3.70    175.82 <
   2   4  21     94.52    127.72    181.43 <
   4   4  21    103.65     99.91    181.43 <
 -18   0  22     57.57     12.20     88.01 <
 -16   0  22    751.93   1058.09    178.13 o
 -14   0  22     31.66      6.20     83.81 <
 -12   0  22   1053.03   1052.91    183.24 o
 -10   0  22   3902.46   4200.19    296.01 o
  -8   0  22    596.77    500.69    189.73 <
  -6   0  22    864.74    625.92    313.76 <
  -4   0  22      5.34    124.02    153.62 <
  -2   0  22    608.17    351.76    172.13 <
   0   0  22    380.66    520.18    196.23 <
   2   0  22    147.88    105.51    159.22 <
   4   0  22    340.97    224.04    166.63 <
   6   0  22   1433.42   1336.70    283.26 o
   8   0  22    587.23    292.55    192.53 <
  10   0  22     51.62    186.93    164.72 <
 -17   1  22    617.65    733.33    112.72 o
 -15   1  22      2.71     -8.10     82.31 <
 -13   1  22     25.26    -24.70     63.31 <
 -11   1  22     14.84    -10.90     61.21 <
  -9   1  22    145.66    212.83     73.21 <
  -7   1  22     80.00    173.72     86.61 <
  -5   1  22    999.36   1065.21    138.83 o
  -3   1  22     19.01     39.71     98.81 <
  -1   1  22    125.80    126.82    104.71 <
   1   1  22      3.24     72.41    103.31 <
   3   1  22     24.95    -80.71     93.41 <
   5   1  22     25.99    -92.31     92.31 <
   7   1  22     14.40     55.51    108.21 <
   9   1  22     53.99     57.01    110.21 <
 -16   2  22     53.73    -41.51     77.21 <
 -14   2  22    676.70    680.22    116.32 o
 -12   2  22      2.88     -9.20     58.11 <
 -10   2  22     14.35    -49.81     62.81 <
  -8   2  22    188.51    173.82     86.61 <
  -6   2  22     34.84    -22.00     73.51 <
  -4   2  22    640.91    600.10    122.12 o
  -2   2  22    374.95    305.25    131.22 <
   0   2  22    347.88    179.43    110.22 <
   2   2  22    153.29     12.90     98.01 <
   4   2  22    143.04    280.64    164.72 <
   6   2  22    135.61     75.51    109.02 <
   8   2  22     57.81     29.60    117.82 <
 -13   3  22      7.91    -24.10    157.32 <
 -11   3  22    159.40    229.13     86.21 <
  -9   3  22     47.20     56.71     85.21 <
  -7   3  22    128.83     52.51    107.21 <
  -5   3  22     56.24      3.30     95.21 <
  -3   3  22    260.51    373.56    105.72 o
  -1   3  22    136.65    101.21    150.92 <
   1   3  22    289.94    127.02    118.42 <
   3   3  22     56.66    194.43    132.22 <
   5   3  22     44.22     49.81    110.51 <
 -13   1  23    354.53    374.96     93.21 o
 -11   1  23    589.07    768.53    159.23 o
  -9   1  23    530.70    474.38     91.82 o
  -7   1  23     60.73     -0.60     76.71 <
  -5   1  23    232.48    147.82    111.22 <
  -3   1  23     19.01    -11.50    102.01 <
  -1   1  23    290.42     50.01    106.52 <
   1   1  23    234.84    206.03    122.72 <
   3   1  23    104.38    -70.61     97.91 <
   5   1  23    155.93    182.73    125.02 <
 -12   2  23    236.40    176.43     81.91 <
 -10   2  23    227.38    245.54     85.31 <
  -8   2  23     52.51     14.40     79.11 <
  -6   2  23    496.35    342.16    108.32 o
  -4   2  23     96.35     32.90    110.72 <
  -2   2  23     14.02    209.93    122.42 <
   0   2  23     27.85     48.21    129.62 <
   2   2  23     22.24    147.42    123.12 <
   4   2  23    138.19    237.43    128.22 <
  -7   3  23    502.64    538.69    220.34 <
  -5   3  23     34.28    -24.30     98.21 <
  -3   3  23    356.06    358.06    148.62 <
 -10   0  24    731.86    778.14    193.43 o
  -8   0  24      9.78    179.52    161.02 <
  -6   0  24   1698.66   1458.94    301.77 o
  -4   0  24     42.18     87.01    153.62 <
  -2   0  24    515.69    401.77    186.93 <
   0   0  24    462.14    375.86    201.83 <
   2   0  24    909.40    685.03    227.74 o
  -9   1  24     28.80      2.30     82.51 <
  -7   1  24     28.61     -3.70     95.51 <
  -5   1  24   1576.95   1918.54    248.46 o
  -3   1  24     22.57     15.30    158.32 <
  -1   1  24    446.91    324.95    138.32 <
   1   1  24     20.35    159.42    119.02 <
#JEVNAA _ END
#
#LUDFUL
#data_an14a
#_audit_creation_method     SHELXL-97
#_journal_date_recd_electronic     2018-07-23
#_journal_date_accepted            2018-08-15
#_journal_name_full                'Acta Crystallographica, Section E'
#_journal_year                     2018
#_journal_volume                   74
#_journal_issue                    09
#_journal_page_first               1344
#_journal_page_last                1357
#_journal_paper_category          GM
#_publ_contact_author_name     'Prof. Gautam R. Desiraju'
#_publ_contact_author_email     desiraju@uohyd.ernet.in
#_publ_contact_author_fax     '91 40 3010567'
#_publ_contact_author_phone     '91 40 3010567'
#_publ_section_title
#;
#3,5-Dinitrosalicylic acid--phenazine (1/1)
#;
#loop_
#    _publ_author_name
#    _publ_author_address
#    'V. S. Senthil Kumar'
#;
#School of Chemistry
#University of Hyderabad
#Hyderabad 500 046
#India
#;
#    'Srinivasan S. Kuduva'
#;
#School of Chemistry
#University of Hyderabad
#Hyderabad 500 046
#India
#;
#    'Gautam R. Desiraju'
#;
#School of Chemistry
#University of Hyderabad
#Hyderabad 500 046
#India
#;
#
#_publ_contact_author_address
#;
#School of Chemistry
#University of Hyderabad
#Hyderabad 500 046
#India
#;
#
#_publ_requested_journal
#;
# Acta Crystallographica Section C;
#
#
#_publ_section_abstract
;
data_NUQVEB
_audit_creation_method     SHELXL-97
_journal_paper_doi     10.1107/S2056989018011544
_chemical_name_systematic
;
2-Amino-5-methylpyridinium 2-hydroxy-3,5-dinitrobenzoate
;
_chemical_name_common
;
2-Amino-5-methylpyridinium 3,5-dinitrosalicylate
;
_chemical_formula_moiety     'C6 H9 N2 +, C7 H3 N2 O7 -'
_chemical_formula_sum     'C13 H12 N4 O7'
_chemical_formula_iupac     'C6 H9 N2 +, C7 H3 N2 O7 -'
_chemical_formula_weight     336.27
_chemical_melting_point     ?
_symmetry_cell_setting     triclinic
_symmetry_space_group_name_H-M     'P -1'
_symmetry_space_group_name_Hall     '-P 1'
loop_
    _symmetry_equiv_pos_as_xyz
    'x, y, z'
    '-x, -y, -z'
_cell_length_a     5.8673(7)
_cell_length_b     8.0991(9)
_cell_length_c     15.2437(17)
_cell_angle_alpha     86.844(3)
_cell_angle_beta     84.252(3)
_cell_angle_gamma     81.209(3)
_cell_volume     711.69(14)
_cell_formula_units_Z     2
_cell_measurement_reflns_used     5139
_cell_measurement_theta_min     2.69
_cell_measurement_theta_max     32.42
_cell_measurement_temperature     100.00(10)
_exptl_crystal_description     block
_exptl_crystal_colour     yellow
_exptl_crystal_size_max     0.29
_exptl_crystal_size_mid     0.14
_exptl_crystal_size_min     0.08
_exptl_crystal_density_diffrn     1.569
_exptl_crystal_density_meas     ?
_exptl_crystal_density_method     'not measured'
_exptl_crystal_F_000     348
_exptl_absorpt_coefficient_mu     0.130
_exptl_absorpt_correction_type     multi-scan
_exptl_absorpt_process_details
;
(SADABS; Bruker, 2009)
;
_exptl_absorpt_correction_T_min     0.9631
_exptl_absorpt_correction_T_max     0.9903
_exptl_special_details
;
The crystal was placed in the cold stream of an Oxford Cryosystems Cobra
open-flow nitrogen cryostat (Cosier & Glazer, 1986) operating at
100.0(1) K.
;
_diffrn_ambient_temperature     100.00(10)
_diffrn_radiation_type     MoK\a
_diffrn_radiation_wavelength     0.71073
_diffrn_radiation_source     'fine-focus sealed tube'
_diffrn_radiation_monochromator     graphite
_diffrn_measurement_device_type
;
Bruker APEX DUO CCD area-detector diffractometer
;
_diffrn_measurement_method     '\f and \w scans'
_diffrn_detector_area_resol_mean     .
_diffrn_reflns_number     12709
_diffrn_reflns_av_R_equivalents     0.0229
_diffrn_reflns_av_sigmaI/netI     0.0304
_diffrn_reflns_theta_min     1.34
_diffrn_reflns_theta_max     32.50
_diffrn_reflns_theta_full     32.50
_diffrn_measured_fraction_theta_max     0.962
_diffrn_measured_fraction_theta_full     0.962
_diffrn_reflns_limit_h_min     -8
_diffrn_reflns_limit_h_max     8
_diffrn_reflns_limit_k_min     -12
_diffrn_reflns_limit_k_max     11
_diffrn_reflns_limit_l_min     -22
_diffrn_reflns_limit_l_max     23
_diffrn_standards_number     0
_diffrn_standards_interval_count     .
_diffrn_standards_interval_time     .
_diffrn_standards_decay_%     ?
loop_
    _refln_index_h
    _refln_index_k
    _refln_index_l
    _refln_observed_status
    _refln_F_squared_meas
    _refln_F_squared_calc
    ? ? ? ? ? ?
_refine_special_details
;
 Refinement of F^2^ against ALL reflections.  The weighted R-factor wR and
 goodness of fit S are based on F^2^, conventional R-factors R are based
 on F, with F set to zero for negative F^2^. The threshold expression of
 F^2^ > 2\s(F^2^) is used only for calculating R-factors(gt) etc. and is
 not relevant to the choice of reflections for refinement.  R-factors based
 on F^2^ are statistically about twice as large as those based on F, and R-
 factors based on ALL data will be even larger.
 Number of fixed parameters: 15
;
_reflns_number_total     4943
_reflns_number_gt     3677
_reflns_threshold_expression     'I>3\s(I)'
_refine_ls_structure_factor_coef     Fsqd
_refine_ls_matrix_type     full
_refine_ls_R_factor_all     0.0596
_refine_ls_R_factor_gt     0.0416
_refine_ls_wR_factor_gt     0.1031
_refine_ls_wR_factor_ref     0.1091
_refine_ls_goodness_of_fit_ref     2.06
_refine_ls_number_reflns     4943
_refine_ls_number_parameters     222
_refine_ls_number_restraints     0
_refine_ls_number_constraints     34
_refine_ls_hydrogen_treatment     mixed
_refine_ls_weighting_scheme     sigma
_refine_ls_weighting_details     'w=1/(\s^2^(I)+0.0004I^2^)'
_atom_sites_solution_hydrogens     difmap
_atom_sites_solution_primary     direct
_atom_sites_solution_secondary     difmap
_refine_ls_shift/su_max     0.0092
_refine_ls_shift/su_mean     0.0013
_refine_diff_density_max     0.40
_refine_diff_density_min     -0.32
_refine_ls_extinction_method     'none'
_refine_ls_extinction_coef     ?
loop_
    _atom_type_symbol
    _atom_type_scat_dispersion_real
    _atom_type_scat_dispersion_imag
    _atom_type_scat_source
    C 0.0033 0.0016 'International Tables Vol C tables 4.2.6.8 and 6.1.1.1'
    H 0.0000 0.0000 'International Tables Vol C tables 4.2.6.8 and 6.1.1.1'
    N 0.0061 0.0033 'International Tables Vol C tables 4.2.6.8 and 6.1.1.1'
    O 0.0106 0.0060 'International Tables Vol C tables 4.2.6.8 and 6.1.1.1'
_computing_data_collection
;
APEX2 (Bruker, 2009)
;
_computing_cell_refinement
;
SAINT (Bruker, 2009)
;
_computing_data_reduction
;
SAINT (Bruker, 2009)
;
_computing_structure_solution
;
SHELXTL (Sheldrick, 2008)
;
_computing_structure_refinement
;
JANA2006 (Petricek et al., 2014)
;
loop_
    _atom_site_type_symbol
    _atom_site_label
    _atom_site_fract_x
    _atom_site_fract_y
    _atom_site_fract_z
    _atom_site_U_iso_or_equiv
    _atom_site_adp_type
    _atom_site_calc_flag
    _atom_site_refinement_flags
    _atom_site_occupancy
    _atom_site_disorder_assembly
    _atom_site_disorder_group
    N N1 0.50355(15) 0.28624(11) 0.24318(6) 0.0153(3) Uani d . 1 . .
    N N2 0.82331(16) 0.41649(12) 0.19964(6) 0.0182(3) Uani d . 1 . .
    C C1 0.67739(18) 0.36376(13) 0.26429(7) 0.0152(3) Uani d . 1 . .
    C C2 0.35124(18) 0.22197(14) 0.30471(7) 0.0165(3) Uani d . 1 . .
    H H2 0.233313 0.167725 0.285731 0.0198 Uiso d . 1 . .
    C C3 0.36539(18) 0.23424(14) 0.39257(7) 0.0180(3) Uani d . 1 . .
    C C4 0.54266(19) 0.31918(15) 0.41642(7) 0.0200(3) Uani d . 1 . .
    H H4 0.556083 0.332079 0.477169 0.024 Uiso d . 1 . .
    C C5 0.69461(19) 0.38301(14) 0.35491(7) 0.0186(3) Uani d . 1 . .
    H H5 0.811136 0.439959 0.372833 0.0223 Uiso d . 1 . .
    C C6 0.2014(2) 0.16274(17) 0.46143(8) 0.0262(4) Uani d . 1 . .
    H H6a 0.118019 0.252439 0.498084 0.0394 Uiso d . 1 . .
    H H6b 0.090144 0.110743 0.432458 0.0394 Uiso d . 1 . .
    H H6c 0.289083 0.078457 0.498608 0.0394 Uiso d . 1 . .
    O O1 0.17284(13) 0.61818(10) 0.14277(5) 0.0201(2) Uani d . 1 . .
    O O2 0.10549(15) 0.60964(11) 0.31689(5) 0.0252(3) Uani d . 1 . .
    O O3 0.28472(15) 0.76461(12) 0.38855(5) 0.0275(3) Uani d . 1 . .
    O O4 0.93312(14) 0.99538(11) 0.26216(6) 0.0242(3) Uani d . 1 . .
    O O5 0.99966(15) 1.02486(11) 0.11988(6) 0.0279(3) Uani d . 1 . .
    O O6 0.55543(14) 0.76370(11) -0.07523(5) 0.0224(3) Uani d . 1 . .
    O O7 0.26607(14) 0.63258(10) -0.01549(5) 0.0199(2) Uani d . 1 . .
    N N3 0.25052(15) 0.70323(12) 0.31961(6) 0.0172(3) Uani d . 1 . .
    N N4 0.89095(16) 0.97282(12) 0.18597(6) 0.0190(3) Uani d . 1 . .
    C C7 0.33912(17) 0.70052(13) 0.15501(7) 0.0141(3) Uani d . 1 . .
    C C8 0.38900(17) 0.74506(13) 0.23906(7) 0.0144(3) Uani d . 1 . .
    C C9 0.56997(17) 0.83259(13) 0.24874(7) 0.0156(3) Uani d . 1 . .
    H H9 0.601439 0.859704 0.305724 0.0187 Uiso d . 1 . .
    C C10 0.70326(17) 0.87968(13) 0.17493(7) 0.0154(3) Uani d . 1 . .
    C C11 0.66121(18) 0.84357(13) 0.09021(7) 0.0157(3) Uani d . 1 . .
    H H11 0.753695 0.879143 0.040052 0.0188 Uiso d . 1 . .
    C C12 0.48279(17) 0.75522(13) 0.08058(7) 0.0139(3) Uani d . 1 . .
    C C13 0.43623(18) 0.71649(13) -0.01006(7) 0.0165(3) Uani d . 1 . .
    H H1o7 0.20768 0.615457 0.041923 0.044(6) Uiso d . 0.62(3) . .
    H H1o1 0.186813 0.613081 0.081569 0.044(6) Uiso d . 0.38(3) . .
    H H2a 0.809476 0.397973 0.143402 0.035(4) Uiso d . 1 . .
    H H2b 0.928572 0.469891 0.211657 0.048(5) Uiso d . 1 . .
    H H1 0.481117 0.276133 0.186443 0.032(4) Uiso d . 1 . .
loop_
    _atom_site_aniso_label
    _atom_site_aniso_U_11
    _atom_site_aniso_U_22
    _atom_site_aniso_U_33
    _atom_site_aniso_U_12
    _atom_site_aniso_U_13
    _atom_site_aniso_U_23
    _atom_site_aniso_type_symbol
    N1 0.0166(4) 0.0168(5) 0.0130(4) -0.0032(3) -0.0023(3) -0.0006(3) N
    N2 0.0194(4) 0.0221(5) 0.0147(4) -0.0085(4) -0.0004(3) -0.0009(4) N
    C1 0.0166(5) 0.0137(5) 0.0152(5) -0.0012(4) -0.0022(4) -0.0004(4) C
    C2 0.0142(5) 0.0162(5) 0.0192(5) -0.0026(4) -0.0015(4) -0.0007(4) C
    C3 0.0182(5) 0.0180(5) 0.0168(5) -0.0011(4) 0.0004(4) 0.0009(4) C
    C4 0.0239(5) 0.0239(6) 0.0127(5) -0.0043(5) -0.0035(4) -0.0007(4) C
    C5 0.0201(5) 0.0201(6) 0.0169(5) -0.0054(4) -0.0041(4) -0.0004(4) C
    C6 0.0238(6) 0.0324(7) 0.0219(6) -0.0077(5) 0.0028(4) 0.0047(5) C
    O1 0.0192(4) 0.0259(4) 0.0176(4) -0.0108(3) -0.0027(3) -0.0010(3) O
    O2 0.0275(4) 0.0281(5) 0.0220(4) -0.0141(4) 0.0034(3) -0.0013(3) O
    O3 0.0290(5) 0.0434(6) 0.0120(4) -0.0097(4) -0.0019(3) -0.0062(4) O
    O4 0.0215(4) 0.0234(4) 0.0302(5) -0.0036(3) -0.0110(3) -0.0066(4) O
    O5 0.0227(4) 0.0276(5) 0.0354(5) -0.0122(4) -0.0009(3) 0.0022(4) O
    O6 0.0280(4) 0.0278(5) 0.0128(4) -0.0102(4) 0.0001(3) -0.0006(3) O
    O7 0.0229(4) 0.0252(4) 0.0139(4) -0.0096(3) -0.0034(3) -0.0010(3) O
    N3 0.0168(4) 0.0200(5) 0.0145(4) -0.0020(4) -0.0017(3) -0.0002(4) N
    N4 0.0154(4) 0.0150(5) 0.0275(5) -0.0027(4) -0.0051(4) -0.0025(4) N
    C7 0.0135(4) 0.0136(5) 0.0150(5) -0.0010(4) -0.0022(4) -0.0010(4) C
    C8 0.0145(5) 0.0155(5) 0.0128(5) -0.0016(4) 0.0000(4) -0.0003(4) C
    C9 0.0144(5) 0.0156(5) 0.0169(5) 0.0000(4) -0.0038(4) -0.0031(4) C
    C10 0.0128(4) 0.0131(5) 0.0210(5) -0.0030(4) -0.0035(4) -0.0018(4) C
    C11 0.0148(5) 0.0137(5) 0.0179(5) -0.0009(4) -0.0007(4) -0.0005(4) C
    C12 0.0145(4) 0.0141(5) 0.0132(5) -0.0020(4) -0.0018(4) -0.0009(4) C
    C13 0.0190(5) 0.0153(5) 0.0151(5) -0.0021(4) -0.0026(4) -0.0012(4) C
_geom_special_details
;
 All s.u.'s (except the s.u. in the dihedral angle between two l.s. planes)
 are estimated using the full covariance matrix.  The cell s.u.'s are taken
 into account individually in the estimation of s.u.'s in distances, angles
 and torsion angles; correlations between s.u.'s in cell parameters are only
 used when they are defined by crystal symmetry.  An approximate (isotropic)
 treatment of cell s.u.'s is used for estimating s.u.'s involving l.s. planes.
;
loop_
    _geom_bond_atom_site_label_1
    _geom_bond_atom_site_label_2
    _geom_bond_site_symmetry_1
    _geom_bond_site_symmetry_2
    _geom_bond_distance
    _geom_bond_publ_flag
    N1 C1 . . 1.3498(15) ?
    N1 C2 . . 1.3674(14) ?
    N1 H1 . . 0.8977(9) ?
    N2 C1 . . 1.3353(14) ?
    N2 H2a . . 0.8921(9) ?
    N2 H2b . . 0.8456(10) ?
    C1 C5 . . 1.4139(15) ?
    C2 H2 . . 0.95 ?
    C2 C3 . . 1.3602(16) ?
    C3 C4 . . 1.4174(17) ?
    C3 C6 . . 1.5049(16) ?
    C4 H4 . . 0.95 ?
    C4 C5 . . 1.3643(16) ?
    C5 H5 . . 0.95 ?
    C6 H6a . . 0.98 ?
    C6 H6b . . 0.98 ?
    C6 H6c . . 0.98 ?
    H6a H6b . . 1.6003 ?
    H6a H6c . . 1.6003 ?
    H6b H6c . . 1.6003 ?
    O1 C7 . . 1.2964(14) ?
    O1 H1o1 . . 0.9310(8) ?
    O2 N3 . . 1.2280(14) ?
    O3 N3 . . 1.2338(13) ?
    O4 N4 . . 1.2402(14) ?
    O5 N4 . . 1.2273(13) ?
    O6 C13 . . 1.2340(13) ?
    O7 C13 . . 1.3022(15) ?
    O7 H1o7 . . 0.9185(8) ?
    N3 C8 . . 1.4564(13) ?
    N4 C10 . . 1.4544(15) ?
    C7 C8 . . 1.4197(15) ?
    C7 C12 . . 1.4357(14) ?
    C8 C9 . . 1.3874(16) ?
    C9 H9 . . 0.95 ?
    C9 C10 . . 1.3750(15) ?
    C10 C11 . . 1.3934(16) ?
    C11 H11 . . 0.95 ?
    C11 C12 . . 1.3787(16) ?
    C12 C13 . . 1.4939(15) ?
    H2a H2b . . 1.49896(19) ?
loop_
    _geom_angle_atom_site_label_1
    _geom_angle_atom_site_label_2
    _geom_angle_atom_site_label_3
    _geom_angle_site_symmetry_1
    _geom_angle_site_symmetry_2
    _geom_angle_site_symmetry_3
    _geom_angle
    _geom_angle_publ_flag
    C1 N1 C2 . . . 123.29(9) ?
    C1 N1 H1 . . . 120.41(9) ?
    C2 N1 H1 . . . 116.29(10) ?
    C1 N2 H2a . . . 120.74(11) ?
    C1 N2 H2b . . . 120.05(10) ?
    H2a N2 H2b . . . 119.20(10) ?
    N1 C1 N2 . . . 118.98(10) ?
    N1 C1 C5 . . . 117.27(9) ?
    N2 C1 C5 . . . 123.75(11) ?
    N1 C2 H2 . . . 119.38 ?
    N1 C2 C3 . . . 121.25(11) ?
    H2 C2 C3 . . . 119.38 ?
    C2 C3 C4 . . . 116.54(10) ?
    C2 C3 C6 . . . 122.15(11) ?
    C4 C3 C6 . . . 121.31(10) ?
    C3 C4 H4 . . . 118.95 ?
    C3 C4 C5 . . . 122.10(10) ?
    H4 C4 C5 . . . 118.95 ?
    C1 C5 C4 . . . 119.51(11) ?
    C1 C5 H5 . . . 120.24 ?
    C4 C5 H5 . . . 120.24 ?
    C3 C6 H6a . . . 109.47 ?
    C3 C6 H6b . . . 109.47 ?
    C3 C6 H6c . . . 109.47 ?
    H6a C6 H6b . . . 109.47 ?
    H6a C6 H6c . . . 109.47 ?
    H6b C6 H6c . . . 109.47 ?
    C7 O1 H1o7 . . . 98.33(6) ?
    C7 O1 H1o1 . . . 101.65(8) ?
    C13 O7 H1o7 . . . 104.71(9) ?
    C13 O7 H1o1 . . . 99.43(7) ?
    O2 N3 O3 . . . 122.52(9) ?
    O2 N3 C8 . . . 119.61(9) ?
    O3 N3 C8 . . . 117.87(10) ?
    O4 N4 O5 . . . 123.30(10) ?
    O4 N4 C10 . . . 118.02(9) ?
    O5 N4 C10 . . . 118.69(10) ?
    O1 C7 C8 . . . 124.03(9) ?
    O1 C7 C12 . . . 119.84(10) ?
    C8 C7 C12 . . . 116.12(10) ?
    N3 C8 C7 . . . 121.67(10) ?
    N3 C8 C9 . . . 116.48(9) ?
    C7 C8 C9 . . . 121.84(9) ?
    C8 C9 H9 . . . 120.37 ?
    C8 C9 C10 . . . 119.26(10) ?
    H9 C9 C10 . . . 120.37 ?
    N4 C10 C9 . . . 118.68(10) ?
    N4 C10 C11 . . . 119.25(9) ?
    C9 C10 C11 . . . 122.05(10) ?
    C10 C11 H11 . . . 120.64 ?
    C10 C11 C12 . . . 118.72(9) ?
    H11 C11 C12 . . . 120.64 ?
    C7 C12 C11 . . . 121.98(10) ?
    C7 C12 C13 . . . 119.00(10) ?
    C11 C12 C13 . . . 119.02(9) ?
    O6 C13 O7 . . . 123.12(10) ?
    O6 C13 C12 . . . 120.31(10) ?
    O7 C13 C12 . . . 116.57(9) ?
    O1 H1o7 O7 . . . 161.55(6) ?
    O7 H1o7 H1o1 . . . 166.67(6) ?
    O1 H1o1 O7 . . . 163.52(6) ?
    O1 H1o1 H1o7 . . . 171.56(5) ?
loop_
    _geom_hbond_atom_site_label_D
    _geom_hbond_atom_site_label_H
    _geom_hbond_atom_site_label_A
    _geom_hbond_site_symmetry_D
    _geom_hbond_site_symmetry_H
    _geom_hbond_site_symmetry_A
    _geom_hbond_distance_DH
    _geom_hbond_distance_HA
    _geom_hbond_distance_DA
    _geom_hbond_angle_DHA
    _geom_hbond_publ_flag
    C2 H2 O4 . . 1_445 0.95 2.47 3.4107(16) 169 ?
    C4 H4 O3 . . 2_666 0.95 2.38 3.2397(15) 151 ?
    C5 H5 O2 . . 1_655 0.95 2.43 3.2361(16) 143 ?
    O7 H1o7 O1 . . . 0.9185(8) 1.5313(8) 2.4202(12) 161.55(6) ?
    O1 H1o1 O7 . . . 0.9310(8) 1.5130(8) 2.4202(12) 163.52(6) ?
    N2 H2a O7 . . 2_665 0.8921(9) 2.0783(9) 2.9655(14) 172.84(6) ?
    N2 H2b O1 . . 1_655 0.8456(10) 2.1644(9) 2.8526(14) 138.40(6) ?
    N2 H2b O2 . . 1_655 0.8456(10) 2.4133(10) 3.1741(14) 150.02(6) ?
    N1 H1 O6 . . 2_665 0.8977(9) 1.7828(9) 2.6781(13) 174.83(6) ?
_iucr_refine_instructions_details
;
#m40
   44    0    0    1
 3.193323 0.000000 0.000000 0.000000 0.000000 0.000000      100000
 0.000000 0.000000                                          00
 0.000000 0.000000 0.000000 0.000000 0.000000 0.000000      000000
 0.000000 0.000000 0.000000 0.000000 0.000000 0.000000      000000
N1        3  2     1.000000 0.503555 0.286239 0.243179
 0.016587 0.016757 0.012999-0.003235-0.002331-0.000588      0111111111
H1_puv    2  1     0.000000 0.487430 0.276576 0.187035
 0.018409 0.000000 0.000000 0.000000 0.000000 0.000000      0000000000
N2        3  2     1.000000 0.823307 0.416491 0.199639
 0.019386 0.022083 0.014731-0.008498-0.000387-0.000880      0111111111
H2a_puv   2  1     0.000000 0.802496 0.403390 0.144414
 0.021947 0.000000 0.000000 0.000000 0.000000 0.000000      0000000000
H2b_puv   2  1     0.000000 0.931189 0.471052 0.213238
 0.021947 0.000000 0.000000 0.000000 0.000000 0.000000      0000000000
C1        1  2     1.000000 0.677394 0.363764 0.264291
 0.016591 0.013655 0.015169-0.001159-0.002194-0.000399      0111111111
C2        1  2     1.000000 0.351242 0.221972 0.304709
 0.014245 0.016247 0.019168-0.002634-0.001471-0.000704      0111111111
H2        2  1     1.000000 0.233313 0.167725 0.285731
 0.019824 0.000000 0.000000 0.000000 0.000000 0.000000      0000000000
C3        1  2     1.000000 0.365386 0.234244 0.392572
 0.018182 0.017959 0.016796-0.001059 0.000428 0.000869      0111111111
C4        1  2     1.000000 0.542656 0.319183 0.416418
 0.023931 0.023934 0.012684-0.004280-0.003474-0.000674      0111111111
H4        2  1     1.000000 0.556083 0.332079 0.477169
 0.023986 0.000000 0.000000 0.000000 0.000000 0.000000      0000000000
C5        1  2     1.000000 0.694614 0.383007 0.354909
 0.020085 0.020053 0.016930-0.005438-0.004114-0.000426      0111111111
H5        2  1     1.000000 0.811136 0.439959 0.372833
 0.022336 0.000000 0.000000 0.000000 0.000000 0.000000      0000000000
C6        1  2     1.000000 0.201355 0.162736 0.461435
 0.023849 0.032386 0.021927-0.007709 0.002803 0.004657      0111111111
H6a       2  1     1.000000 0.118019 0.252439 0.498084
 0.039352 0.000000 0.000000 0.000000 0.000000 0.000000      0000000000
H6b       2  1     1.000000 0.090144 0.110743 0.432458
 0.039352 0.000000 0.000000 0.000000 0.000000 0.000000      0000000000
H6c       2  1     1.000000 0.289083 0.078457 0.498608
 0.039352 0.000000 0.000000 0.000000 0.000000 0.000000      0000000000
O1        4  2     1.000000 0.172836 0.618178 0.142771
 0.019209 0.025920 0.017581-0.010775-0.002675-0.001017      0111111111
H1a       2  1     0.000000 0.204799 0.613363 0.055965
 0.030080 0.000000 0.000000 0.000000 0.000000 0.000000      0000000000
O2        4  2     1.000000 0.105493 0.609637 0.316886
 0.027478 0.028097 0.021954-0.014144 0.003398-0.001276      0111111111
O3        4  2     1.000000 0.284719 0.764613 0.388552
 0.028983 0.043448 0.011994-0.009724-0.001871-0.006243      0111111111
O4        4  2     1.000000 0.933116 0.995379 0.262161
 0.021530 0.023373 0.030192-0.003580-0.011033-0.006643      0111111111
O5        4  2     1.000000 0.999659 1.024858 0.119879
 0.022746 0.027560 0.035386-0.012225-0.000850 0.002205      0111111111
O6        4  2     1.000000 0.555428 0.763700-0.075227
 0.028018 0.027768 0.012766-0.010201 0.000072-0.000620      0111111111
O7        4  2     1.000000 0.266065 0.632582-0.015493
 0.022915 0.025248 0.013932-0.009593-0.003419-0.001037      0111111111
N3        3  2     1.000000 0.250523 0.703229 0.319606
 0.016833 0.020008 0.014471-0.001962-0.001680-0.000237      0111111111
N4        3  2     1.000000 0.890953 0.972825 0.185972
 0.015428 0.014951 0.027518-0.002749-0.005091-0.002450      0111111111
C7        1  2     1.000000 0.339122 0.700525 0.155007
 0.013528 0.013631 0.014967-0.000996-0.002174-0.001027      0111111111
C8        1  2     1.000000 0.389001 0.745058 0.239058
 0.014524 0.015456 0.012845-0.001562 0.000045-0.000332      0111111111
C9        1  2     1.000000 0.569966 0.832595 0.248736
 0.014387 0.015586 0.016892-0.000033-0.003806-0.003080      0111111111
H9        2  1     1.000000 0.601439 0.859704 0.305724
 0.018720 0.000000 0.000000 0.000000 0.000000 0.000000      0000000000
C10       1  2     1.000000 0.703258 0.879680 0.174927
 0.012795 0.013091 0.021029-0.002979-0.003470-0.001758      0111111111
C11       1  2     1.000000 0.661206 0.843570 0.090210
 0.014816 0.013708 0.017931-0.000890-0.000681-0.000498      0111111111
H11       2  1     1.000000 0.753695 0.879143 0.040052
 0.018812 0.000000 0.000000 0.000000 0.000000 0.000000      0000000000
C12       1  2     1.000000 0.482789 0.755221 0.080583
 0.014468 0.014146 0.013222-0.002015-0.001804-0.000874      0111111111
C13       1  2     1.000000 0.436229 0.716488-0.010062
 0.019014 0.015336 0.015135-0.002056-0.002586-0.001232      0111111111
H1o7      2  1     0.622120 0.207680 0.615457 0.041923
 0.044015 0.000000 0.000000 0.000000 0.000000 0.000000      0000000000
H1o1      2  1     0.377880 0.186813 0.613081 0.081569
 0.044015 0.000000 0.000000 0.000000 0.000000 0.000000      1000100000
H1_old    2  1     0.000000 0.481642 0.274432 0.186153
 0.031286 0.000000 0.000000 0.000000 0.000000 0.000000      0000000000
H2a_old   2  1     0.000000 0.807618 0.402605 0.142710
 0.034488 0.000000 0.000000 0.000000 0.000000 0.000000      0000000000
H2b_old   2  1     0.000000 0.935598 0.465445 0.212058
 0.049905 0.000000 0.000000 0.000000 0.000000 0.000000      0000000000
H2a       2  1     1.000000 0.809476 0.397973 0.143402
 0.034512 0.000000 0.000000 0.000000 0.000000 0.000000      0000100000
H2b       2  1     1.000000 0.928572 0.469891 0.211657
 0.047720 0.000000 0.000000 0.000000 0.000000 0.000000      0000100000
H1        2  1     1.000000 0.481117 0.276133 0.186443
 0.032067 0.000000 0.000000 0.000000 0.000000 0.000000      0000100000
----------------------------   s.u. block   ----------------------------
 0.005097 0.000000 0.000000 0.000000 0.000000 0.000000
 0.000000 0.000000
 0.000000 0.000000 0.000000 0.000000 0.000000 0.000000
 0.000000 0.000000 0.000000 0.000000 0.000000 0.000000
N1                 0.000000 0.000149 0.000113 0.000055
 0.000411 0.000453 0.000424 0.000348 0.000314 0.000342
H1_puv             0.000000 0.000000 0.000000 0.000000
 0.000000 0.000000 0.000000 0.000000 0.000000 0.000000
N2                 0.000000 0.000157 0.000121 0.000058
 0.000436 0.000494 0.000442 0.000381 0.000331 0.000365
H2a_puv            0.000000 0.000000 0.000000 0.000000
 0.000000 0.000000 0.000000 0.000000 0.000000 0.000000
H2b_puv            0.000000 0.000000 0.000000 0.000000
 0.000000 0.000000 0.000000 0.000000 0.000000 0.000000
C1                 0.000000 0.000180 0.000133 0.000068
 0.000470 0.000491 0.000493 0.000391 0.000365 0.000390
C2                 0.000000 0.000178 0.000136 0.000070
 0.000458 0.000512 0.000524 0.000399 0.000374 0.000410
H2                 0.000000-0.100000-0.100000-0.100000
 0.000000 0.000000 0.000000 0.000000 0.000000 0.000000
C3                 0.000000 0.000184 0.000140 0.000070
 0.000495 0.000539 0.000516 0.000423 0.000383 0.000415
C4                 0.000000 0.000193 0.000145 0.000072
 0.000542 0.000593 0.000505 0.000461 0.000397 0.000431
H4                 0.000000-0.100000-0.100000-0.100000
 0.000000 0.000000 0.000000 0.000000 0.000000 0.000000
C5                 0.000000 0.000189 0.000141 0.000069
 0.000505 0.000550 0.000522 0.000433 0.000393 0.000425
H5                 0.000000-0.100000-0.100000-0.100000
 0.000000 0.000000 0.000000 0.000000 0.000000 0.000000
C6                 0.000000 0.000205 0.000165 0.000079
 0.000577 0.000692 0.000596 0.000521 0.000442 0.000503
H6a                0.000000-0.100000-0.100000-0.100000
 0.000000 0.000000 0.000000 0.000000 0.000000 0.000000
H6b                0.000000-0.100000-0.100000-0.100000
 0.000000 0.000000 0.000000 0.000000 0.000000 0.000000
H6c                0.000000-0.100000-0.100000-0.100000
 0.000000 0.000000 0.000000 0.000000 0.000000 0.000000
O1                 0.000000 0.000130 0.000103 0.000050
 0.000376 0.000443 0.000396 0.000330 0.000290 0.000324
H1a                0.000000 0.000000 0.000000 0.000000
 0.000000 0.000000 0.000000 0.000000 0.000000 0.000000
O2                 0.000000 0.000146 0.000109 0.000053
 0.000426 0.000472 0.000423 0.000364 0.000322 0.000347
O3                 0.000000 0.000146 0.000118 0.000050
 0.000451 0.000571 0.000386 0.000405 0.000318 0.000367
O4                 0.000000 0.000139 0.000105 0.000055
 0.000401 0.000446 0.000465 0.000339 0.000338 0.000359
O5                 0.000000 0.000145 0.000112 0.000060
 0.000421 0.000482 0.000501 0.000369 0.000349 0.000382
O6                 0.000000 0.000142 0.000106 0.000048
 0.000422 0.000458 0.000377 0.000360 0.000302 0.000323
O7                 0.000000 0.000136 0.000104 0.000050
 0.000387 0.000440 0.000377 0.000332 0.000288 0.000313
N3                 0.000000 0.000153 0.000119 0.000058
 0.000417 0.000478 0.000432 0.000363 0.000323 0.000353
N4                 0.000000 0.000155 0.000116 0.000064
 0.000420 0.000460 0.000522 0.000356 0.000356 0.000382
C7                 0.000000 0.000173 0.000132 0.000067
 0.000443 0.000482 0.000482 0.000375 0.000352 0.000382
C8                 0.000000 0.000172 0.000133 0.000066
 0.000453 0.000503 0.000473 0.000391 0.000353 0.000386
C9                 0.000000 0.000173 0.000133 0.000070
 0.000455 0.000502 0.000507 0.000393 0.000370 0.000403
H9                 0.000000-0.100000-0.100000-0.100000
 0.000000 0.000000 0.000000 0.000000 0.000000 0.000000
C10                0.000000 0.000172 0.000131 0.000071
 0.000446 0.000490 0.000527 0.000383 0.000371 0.000403
C11                0.000000 0.000176 0.000130 0.000070
 0.000460 0.000495 0.000512 0.000394 0.000371 0.000399
H11                0.000000-0.100000-0.100000-0.100000
 0.000000 0.000000 0.000000 0.000000 0.000000 0.000000
C12                0.000000 0.000170 0.000129 0.000065
 0.000448 0.000490 0.000471 0.000384 0.000353 0.000380
C13                0.000000 0.000181 0.000135 0.000069
 0.000495 0.000511 0.000497 0.000413 0.000380 0.000401
H1o7               0.031022 0.000000 0.000000 0.000000
 0.006025 0.000000 0.000000 0.000000 0.000000 0.000000
H1o1               0.031022 0.000000 0.000000 0.000000
 0.006025 0.000000 0.000000 0.000000 0.000000 0.000000
H1_old             0.000000 0.000000 0.000000 0.000000
 0.000000 0.000000 0.000000 0.000000 0.000000 0.000000
H2a_old            0.000000 0.000000 0.000000 0.000000
 0.000000 0.000000 0.000000 0.000000 0.000000 0.000000
H2b_old            0.000000 0.000000 0.000000 0.000000
 0.000000 0.000000 0.000000 0.000000 0.000000 0.000000
H2a                0.000000 0.000000 0.000000 0.000000
 0.004042 0.000000 0.000000 0.000000 0.000000 0.000000
H2b                0.000000 0.000000 0.000000 0.000000
 0.004756 0.000000 0.000000 0.000000 0.000000 0.000000
H1                 0.000000 0.000000 0.000000 0.000000
 0.003881 0.000000 0.000000 0.000000 0.000000 0.000000
--------------------------   Saved points   ----------------------------
    0
--------------------------   Fourier maxima   --------------------------
    1    1    1
max1      1  1     1.000000 0.406174 0.738220 0.119739      000  0  0  0
     0.41     0.14
max2      1  1     1.000000 0.337434 0.254429 0.348429      000  0  0  0
     0.36     0.13
max3      1  1     1.000000 0.475703 0.718048 0.038455      000  0  0  0
     0.40     0.12
max4      1  1     1.000000 0.180343 0.112177 0.974304      000  0  0  0
     0.27     0.12
max5      1  1     1.000000 0.481976 0.787555 0.249609      000  0  0  0
     0.35     0.11
max6      1  1     1.000000 0.426104 0.207080 0.913341      000  0  0  0
     0.34     0.11
max7      1  1     1.000000 0.347391 0.757341 0.191670      000  0  0  0
     0.30     0.11
max8      1  1     1.000000 0.368104 0.151399 0.789328      000  0  0  0
     0.30     0.10
max9      1  1     1.000000 0.439708 0.280913 0.405027      000  0  0  0
     0.28     0.10
max10     1  1     1.000000 0.351265 0.684204 0.210970      000  0  0  0
     0.29     0.10
--------------------------   Fourier minima   --------------------------
    1    1    1
min1      1  1     1.000000 0.467621 0.768330 0.163728      000  0  0  0
     0.20     0.11
min2      1  1     1.000000 0.211099 0.185733 0.328599      000  0  0  0
     0.15     0.10
min3      1  1     1.000000 0.286447 0.630184 0.071828      000  0  0  0
     0.14     0.09
min4      1  1     1.000000 0.339559 0.245993 0.210438      000  0  0  0
     0.19     0.09
min5      1  1     1.000000 0.179834 0.041803 0.783351      000  0  0  0
     0.26     0.09
min6      1  1     1.000000 0.134253 0.035591 0.846001      000  0  0  0
     0.30     0.09
min7      1  1     1.000000 0.317434 0.174627 0.475880      000  0  0  0
     0.19     0.09
min8      1  1     1.000000 0.264985 0.683266 0.191197      000  0  0  0
     0.23     0.09
min9      1  1     1.000000 0.355615 0.670542 0.069060      000  0  0  0
     0.13     0.09
min10     1  1     1.000000 0.204628 0.681187 0.349199      000  0  0  0
     0.32     0.09
------------------------------------------------------------------------
#m50
Version Jana2006
title
cell 5.8673 8.0991 15.2437 86.844 84.252 81.209
esdcell 0.0007 0.0009 0.0017 0.003 0.003 0.003
spgroup P-1 2 1
lattice P
symmetry x y z
symmetry -x -y -z
unitsnumb 2
chemform C13 H12 N4 O7
formtab -62
atom C atradius 0.77 color 128073041
atom H atradius 0.46 color 255204204
atom N atradius 0.74 color 176185230
atom O atradius 0.74 color 254003000
twin 2
     1.0000     0.0000     0.0000
     0.0000     1.0000     0.0000
     0.0000     0.0000     1.0000
roundmethod 1
end
*******************************************************************************
contour
  plane Plane#1
  pntplane 1 C13
  pntplane 1 O7
  pntplane 1 O1
  dltplane 0.1
  scpplane 5 5 0
  shfplane 1 1.5 0
  drawatom C13 Gray 2
  drawatom O1 Red 2
  drawatom O7 Red 2
  endplane
  plane Plane#2
  pntplane 1 C7
  pntplane 1 O1
  pntplane 1 O7
  dltplane 0.1
  scpplane 5 5 0
  shfplane 1.5 2.5 0
  drawatom O7 Red 2
  drawatom O1 Red 2
  drawatom C7 Gray 2
  endplane
  plane Plane#3
  pntplane 1 C1
  pntplane 1 N1
  pntplane 1 C2
  dltplane 0.1
  scpplane 5 5 0
  shfplane 1.4 2.8 0
  drawatom C1 Gray 2
  drawatom C2 Gray 2
  drawatom N1 Blue 2
  endplane
  plane Plane#4
    pntplane 1 N2
    pntplane 1 C1
    pntplane 1 C5
    dltplane 0.1
    scpplane 5 5 0
    shfplane 2.1 2.5 0
    drawatom C1 Gray 2
    drawatom C5 Gray 2
    drawatom N2 Blue 2
  endplane
end contour
dist
  angles 1 lsttype 1 dmax 1.7
  plane O2 N3 O3
  plane O4 N4 O5
  plane C7 C8 C9 C10 C11 C12
end dist
fourier
  maptype 6
end fourier
refine
  fsquare 1 autkeys 0 skipbad 1 badref 30
  restric H1o1 2 H1o7
  keep hydro triang C2 2 1 C3 N1 0.95 H2
  keep ADP riding C2 1.2 H2
  keep hydro triang C4 2 1 C5 C3 0.95 H4
  keep ADP riding C4 1.2 H4
  keep hydro triang C5 2 1 C4 C1 0.95 H5
  keep ADP riding C5 1.2 H5
  keep hydro triang C9 2 1 C10 C8 0.95 H9
  keep ADP riding C9 1.2 H9
  keep hydro triang C11 2 1 C12 C10 0.95 H11
  keep ADP riding C11 1.2 H11
  keep hydro tetrahed C6 1 3 C3 0.98 H6a H6b H6c
  keep ADP riding C6 1.5 H6a H6b H6c
  keep ADP riding O1 1.5 H1a
end refine
  distfix 0.82 0.001 O1 H1a;
  keep hydro triang N2 1 2 C1 0.88 H2b H2a
  keep ADP riding N1 1.2 H1
  keep ADP riding N1 1.2 H1
  keep ADP riding N2 1.2 H2b H2a
  keep hydro triang N1 2 1 C1 C2 0.88 H1
;
data_QIQJAD
_audit_creation_method     SHELXL97
_journal_paper_doi     10.1107/S2056989018011544
_chemical_name_systematic
;
3,5-Diamino-6-(2,3-dichlorophenyl)-1,2,4-triazin-2-ium
3,5-dinitro-2-hydroxybenzoate <i>N</i>,<i>N</i>-dimethylformamide
monosolvate
;
_chemical_name_common
;
Lamotriginium 3,5-dinitro-2-hydroxybenzoate <i>N</i>,<i>N</i>-dimethylformamide
monosolvate
;
[truncated: 1,247,167 more chars]
