# Supplementary material for: A resonance-assisted intra­molecular hydrogen bond in compounds containing 2-hy­droxy-3,5-di­nitro­benzoic acid and its various deprotonated forms: redetermination of several related structures
Source: Acta Crystallogr E Crystallogr Commun. 2018 Aug 24;74(Pt 9):1344–57. doi: 10.1107/S2056989018011544 (PMC6127720; doi:10.1107/S2056989018011544)
Supplement: Supplementary file 2 [file e-74-01344-Isup2.hkl]

#
# h,k,l, Fc-squared, Fo-squared, sigma(Fo-squared) and status flag
#
data_I
_shelx_title                             '   '
_shelx_refln_list_code                   4
_shelx_F_calc_maximum                    229.70
_exptl_crystal_F_000                     628
_reflns_d_resolution_high                ?

loop_
 _symmetry_equiv_pos_as_xyz
 'x, y, z'
 '-x, y+1/2, -z'

_cell_length_a                           9.0154(18)
_cell_length_b                           7.6122(15)
_cell_length_c                           17.138(3)
_cell_angle_alpha                        90
_cell_angle_beta                         104.38(3)
_cell_angle_gamma                        90

_shelx_F_squared_multiplier              1.000

loop_
 _refln_index_h
 _refln_index_k
 _refln_index_l
 _refln_F_squared_calc
 _refln_F_squared_meas
 _refln_F_squared_sigma
 _refln_observed_status
   2   0   0  3546.25  3624.08    43.12 o
   3   0   0    39.47    37.01     3.71 o
   4   0   0  2302.69  2235.57    28.28 o
   5   0   0  2637.16  2799.90    38.61 o
   6   0   0   724.60   761.10    14.04 o
   7   0   0  1117.72  1214.71    76.42 o
   8   0   0  2636.68  2892.77   133.69 o
   9   0   0   179.90   174.81    11.13 o
  10   0   0    51.02   231.87    20.36 o
  11   0   0   297.71   419.41    26.58 o
   1   1   0  1344.36  1168.28    24.57 o
   1  -1   0  1245.10  1155.14    51.35 o
   2   1   0  6162.19  6726.15   102.70 o
   2  -1   0  6477.10  7047.28    85.35 o
   3   1   0  2618.28  2564.12    40.52 o
   3  -1   0  2598.52  2503.04    31.39 o
   4   1   0  7560.96  8144.46   131.98 o
   4  -1   0  7562.62  8109.56   125.56 o
   5   1   0  2570.65  2554.29    42.02 o
   5  -1   0  2493.80  2455.40    32.49 o
   6   1   0   976.91  1106.80   102.90 o
   6  -1   0  1026.37  1091.96    21.76 o
   7   1   0   423.00   436.36    12.74 o
   7  -1   0   398.71   421.92    14.14 o
   8   1   0   164.78   178.42     8.32 o
   8  -1   0   166.46   170.09     8.93 o
   9   1   0   164.45   167.79    15.24 o
   9  -1   0   137.32   127.97    13.54 o
  10   1   0   689.43   898.80    81.54 o
  10  -1   0   734.85   946.94   139.10 o
  11   1   0   221.55   246.91    30.09 o
  11  -1   0   216.61   235.28    16.05 o
   0  -2   0  1234.52  1208.80    26.68 o
   1   2   0  6859.90  7423.47   163.17 o
   1  -2   0  6925.20  7507.11   110.62 o
   2   2   0  4052.85  4030.56    88.56 o
   2  -2   0  4174.66  4269.35    65.99 o
   3   2   0  2473.37  2392.62    83.94 o
   3  -2   0  2449.48  2495.02    43.02 o
   4   2   0   204.99   203.49     9.13 o
   4  -2   0   205.99   216.53     5.11 o
   5   2   0    91.77   105.10     5.22 o
   5  -2   0    84.22    95.07     7.32 o
   6   2   0  1069.59  1048.93    17.25 o
   6  -2   0  1110.26  1097.37    17.95 o
   7   2   0  2004.21  2029.67    32.09 o
   7  -2   0  2011.07  2021.05    27.58 o
   8   2   0  1155.60  1168.08    18.85 o
   8  -2   0  1201.81  1285.92    45.03 o
   9   2   0  1362.68  1429.74    31.69 o
   9  -2   0  1280.60  1321.22    50.35 o
  10   2   0   438.15   433.86    25.98 o
  10  -2   0   403.90   508.27    69.90 o
  11   2   0    17.97    15.95     8.32 <
  11  -2   0    11.79    99.79    93.27 <
   1  -3   0  1560.13  1694.00    16.05 o
   2   3   0  1971.24  2002.09    47.64 o
   2  -3   0  2127.19  2176.19    38.31 o
   3   3   0  3334.67  3269.26    83.84 o
   3  -3   0  3418.59  3408.06    58.87 o
   4   3   0   904.54   871.82    34.50 o
   4  -3   0  1008.43  1003.10    23.27 o
   5   3   0  2175.92  2243.59    27.28 o
   5  -3   0  2049.84  2093.35    28.48 o
   6   3   0   994.88   958.37    14.24 o
   6  -3   0   946.37   912.14    13.94 o
   7   3   0   220.12   210.31     6.12 o
   7  -3   0   216.12   228.06    17.95 o
   8   3   0   168.06   165.88     5.72 o
   8  -3   0   164.70   228.66    36.81 o
   9   3   0    31.10    37.91     6.62 o
   9  -3   0    21.73    25.98    20.96 <
  10  -3   0   488.70   586.80    61.38 o
   0  -4   0  7059.79  7183.58    92.27 o
   1  -4   0  5512.61  5742.21    51.15 o
   2  -4   0  2184.91  2337.16    21.56 o
   3  -4   0    89.07   103.90     5.11 o
   4  -4   0   410.66   415.00     9.13 o
   5  -4   0   454.14   428.74    15.95 o
   6  -4   0   494.47   874.53   139.00 o
   7  -4   0  1419.71  1438.36    39.51 o
   8  -4   0   628.42   815.06    54.16 o
   9  -4   0   912.33   914.45    28.48 o
  10  -4   0   550.40   603.55    48.64 o
   1  -5   0   453.66   446.79     6.52 o
   2  -5   0   870.68   872.32     9.43 o
   3  -5   0   569.45   548.29    10.03 o
   4  -5   0   597.03   585.59    10.63 o
   5  -5   0   299.06   299.07    14.54 o
   6  -5   0  1753.52  1685.47    54.06 o
   7  -5   0   675.09   746.96   100.89 o
   8  -5   0    17.22   401.16    25.67 o
   9  -5   0   321.70   365.16    28.08 o
   0  -6   0   545.73   525.02    10.73 o
   1  -6   0  1917.02  1887.76    20.06 o
   2  -6   0  1535.80  1525.21    16.35 o
   3  -6   0  1423.08  1420.71    30.29 o
   4  -6   0   152.05   145.72     9.03 o
   5  -6   0   221.48   280.21    57.87 o
   6  -6   0   546.87   587.00    55.16 o
   7  -6   0   916.04   927.48    29.59 o
   8  -6   0   723.98   663.12    33.60 o
   9  -6   0   485.07   523.72    49.24 o
   1  -7   0   703.72   688.49    10.73 o
   2  -7   0   124.62   120.95     4.31 o
   3  -7   0  1098.01  1123.25    19.06 o
   4  -7   0   888.67   909.43    16.55 o
   5  -7   0   785.01   725.90    26.48 o
   6  -7   0   901.28   946.04    30.29 o
   7  -7   0   758.24   828.20    82.14 o
   8  -7   0    38.17    31.69    12.24 <
   0  -8   0  1940.68  1939.51    30.99 o
   1  -8   0  1546.70  1518.49    18.95 o
   2  -8   0   589.33   578.37     8.73 o
   3  -8   0    31.44    32.39     4.91 o
   4  -8   0    50.94    45.13     4.71 o
   5  -8   0    15.87    18.05     8.73 <
   6  -8   0   371.95   386.02    20.06 o
   1  -9   0   267.51   278.71    15.95 o
   2  -9   0   799.61   808.14    17.75 o
   3  -9   0   807.57   846.95    18.55 o
   4  -9   0   625.85   637.14    21.66 o
 -11   0   1  1368.84  1397.84   120.85 o
 -10   0   1   726.48   739.94    17.75 o
  -9   0   1     1.56     1.91     5.11 <
  -8   0   1   250.95   273.49    13.94 o
  -7   0   1    69.87   373.68   229.96 <
  -6   0   1    19.58    25.17     8.32 o
  -5   0   1  1700.78  1660.70    23.07 o
  -4   0   1  4434.60  4476.65    58.57 o
  -3   0   1  5038.77  5183.09    56.76 o
  -2   0   1   385.77   453.31     7.52 o
   2   0   1  1853.60  1908.02    22.67 o
   3   0   1    14.99    21.06     2.51 o
   4   0   1  2712.80  2789.67    30.19 o
   5   0   1  2662.91  2597.81    29.28 o
   6   0   1  4497.64  4678.73    55.66 o
   7   0   1  1840.70  1893.38    35.30 o
   8   0   1  1659.78  1817.16    90.06 o
   9   0   1    29.45    85.95    67.19 <
  10   0   1   286.45   396.85    78.93 o
  11   0   1   154.02   168.19    13.24 o
 -11  -1   1    91.24   221.44    25.27 o
 -10   1   1   301.43   522.31    44.83 o
 -10  -1   1   274.31   768.32    51.55 o
  -9   1   1   212.17   279.81    49.14 o
  -9  -1   1   243.26   256.84     9.33 o
  -8   1   1  1090.10  1049.44    23.97 o
  -8  -1   1  1104.84  1106.90    21.66 o
  -7   1   1  1069.45  1055.65    22.36 o
  -7  -1   1  1121.48  1111.01    19.26 o
  -6   1   1  1933.31  1866.70    37.11 o
  -6  -1   1  1858.35  1816.96    33.20 o
  -5   1   1  2206.20  2208.29    39.82 o
  -5  -1   1  2192.42  2158.44    28.38 o
  -4   1   1  1112.58  1120.24    21.16 o
  -4  -1   1  1215.81  1244.80    18.25 o
  -3   1   1   972.60  1049.34    21.06 o
  -3  -1   1   957.81  1024.66    12.44 o
  -2   1   1  5050.38  5133.85    65.69 o
  -2  -1   1  4906.49  4979.00    63.38 o
  -1   1   1  4030.57  4133.25    51.55 o
  -1  -1   1  4106.28  4310.47    49.54 o
   1   1   1  2655.71  2780.54    47.64 o
   1  -1   1  2359.31  2367.05    45.33 o
   2   1   1  2539.96  2524.80    65.39 o
   2  -1   1  2339.65  2331.54    43.93 o
   3   1   1  2537.01  2585.58    34.20 o
   3  -1   1  2493.96  2584.88    67.70 o
   4   1   1  2035.73  2167.07    23.17 o
   4  -1   1  1953.82  2055.75    27.28 o
   5   1   1  1596.83  1577.16    22.47 o
   5  -1   1  1603.37  1590.80    19.16 o
   6   1   1   107.05   102.80     4.91 o
   6  -1   1    99.00   105.71     5.42 o
   7   1   1   589.66   614.48    21.46 o
   7  -1   1   590.32   673.95    51.85 o
   8   1   1   579.64   586.30    27.58 o
   8  -1   1   586.39   614.18    15.65 o
   9   1   1  2377.67  2485.29    58.27 o
   9  -1   1  2260.56  2350.90    83.94 o
  10   1   1   944.13   973.22    26.28 o
  10  -1   1   890.52   937.01    58.27 o
  11   1   1   378.48   385.11    15.14 o
  11  -1   1   395.41   412.09    25.07 o
 -11   2   1   932.82   850.26    23.67 o
 -11  -2   1   973.50   972.71    32.09 o
 -10   2   1  1083.63  1093.26    46.33 o
 -10  -2   1  1144.10  1292.34    57.77 o
  -9   2   1   376.24   527.93    63.58 o
  -9  -2   1   418.35   435.46    13.24 o
  -8   2   1   668.61   660.41    13.94 o
  -8  -2   1   688.44   691.30    18.15 o
  -7   2   1     2.78     2.71     3.51 <
  -7  -2   1     2.23    11.33     4.41 <
  -6   2   1   594.86   596.42    14.14 o
  -6  -2   1   597.44   607.56    12.74 o
  -5   2   1   603.66   578.17    16.55 o
  -5  -2   1   612.61   580.48    10.63 o
  -4   2   1  5133.18  5316.48   110.52 o
  -4  -2   1  5253.83  5409.45    70.60 o
  -3   2   1  7163.12  7594.87   115.93 o
  -3  -2   1  7115.83  7452.35   115.63 o
  -2   2   1  3953.61  3984.42   107.21 o
  -2  -2   1  3964.08  4031.36    52.75 o
  -1   2   1  1957.00  1889.26    28.98 o
  -1  -2   1  1828.93  1754.17    23.17 o
   0   2   1  2993.46  2977.51    41.72 o
   0  -2   1  2857.72  2835.30    36.00 o
   1  -2   1    99.13    99.09     4.61 o
   2  -2   1    42.18    44.03     3.51 o
   3   2   1  3375.49  3569.22    53.05 o
   3  -2   1  3289.99  3387.90    83.84 o
   4   2   1 10918.00 12355.90   160.56 o
   4  -2   1 10846.20 11217.70   563.33 o
   5   2   1  8267.79  9125.79   120.05 o
   5  -2   1  8105.84  8759.64   103.30 o
   6   2   1  2191.98  2238.98    37.21 o
   6  -2   1  2102.05  2222.33    86.65 o
   7   2   1  1066.89  1075.81    21.26 o
   7  -2   1  1171.15  1223.94    74.11 o
   8   2   1    34.88    40.32     6.22 o
   8  -2   1    20.60    19.86     7.92 <
   9  -2   1   145.00   478.68    29.99 o
  10   2   1    59.98   124.66    12.24 o
  10  -2   1    59.10    91.16    21.46 o
 -10  -3   1   195.88   445.69   116.94 o
  -9   3   1   310.27   289.74    11.73 o
  -9  -3   1   262.77   267.67    20.96 o
  -8   3   1   584.38   583.99    12.94 o
  -8  -3   1   597.71   607.26    14.74 o
  -7   3   1  1839.75  1847.74    27.88 o
  -7  -3   1  1783.15  1773.13    32.19 o
  -6   3   1  1591.55  1564.93    21.76 o
  -6  -3   1  1604.96  1559.01    23.07 o
  -5   3   1  1866.37  1675.15    98.08 o
  -5  -3   1  1840.03  1793.09    28.18 o
  -4   3   1  1128.31  1137.39    18.05 o
  -4  -3   1  1133.17  1195.26    40.52 o
  -3   3   1   121.18   132.58    17.45 o
  -3  -3   1   129.06   154.65     8.62 o
  -2   3   1   931.22   944.73    32.29 o
  -2  -3   1   935.80   944.93    12.94 o
  -1   3   1  2208.60  2206.18    48.34 o
  -1  -3   1  2060.50  2043.61    27.38 o
   0  -3   1  4259.01  4276.57    45.23 o
   1  -3   1  3359.81  3281.79    37.61 o
   2  -3   1  3353.08  3545.35    60.68 o
   3  -3   1  2329.06  2460.32    30.79 o
   4  -3   1  1044.80   982.64    18.25 o
   5   3   1   457.00   493.73     7.82 o
   5  -3   1   470.53   516.99    14.34 o
   6   3   1     4.36     4.01     3.01 <
   6  -3   1     3.66     8.62     7.62 <
   7   3   1   662.90   678.56    13.84 o
   7  -3   1   651.13   776.45   124.76 o
   8   3   1   288.38   303.98    10.23 o
   8  -3   1   337.45   358.24    13.64 o
   9   3   1   550.92   545.78    13.04 o
   9  -3   1   509.72   528.73    20.86 o
  10  -3   1   373.25   396.65    16.45 o
 -10  -4   1   318.06   520.10   137.40 o
  -9  -4   1   512.84   517.90    43.33 o
  -8  -4   1   155.94   376.59   175.41 <
  -7   4   1   175.53   191.96    18.45 o
  -7  -4   1   183.41   168.99     6.42 o
  -6   4   1   112.32   133.69    24.17 o
  -6  -4   1   130.07   117.64     9.93 o
  -5   4   1   486.24   519.30    32.69 o
  -5  -4   1   415.80   415.50    20.96 o
  -4   4   1  2865.13  2843.42    80.63 o
  -4  -4   1  2951.00  2941.51    73.91 o
  -3   4   1  5538.85  5562.09   140.01 o
  -3  -4   1  5418.72  5482.76    98.69 o
  -2   4   1  3891.45  4025.54    93.17 o
  -2  -4   1  3837.61  3941.30    50.75 o
  -1  -4   1  7298.98  8160.20    92.97 o
   0  -4   1    97.19   111.42     4.61 o
   1  -4   1   304.27   312.20     5.62 o
   2  -4   1   368.26   375.39     4.11 o
   3  -4   1  1738.27  1750.46    21.26 o
   4  -4   1  1520.10  1530.33    28.58 o
   5  -4   1  1397.82  1428.83    29.49 o
   6  -4   1  3562.04  3547.56    60.78 o
   7  -4   1  1517.93  1510.97    29.28 o
   8  -4   1   357.60   440.77    35.80 o
   9  -4   1    61.35   369.67   113.23 o
  10  -4   1    50.70   122.55    45.43 <
  -9  -5   1   173.88   445.29   184.63 <
  -8  -5   1   213.41   228.66    22.06 o
  -7  -5   1  1196.27  1273.48   145.52 o
  -6  -5   1   685.46   560.82    39.31 o
  -5  -5   1  2892.63  2828.08    40.42 o
  -4  -5   1   865.99   863.90    15.55 o
  -3  -5   1    37.25    55.26     7.12 o
  -2  -5   1   431.40   461.33     6.62 o
  -1  -5   1  1689.84  1742.24    18.85 o
   0  -5   1  1619.76  1554.70    15.55 o
   1  -5   1  2870.54  2838.01    26.98 o
   2  -5   1  2696.14  2730.10    25.27 o
   3  -5   1  3257.56  3347.58    39.71 o
   4  -5   1   617.88   624.31     9.93 o
   5  -5   1   423.73   432.95    17.55 o
   6  -5   1    38.17    36.81     8.52 o
   7  -5   1   391.06   468.36    41.72 o
   8  -5   1  1382.97  1367.96    36.51 o
   9  -5   1   368.33   405.37    29.89 o
  -9  -6   1   465.03   471.96    35.20 o
  -8  -6   1     3.49   147.13   133.69 <
  -7  -6   1     9.56     4.61    12.44 <
  -6  -6   1   133.48   154.65    31.99 o
  -5  -6   1   646.69   642.66    17.55 o
  -4  -6   1   297.61   291.94    13.34 o
  -3  -6   1  1230.31  1296.15    30.09 o
  -2  -6   1  3324.41  3418.79    33.80 o
  -1  -6   1  1171.93  1135.58    13.34 o
   0  -6   1   324.20   328.55     6.72 o
   1  -6   1   579.14   560.42     8.83 o
   2  -6   1   235.61   256.84     5.11 o
   3  -6   1  2785.00  2924.16    40.62 o
   4  -6   1  1162.07  1173.09    17.55 o
   5  -6   1  2890.38  2867.19    52.75 o
   6  -6   1  1472.90  1496.03    39.92 o
   7  -6   1   323.11   388.92    42.92 o
   8  -6   1    17.98    14.04    12.74 <
  -8  -7   1   128.34   177.31    42.32 o
  -7  -7   1   856.74   926.38    44.33 o
  -6  -7   1  1262.13  1346.70    46.63 o
  -5  -7   1   744.67   775.24    15.34 o
  -4  -7   1   962.73   934.50    28.38 o
  -3  -7   1   162.22   153.04     8.02 o
  -2  -7   1   529.60   529.33     8.12 o
  -1  -7   1  1328.69  1322.42    16.25 o
   0  -7   1   961.58   992.67    13.54 o
   1  -7   1  1051.67  1074.21    13.74 o
   2  -7   1   884.29   904.72    10.83 o
   3  -7   1  1165.81  1205.99    20.76 o
   4  -7   1    64.10    84.34     5.62 o
   5  -7   1    30.93    35.80    10.03 o
   6  -7   1   276.93   282.32    17.45 o
   7  -7   1   352.73   363.45    20.66 o
  -6  -8   1    39.82   103.40    59.17 <
  -5  -8   1   283.74   301.77    22.87 o
  -4  -8   1  1259.64  1291.84    23.87 o
  -3  -8   1   917.51   935.41    18.05 o
  -2  -8   1  1202.73  1185.83    14.64 o
  -1  -8   1   304.35   313.61     7.82 o
   0  -8   1   164.69   166.08     5.92 o
   1  -8   1   264.41   236.99     7.02 o
   2  -8   1    42.10    46.33     3.41 o
   3  -8   1   210.75   208.40     8.93 o
   4  -8   1   379.20   380.10    14.74 o
   5  -8   1   161.14   159.26    19.86 o
   6  -8   1  1178.81  1237.78    36.91 o
  -4  -9   1   433.68   440.37    21.06 o
  -3  -9   1   211.94   230.07    15.24 o
  -2  -9   1    57.20    58.77     9.93 o
  -1  -9   1    76.42    92.17     5.62 o
   0  -9   1   530.87   542.57    10.53 o
   1  -9   1   412.93   433.95    13.44 o
   2  -9   1   463.36   487.71    14.74 o
   3  -9   1   426.52   424.23    17.45 o
   4  -9   1   238.58   221.74    19.06 o
 -11   0   2  1344.00  1425.12    81.94 o
 -10   0   2     0.69     0.70     4.31 <
  -9   0   2   303.61   308.89    15.24 o
  -8   0   2  1570.88  1536.34    30.89 o
  -7   0   2  3518.27  3485.08    64.09 o
  -6   0   2  1732.26  1658.10    39.11 o
  -5   0   2  4932.29  5022.33    83.04 o
  -4   0   2   156.14   133.89     6.82 o
  -3   0   2   999.47   980.64    14.24 o
  -2   0   2   472.36   436.16    20.76 o
   1   0   2  1003.12   942.33    13.84 o
   2   0   2   860.07   849.46    12.24 o
   3   0   2  8162.26  8479.43   131.98 o
   4   0   2  2791.31  2604.63    42.12 o
   5   0   2  1366.14  1314.80    18.95 o
   6   0   2   339.72   360.84    10.33 o
   7   0   2    65.90    64.89     6.22 o
   8   0   2  2073.75  2176.09    51.55 o
   9   0   2  1746.32  1762.20    39.92 o
  10   0   2  1024.58  1010.42    33.60 o
  11   0   2   645.99   634.23    23.67 o
 -11   1   2   477.41   457.72    17.05 o
 -11  -1   2   485.49   569.65    27.68 o
 -10   1   2   821.01   880.45    53.05 o
 -10  -1   2   907.82   945.73    42.02 o
  -9   1   2   778.73   812.05    27.98 o
  -9  -1   2   798.35   789.78    28.78 o
  -8   1   2  1852.38  1826.78    42.22 o
  -8  -1   2  1813.65  1818.06    48.64 o
  -7   1   2   977.25   959.38    20.96 o
  -7  -1   2   945.41   922.57    19.96 o
  -6   1   2  1226.65  1323.03    24.87 o
  -6  -1   2  1198.09  1286.82    24.17 o
  -5   1   2   349.99   363.75    11.83 o
  -5  -1   2   365.97   371.88     7.02 o
  -4   1   2  2869.66  2815.74    38.81 o
  -4  -1   2  2810.23  2734.71    30.99 o
  -3   1   2  1229.45  1219.83    21.06 o
  -3  -1   2  1154.56  1142.91    19.76 o
  -2   1   2  3725.09  3776.12    48.74 o
  -2  -1   2  3900.80  3894.36    51.15 o
  -1   1   2  8749.88  9303.71   119.14 o
  -1  -1   2  8837.57  9355.36   115.63 o
   0   1   2   923.55   834.41    12.24 o
   0  -1   2  1056.05   932.50    13.74 o
   1   1   2  4096.92  4074.79   127.27 o
   1  -1   2  4295.09  4339.95    64.19 o
   2   1   2   995.42   913.14    20.96 o
   2  -1   2   976.52   915.75    13.64 o
   3   1   2   431.70   436.16     7.62 o
   3  -1   2   444.19   453.01    12.03 o
   4   1   2  5631.73  6249.58    92.37 o
   4  -1   2  5476.32  5908.69    96.78 o
   5   1   2  1095.29  1043.32    14.94 o
   5  -1   2  1146.88  1098.68    22.06 o
   6   1   2  3117.95  3257.32    43.53 o
   6  -1   2  3244.66  3290.92    47.44 o
   7   1   2  1215.76  1247.71    25.77 o
   7  -1   2  1340.40  1387.21    25.87 o
   8   1   2   680.24   714.37    22.26 o
   8  -1   2   734.22   755.39    18.25 o
   9   1   2  1357.59  1414.29    35.60 o
   9  -1   2  1344.18  1332.45    38.51 o
  10   1   2   309.16   358.34    19.56 o
  10  -1   2   310.53   306.69    12.34 o
  11   1   2     1.47    -0.80     5.52 <
  11  -1   2     1.02     2.81    11.03 <
 -11   2   2   320.65   323.43    34.80 o
 -11  -2   2   286.24   595.72    59.67 o
 -10   2   2    13.49    79.23    46.03 <
 -10  -2   2    18.10    20.96     9.93 <
  -9   2   2     1.69     0.30     7.02 <
  -9  -2   2     3.31     4.21     5.22 <
  -8   2   2   131.42   149.13    11.33 o
  -8  -2   2   144.99   161.27    10.23 o
  -7   2   2  1485.62  1499.64    31.59 o
  -7  -2   2  1449.27  1468.15    34.10 o
  -6   2   2  4135.25  4119.52    71.31 o
  -6  -2   2  4179.84  4152.01    58.47 o
  -5   2   2   680.38   628.22    18.05 o
  -5  -2   2   643.73   572.56    10.03 o
  -4   2   2  1716.38  1690.39    27.38 o
  -4  -2   2  1807.14  1762.70    25.47 o
  -3   2   2  3038.87  2925.66    38.31 o
  -3  -2   2  3022.44  2870.70    37.91 o
  -2   2   2   264.93   247.92     6.92 o
  -2  -2   2   255.83   237.09     8.32 o
  -1   2   2    59.08    55.46     3.71 o
  -1  -2   2    57.04    56.76     5.72 o
   0   2   2  1391.19  1354.72    16.75 o
   0  -2   2  1498.42  1449.29    18.75 o
   1   2   2  8095.35  8572.70   104.70 o
   1  -2   2  8063.46  8379.74   103.40 o
   2   2   2  9968.52 10415.40   221.04 o
   2  -2   2 10240.40 10931.50   163.17 o
   3   2   2  1319.72  1133.78    23.87 o
   3  -2   2  1337.51  1207.49    23.67 o
   4   2   2  1713.04  1638.14    23.77 o
   4  -2   2  1668.70  1565.73    28.18 o
   5   2   2   168.82   182.93     7.12 o
   5  -2   2   168.37   170.59     9.03 o
   6   2   2    50.25    60.27     6.52 o
   6  -2   2    41.20    59.77    21.26 <
   7   2   2   240.51   236.08    10.83 o
   7  -2   2   231.81   265.97    47.44 o
   8   2   2    14.85    17.05     5.72 <
   8  -2   2    25.10    20.16     8.12 <
   9   2   2  1122.64  1111.11    22.16 o
   9  -2   2  1094.77  1060.77    24.67 o
  10   2   2   665.90   679.77    22.16 o
  10  -2   2   641.32   693.21    22.97 o
 -11  -3   2   488.81   537.35    68.10 o
 -10   3   2   649.59   683.48    31.99 o
 -10  -3   2   603.62   649.38    33.40 o
  -9   3   2  1366.95  1307.28    23.27 o
  -9  -3   2  1452.51  1403.66    68.30 o
  -8   3   2  1581.14  1569.94    25.67 o
  -8  -3   2  1599.03  1595.92    28.58 o
  -7   3   2   972.26   988.26    26.38 o
  -7  -3   2   969.75  1022.96    71.01 o
  -6   3   2   499.75   519.60    14.94 o
  -6  -3   2   486.51   475.88     9.93 o
  -5   3   2    59.51    64.39     9.63 o
  -5  -3   2    55.54    50.85    10.33 o
  -4   3   2  1234.90  1219.23    32.90 o
  -4  -3   2  1341.94  1362.14    22.57 o
  -3   3   2  2615.33  2633.32    38.61 o
  -3  -3   2  2689.39  2737.62    37.01 o
  -2   3   2  1765.64  1677.35    26.78 o
  -2  -3   2  1721.49  1601.43    22.47 o
  -1   3   2  9841.62 10831.00   141.41 o
  -1  -3   2  9630.84 10555.40   140.61 o
   0   3   2  6450.77  6707.00   103.50 o
   0  -3   2  6388.91  6645.92    83.94 o
   1   3   2  8982.97  9758.22   206.50 o
   1  -3   2  8830.20  9550.42   107.01 o
   2  -3   2  1689.12  1818.36    24.07 o
   3  -3   2  1160.11  1242.69    25.67 o
   4  -3   2   732.22   769.33    20.06 o
   5   3   2  3672.36  3842.01    53.96 o
   5  -3   2  3609.24  3718.35    53.86 o
   6   3   2  2239.78  2194.15    40.72 o
   6  -3   2  2192.82  2179.10    35.30 o
   7   3   2  1296.88  1275.39    21.86 o
   7  -3   2  1307.97  1329.24    32.49 o
   8   3   2   997.78   979.13    19.56 o
   8  -3   2  1003.59  1039.91    24.67 o
   9   3   2   264.61   245.21    10.53 o
   9  -3   2   295.70   307.49    15.75 o
  10  -3   2   176.70   173.60    20.26 o
 -10  -4   2    53.48    47.94    18.15 <
  -9   4   2    15.51    18.15    13.84 <
  -9  -4   2    16.69    22.36    14.54 <
  -8   4   2   762.98   644.46    38.61 o
  -8  -4   2   779.84   755.39    35.90 o
  -7   4   2  2600.52  2315.70   202.79 o
  -7  -4   2  2718.05  2651.07    86.75 o
  -6   4   2  1228.54  1197.46    39.11 o
  -6  -4   2  1216.05  1147.42    20.86 o
  -5   4   2  4061.94  4003.88   111.22 o
  -5  -4   2  4115.47  4060.75   111.92 o
  -4   4   2   911.82   970.31    38.71 o
  -4  -4   2   895.49   942.63    29.89 o
  -3   4   2   644.45   612.07    28.08 o
  -3  -4   2   549.08   494.03    12.24 o
  -2   4   2   807.19   811.85    23.87 o
  -2  -4   2   760.22   754.98    12.44 o
  -1   4   2   196.57   184.43    16.35 o
  -1  -4   2   202.21   191.65     7.92 o
   0  -4   2   262.72   269.58     5.72 o
   1  -4   2   707.29   660.51     9.63 o
   2  -4   2  1085.15  1066.28    11.43 o
   3  -4   2  3842.22  3919.24    67.19 o
   4  -4   2  1035.44  1031.48    19.16 o
   5  -4   2  1457.40  1497.73    28.28 o
   6  -4   2   259.94   277.90    15.85 o
   7  -4   2   101.79   298.26    63.38 o
   8  -4   2   335.88   382.81    33.90 o
   9  -4   2   452.88   437.06    17.55 o
  10  -4   2   477.57   466.65    23.57 o
 -10  -5   2   352.93   362.15    48.34 o
  -9  -5   2   764.17   799.01    40.52 o
  -8  -5   2   474.97   511.78    30.59 o
  -7   5   2   817.03   819.27    37.01 o
  -7  -5   2   833.45   760.30    71.61 o
  -6   5   2   169.49   182.73    19.16 o
  -6  -5   2   173.21   171.70    14.24 o
  -5   5   2   839.97   870.42    45.83 o
  -5  -5   2   807.21   797.61    44.13 o
  -4   5   2   465.89   488.01    32.69 o
  -4  -5   2   391.49   413.40    20.96 o
  -3   5   2  2336.10  2361.13    61.88 o
  -3  -5   2  2298.12  2277.69    25.87 o
  -2   5   2  2390.27  2486.89    61.88 o
  -2  -5   2  2265.89  2303.26    31.49 o
  -1  -5   2  3721.70  3723.77    43.93 o
   0  -5   2  1720.29  1692.90    21.16 o
   1  -5   2  1088.06  1130.97    12.74 o
   2  -5   2    84.35    86.65     4.21 o
   3  -5   2   377.47   389.12     7.72 o
   4  -5   2   413.19   422.22    16.45 o
   5  -5   2   857.28   872.72    21.86 o
   6  -5   2   608.85   611.07    21.86 o
   7  -5   2   674.11   720.18    22.57 o
   8  -5   2   607.82   664.52    49.94 o
   9  -5   2   245.36   277.90    27.58 o
  -9  -6   2   230.64   242.00    45.53 o
  -8  -6   2   279.34   272.29    27.68 o
  -7  -6   2   314.93   318.42    40.52 o
  -6  -6   2   862.98   840.73    40.12 o
  -5  -6   2  1404.18  1420.61    25.57 o
  -4  -6   2  1240.24  1235.27    21.86 o
  -3  -6   2   240.25   249.12     5.22 o
  -2  -6   2   895.45   880.25    12.44 o
  -1  -6   2    97.11    88.96     4.61 o
   0  -6   2  1037.07  1064.88    13.14 o
   1  -6   2   680.03   683.38     9.63 o
   2  -6   2  4473.49  4502.82    41.82 o
   3  -6   2  3060.88  3115.51    40.82 o
   4  -6   2  1083.10  1088.55    24.07 o
   5  -6   2   285.65   284.92    14.44 o
   6  -6   2    32.08    40.52     9.83 o
   7  -6   2   587.84   544.07    28.68 o
   8  -6   2   244.50   224.15    28.58 o
  -8  -7   2   853.10   877.24    46.94 o
  -7  -7   2   466.61   486.91    49.04 o
  -6  -7   2   136.43   133.69    21.36 o
  -5  -7   2     6.09    11.43     5.82 <
  -4  -7   2   717.77   704.44    20.96 o
  -3  -7   2   179.43   182.33     4.61 o
  -2  -7   2  1036.29  1030.08    12.24 o
  -1  -7   2  1174.11  1178.51    14.14 o
   0  -7   2  2554.39  2636.02    28.18 o
   1  -7   2   567.12   580.08     9.43 o
   2  -7   2   196.69   185.04     5.52 o
   3  -7   2    87.34    98.59     6.52 o
   4  -7   2   429.83   416.51     8.42 o
   5  -7   2   733.87   709.45    24.67 o
   6  -7   2  1096.09  1098.58    32.90 o
   7  -7   2  1041.99  1084.64    37.11 o
  -6  -8   2   241.65   228.56    20.66 o
  -5  -8   2   605.43   612.77    19.56 o
  -4  -8   2   388.60   402.36    10.93 o
  -3  -8   2    90.40    94.07     8.62 o
  -2  -8   2     5.50     6.72     3.51 <
  -1  -8   2    99.53   103.20     5.42 o
   0  -8   2    90.61   100.59     4.41 o
   1  -8   2   277.23   282.52     6.22 o
   2  -8   2   975.65   955.76    17.05 o
   3  -8   2  1206.32  1239.89    20.66 o
   4  -8   2   634.84   629.62    25.77 o
   5  -8   2   397.38   425.53    19.46 o
   6  -8   2   104.65   105.31    15.44 o
  -4  -9   2   247.23   279.61    14.34 o
  -3  -9   2   531.00   565.14    16.45 o
  -2  -9   2   755.54   803.62    23.57 o
  -1  -9   2   482.27   511.98    10.93 o
   0  -9   2   363.53   369.57     8.22 o
   1  -9   2   161.97   168.19     8.12 o
   2  -9   2    21.16    20.86     6.62 o
   3  -9   2    21.03    15.65    13.74 <
   4  -9   2   137.01   148.93    16.45 o
 -11   0   3    13.77    12.24     6.92 <
 -10   0   3  1141.55  1128.46    52.25 o
  -9   0   3   931.28  1041.21    44.93 o
  -8   0   3   917.06   958.07    22.47 o
  -7   0   3   935.54  1195.36   462.94 <
  -6   0   3  4510.98  4839.70    68.70 o
  -5   0   3   189.95   195.06     8.22 o
  -4   0   3  2281.98  2266.35    29.79 o
  -3   0   3   350.90   369.27     8.42 o
  -2   0   3  7606.37  7993.62   147.13 o
  -1   0   3  6927.57  7391.58   117.04 o
   0   0   3     6.26    13.84     3.91 o
   1   0   3 10897.20 11261.70   176.91 o
   2   0   3  1051.97   875.13    14.84 o
   3   0   3   391.61   356.73     9.03 o
   4   0   3   120.87   105.40     5.72 o
   5   0   3  1390.95  1381.40    24.07 o
   6   0   3  1060.53  1129.37    18.15 o
   7   0   3   410.51   430.35    11.13 o
   8   0   3   255.34   267.47     9.63 o
   9   0   3   454.12   438.37    11.83 o
  10   0   3     4.42    11.83     9.43 <
 -11   1   3   637.41   677.66    28.98 o
 -11  -1   3   600.54   641.86    41.02 o
 -10   1   3   473.31   410.99    46.43 o
 -10  -1   3   425.26   414.70    15.04 o
  -9   1   3    53.91   124.76    57.27 <
  -9  -1   3    55.73    66.09    13.14 o
  -8   1   3     0.27     5.52     7.72 <
  -8  -1   3     0.46     6.72     7.02 <
  -7   1   3   583.35   592.82    16.15 o
  -7  -1   3   535.53   532.44    14.44 o
  -6   1   3  1048.73  1033.19    23.87 o
  -6  -1   3   939.17   934.40    23.07 o
  -5   1   3  2340.06  2257.33    33.90 o
  -5  -1   3  2261.59  2193.54    27.58 o
  -4   1   3  5348.28  5326.51    71.01 o
  -4  -1   3  5531.75  5497.30    71.01 o
  -3   1   3  5701.19  5931.66    77.02 o
  -3  -1   3  5668.04  5829.16    76.42 o
  -2   1   3 40691.20 44285.30   697.92 o
  -2  -1   3 40738.50 44296.00   872.82 o
  -1   1   3  6223.95  6629.88    87.75 o
  -1  -1   3  6258.12  6702.89   105.40 o
   0   1   3   477.44   526.62    14.44 o
   0  -1   3   470.19   522.61    14.94 o
   1   1   3  1401.57  1323.53    21.66 o
   1  -1   3  1351.68  1286.22    25.57 o
   2   1   3  4303.91  4266.44    66.39 o
   2  -1   3  4373.79  4312.27   144.52 o
   3   1   3  6959.25  7704.08   113.43 o
   3  -1   3  6913.66  7213.16   109.92 o
   4   1   3  3742.86  3691.08    54.56 o
   4  -1   3  3625.11  3514.36    58.17 o
   5   1   3  2667.32  2654.08    40.12 o
   5  -1   3  2673.57  2674.13    45.93 o
   6   1   3  1789.83  1843.93    25.77 o
   6  -1   3  1863.52  1884.85    29.39 o
   7   1   3    94.83    92.87     4.71 o
   7  -1   3   116.10   103.50     9.33 o
   8   1   3   710.18   704.94    22.26 o
   8  -1   3   709.48   712.06    18.95 o
   9   1   3   633.18   684.38    23.77 o
   9  -1   3   639.14   671.34    19.96 o
  10   1   3   758.50   756.19    22.57 o
  10  -1   3   753.49   733.82    24.47 o
 -11   2   3   363.76   316.32    16.95 o
 -11  -2   3   384.75   486.21    29.89 o
 -10   2   3   262.34   255.34    12.14 o
 -10  -2   3   267.85   263.36    16.75 o
  -9   2   3   819.52   805.83    24.47 o
  -9  -2   3   836.40   832.41    27.38 o
  -8   2   3  1134.93  1140.70    27.78 o
  -8  -2   3  1107.18  1154.04    25.77 o
  -7   2   3  2268.18  2291.13    45.73 o
  -7  -2   3  2179.82  2182.71    34.20 o
  -6   2   3  1231.66  1252.72    27.48 o
  -6  -2   3  1230.20  1234.37    16.75 o
  -5   2   3    56.27    51.55     7.12 o
  -5  -2   3    69.28    62.18     5.72 o
  -4   2   3  1096.08  1164.77    19.96 o
  -4  -2   3  1086.42  1130.57    17.75 o
  -3   2   3  1400.37  1364.85    19.96 o
  -3  -2   3  1417.31  1385.31    20.56 o
  -2   2   3  1431.34  1304.37    25.57 o
  -2  -2   3  1462.94  1354.92    18.65 o
  -1   2   3  5391.29  5372.34    73.81 o
  -1  -2   3  5332.15  5334.73    95.98 o
   0   2   3  5648.84  5753.64    70.91 o
   0  -2   3  5846.67  5854.93    72.11 o
   1   2   3  2104.48  2070.09    25.77 o
   1  -2   3  2029.53  1968.49    30.49 o
   2   2   3  2478.17  2549.67   227.66 o
   2  -2   3  2627.68  2822.97    40.62 o
   3   2   3   139.13   140.01     7.42 o
   3  -2   3   115.72   108.31     6.22 o
   4   2   3     7.98    14.54     5.01 <
   4  -2   3     7.35    14.14     4.91 <
   5   2   3    19.75    24.17     4.61 o
   5  -2   3    23.34    29.79     5.82 o
   6   2   3   868.46   871.52    16.55 o
   6  -2   3   941.64   947.94    19.16 o
   7   2   3   243.96   260.25     9.23 o
   7  -2   3   232.65   243.80    13.14 o
   8   2   3  2862.09  2867.59    49.84 o
   8  -2   3  2828.73  2834.50    52.95 o
   9   2   3  1143.50  1166.77    23.27 o
   9  -2   3  1177.80  1213.71    29.28 o
  10   2   3   813.86   824.08    21.26 o
  10  -2   3   805.76   822.88    25.17 o
 -11   3   3   653.16   654.69    34.10 o
 -10   3   3   180.47   176.01    11.23 o
  -9   3   3   334.32   321.03    12.64 o
  -9  -3   3   345.52   351.42    12.84 o
  -8   3   3   616.47   637.44    16.85 o
  -8  -3   3   616.78   641.15    31.09 o
  -7   3   3  1030.66  1018.65    27.58 o
  -7  -3   3  1087.83  1058.16    19.56 o
  -6   3   3   765.42   733.02    18.75 o
  -6  -3   3   761.68   725.80    17.65 o
  -5   3   3  2266.84  2261.84    38.41 o
  -5  -3   3  2324.18  2327.03    37.91 o
  -4   3   3  3279.97  3305.56    64.89 o
  -4  -3   3  3324.15  3435.84    48.14 o
  -3   3   3  2208.30  2051.63    28.18 o
  -3  -3   3  2277.87  2116.42    29.18 o
  -2   3   3  1633.01  1634.03    21.76 o
  -2  -3   3  1691.44  1651.88    22.97 o
  -1   3   3  3473.31  3814.43    47.84 o
  -1  -3   3  3620.90  3908.00    50.45 o
   0   3   3   567.99   561.12     9.23 o
   0  -3   3   559.95   556.91    10.23 o
   1   3   3  1222.47  1267.17    16.75 o
   1  -3   3  1290.05  1319.02    16.75 o
   2   3   3  2350.52  2320.91    46.23 o
   2  -3   3  2466.41  2427.92    30.89 o
   3   3   3  2190.10  2045.82    37.71 o
   3  -3   3  2286.64  2159.55    39.51 o
   4   3   3  3098.29  3095.35   107.71 o
   4  -3   3  3213.77  3278.58    56.06 o
   5   3   3  1838.78  1935.10    30.79 o
   5  -3   3  1868.30  1977.42    37.61 o
   6   3   3  1597.53  1648.17    33.60 o
   6  -3   3  1578.20  1643.85    28.58 o
   7   3   3   647.20   633.53    14.44 o
   7  -3   3   620.28   591.71    16.25 o
   8   3   3   197.11   182.03     8.93 o
   8  -3   3   201.95   227.46    18.75 o
   9   3   3   333.02   285.43    11.23 o
   9  -3   3   343.97   320.83    15.44 o
  10  -3   3   463.61   479.79    19.86 o
 -10   4   3   357.32   355.83    27.68 o
 -10  -4   3   314.36   361.14    28.78 o
  -9   4   3   744.51   714.07    49.04 o
  -9  -4   3   764.44   832.81    52.25 o
  -8   4   3  1365.72  1191.65    46.94 o
  -8  -4   3  1351.68  1282.01    31.49 o
  -7   4   3   263.05   242.70    22.57 o
  -7  -4   3   186.75   201.48    31.29 o
  -6   4   3   132.04   123.36     5.62 o
  -6  -4   3   132.51   120.15    15.24 o
  -5   4   3   894.60   931.90    16.95 o
  -5  -4   3   935.36   951.75    17.25 o
  -4   4   3   378.43   385.61     9.03 o
  -4  -4   3   374.44   383.71     9.63 o
  -3   4   3   777.01   765.41    15.04 o
  -3  -4   3   759.33   752.58    13.64 o
  -2   4   3  1246.05  1234.47    21.16 o
  -2  -4   3  1228.06  1192.75    19.16 o
  -1   4   3  7999.11  8924.81   116.64 o
  -1  -4   3  7897.94  8582.82   114.83 o
   0   4   3  4088.87  4045.10    60.88 o
   0  -4   3  4127.18  4091.73    51.65 o
   1  -4   3  1657.51  1561.32    18.55 o
   2  -4   3   469.79   431.85     6.52 o
   3  -4   3   138.93   136.80    10.83 o
   4  -4   3    13.33    21.36     6.92 o
   5  -4   3   335.24   333.87    12.03 o
   6  -4   3   757.82   754.18    20.06 o
   7  -4   3  1693.58  1696.81    34.60 o
   8  -4   3   756.24   758.09    23.07 o
   9  -4   3   320.02   303.58    16.55 o
 -10  -5   3   389.81   404.17    33.40 o
  -9   5   3    63.27    70.70    19.96 o
  -9  -5   3    58.79    66.49    20.66 o
  -8   5   3   138.65   148.23    21.36 o
  -8  -5   3   143.36   155.35    33.10 o
  -7   5   3   399.50   440.37    39.11 o
  -7  -5   3   397.41   386.82    11.33 o
  -6   5   3  1356.29  1334.66    45.83 o
  -6  -5   3  1379.78  1366.95    58.27 o
  -5   5   3  1977.93  2029.47    58.67 o
  -5  -5   3  1960.46  1953.75    57.27 o
  -4   5   3  2062.35  2030.17    56.46 o
  -4  -5   3  2103.31  1979.12    30.89 o
  -3   5   3  3876.25  3891.96    97.08 o
  -3  -5   3  4015.68  3935.18    55.06 o
  -2   5   3   676.22   652.59    22.36 o
  -2  -5   3   685.38   650.28    14.94 o
  -1   5   3    66.37    62.18    13.54 o
  -1  -5   3    51.11    52.35     5.22 o
   0  -5   3   140.39   138.80     6.42 o
   1  -5   3  1034.63  1021.45    13.74 o
   2  -5   3  1314.97  1275.99    12.84 o
   3  -5   3  3457.81  3417.79    64.69 o
   4  -5   3   838.77   807.13    29.99 o
   5  -5   3  3007.96  2972.80    52.75 o
   6  -5   3   235.93   258.55    14.74 o
   7  -5   3    33.80    93.87    44.53 <
   8  -5   3   156.20   155.05    13.44 o
   9  -5   3   185.77   179.92    17.05 o
  -9  -6   3   828.75   833.11    46.53 o
  -8  -6   3  1196.21  1267.77    70.70 o
  -7   6   3  1245.06  1316.91    51.15 o
  -7  -6   3  1269.51  1276.69    49.74 o
  -6   6   3   275.92   320.93    25.27 o
  -6  -6   3   255.09   281.11    21.96 o
  -5   6   3    30.78    30.59    14.24 <
  -5  -6   3    22.80    19.66     9.73 <
  -4   6   3   108.96   116.24    16.35 o
  -4  -6   3   113.73   108.82    11.53 o
  -3   6   3   853.10   947.54    33.80 o
  -3  -6   3   844.87   851.26    13.24 o
  -2  -6   3  1060.98  1063.28    30.69 o
  -1  -6   3   822.19   771.73    15.04 o
   0  -6   3   783.75   785.97    14.24 o
   1  -6   3   737.59   737.23    10.63 o
   2  -6   3    24.52    20.96     2.41 o
   3  -6   3   147.04   148.53     5.42 o
   4  -6   3   565.46   588.10    18.05 o
   5  -6   3   115.57    95.48    11.43 o
   6  -6   3   103.53    96.98    14.44 o
   7  -6   3   583.90   574.16    20.06 o
   8  -6   3   907.18   930.99    29.39 o
  -8  -7   3     7.60     5.72    27.68 <
  -7  -7   3   170.10   205.09    25.98 o
  -6  -7   3   157.92   147.33    20.66 o
  -5  -7   3  1136.55  1113.02    27.68 o
  -4  -7   3   762.98   741.45    17.85 o
  -3  -7   3  1164.26  1140.40    15.04 o
  -2  -7   3   546.59   533.24    10.23 o
  -1  -7   3   522.89   517.50     8.83 o
   0  -7   3   534.72   502.25    10.83 o
   1  -7   3    85.34    80.73     4.41 o
   2  -7   3  1812.06  1767.31    17.75 o
   3  -7   3   417.39   425.63     9.93 o
   4  -7   3   927.69   922.47    25.77 o
   5  -7   3   484.61   483.80    21.36 o
   6  -7   3   184.21   152.64    13.74 o
   7  -7   3    89.81    80.63    21.16 o
  -6  -8   3   140.11   136.49    22.77 o
  -5  -8   3   570.72   539.96    25.17 o
  -4  -8   3    22.33    16.85     7.02 <
  -3  -8   3    50.78    55.56     8.12 o
  -2  -8   3   532.37   549.99    25.57 o
  -1  -8   3  1641.49  1651.78    19.96 o
   0  -8   3  1453.79  1508.76    18.35 o
   1  -8   3   305.47   335.67     6.72 o
   2  -8   3   360.98   371.67    10.73 o
   3  -8   3   238.80   211.91     9.03 o
   4  -8   3   147.72   142.91    11.23 o
   5  -8   3    98.32   109.01    13.54 o
   6  -8   3   506.79   546.58    23.17 o
  -4  -9   3   894.36   946.34    31.99 o
  -3  -9   3   680.54   707.85    21.86 o
  -2  -9   3   635.72   635.84    18.35 o
  -1  -9   3   181.44   182.13     8.52 o
   0  -9   3   213.26   222.95     7.82 o
   1  -9   3   114.58   120.65     8.52 o
   2  -9   3   374.58   389.33    12.54 o
   3  -9   3   352.90   345.50    18.85 o
   4  -9   3   535.98   554.60    26.48 o
 -11   0   4     5.03    10.23     8.02 <
 -10   0   4   507.01   504.26   102.00 o
  -9   0   4   378.71   412.19    15.14 o
  -8   0   4     0.51     4.41     5.32 <
  -7   0   4   264.07   270.08    39.92 o
  -6   0   4    44.08    58.47     7.82 o
  -5   0   4   694.70   642.96    13.14 o
  -4   0   4  7019.62  7230.61   147.93 o
  -3   0   4  2372.56  2359.42    43.43 o
  -2   0   4 48474.80 52760.60  1057.86 o
  -1   0   4   401.97   316.72    19.66 o
   0   0   4   673.06   693.30    17.05 o
   1   0   4    55.31    89.66    10.73 o
   2   0   4   207.62   197.57     6.62 o
   3   0   4    50.30    45.83     4.81 o
   4   0   4  2596.27  2563.01    42.52 o
   5   0   4  1212.20  1243.70    22.47 o
   6   0   4  3744.19  3845.82    73.41 o
   7   0   4  1526.27  1573.35    26.68 o
   8   0   4    16.77    26.18     7.82 o
   9   0   4   175.68   183.63    12.44 o
  10   0   4    32.13     9.53     9.33 <
 -11   1   4    83.27   133.89    47.84 <
 -11  -1   4    85.35   115.93    53.45 <
 -10   1   4   195.09   212.62    20.46 o
 -10  -1   4   201.92   195.87    19.16 o
  -9   1   4   442.09   459.43    18.65 o
  -9  -1   4   421.91   449.90    18.35 o
  -8   1   4  1540.53  1545.37    32.39 o
  -8  -1   4  1519.95  1518.59    31.49 o
  -7   1   4  2031.47  2029.77    39.01 o
  -7  -1   4  2085.90  2116.52    34.20 o
  -6   1   4  3692.31  3741.12    56.46 o
  -6  -1   4  3827.38  3884.64    77.32 o
  -5   1   4  1728.37  1712.35    25.07 o
  -5  -1   4  1762.02  1725.59    26.58 o
  -4   1   4   239.17   255.24     8.22 o
  -4  -1   4   294.51   317.52    13.84 o
  -3   1   4  3655.54  3732.70    49.44 o
  -3  -1   4  3633.21  3689.47    59.77 o
  -2   1   4 35518.70 39193.60   609.86 o
  -2  -1   4 36003.90 39869.00   838.83 o
  -1   1   4  3214.84  3170.67    52.35 o
  -1  -1   4  3014.56  3016.93   122.75 o
   0   1   4  5823.58  5943.59   254.54 o
   0  -1   4  5919.27  6181.88   104.00 o
   1   1   4  2701.93  2504.24    50.35 o
   1  -1   4  2466.37  2258.73    36.71 o
   2   1   4  9910.39 10441.00   296.66 o
   2  -1   4  9700.05 10375.30   164.88 o
   3   1   4  6598.87  7138.45    89.96 o
   3  -1   4  6404.27  6836.07    88.66 o
   4   1   4  1014.57  1053.65    17.75 o
   4  -1   4  1028.06  1057.76    20.96 o
   5   1   4    51.77    55.96     5.22 o
   5  -1   4    53.94    61.88     9.43 o
   6   1   4   234.52   244.31     9.23 o
   6  -1   4   262.00   275.90    14.54 o
   7   1   4   438.90   462.74     9.83 o
   7  -1   4   362.19   381.50    13.84 o
   8   1   4  1679.92  1659.30    34.20 o
   8  -1   4  1701.94  1706.23    30.49 o
   9   1   4   646.15   687.59    20.46 o
   9  -1   4   688.08   711.26    16.95 o
  10   1   4   726.50   727.40    19.76 o
  10  -1   4   750.83   748.47    22.26 o
 -11   2   4   536.84   489.52    15.65 o
 -11  -2   4   495.46   452.41    18.45 o
 -10   2   4   664.78   652.79    20.76 o
 -10  -2   4   663.80   668.53    22.26 o
  -9   2   4   470.57   464.84    18.95 o
  -9  -2   4   461.96   439.27    15.65 o
  -8   2   4   270.40   277.70    14.94 o
  -8  -2   4   272.61   276.20    15.65 o
  -7   2   4    28.57    39.31     8.83 o
  -7  -2   4    26.33    29.39     4.71 o
  -6   2   4   597.83   599.13    13.34 o
  -6  -2   4   620.11   611.27    11.63 o
  -5   2   4  1656.61  1613.57    25.27 o
  -5  -2   4  1632.71  1548.28    23.07 o
  -4   2   4  2272.48  2189.73    31.29 o
  -4  -2   4  2180.66  2044.51    29.89 o
  -3   2   4  4440.59  4388.79    57.37 o
  -3  -2   4  4214.81  4150.81    98.89 o
  -2   2   4  3013.06  2996.17    41.32 o
  -2  -2   4  2969.76  2955.55    39.61 o
  -1   2   4  2207.54  2163.26    30.89 o
  -1  -2   4  2037.96  1992.36    32.90 o
   0   2   4  1334.49  1296.15    17.65 o
   0  -2   4  1287.27  1253.53    21.76 o
   1   2   4   682.88   728.51    12.44 o
   1  -2   4   694.17   721.39    16.75 o
   2   2   4  1391.94  1457.72    18.65 o
   2  -2   4  1478.18  1545.37    26.18 o
   3   2   4   666.94   730.01    19.96 o
   3  -2   4   548.23   601.94    12.44 o
   4   2   4  1296.45  1183.92    28.48 o
   4  -2   4  1271.78  1155.64    31.29 o
   5   2   4  4137.72  4115.90    87.45 o
   5  -2   4  4163.67  4214.19    74.31 o
   6   2   4   551.77   561.92    14.74 o
   6  -2   4   665.57   695.71    21.66 o
   7   2   4  1044.16  1062.67    19.16 o
   7  -2   4   953.24   972.41    19.56 o
   8   2   4   317.77   313.91     9.83 o
   8  -2   4   308.48   306.29    13.54 o
   9   2   4   104.83    92.77     8.22 o
   9  -2   4   109.56   115.63    10.63 o
  10   2   4    20.37    22.26     9.43 <
  10  -2   4    21.76    20.36     9.23 <
 -11   3   4     5.73     2.11    18.15 <
 -10   3   4     4.79     4.21     4.21 <
 -10  -3   4     9.02     4.21     7.12 <
  -9   3   4   700.84   684.68    22.97 o
  -9  -3   4   691.69   692.00    23.87 o
  -8   3   4  1222.30  1227.05    33.10 o
  -8  -3   4  1232.32  1253.93    29.89 o
  -7   3   4  1468.15  1469.15    31.79 o
  -7  -3   4  1361.26  1368.66    39.82 o
  -6   3   4  2672.25  2611.65    50.65 o
  -6  -3   4  2658.93  2637.03    45.23 o
  -5   3   4  2489.42  2407.96    34.90 o
  -5  -3   4  2387.40  2475.16   273.39 o
  -4   3   4   473.27   475.98    11.43 o
  -4  -3   4   465.55   478.38    12.94 o
  -3   3   4   141.74   160.06    10.63 o
  -3  -3   4   137.43   159.56     9.13 o
  -2   3   4  2178.15  2250.21    30.89 o
  -2  -3   4  2146.05  2190.13    30.29 o
  -1   3   4  5379.15  5660.17    73.41 o
  -1  -3   4  5297.11  5527.89    87.15 o
   0   3   4  2374.31  2196.25    27.18 o
   0  -3   4  2456.99  2244.49    28.78 o
   1   3   4  6049.51  6437.92   126.17 o
   1  -3   4  6214.07  6609.22   103.40 o
   2   3   4  2849.67  2832.29    39.51 o
   2  -3   4  2883.47  2838.41    43.63 o
   3   3   4  3542.54  3605.43    73.91 o
   3  -3   4  3481.19  3594.60    47.14 o
   4   3   4   911.96   882.55    21.66 o
   4  -3   4   878.12   873.83    19.96 o
   5   3   4    70.30    72.71     4.81 o
   5  -3   4    75.40    77.22    10.43 o
   6   3   4   380.45   378.19     9.63 o
   6  -3   4   382.66   369.07    17.05 o
   7   3   4   802.92   816.16    18.45 o
   7  -3   4   784.82   776.15    22.47 o
   8   3   4  1178.44  1177.00    23.07 o
   8  -3   4  1165.57  1136.59    26.88 o
   9  -3   4  1054.00  1027.87    29.39 o
  10  -3   4   517.31   481.89    21.96 o
 -10   4   4   153.62   194.46    29.18 o
 -10  -4   4   171.44    -4.21    18.15 <
  -9   4   4   351.81   352.22    25.57 o
  -9  -4   4   366.61   340.99    28.58 o
  -8   4   4   114.77    85.05     8.83 o
  -8  -4   4   131.71   130.78     9.13 o
  -7   4   4   531.47   516.79    35.50 o
  -7  -4   4   518.67   532.04    26.68 o
  -6   4   4    40.79    47.04     6.12 o
  -6  -4   4    32.79    41.82     6.72 o
  -5   4   4   780.68   804.23    16.55 o
  -5  -4   4   820.46   830.70    16.95 o
  -4   4   4  1978.77  1990.26    32.69 o
  -4  -4   4  1977.37  1945.43    33.90 o
  -3   4   4  4296.98  4283.09    57.57 o
  -3  -4   4  4330.80  4222.51    56.06 o
  -2   4   4  3192.42  3089.03    41.42 o
  -2  -4   4  3137.59  2998.67    42.02 o
  -1   4   4   977.11   902.51    15.14 o
  -1  -4   4   996.28   909.23    14.84 o
   0   4   4  2357.09  2497.12    33.00 o
   0  -4   4  2364.56  2460.42    33.10 o
   1   4   4    18.63    25.47     3.01 o
   1  -4   4    16.57    25.98     3.81 o
   2   4   4   136.07   128.27     5.72 o
   2  -4   4   118.96   112.12     5.11 o
   3  -4   4  1465.32  1379.59    34.30 o
   4  -4   4  1208.35  1190.54    29.08 o
   5  -4   4  1702.89  1737.73    39.82 o
   6  -4   4  1261.12  1296.25    27.58 o
   7  -4   4   286.39   301.27    17.25 o
   8  -4   4   215.86   252.83    21.36 o
   9  -4   4    30.73    34.40    13.74 <
 -10   5   4   175.03   144.62    25.57 o
 -10  -5   4   175.71   163.87    26.28 o
  -9   5   4   238.24   229.26    39.82 o
  -9  -5   4   251.00   252.33    26.98 o
  -8   5   4   500.42   486.91    30.19 o
  -8  -5   4   502.66   464.95    62.58 o
  -7   5   4   780.63   770.53    34.80 o
  -7  -5   4   778.98   810.04    35.90 o
  -6   5   4   650.12   602.84    42.32 o
  -6  -5   4   717.72   698.82    43.73 o
  -5   5   4   790.97   780.06    35.90 o
  -5  -5   4   884.40   858.58    15.65 o
  -4   5   4   735.47   758.69    15.55 o
  -4  -5   4   752.70   772.13    19.16 o
  -3   5   4   622.37   660.41    14.54 o
  -3  -5   4   615.78   648.78    15.55 o
  -2   5   4   454.45   474.67    28.28 o
  -2  -5   4   495.46   484.60    11.73 o
  -1   5   4   588.26   554.80    18.45 o
  -1  -5   4   617.02   570.75    12.44 o
   0   5   4  1226.76  1283.81    35.90 o
   0  -5   4  1254.92  1269.07    19.36 o
   1  -5   4  3640.59  3689.37    43.02 o
   2  -5   4  2686.83  2701.11    36.91 o
   3  -5   4   849.80   836.62    24.47 o
   4  -5   4  3239.95  3225.33    61.08 o
   5  -5   4   259.52   269.68    14.74 o
   6  -5   4  1012.09   946.14    27.28 o
   7  -5   4  1317.78  1290.93    30.99 o
   8  -5   4   585.20   560.82    29.59 o
   9  -5   4   612.25   620.39    32.59 o
  -9  -6   4   484.63   533.84    56.46 o
  -8   6   4   187.63   207.90    26.68 o
  -8  -6   4   178.89   203.29    26.68 o
  -7   6   4    41.79    51.15    29.18 <
  -7  -6   4    39.94    49.04    29.49 <
  -6   6   4    12.89    19.16    23.47 <
  -6  -6   4    12.68    24.17    14.24 <
  -5   6   4   720.26   757.39    44.83 o
  -5  -6   4   740.19   734.22    24.07 o
  -4   6   4  1872.00  1991.46    70.70 o
  -4  -6   4  1916.58  1916.64    30.89 o
  -3   6   4  2325.04  2397.03    76.02 o
  -3  -6   4  2273.88  2246.40    35.90 o
  -2   6   4   655.49   712.66    34.10 o
  -2  -6   4   635.24   649.68    15.75 o
  -1  -6   4  1396.34  1377.28    20.16 o
   0  -6   4   705.26   696.21    14.74 o
   1  -6   4  1081.71  1126.26    16.85 o
   2  -6   4   458.21   435.76     6.52 o
   3  -6   4  1599.39  1568.14    37.11 o
   4  -6   4  1240.38  1244.80    29.69 o
   5  -6   4  1187.22  1245.00    31.19 o
   6  -6   4   860.93   846.15    24.97 o
   7  -6   4   196.88   179.52    17.95 o
   8  -6   4   182.04   179.22    21.06 o
  -8  -7   4   784.31   868.31    48.34 o
  -7  -7   4   607.70   620.19    54.36 o
  -6  -7   4  1074.71  1054.65    28.28 o
  -5  -7   4   733.23   708.55    16.15 o
  -4  -7   4   111.63   113.63     7.92 o
  -3  -7   4   244.06   240.60     7.72 o
  -2  -7   4   922.78   861.89    16.15 o
  -1  -7   4  1679.30  1632.62    23.77 o
   0  -7   4   918.26   937.91    14.14 o
   1  -7   4  1932.36  1915.34    22.16 o
   2  -7   4   890.50   867.51    10.13 o
   3  -7   4   650.35   670.74    20.66 o
   4  -7   4   126.77   125.06    11.73 o
   5  -7   4   137.30   135.79    13.44 o
   6  -7   4    69.31    80.53    15.34 o
   7  -7   4   278.10   257.34    17.15 o
  -6  -8   4    23.48    37.31    30.19 <
  -5  -8   4   279.34   263.06    15.44 o
  -4  -8   4   771.43   795.90    29.39 o
  -3  -8   4   643.84   634.13    13.14 o
  -2  -8   4   951.50   990.66    18.45 o
  -1  -8   4   711.87   754.18    36.91 o
   0  -8   4   186.73   193.56     9.73 o
   1  -8   4    20.99    18.75     3.81 o
   2  -8   4    98.85   102.80     7.72 o
   3  -8   4   170.30   183.53    11.13 o
   4  -8   4   874.98   876.74    30.69 o
   5  -8   4   825.59   785.77    25.37 o
  -4  -9   4    85.18   241.00   151.74 <
  -3  -9   4    15.46    90.46    82.44 <
  -2  -9   4    13.75   129.47    16.55 o
  -1  -9   4   408.16   413.80    12.03 o
   0  -9   4   388.80   397.05     8.83 o
   1  -9   4   562.17   587.80    14.54 o
   2  -9   4   553.24   562.13    18.75 o
   3  -9   4   208.21   187.94    16.75 o
 -11   0   5     7.59     7.72    11.93 <
 -10   0   5   187.98   178.42    16.05 o
  -9   0   5    31.53   158.56   100.99 <
  -8   0   5     9.72     8.62     7.62 <
  -7   0   5  2210.05  2166.17    35.60 o
  -6   0   5  6042.62  6138.25    86.55 o
  -5   0   5  1327.84  1230.46    20.86 o
  -4   0   5  2801.62  2566.12    45.23 o
  -3   0   5   384.89   390.03    16.55 o
  -2   0   5   722.05   646.87    18.95 o
  -1   0   5    57.20    75.42    12.24 o
   0   0   5   205.32   197.47    10.33 o
   1   0   5  2850.29  2612.56    43.02 o
   2   0   5  7067.30  7304.83   226.96 o
   3   0   5  2863.99  2763.09    47.34 o
   4   0   5  3233.64  3112.10   100.59 o
   5   0   5  1083.93  1044.22    22.47 o
   6   0   5   233.92   239.69    10.23 o
   7   0   5   801.41   808.94    17.45 o
   8   0   5     1.42     7.52     4.91 <
   9   0   5   719.97   739.74    17.35 o
  10   0   5   373.84   345.00    21.16 o
 -11   1   5   550.52   511.78    23.07 o
 -11  -1   5   547.74   543.77    21.06 o
 -10   1   5  1042.47   998.29    28.58 o
 -10  -1   5  1053.57  1031.78    27.68 o
  -9   1   5  1052.37  1083.33    27.28 o
  -9  -1   5  1083.81  1112.72    30.19 o
  -8   1   5  1190.31  1176.10    27.58 o
  -8  -1   5  1217.20  1247.21   106.11 o
  -7   1   5   439.27   440.88    13.84 o
  -7  -1   5   403.59   390.73    14.54 o
  -6   1   5   474.35   483.00    14.74 o
  -6  -1   5   492.05   500.05    15.44 o
  -5   1   5   256.33   242.50     9.13 o
  -5  -1   5   253.23   231.07    10.93 o
  -4   1   5  4172.06  4226.22    60.78 o
  -4  -1   5  4023.89  4030.26    96.18 o
  -3   1   5  6593.99  7078.07    96.58 o
  -3  -1   5  6663.08  7060.72   310.80 o
  -2   1   5  8489.24  8930.83   242.20 o
  -2  -1   5  8335.16  8785.41   270.78 o
  -1   1   5  2861.72  2622.99    43.93 o
  -1  -1   5  2839.86  2652.17    45.13 o
   0   1   5  3663.20  3723.47   155.85 o
   0  -1   5  3620.12  3647.95    64.19 o
   1   1   5  2306.32  2130.36    36.61 o
   1  -1   5  2470.81  2261.94    37.01 o
   2   1   5   920.60   986.45    19.56 o
   2  -1   5   965.73  1036.00    21.66 o
   3   1   5   228.53   275.40     8.32 o
   3  -1   5   206.17   259.55    11.33 o
   4   1   5  1664.68  1655.79    26.98 o
   4  -1   5  1735.89  1711.95    23.27 o
   5   1   5  3055.09  3033.47    48.64 o
   5  -1   5  3102.87  3048.32    53.55 o
   6   1   5  1069.58  1114.82    43.22 o
   6  -1   5  1184.87  1218.02    28.98 o
   7   1   5  2723.59  2813.44    40.22 o
   7  -1   5  2605.70  2698.50    52.25 o
   8   1   5  1025.72  1042.82    20.46 o
   8  -1   5   962.55   973.32    25.27 o
   9   1   5   278.06   289.14    17.35 o
   9  -1   5   276.42   281.21    13.94 o
  10   1   5    72.55    73.51    10.03 o
  10  -1   5    64.98    72.31     9.53 o
 -11   2   5   230.15   191.76    17.85 o
 -11  -2   5   240.54   253.53    54.16 o
 -10   2   5   126.39   115.43    14.14 o
 -10  -2   5   126.09   120.15    14.94 o
  -9   2   5    20.02    19.36    13.14 <
  -9  -2   5    15.08    15.95     6.42 <
  -8   2   5   608.58   623.00    18.75 o
  -8  -2   5   627.83   644.26    20.36 o
  -7   2   5   443.01   449.00    14.24 o
  -7  -2   5   443.28   442.88    13.54 o
  -6   2   5  1671.68  1655.49    28.18 o
  -6  -2   5  1751.49  1678.86    35.80 o
  -5   2   5  2209.07  2260.84    34.10 o
  -5  -2   5  2347.68  2342.68    44.13 o
  -4   2   5   341.57   316.62     9.93 o
  -4  -2   5   363.79   334.27    18.75 o
  -3   2   5  4911.15  5065.35    68.00 o
  -3  -2   5  4854.19  5111.99   195.26 o
  -2   2   5  2119.12  1996.78    27.98 o
  -2  -2   5  2120.89  2023.55    38.01 o
  -1   2   5   553.15   549.89    10.93 o
  -1  -2   5   547.16   553.40    20.36 o
   0   2   5  2114.53  2088.64    27.68 o
   0  -2   5  2128.02  2079.41    33.60 o
   1   2   5  8810.81  9392.27   362.15 o
   1  -2   5  8790.97  9507.80   151.24 o
   2   2   5 12922.90 13844.10   418.91 o
   2  -2   5 12827.60 13919.40   235.68 o
   3   2   5  6089.96  6402.72   103.20 o
   3  -2   5  6071.17  6317.27   146.82 o
   4   2   5  2030.04  2001.49    28.28 o
   4  -2   5  1957.04  1914.04    26.18 o
   5   2   5   742.48   782.26    14.24 o
   5  -2   5   804.95   819.57    20.96 o
   6   2   5    44.93    56.46    10.63 o
   6  -2   5    39.76    60.98     7.62 o
   7   2   5    46.14    51.65     5.11 o
   7  -2   5    54.62    57.47    10.53 o
   8   2   5   460.67   452.01    13.64 o
   8  -2   5   454.76   466.35    17.75 o
   9   2   5   408.26   419.92    16.85 o
   9  -2   5   381.84   418.21    17.45 o
  10   2   5   416.11   410.29    18.05 o
  10  -2   5   414.23   410.29    16.55 o
 -11   3   5   115.77   152.14    20.66 o
 -10   3   5   596.77   576.87    31.49 o
 -10  -3   5   661.38   633.73    20.26 o
  -9   3   5  1502.97  1472.66    40.72 o
  -9  -3   5  1509.91  1442.67    34.00 o
  -8   3   5   579.99   551.29    21.36 o
  -8  -3   5   582.96   564.43    21.36 o
  -7   3   5   709.45   729.81    21.56 o
  -7  -3   5   706.70   746.76    16.65 o
  -6   3   5    12.60    11.13     7.22 <
  -6  -3   5    16.49    15.55     6.62 <
  -5   3   5   125.62   128.37     8.12 o
  -5  -3   5   131.51   138.10     9.63 o
  -4   3   5  1367.21  1335.06    22.57 o
  -4  -3   5  1442.39  1404.16    22.87 o
  -3   3   5  1629.68  1554.20    22.67 o
  -3  -3   5  1494.19  1421.01    24.47 o
  -2   3   5  3679.28  3693.98    48.84 o
  -2  -3   5  3894.42  3825.77    53.76 o
  -1   3   5  4473.60  4387.89    56.56 o
  -1  -3   5  4431.54  4332.53    69.00 o
   0   3   5  1862.55  1707.84    24.27 o
   0  -3   5  1940.31  1814.95    30.19 o
   1   3   5   166.86   121.25     5.82 o
   1  -3   5   150.32   104.80     7.82 o
   2   3   5  1903.25  2129.96    26.58 o
   2  -3   5  1838.00  2034.28    31.39 o
   3   3   5   712.99   717.98    22.36 o
   3  -3   5   717.19   709.25    12.54 o
   4   3   5  1560.28  1521.20    37.01 o
   4  -3   5  1560.74  1590.70    33.80 o
   5   3   5  1222.05  1179.71    25.98 o
   5  -3   5  1133.41  1155.34    25.87 o
   6   3   5   999.94  1011.83    18.55 o
   6  -3   5   935.95   958.77    27.08 o
   7   3   5  1066.76  1081.73    20.96 o
   7  -3   5  1086.46  1087.95    22.87 o
   8   3   5   492.86   515.29    12.54 o
   8  -3   5   480.79   510.98    17.75 o
   9  -3   5   365.38   369.37    19.76 o
 -10   4   5    99.42   121.15    20.26 o
  -9   4   5    95.17    66.99    10.83 o
  -9  -4   5    88.32    78.73    45.53 <
  -8   4   5    56.64    55.16     9.33 o
  -8  -4   5    66.33    83.44     8.42 o
  -7   4   5   684.95   637.34    20.96 o
  -7  -4   5   570.20   577.17    18.85 o
  -6   4   5   793.29   772.84    21.16 o
  -6  -4   5   846.73   883.35    85.75 o
  -5   4   5  2222.37  2219.12    34.30 o
  -5  -4   5  2191.20  2191.04    47.94 o
  -4   4   5   749.84   740.84    14.44 o
  -4  -4   5   724.70   722.99    18.55 o
  -3   4   5   720.82   703.03    13.24 o
  -3  -4   5   711.79   690.30    14.84 o
  -2   4   5    78.51    73.01     5.32 o
  -2  -4   5    68.91    64.29     5.11 o
  -1   4   5   104.76    92.67     5.82 o
  -1  -4   5    99.56    78.43     8.02 o
   0   4   5    50.10    43.12     5.01 o
   0  -4   5    76.04    70.50     4.41 o
   1   4   5  1378.13  1364.55    19.16 o
   1  -4   5  1298.08  1277.60    24.07 o
   2   4   5  2212.98  2299.65    33.40 o
   2  -4   5  2211.02  2296.54    31.29 o
   3   4   5  3374.75  3357.41    67.50 o
   3  -4   5  3402.29  3373.26    43.83 o
   4   4   5  2309.93  2017.74    40.92 o
   4  -4   5  2247.16  2229.75    42.72 o
   5  -4   5   479.90   470.26    17.25 o
   6  -4   5   471.16   447.29    23.97 o
   7   4   5   235.67   177.71     8.12 o
   7  -4   5   224.30   210.61    12.14 o
   8  -4   5   216.87   226.25    13.64 o
   9  -4   5   536.08   537.35    20.96 o
 -10   5   5   347.77   358.64    46.23 o
  -9   5   5   573.14   587.20    34.50 o
  -9  -5   5   581.75   623.80    37.01 o
  -8   5   5   458.77   472.37    42.32 o
  -8  -5   5   446.91   428.94    38.41 o
  -7   5   5   392.37   392.43    25.98 o
  -7  -5   5   383.45   411.99    40.52 o
  -6   5   5   440.32   412.89    14.74 o
  -6  -5   5   418.79   395.85    28.98 o
  -5   5   5  1666.89  1658.60    31.79 o
  -5  -5   5  1691.43  1637.74    33.40 o
  -4   5   5  1018.67  1010.92    22.47 o
  -4  -5   5   999.72  1000.69    25.87 o
  -3   5   5  1150.22  1181.62    19.46 o
  -3  -5   5  1240.63  1259.04    23.87 o
  -2   5   5  1442.61  1474.56    22.26 o
  -2  -5   5  1359.36  1378.19    24.47 o
  -1   5   5  1015.85   999.89    19.56 o
  -1  -5   5  1018.93   990.36    16.25 o
   0   5   5  1981.62  1985.64    35.00 o
   0  -5   5  1959.93  1957.26    27.88 o
   1   5   5  1033.57  1083.13    33.80 o
   1  -5   5  1062.32  1121.44    26.48 o
   2   5   5   262.23   248.12     8.52 o
   2  -5   5   243.48   250.52     8.22 o
   3  -5   5   733.76   724.80    27.88 o
   4  -5   5   562.50   573.86    21.76 o
   5  -5   5  1419.56  1476.27    38.21 o
   6  -5   5  1543.24  1567.63    31.59 o
   7  -5   5   614.01   597.63    21.26 o
   8  -5   5   677.22   681.97    21.96 o
  -9   6   5   143.71   132.99    26.28 o
  -9  -6   5   136.44   126.17    26.98 o
  -8   6   5   335.44   360.04    44.43 o
  -8  -6   5   305.40   308.49    46.23 o
  -7   6   5   616.87   644.06    34.80 o
  -7  -6   5   615.73   658.60    35.50 o
  -6   6   5   421.36   436.06    27.38 o
  -6  -6   5   357.49   377.49    26.68 o
  -5   6   5   202.12   230.27    19.96 o
  -5  -6   5   207.76   191.15    15.95 o
  -4   6   5  1728.65  1757.58    64.69 o
  -4  -6   5  1748.95  1720.18    30.39 o
  -3   6   5  1255.79  1274.89    39.82 o
  -3  -6   5  1251.32  1255.93    24.47 o
  -2   6   5   121.68   108.01    12.44 o
  -2  -6   5   116.13   113.93     7.42 o
  -1   6   5    26.08    22.06    13.54 <
  -1  -6   5    29.61    31.59     5.82 o
   0  -6   5   269.37   283.42     7.92 o
   1  -6   5  4446.57  4544.04    55.46 o
   2  -6   5  1172.03  1160.46    19.46 o
   3  -6   5  1472.26  1474.46    36.91 o
   4  -6   5  1855.71  1844.53    45.13 o
   5  -6   5   157.51   160.36    12.14 o
   6  -6   5    70.60    69.20    13.74 o
   7  -6   5     7.21    10.03    10.33 <
   8  -6   5   131.87   143.41    21.66 o
  -8  -7   5   163.71   164.58    44.83 o
  -7   7   5   143.57   164.18    25.98 o
  -7  -7   5   144.95   153.54    25.27 o
  -6   7   5    19.90    30.89    17.05 <
  -6  -7   5    23.30    30.89    17.05 <
  -5   7   5   220.71   243.50    23.87 o
  -5  -7   5   221.51   247.21    21.26 o
  -4   7   5   115.72   137.60    17.05 o
  -4  -7   5    95.95    93.27     8.12 o
  -3   7   5   673.40   759.90    31.29 o
  -3  -7   5   652.51   717.07    73.61 o
  -2  -7   5   970.90   992.77    17.45 o
  -1  -7   5  1185.02  1166.67    20.06 o
   0  -7   5  1459.40  1471.46    21.26 o
   1  -7   5  1213.06  1240.69    20.86 o
   2  -7   5   214.54   198.07     7.42 o
   3  -7   5   511.89   506.16    18.65 o
   4  -7   5   369.85   381.10    17.85 o
   5  -7   5   731.27   697.22    25.87 o
   6  -7   5   585.50   565.43    22.97 o
  -6  -8   5  1360.17  1398.75    42.12 o
  -5  -8   5  1034.74  1029.68    66.29 o
  -4  -8   5   329.82   518.30   143.41 o
  -3  -8   5    70.67    67.39     5.42 o
  -2  -8   5   110.41   126.47     7.02 o
  -1  -8   5   122.79   139.00    12.74 o
   0  -8   5   403.43   432.15     8.73 o
   1  -8   5   268.40   263.06     5.82 o
   2  -8   5   971.51  1009.32    23.27 o
   3  -8   5   571.30   590.31    24.57 o
   4  -8   5   675.79   689.49    20.56 o
   5  -8   5   356.40   385.52    19.26 o
  -4  -9   5   361.52   408.98    76.12 o
  -3  -9   5   507.89   702.93    73.11 o
  -2  -9   5   640.99   693.00    19.86 o
  -1  -9   5   381.10   388.22     9.73 o
   0  -9   5   338.25   359.34    14.34 o
   1  -9   5   300.62   288.33    11.23 o
   2  -9   5    25.35    19.66    13.34 <
   3  -9   5    15.90    13.94    10.33 <
 -11   0   6   134.79   143.82    17.45 o
 -10   0   6   375.51   411.49    24.97 o
  -9   0   6   819.04   809.64    31.09 o
  -8   0   6   256.28   243.30    15.44 o
  -7   0   6   938.96   915.45    19.66 o
  -6   0   6   880.58   855.98    20.76 o
  -5   0   6   780.36   803.12    18.45 o
  -4   0   6   298.21   285.43    16.25 o
  -3   0   6    58.45    64.89     9.83 o
  -2   0   6  3687.41  3521.89    95.78 o
  -1   0   6  6520.08  6550.85   263.56 o
   0   0   6  1354.70  1324.33    31.49 o
   1   0   6  9527.69  9958.90   380.70 o
   2   0   6  9445.84  9767.55   298.56 o
   3   0   6   248.84   216.02     9.43 o
   4   0   6   399.49   386.02     9.83 o
   5   0   6  1980.85  1985.24    37.31 o
   6   0   6  6143.58  6400.71   109.22 o
   7   0   6  3788.29  3958.55    69.90 o
   8   0   6  1412.04  1419.91    24.97 o
   9   0   6   924.91   903.41    23.17 o
  10   0   6   143.89   146.32    18.45 o
 -11   1   6   292.13   291.54    35.90 o
 -11  -1   6   281.06   320.43    20.36 o
 -10   1   6   358.70   355.03    19.56 o
 -10  -1   6   320.09   290.54    14.94 o
  -9   1   6   154.89   159.96    14.24 o
  -9  -1   6   146.35   216.93    81.74 <
  -8   1   6   110.20   106.91     8.62 o
  -8  -1   6   107.70   109.62     9.53 o
  -7   1   6   342.25   342.09    11.83 o
  -7  -1   6   377.83   380.20    12.84 o
  -6   1   6  1225.83  1198.47    24.77 o
  -6  -1   6  1135.10  1111.72    20.56 o
  -5   1   6  1339.68  1308.89    22.97 o
  -5  -1   6  1152.37  1121.24    44.83 o
  -4   1   6  2149.45  1986.95    33.40 o
  -4  -1   6  2158.52  1985.34    42.82 o
  -3   1   6  6314.75  6520.66   128.67 o
  -3  -1   6  6289.37  6540.52   211.11 o
  -2   1   6     3.98    19.06    11.63 <
  -2  -1   6     0.72    13.94     9.43 <
  -1   1   6  2257.34  2252.62    45.13 o
  -1  -1   6  2352.35  2340.97    40.32 o
   0   1   6  1508.08  1520.60    47.14 o
   0  -1   6  1492.62  1507.46    26.78 o
   1   1   6  2595.78  2512.87    53.86 o
   1  -1   6  2686.35  2581.77    42.92 o
   2   1   6  4589.37  4680.14    78.93 o
   2  -1   6  4514.65  4589.57    74.42 o
   3   1   6  2427.63  2416.19    41.02 o
   3  -1   6  2534.72  2534.43    47.24 o
   4   1   6  3083.11  3191.83    42.62 o
   4  -1   6  3260.70  3354.80    46.33 o
   5   1   6  1072.63  1097.88    19.56 o
   5  -1   6  1140.42  1158.65    24.67 o
   6   1   6  1391.26  1376.98    26.08 o
   6  -1   6  1254.15  1234.27    25.27 o
   7   1   6   328.11   332.56    10.53 o
   7  -1   6   339.20   363.65    15.04 o
   8   1   6    35.75    31.49     5.62 o
   8  -1   6    37.06    38.51     8.42 o
   9   1   6   338.91   324.44    15.44 o
   9  -1   6   349.33   341.59    13.14 o
  10   1   6   365.97   384.91    16.95 o
  10  -1   6   342.14   347.00    14.84 o
 -11   2   6   257.49   251.73    27.58 o
 -11  -2   6   248.90   276.70   134.19 <
 -10   2   6   524.99   512.28    22.77 o
 -10  -2   6   511.70   517.20    25.98 o
  -9   2   6  1129.73  1130.47    31.89 o
  -9  -2   6  1111.88  1075.21    26.48 o
  -8   2   6  1277.79  1267.37    32.90 o
  -8  -2   6  1259.98  1241.99    23.27 o
  -7   2   6   937.91   941.02    23.27 o
  -7  -2   6   902.73   900.40    20.36 o
  -6   2   6   683.38   693.51    18.75 o
  -6  -2   6   713.20   711.16    23.17 o
  -5   2   6   586.40   580.38    13.34 o
  -5  -2   6   620.02   610.77    17.65 o
  -4   2   6   995.29  1071.30    19.56 o
  -4  -2   6   988.49  1048.33    28.08 o
  -3   2   6  1327.92  1373.17    23.97 o
  -3  -2   6  1212.83  1261.45    30.89 o
  -2   2   6  3269.45  3207.08    43.53 o
  -2  -2   6  3067.99  2982.63    51.25 o
  -1   2   6  3252.42  3105.78    40.12 o
  -1  -2   6  3134.85  3020.64    50.25 o
   0   2   6  7803.48  7925.12   259.45 o
   0  -2   6  7988.81  8111.76   269.08 o
   1   2   6  2052.34  1932.59    53.35 o
   1  -2   6  2174.66  2077.31    35.70 o
   2   2   6   529.06   490.82    16.15 o
   2  -2   6   449.13   416.10    13.94 o
   3   2   6  1501.14  1645.36    33.10 o
   3  -2   6  1570.62  1770.42    30.79 o
   4   2   6   488.23   491.82     9.23 o
   4  -2   6   492.89   502.05    10.53 o
   5   2   6    47.82    40.52     4.21 o
   5  -2   6    31.08    24.37     6.62 o
   6   2   6   431.16   465.55    12.14 o
   6  -2   6   442.53   455.82    17.45 o
   7   2   6  3443.15  3425.01    57.17 o
   7  -2   6  3527.73  3543.25    66.39 o
   8   2   6  2098.99  2161.55    53.66 o
   8  -2   6  2121.66  2182.71    37.81 o
   9   2   6   858.34   843.24    21.16 o
   9  -2   6   882.54   868.91    22.97 o
 -11   3   6   421.37   415.80    41.62 o
 -10   3   6   273.71   260.55    21.06 o
 -10  -3   6   287.78   290.04    13.14 o
  -9   3   6   101.34   109.82    13.44 o
  -9  -3   6   102.03   116.94    13.54 o
  -8   3   6    23.93    30.99     9.63 o
  -8  -3   6    26.84    26.88     7.12 o
  -7   3   6  1102.33  1129.67    22.97 o
  -7  -3   6  1033.42  1055.95    33.10 o
  -6   3   6   879.14   864.40    17.35 o
  -6  -3   6   873.27   855.58    50.65 o
  -5   3   6  1614.34  1607.05    28.38 o
  -5  -3   6  1650.47  1646.76    35.90 o
  -4   3   6  1300.06  1302.77    25.87 o
  -4  -3   6  1284.74  1281.81    26.88 o
  -3   3   6  4594.28  4668.50    63.18 o
  -3  -3   6  4541.46  4619.26    92.47 o
  -2   3   6  2683.44  2680.65    38.01 o
  -2  -3   6  2674.35  2681.86    49.34 o
  -1   3   6   714.99   761.70    16.15 o
  -1  -3   6   663.07   700.93    23.77 o
   0   3   6     8.96    14.84     3.21 o
   0  -3   6     7.72    13.74     8.93 <
   1   3   6  2312.24  2372.36    31.19 o
   1  -3   6  2255.80  2324.12    39.71 o
   2   3   6  1501.81  1503.45    20.66 o
   2  -3   6  1494.12  1498.73    24.67 o
   3   3   6  2215.61  2119.33    35.70 o
   3  -3   6  2110.33  2082.22    34.90 o
   4   3   6  1669.77  1572.45    41.92 o
   4  -3   6  1723.25  1688.28    24.97 o
   5   3   6   854.55   865.10    26.98 o
   5  -3   6   873.03   900.80    25.07 o
   6   3   6   985.24   973.11    28.78 o
   6  -3   6  1008.11  1004.00    32.79 o
   7   3   6    72.82    80.43     7.52 o
   7  -3   6    61.52    67.50    16.55 o
   8   3   6     4.42     9.03     4.41 <
   8  -3   6     5.01     9.63     7.82 <
   9  -3   6   262.63   272.69    14.44 o
 -10   4   6   965.87   936.21    58.27 o
  -9   4   6  1547.50  1227.25   191.55 o
  -9  -4   6  1578.64  1471.16    41.92 o
  -8   4   6  1301.00  1193.25    90.96 o
  -8  -4   6  1301.99  1309.49    23.87 o
  -7   4   6  2525.52  2464.63    78.43 o
  -7  -4   6  2515.01  2513.77    40.82 o
  -6   4   6   881.72   870.52    18.15 o
  -6  -4   6   873.22   877.84    19.36 o
  -5   4   6   441.20   420.21    12.64 o
  -5  -4   6   467.02   469.36    31.29 o
  -4   4   6    66.65    88.86    13.84 o
  -4  -4   6    65.27    99.59    34.90 <
  -3   4   6  1724.88  1673.24    24.27 o
  -3  -4   6  1698.91  1639.64    29.28 o
  -2   4   6  1883.00  1823.57    26.48 o
  -2  -4   6  1826.58  1808.63    29.99 o
  -1   4   6  3928.16  3898.28    51.25 o
  -1  -4   6  4125.34  4142.48    67.80 o
   0   4   6  1973.66  1900.90    26.28 o
   0  -4   6  2111.59  2040.30    39.82 o
   1   4   6  2222.21  2190.94    29.08 o
   1  -4   6  2191.55  2170.58    40.92 o
   2   4   6  1052.78  1076.61    15.04 o
   2  -4   6  1088.58  1103.99    21.26 o
   3   4   6   653.73   652.19    20.26 o
   3  -4   6   645.63   667.73    13.04 o
   4   4   6   366.39   344.80    17.05 o
   4  -4   6   376.77   344.70    17.55 o
   5   4   6   956.21   876.53    22.36 o
   5  -4   6   986.58  1018.14    34.20 o
   6   4   6   285.93   278.91    13.84 o
   6  -4   6   310.41   339.18    25.37 o
   7  -4   6   713.71   714.67    24.07 o
   8  -4   6   541.37   551.90    26.58 o
   9  -4   6   489.23   503.86    23.87 o
 -10   5   6   295.11   316.72    30.19 o
  -9   5   6   250.31   269.38    40.92 o
  -8   5   6    50.60    40.52    17.45 <
  -8  -5   6    53.82   121.75    57.97 <
  -7   5   6   104.24    92.37     8.52 o
  -7  -5   6    84.69    85.45     7.72 o
  -6   5   6   437.37   427.24    12.54 o
  -6  -5   6   404.06   400.26    12.74 o
  -5   5   6  3740.05  3853.24    66.59 o
  -5  -5   6  3744.08  3808.21   107.31 o
  -4   5   6  3405.48  3430.42    48.54 o
  -4  -5   6  3288.46  3401.14    92.87 o
  -3   5   6  1588.46  1630.72    85.65 o
  -3  -5   6  1522.59  1501.94    28.68 o
  -2   5   6   201.18   195.16     7.42 o
  -2  -5   6   223.72   217.73    11.13 o
  -1   5   6    39.61    52.55     5.01 o
  -1  -5   6    29.49    41.52     6.12 o
   0   5   6   472.61   472.17    10.23 o
   0  -5   6   463.18   477.28    15.85 o
   1   5   6  1524.82  1551.09    27.18 o
   1  -5   6  1545.20  1554.20    33.30 o
   2   5   6   282.85   275.80    11.03 o
   2  -5   6   237.15   242.50     9.33 o
   3  -5   6   795.27   824.79    22.36 o
   4  -5   6  1001.12   981.84    25.98 o
   5  -5   6   441.23   446.99    21.96 o
   6  -5   6   640.38   639.45    26.88 o
   7  -5   6   120.05   103.10    13.24 o
   8  -5   6     9.30     8.93    10.33 <
  -9   6   6   679.30   826.39    55.46 o
  -9  -6   6   709.58   266.17    33.80 o
  -8   6   6   719.60   724.40    39.11 o
  -8  -6   6   726.37   764.51    41.92 o
  -7   6   6   489.62   473.77    45.83 o
  -7  -6   6   539.13   593.82    54.16 o
  -6   6   6   243.62   297.16    35.50 o
  -6  -6   6   264.79   283.02    23.27 o
  -5   6   6    47.03    36.51     6.02 o
  -5  -6   6    43.19    46.94     7.12 o
  -4   6   6   169.63   163.97     9.43 o
  -4  -6   6   164.20   166.38    11.53 o
  -3   6   6   191.51   214.22    17.25 o
  -3  -6   6   221.57   245.21    10.93 o
  -2   6   6   923.46  1020.45    33.20 o
  -2  -6   6   913.19   955.56    21.06 o
  -1   6   6  1655.48  1731.31    44.83 o
  -1  -6   6  1685.39  1716.56    31.39 o
   0   6   6  3212.90  3264.24    82.44 o
   0  -6   6  3123.16  3059.95    53.55 o
   1  -6   6   800.40   798.71    15.24 o
   2  -6   6   127.78   113.43     6.42 o
   3  -6   6   159.40   152.54    14.94 o
   4  -6   6   134.09   134.29    15.14 o
   5  -6   6   100.46    99.49    15.85 o
   6  -6   6   353.97   358.74    19.86 o
   7  -6   6   604.89   597.33    22.97 o
  -8   7   6    80.21    99.89    24.87 o
  -8  -7   6    86.14    75.02    24.87 o
  -7   7   6    64.79    87.45    33.80 <
  -7  -7   6    79.99    67.50    21.66 o
  -6   7   6   491.33   502.25    48.34 o
  -6  -7   6   531.54   584.99    48.64 o
  -5   7   6   312.98   342.99    39.41 o
  -5  -7   6   285.28   460.53   185.13 <
  -4   7   6   612.83   640.45    41.62 o
  -4  -7   6   613.87   588.10    15.95 o
  -3   7   6   534.53   588.20    37.31 o
  -3  -7   6   524.33   572.96    31.29 o
  -2   7   6  1229.68  1332.86    41.62 o
  -2  -7   6  1168.40  1247.21    24.87 o
  -1  -7   6    25.35    16.15     6.22 <
   0  -7   6   772.63   768.52    14.74 o
   1  -7   6   358.32   357.83    11.83 o
   2  -7   6   751.95   713.26    16.15 o
   3  -7   6   550.19   607.26    23.37 o
   4  -7   6   562.75   597.23    26.48 o
   5  -7   6   900.36   880.45    24.07 o
   6  -7   6   296.28   300.77    21.06 o
  -6  -8   6   388.60   825.89   336.98 <
  -5  -8   6   244.14   260.15    23.57 o
  -4  -8   6   137.12   155.55    11.73 o
  -3  -8   6   236.62   242.60    12.24 o
  -2  -8   6   559.37   637.64    51.05 o
  -1  -8   6   211.33   218.03     9.03 o
   0  -8   6   858.31   866.31    14.04 o
   1  -8   6   736.39   718.48    12.94 o
   2  -8   6   435.11   450.70    18.15 o
   3  -8   6   141.28   161.47    11.53 o
   4  -8   6    74.64    92.17    12.74 o
   5  -8   6   186.58   212.01    19.56 o
  -4  -9   6   610.44   710.86    25.27 o
  -3  -9   6   820.26   886.77    25.47 o
  -2  -9   6   251.30   228.26    11.93 o
  -1  -9   6    15.51    10.53     5.01 <
   0  -9   6     9.63     6.32     5.01 <
   1  -9   6   203.17   221.94    14.44 o
   2  -9   6   359.48   367.06    19.86 o
 -11   0   7   589.27   588.90    46.33 o
 -10   0   7   752.16   724.70    36.31 o
  -9   0   7  1208.82  1223.04    26.58 o
  -8   0   7  1222.23  1236.28    28.18 o
  -7   0   7    22.41    31.59    10.73 <
  -6   0   7   830.32   825.39    17.35 o
  -5   0   7  2074.60  1988.25    43.83 o
  -4   0   7  6061.92  6123.51   111.32 o
  -3   0   7  3722.24  3815.13    66.59 o
  -2   0   7  2726.60  2578.36    50.95 o
  -1   0   7  2459.66  2275.38    40.22 o
   0   0   7   827.46   756.99    17.35 o
   1   0   7   872.32   999.49    25.87 o
   2   0   7   105.69    66.69     6.42 o
   3   0   7  2190.90  2275.08    40.32 o
   4   0   7  3790.11  3898.68    64.69 o
   5   0   7   691.46   707.55    19.26 o
   6   0   7   412.95   417.61    13.74 o
   7   0   7   546.49   588.90    16.55 o
   8   0   7    98.74   105.81     8.12 o
   9   0   7    54.43    53.35     6.12 o
 -11   1   7     4.26   -12.24    19.06 <
 -11  -1   7     4.50    -0.10    13.14 <
 -10   1   7   190.11   191.35    55.66 o
 -10  -1   7   185.69   186.14    16.75 o
  -9   1   7   388.86   380.30    17.25 o
  -9  -1   7   356.41   353.82    15.55 o
  -8   1   7   837.83   838.42    23.07 o
  -8  -1   7   903.24   878.24    22.26 o
  -7   1   7  1676.94  1687.08    31.29 o
  -7  -1   7  1677.14  1640.65    31.99 o
  -6   1   7  2863.39  2886.85    51.05 o
  -6  -1   7  3006.59  2965.98    60.98 o
  -5   1   7   404.21   388.92    14.74 o
  -5  -1   7   415.10   404.27    16.25 o
  -4   1   7  4287.04  4367.63    65.09 o
  -4  -1   7  4223.87  4278.98    75.42 o
  -3   1   7    24.17    20.96     8.22 <
  -3  -1   7    23.71    23.37     9.33 <
  -2   1   7  1397.48  1374.98    46.23 o
  -2  -1   7  1384.15  1361.04    33.00 o
  -1   1   7   614.43   547.58    23.07 o
  -1  -1   7   702.58   629.82    17.05 o
   0   1   7  2531.56  2443.67    45.13 o
   0  -1   7  2576.71  2519.39    42.02 o
   1   1   7  1806.14  1661.10    29.28 o
   1  -1   7  1708.23  1573.65    30.19 o
   2   1   7  2409.18  2187.33    36.61 o
   2  -1   7  2318.70  2136.28    40.12 o
   3   1   7  2143.45  2049.53    37.01 o
   3  -1   7  2053.52  2004.40    37.91 o
   4   1   7   479.74   475.17    22.57 o
   4  -1   7   512.14   491.72    14.54 o
   5   1   7     2.61     6.12     4.71 <
   5  -1   7     3.09     4.41     4.51 <
   6   1   7   756.32   760.50    18.05 o
   6  -1   7   718.85   750.17    20.66 o
   7   1   7  1096.69  1118.03    22.06 o
   7  -1   7  1035.42  1069.89    23.87 o
   8   1   7   801.38   804.83    15.44 o
   8  -1   7   718.90   722.09    22.36 o
   9   1   7   243.91   247.12    13.64 o
   9  -1   7   281.75   280.91    16.25 o
 -11   2   7   622.22   593.52    26.28 o
 -11  -2   7   615.07   601.44    25.98 o
 -10   2   7   888.76   881.45    26.88 o
 -10  -2   7   896.84   893.38    29.49 o
  -9   2   7   283.76   277.90    18.05 o
  -9  -2   7   266.80   268.28    34.40 o
  -8   2   7   364.77   376.09    20.26 o
  -8  -2   7   365.48   392.94    42.52 o
  -7   2   7    28.71    30.19     8.02 o
  -7  -2   7    29.01    37.91     9.83 o
  -6   2   7   419.59   422.42    15.44 o
  -6  -2   7   419.35   399.66    21.06 o
  -5   2   7  4829.56  4879.01    74.31 o
  -5  -2   7  4940.02  4965.66    88.05 o
  -4   2   7  8734.38  9227.49   129.07 o
  -4  -2   7  9190.68  9677.49   199.18 o
  -3   2   7  7447.47  7702.68   107.01 o
  -3  -2   7  7417.53  7611.31   330.36 o
  -2   2   7  1948.86  1813.85    26.28 o
  -2  -2   7  1980.41  1847.54    39.71 o
  -1   2   7   480.23   469.66    15.44 o
  -1  -2   7   459.71   448.40    22.26 o
   0   2   7   268.71   260.45    10.73 o
   0  -2   7   256.16   241.50    12.34 o
   1   2   7   628.18   738.74    16.75 o
   1  -2   7   621.33   737.43    17.55 o
   2   2   7   495.16   499.85    14.94 o
   2  -2   7   474.30   481.59    15.75 o
   3   2   7  1489.01  1456.31    29.59 o
   3  -2   7  1504.79  1539.95    30.79 o
   4   2   7  1019.79  1007.41    14.84 o
   4  -2   7  1072.06  1082.93    18.35 o
   5   2   7  1002.17   993.57    16.05 o
   5  -2   7   886.20   898.90    23.67 o
   6   2   7  3558.63  3567.22    55.56 o
   6  -2   7  3456.60  3463.12    67.29 o
   7   2   7   620.48   619.19    26.98 o
   7  -2   7   662.59   699.92    26.88 o
   8   2   7   354.54   357.63    15.55 o
   8  -2   7   358.62   358.84    22.57 o
   9   2   7    59.12    67.29    11.23 o
   9  -2   7    60.63    70.60     9.63 o
 -11   3   7     5.71     8.52    16.35 <
 -11  -3   7     5.54   288.23    48.34 o
 -10   3   7   242.64   196.77    22.97 o
 -10  -3   7   236.65   223.25    12.44 o
  -9   3   7   920.39   860.69    32.09 o
  -9  -3   7  1021.66   986.85    20.46 o
  -8   3   7   489.96   525.72    19.16 o
  -8  -3   7   497.62   530.64    13.44 o
  -7   3   7  1588.33  1636.13    32.59 o
  -7  -3   7  1603.39  1626.60    34.40 o
  -6   3   7  1250.77  1214.91    25.87 o
  -6  -3   7  1197.76  1162.66    38.71 o
  -5   3   7  1497.52  1451.40    29.99 o
  -5  -3   7  1435.40  1383.40    34.20 o
  -4   3   7   327.22   360.34    10.73 o
  -4  -3   7   315.90   350.11    19.86 o
  -3   3   7   361.99   412.19    22.97 o
  -3  -3   7   365.74   427.64    19.36 o
  -2   3   7   108.68    93.27     6.32 o
  -2  -3   7    84.42    79.43    11.73 o
  -1   3   7  1607.85  1561.42    23.17 o
  -1  -3   7  1647.10  1611.36    30.29 o
   0   3   7  1055.20   963.29    15.75 o
   0  -3   7  1100.32  1019.65    26.78 o
   1   3   7  1812.36  1637.64    24.07 o
   1  -3   7  1773.09  1641.55    30.69 o
   2   3   7  2333.54  2260.84    31.89 o
   2  -3   7  2285.82  2241.78    38.61 o
   3   3   7  1452.38  1459.92    19.36 o
   3  -3   7  1459.92  1484.59    26.08 o
   4   3   7   478.25   469.56    23.87 o
   4  -3   7   518.67   524.52    14.14 o
   5   3   7    80.60    71.11     7.82 o
   5  -3   7    82.25    90.56    10.93 o
   6   3   7   249.19   237.39    11.03 o
   6  -3   7   276.89   265.07    13.64 o
   7   3   7   521.32   511.18    14.84 o
   7  -3   7   521.48   542.37    22.26 o
   8   3   7   493.18   511.38    24.67 o
   8  -3   7   496.14   549.59    21.46 o
   9  -3   7   242.29   244.91    17.95 o
 -10   4   7   435.12   435.76    30.59 o
 -10  -4   7   415.14   367.16    20.96 o
  -9   4   7   278.96   229.46    42.62 o
  -9  -4   7   260.75   238.99    15.04 o
  -8   4   7   177.72   139.50    14.44 o
  -8  -4   7   194.48   176.51    34.60 o
  -7   4   7   138.57   124.86    11.93 o
  -7  -4   7   136.49   181.93    80.53 <
  -6   4   7   348.04   398.25    74.31 o
  -6  -4   7   341.68   340.08    17.35 o
  -5   4   7   928.89   904.22    21.46 o
  -5  -4   7   907.62   895.59    28.08 o
  -4   4   7  1291.25  1288.93    23.57 o
  -4  -4   7  1308.16  1302.77    38.91 o
  -3   4   7  1951.88  1871.31    29.99 o
  -3  -4   7  1961.72  1902.00    47.14 o
  -2   4   7  2519.81  2539.65    35.20 o
  -2  -4   7  2524.43  2553.18    54.56 o
  -1   4   7  2039.88  2069.08    29.89 o
  -1  -4   7  2063.16  2105.29    41.42 o
   0   4   7   743.54   739.14    13.34 o
   0  -4   7   773.26   773.84    20.46 o
   1   4   7   325.66   321.33     8.62 o
   1  -4   7   327.64   311.30    15.55 o
   2   4   7    88.46    81.74     4.81 o
   2  -4   7    80.63    75.32     8.62 o
   3   4   7   907.27   842.34    27.68 o
   3  -4   7   857.78   835.42    21.46 o
   4   4   7  3173.71  2972.80    69.30 o
   4  -4   7  3250.44  3126.34    47.84 o
   5   4   7  3288.95  3033.57    69.70 o
   5  -4   7  3311.94  3275.67    63.38 o
   6   4   7  1456.88  1292.04    79.13 o
   6  -4   7  1412.93  1408.67    33.70 o
   7  -4   7   235.65   238.19    18.45 o
   8  -4   7    56.53    62.98    13.94 o
 -10   5   7   129.93   116.24    37.01 o
  -9   5   7   528.09   532.04    33.10 o
  -9  -5   7   498.09   448.90    16.35 o
  -8   5   7   333.80   384.91    39.41 o
  -8  -5   7   340.88   320.93    13.54 o
  -7   5   7   555.72   570.45    30.59 o
  -7  -5   7   601.40   586.20    28.28 o
  -6   5   7   643.55   626.51    17.65 o
  -6  -5   7   676.43   679.67    17.05 o
  -5   5   7  1325.14  1396.04    62.08 o
  -5  -5   7  1372.23  1401.65    27.78 o
  -4   5   7   211.80   216.12     9.43 o
  -4  -5   7   204.79   209.21    14.24 o
  -3   5   7   211.07   234.28    10.23 o
  -3  -5   7   209.03   224.95    12.03 o
  -2   5   7    48.85    52.15     6.02 o
  -2  -5   7    62.16    68.30     8.52 o
  -1   5   7   236.13   239.49     9.13 o
  -1  -5   7   203.03   194.36    12.64 o
   0   5   7  1670.70  1631.12    24.37 o
   0  -5   7  1645.79  1639.74    38.81 o
   1   5   7  3129.72  3156.93    46.84 o
   1  -5   7  2986.44  3012.31    57.67 o
   2   5   7  2953.19  2883.24    43.83 o
   2  -5   7  2804.61  2823.97    51.55 o
   3   5   7  2710.48  2494.41    53.35 o
   3  -5   7  2607.82  2520.49    37.31 o
   4  -5   7   184.38   186.14    20.56 o
   5  -5   7   333.80   291.94    19.46 o
   6  -5   7   157.36   159.56    17.75 o
   7  -5   7   779.61   775.04    24.67 o
   8  -5   7   638.31   660.71    32.29 o
  -9   6   7   166.43   158.56    26.28 o
  -8   6   7   244.06   247.42    41.22 o
  -8  -6   7   237.46   234.58    36.61 o
  -7   6   7    46.70    52.65    17.75 <
  -7  -6   7    49.32    48.64    18.45 <
  -6   6   7    61.26    84.95    16.75 o
  -6  -6   7    69.43    65.49    13.14 o
  -5   6   7   305.17   307.49    13.54 o
  -5  -6   7   290.09   286.93    12.64 o
  -4   6   7  1623.89  1558.11    34.40 o
  -4  -6   7  1615.21  1585.39    31.29 o
  -3   6   7  1431.89  1428.33    25.87 o
  -3  -6   7  1408.16  1402.46    26.28 o
  -2   6   7   604.61   571.65    16.15 o
  -2  -6   7   559.77   556.91    13.34 o
  -1   6   7  1091.03  1106.10    23.57 o
  -1  -6   7  1077.65  1083.83    27.18 o
   0   6   7   743.96   705.14    18.65 o
   0  -6   7   791.66   760.60    25.37 o
   1   6   7   556.51   531.94    23.67 o
   1  -6   7   552.43   527.73    15.55 o
   2   6   7   230.30   230.67     7.82 o
   2  -6   7   210.88   214.42    10.63 o
   3  -6   7   455.13   501.55    21.16 o
   4  -6   7  1706.52  1728.30    44.33 o
   5  -6   7  1578.68  1654.79    45.63 o
   6  -6   7   566.79   588.10    28.58 o
   7  -6   7   650.59   672.54    28.18 o
  -8   7   7   256.87   272.99    46.53 o
  -8  -7   7   239.23   243.80    39.11 o
  -7   7   7   525.05   533.54    35.20 o
  -7  -7   7   503.69   528.93    40.52 o
  -6   7   7   685.33   706.54    37.01 o
  -6  -7   7   661.86   711.96    50.65 o
  -5   7   7   728.37   751.67    35.20 o
  -5  -7   7   700.02   766.92    31.09 o
  -4   7   7   171.67   160.26    18.85 o
  -4  -7   7   181.40   233.58    80.03 <
  -3   7   7    54.53    52.95    13.14 o
  -3  -7   7    55.09    55.76     9.13 o
  -2   7   7   193.14   200.48    15.65 o
  -2  -7   7   165.23   172.50     8.62 o
  -1   7   7   407.86   462.04    26.98 o
  -1  -7   7   371.52   395.74    15.95 o
   0  -7   7  1575.72  1567.33    30.09 o
   1  -7   7  1077.34  1043.92    22.26 o
   2  -7   7   751.42   706.24    25.17 o
   3  -7   7   477.45   516.29    23.47 o
   4  -7   7   148.63   155.45    14.54 o
   5  -7   7     7.84     7.52     9.53 <
   6  -7   7    71.37    76.12    20.26 o
  -6   8   7   322.96   385.31    33.80 o
  -6  -8   7   324.21   460.43   118.74 o
  -5   8   7   276.27   330.96    28.08 o
  -5  -8   7   276.27   335.97    75.32 o
  -4   8   7  1002.99  1096.17    44.83 o
  -4  -8   7   958.72  1023.56    35.00 o
  -3  -8   7  1507.04  1456.11    43.63 o
  -2  -8   7  1007.57  1039.61    24.57 o
  -1  -8   7   267.09   277.30    15.75 o
   0  -8   7    47.78    58.87     8.12 o
   1  -8   7    68.67    48.24    14.64 o
   2  -8   7   260.64   263.46    19.06 o
   3  -8   7   484.85   523.51    21.46 o
   4  -8   7   386.29   418.01    21.66 o
  -3  -9   7    87.00    83.84    14.24 o
  -2  -9   7   277.23   289.44    13.04 o
  -1  -9   7   105.36   102.70     6.52 o
   0  -9   7   540.30   561.83    19.96 o
   1  -9   7   441.25   475.88    20.26 o
   2  -9   7   915.56   932.00    30.19 o
 -11   0   8   160.76   153.85    18.95 o
 -10   0   8    45.46    52.55    10.43 o
  -9   0   8   119.51   128.27     9.63 o
  -8   0   8  1756.43  1735.22    31.09 o
  -7   0   8  1456.82  1465.14    34.40 o
  -6   0   8  3955.48  3859.86    59.47 o
  -5   0   8  1377.02  1340.98    43.22 o
  -4   0   8   238.95   197.87    22.67 o
  -3   0   8  1591.14  1566.83    38.41 o
  -2   0   8    38.81    42.62    12.44 o
  -1   0   8   279.36   278.10    13.04 o
   0   0   8  2752.08  2958.76    50.75 o
   1   0   8   903.51   806.83    20.66 o
   2   0   8  3919.03  3594.50    64.39 o
   3   0   8  2316.27  2372.16    46.43 o
   4   0   8   209.79   214.32    14.64 o
   5   0   8  1221.42  1235.37    19.96 o
   6   0   8    20.97    28.08     7.02 o
   7   0   8    72.46    64.19     7.42 o
   8   0   8   434.55   417.01    14.34 o
   9   0   8   222.12   214.62    11.63 o
 -11   1   8   219.54   255.74    20.76 o
 -11  -1   8   210.40   225.75    22.77 o
 -10   1   8   799.55   781.96    25.27 o
 -10  -1   8   769.80   758.19    20.86 o
  -9   1   8   871.60   870.52    23.07 o
  -9  -1   8   905.16   913.54    20.06 o
  -8   1   8  1122.37  1100.58    27.18 o
  -8  -1   8  1171.23  1157.85    24.47 o
  -7   1   8   387.24   396.05    14.74 o
  -7  -1   8   411.94   423.12    15.04 o
  -6   1   8    21.47    26.68     7.42 o
  -6  -1   8    18.97    19.26    11.03 <
  -5   1   8   259.40   263.66    11.93 o
  -5  -1   8   280.92   304.38    16.35 o
  -4   1   8  3903.27  4091.83    77.72 o
  -4  -1   8  4149.83  4309.06    77.42 o
  -3   1   8  1013.41  1004.00    38.91 o
  -3  -1   8   860.94   859.69    24.77 o
  -2   1   8  3221.80  3125.84    55.46 o
  -2  -1   8  3146.64  2981.82    59.47 o
  -1   1   8  5315.42  5205.86    87.55 o
  -1  -1   8  5224.58  5142.77   178.12 o
   0   1   8  4824.00  4862.56    92.47 o
   0  -1   8  4820.79  4912.61    99.19 o
   1   1   8  3361.78  3573.74    63.28 o
   1  -1   8  3321.26  3553.18    61.68 o
   2   1   8    64.67    81.34     8.32 o
   2  -1   8    58.09    69.60     8.22 o
   3   1   8   414.06   429.74    18.35 o
   3  -1   8   387.96   408.98    11.63 o
   4   1   8  1851.24  1836.91    36.81 o
   4  -1   8  1994.06  1987.45    38.31 o
   5   1   8    11.07    10.03     4.91 <
   5  -1   8     3.49    11.13     4.31 <
   6   1   8  1346.81  1364.35    25.57 o
   6  -1   8  1350.12  1336.67    30.09 o
   7   1   8  1108.27  1137.09    23.17 o
   7  -1   8  1150.41  1201.27    28.88 o
   8   1   8   550.35   561.62    15.14 o
   8  -1   8   547.64   566.64    17.25 o
   9   1   8   255.95   242.40    12.24 o
   9  -1   8   250.93   252.23    13.94 o
 -11   2   8   225.94   205.60    25.27 o
 -11  -2   8   241.47   212.92    22.97 o
 -10   2   8    10.29     6.12    13.94 <
 -10  -2   8    12.43     2.31    23.27 <
  -9   2   8    17.11    24.07     7.92 o
  -9  -2   8    21.62    32.29     9.83 o
  -8   2   8   658.96   655.90    17.65 o
  -8  -2   8   648.60   635.04    15.85 o
  -7   2   8   623.09   601.14    17.45 o
  -7  -2   8   618.43   605.75    29.08 o
  -6   2   8  1386.63  1419.51    27.28 o
  -6  -2   8  1291.28  1304.37    43.43 o
  -5   2   8  3294.84  3297.44    56.76 o
  -5  -2   8  3176.61  3142.29    61.58 o
  -4   2   8  8103.42  8612.91   129.47 o
  -4  -2   8  8188.40  8698.26   280.41 o
  -3   2   8   282.02   269.08    12.34 o
  -3  -2   8   306.72   284.32    18.75 o
  -2   2   8   231.43   205.09    14.94 o
  -2  -2   8   221.05   232.07    29.18 o
  -1   2   8  1258.08  1295.15    29.18 o
  -1  -2   8  1216.84  1259.24    30.19 o
   0   2   8  5000.87  5079.89   131.48 o
   0  -2   8  5153.96  5222.40    89.56 o
   1   2   8  3527.07  3417.99    59.97 o
   1  -2   8  3466.89  3412.17    61.78 o
   2   2   8  3390.71  3368.64    60.78 o
   2  -2   8  3436.61  3443.86    58.57 o
   3   2   8  4700.54  4730.28    86.35 o
   3  -2   8  4721.20  4837.49    83.34 o
   4   2   8   618.21   608.46    19.36 o
   4  -2   8   686.89   671.24    17.85 o
   5   2   8   269.62   279.81     8.12 o
   5  -2   8   229.29   230.57    11.33 o
   6   2   8   219.96   202.18     6.22 o
   6  -2   8   205.33   217.53    18.05 o
   7   2   8   252.37   246.81     7.02 o
   7  -2   8   236.65   238.69    14.74 o
   8   2   8   315.09   344.60    16.45 o
   8  -2   8   348.00   387.92    22.97 o
   9   2   8   255.10   247.12    15.95 o
   9  -2   8   275.20   281.11    19.16 o
 -11   3   8   401.96   377.79    65.19 o
 -11  -3   8   385.03   347.91    16.65 o
 -10   3   8   512.73   492.42    64.69 o
 -10  -3   8   517.35   510.58    22.57 o
  -9   3   8   418.05   406.88    29.69 o
  -9  -3   8   336.77   366.06    28.28 o
  -8   3   8   637.98   633.63    20.76 o
  -8  -3   8   633.63   613.88    14.24 o
  -7   3   8   171.98   172.20    11.23 o
  -7  -3   8   198.60   197.57    12.03 o
  -6   3   8   165.93   170.99    10.93 o
  -6  -3   8   175.52   201.68    18.55 o
  -5   3   8   227.05   242.80     9.93 o
  -5  -3   8   223.37   246.11    24.47 o
  -4   3   8   544.52   542.57    15.95 o
  -4  -3   8   524.36   513.69    24.87 o
  -3   3   8  2554.53  2515.78    39.41 o
  -3  -3   8  2531.78  2500.63    48.04 o
  -2   3   8  1882.78  1776.84    28.98 o
  -2  -3   8  1932.16  1840.22    40.02 o
  -1   3   8  2869.88  2910.62    40.82 o
  -1  -3   8  2963.83  3039.19    56.06 o
   0   3   8  4940.85  5082.10    70.80 o
   0  -3   8  4906.40  5024.23    87.05 o
   1   3   8  1206.30  1160.86    18.35 o
   1  -3   8  1241.83  1201.07    25.47 o
   2   3   8   755.56   739.14    13.84 o
   2  -3   8   736.29   757.49    20.96 o
   3   3   8    29.14    27.68     3.71 o
   3  -3   8    37.91    35.80     6.72 o
   4   3   8   827.95   804.03    32.29 o
   4  -3   8   758.84   746.76    16.85 o
   5   3   8  1945.61  1901.50    52.65 o
   5  -3   8  1945.12  1976.12    43.83 o
   6   3   8  1527.70  1456.91    43.02 o
   6  -3   8  1483.69  1489.91    37.21 o
   7   3   8  1069.58  1069.79    29.18 o
   7  -3   8  1047.91  1111.92    28.78 o
   8   3   8   811.34   778.65    20.76 o
   8  -3   8   793.08   787.28    24.67 o
   9  -3   8   399.57   443.18    30.59 o
 -10   4   8     0.81     3.21    13.14 <
 -10  -4   8     1.40     4.61     8.62 <
  -9   4   8   100.15    82.84    20.76 o
  -9  -4   8   109.41   121.05    47.74 <
  -8   4   8   284.51   263.96    21.16 o
  -8  -4   8   319.38   335.87    39.31 o
  -7   4   8  2386.60  2366.95    43.33 o
  -7  -4   8  2464.82  2453.60    52.25 o
  -6   4   8  1734.06  1703.43    30.69 o
  -6  -4   8  1739.17  1731.01    41.52 o
  -5   4   8   928.38   913.84    19.16 o
  -5  -4   8   895.09   899.60    30.89 o
  -4   4   8   396.50   411.79    10.93 o
  -4  -4   8   383.69   390.43    24.67 o
  -3   4   8   134.12   130.58     9.53 o
  -3  -4   8   113.95   123.26    20.16 o
  -2   4   8   237.82   226.86    11.93 o
  -2  -4   8   233.32   224.75    14.94 o
  -1   4   8   259.21   239.29     8.42 o
  -1  -4   8   266.40   255.84    14.34 o
   0   4   8  2067.13  2046.62    31.39 o
   0  -4   8  2120.61  2112.01    45.93 o
   1   4   8  4559.52  4589.98    61.88 o
   1  -4   8  4581.42  4594.99    79.63 o
   2   4   8  3149.89  3167.16    43.63 o
   2  -4   8  3040.44  3179.09    58.87 o
   3   4   8   627.90   542.77    28.68 o
   3  -4   8   590.70   607.36    17.75 o
   4   4   8   848.56   788.68    28.48 o
   4  -4   8   908.72   899.90    17.05 o
   5   4   8   142.48   111.92    13.54 o
   5  -4   8   148.17   151.34    12.14 o
   6   4   8   171.55   121.55    13.14 o
   6  -4   8   171.73   181.02    13.54 o
   7  -4   8    22.62    21.56     9.73 <
   8  -4   8   131.77   128.47    12.14 o
  -9   5   8   470.87   502.95    47.94 o
  -9  -5   8   456.24   449.60    22.36 o
  -8   5   8   136.34   146.42    20.96 o
  -8  -5   8   152.52   149.83    28.28 o
  -7   5   8    16.29    16.65     8.32 <
  -7  -5   8    22.98    30.19     6.02 o
  -6   5   8   100.14   122.15    13.14 o
  -6  -5   8   108.06   176.11   136.80 <
  -5   5   8    46.49    51.25     5.82 o
  -5  -5   8    47.77    58.37     9.03 o
  -4   5   8   414.76   433.45    13.24 o
  -4  -5   8   444.65   448.40    26.28 o
  -3   5   8   743.93   754.28    15.95 o
  -3  -5   8   695.09   706.04    26.48 o
  -2   5   8   603.36   631.03    14.24 o
  -2  -5   8   659.71   692.60    24.47 o
  -1   5   8  3783.93  3799.39    57.37 o
  -1  -5   8  3734.45  3841.51    78.03 o
   0   5   8  1473.54  1493.22    23.67 o
   0  -5   8  1570.45  1576.66    34.90 o
   1   5   8   808.09   808.84    16.95 o
   1  -5   8   859.19   839.73    30.59 o
   2   5   8  1085.68  1057.26    17.55 o
   2  -5   8  1106.99  1101.29    21.96 o
   3   5   8    13.97    20.66     7.12 <
   3  -5   8    16.24    26.68     5.32 o
   4   5   8   520.45   439.67    16.35 o
   4  -5   8   511.86   524.72    19.56 o
   5  -5   8   541.01   595.92    21.36 o
   6  -5   8   518.32   498.74    21.26 o
   7  -5   8   588.74   593.42    24.37 o
  -9   6   8    83.15    87.75    37.71 <
  -8   6   8   120.29   159.26    23.87 o
  -8  -6   8   112.29   274.39    59.37 o
  -7   6   8   619.42   580.38    48.64 o
  -7  -6   8   627.64   700.22    68.60 o
  -6   6   8   838.54   786.98    36.10 o
  -6  -6   8   859.91   840.73    83.34 o
  -5   6   8  1181.92  1163.67    24.77 o
  -5  -6   8  1212.35  1150.63    27.48 o
  -4   6   8   343.92   348.01    11.93 o
  -4  -6   8   373.67   389.02    90.66 o
  -3   6   8   441.48   429.64    12.14 o
  -3  -6   8   474.55   478.28    20.36 o
  -2   6   8   119.53   130.48     7.12 o
  -2  -6   8   117.68   133.49    10.63 o
  -1   6   8   131.62   100.29    10.13 o
  -1  -6   8   118.67   131.58    16.15 o
   0   6   8   625.16   646.17    13.54 o
   0  -6   8   642.41   654.09    20.26 o
   1   6   8  1204.78  1178.51    23.47 o
   1  -6   8  1196.83  1186.73    24.37 o
   2   6   8  1638.06  1519.09    37.31 o
   2  -6   8  1775.41  1623.30   110.72 o
   3  -6   8   961.04  1014.63    31.39 o
   4  -6   8   509.84   544.17    25.37 o
   5  -6   8   251.77   241.40    17.25 o
   6  -6   8    17.72    20.56    14.14 <
   7  -6   8    37.57    54.66    14.04 o
  -7   7   8   298.29   319.12    29.49 o
  -7  -7   8   276.82   463.44    65.39 o
  -6   7   8    61.05    46.53    29.18 <
  -6  -7   8    58.25   100.59    78.73 <
  -5   7   8    86.30    66.39    13.34 o
  -5  -7   8    81.10    75.22     7.72 o
  -4   7   8   438.28   414.50    18.65 o
  -4  -7   8   426.13   404.87    33.80 o
  -3   7   8   701.63   739.04    20.96 o
  -3  -7   8   735.19   749.07    24.97 o
  -2   7   8  1076.06  1123.55    45.83 o
  -2  -7   8  1105.39  1155.34    30.49 o
  -1   7   8   986.11   973.52    31.99 o
  -1  -7   8  1078.60  1096.97    32.69 o
   0   7   8   385.84   390.93    16.75 o
   0  -7   8   392.64   387.12    16.15 o
   1  -7   8   150.30   148.63     8.42 o
   2  -7   8    91.64    70.00    14.54 o
   3  -7   8    47.50    39.82    10.83 o
   4  -7   8   146.59   154.85    23.87 o
   5  -7   8   765.43   755.69    32.90 o
  -6   8   8   313.46   293.95    45.13 o
  -6  -8   8   304.59   278.71    35.50 o
  -5   8   8   246.54   280.11    39.82 o
  -5  -8   8   247.24   309.60    51.85 o
  -4   8   8   652.69   669.64    47.24 o
  -4  -8   8   596.78   586.50    37.71 o
  -3   8   8   240.20   244.91    21.36 o
  -3  -8   8   227.79   265.27   107.31 <
  -2   8   8    18.14    16.75    11.03 <
  -2  -8   8    16.46    10.53     7.82 <
  -1  -8   8    54.95    44.43     8.22 o
   0  -8   8   182.46   181.83    14.34 o
   1  -8   8   502.92   502.55    23.07 o
   2  -8   8   711.85   723.69    24.67 o
   3  -8   8   507.40   489.42    31.59 o
   4  -8   8   102.44    97.68    15.04 o
  -3  -9   8   165.33   140.71    22.36 o
  -2  -9   8   196.65   194.16    12.64 o
  -1  -9   8   495.90   522.91    24.77 o
   0  -9   8   448.43   486.91    24.17 o
   1  -9   8    69.83    65.39    13.84 o
 -11   0   9   208.15   174.30    23.47 o
 -10   0   9   103.04   101.19    15.65 o
  -9   0   9   301.35   299.87    19.06 o
  -8   0   9  1567.64  1584.78    31.89 o
  -7   0   9   174.55   182.63    10.83 o
  -6   0   9   576.22   583.69    19.06 o
  -5   0   9   133.91   167.59    24.97 o
  -4   0   9   196.39   212.41    18.25 o
  -3   0   9   856.01   826.29    23.77 o
  -2   0   9  1658.78  1552.59    37.91 o
  -1   0   9  7540.07  7549.44   197.47 o
   0   0   9 10477.40 11394.00   390.13 o
   1   0   9  2037.27  2029.27    42.82 o
   2   0   9   490.39   445.89    19.16 o
   3   0   9   273.54   256.44    12.94 o
   4   0   9   197.55   186.94    11.43 o
   5   0   9    43.53    51.65     6.42 o
   6   0   9   398.79   413.40    16.95 o
   7   0   9  1860.08  1958.67    42.22 o
   8   0   9   469.43   453.71    18.85 o
   9   0   9   612.38   623.40    23.77 o
 -11   1   9   314.16   300.97    22.26 o
 -11  -1   9   312.03   290.94    17.15 o
 -10   1   9   121.73   121.45    12.94 o
 -10  -1   9   140.18   143.41    12.03 o
  -9   1   9   250.43   238.39    14.64 o
  -9  -1   9   230.77   224.35    13.74 o
  -8   1   9   268.00   252.33    14.34 o
  -8  -1   9   272.82   249.72    12.64 o
  -7   1   9   299.52   296.36    19.16 o
  -7  -1   9   272.79   264.26    11.73 o
  -6   1   9   693.37   700.33    17.75 o
  -6  -1   9   662.88   664.62    35.80 o
  -5   1   9  2244.50  2217.11    35.80 o
  -5  -1   9  2096.99  2067.38    51.95 o
  -4   1   9  5904.38  5788.94   102.50 o
  -4  -1   9  5623.05  5471.63   106.51 o
  -3   1   9  1676.73  1597.52    44.63 o
  -3  -1   9  1655.55  1581.78    47.94 o
  -2   1   9  1381.13  1402.96    30.79 o
  -2  -1   9  1476.95  1479.08    36.51 o
  -1   1   9  1235.13  1231.66    27.48 o
  -1  -1   9  1296.37  1300.46    37.51 o
   0   1   9   362.30   374.48    13.54 o
   0  -1   9   344.53   357.23    15.14 o
   1   1   9   987.18  1035.39    24.87 o
   1  -1   9   890.77   937.51    25.77 o
   2   1   9  1287.77  1265.46    28.38 o
   2  -1   9  1357.82  1356.52    28.58 o
   3   1   9  3635.14  3622.48    65.39 o
   3  -1   9  3706.05  3708.12    65.69 o
   4   1   9  2934.53  2952.34    53.05 o
   4  -1   9  3008.86  3069.58    60.37 o
   5   1   9  4178.58  4208.77    60.07 o
   5  -1   9  4253.88  4366.63    65.29 o
   6   1   9  1233.77  1221.73    32.19 o
   6  -1   9  1280.08  1253.93    33.10 o
   7   1   9   441.20   420.72    12.24 o
   7  -1   9   435.52   425.93    16.25 o
   8   1   9     8.03     0.30    13.54 <
   8  -1   9     7.10    10.93     9.83 <
   9   1   9   116.24   135.89    16.45 o
   9  -1   9   114.89   129.57     9.43 o
 -11   2   9   211.72   222.54    22.06 o
 -11  -2   9   204.43   208.80    19.96 o
 -10   2   9   291.08   311.90    27.38 o
 -10  -2   9   306.59   322.83    13.54 o
  -9   2   9   653.21   666.03    26.58 o
  -9  -2   9   600.42   593.42    21.96 o
  -8   2   9   648.59   641.15    24.47 o
  -8  -2   9   618.84   596.22    16.95 o
  -7   2   9   179.72   183.43    16.95 o
  -7  -2   9   178.13   187.94    19.56 o
  -6   2   9   121.48   115.23     9.63 o
  -6  -2   9    89.01   101.09    23.07 o
  -5   2   9  1848.33  1977.42    32.79 o
  -5  -2   9  1810.11  1909.22    50.15 o
  -4   2   9   663.33   692.30    17.35 o
  -4  -2   9   666.46   711.26    29.99 o
  -3   2   9   415.88   409.79    13.34 o
  -3  -2   9   364.53   356.43    17.45 o
  -2   2   9  3244.82  3271.06    57.97 o
  -2  -2   9  3271.74  3299.44    64.49 o
  -1   2   9  2490.15  2461.22    44.83 o
  -1  -2   9  2499.06  2502.74    45.73 o
   0   2   9  2177.85  2069.18    46.33 o
   0  -2   9  2063.02  1962.78    44.03 o
   1   2   9  1755.20  1714.96    33.40 o
   1  -2   9  1815.14  1791.28    32.90 o
   2   2   9  1020.63  1043.92    26.28 o
   2  -2   9  1053.72  1078.02    24.57 o
   3   2   9   524.95   525.82    15.65 o
   3  -2   9   534.04   546.28    14.64 o
   4   2   9    20.28    26.98     8.52 o
   4  -2   9    23.22    29.89     9.63 o
   5   2   9   710.38   687.89    15.44 o
   5  -2   9   738.04   720.98    18.05 o
   6   2   9  1525.02  1499.84    26.78 o
   6  -2   9  1544.73  1530.53    33.00 o
   7   2   9  1218.38  1224.44    43.33 o
   7  -2   9  1226.46  1246.41    32.79 o
   8   2   9   683.11   730.71    25.57 o
   8  -2   9   685.36   740.54    22.16 o
 -10   3   9   340.17   317.52    55.06 o
 -10  -3   9   322.97   317.82    16.25 o
  -9   3   9   582.88   553.70    19.66 o
  -9  -3   9   572.47   587.90    23.17 o
  -8   3   9     8.70    13.14     7.52 <
  -8  -3   9     7.39     8.62     5.42 <
  -7   3   9   304.25   297.46    13.84 o
  -7  -3   9   259.55   271.59    15.95 o
  -6   3   9   658.85   661.31    18.45 o
  -6  -3   9   655.95   639.95    22.97 o
  -5   3   9  1497.52  1477.47    29.99 o
  -5  -3   9  1471.40  1432.94    49.44 o
  -4   3   9  1968.43  1978.62    32.90 o
  -4  -3   9  2016.21  2012.02    49.74 o
  -3   3   9  2132.92  2080.82    31.69 o
  -3  -3   9  2171.49  2127.25    44.13 o
  -2   3   9   716.46   673.45    16.75 o
  -2  -3   9   716.66   661.01    23.77 o
  -1   3   9   155.48   150.54     7.32 o
  -1  -3   9   135.88   137.30    11.23 o
   0   3   9   990.66   984.65    17.95 o
   0  -3   9  1011.90  1017.74    25.87 o
   1   3   9   777.29   795.50    15.75 o
   1  -3   9   704.95   719.68    24.67 o
   2   3   9   572.59   577.87    11.43 o
   2  -3   9   614.40   630.62    21.06 o
   3   3   9   994.47   943.93    20.26 o
   3  -3   9   997.64   980.94    25.87 o
   4   3   9  1448.01  1394.73    30.69 o
   4  -3   9  1394.40  1424.12    31.59 o
   5   3   9  2439.76  2363.64    65.39 o
   5  -3   9  2549.18  2462.62    38.81 o
   6   3   9   640.97   634.43    21.36 o
   6  -3   9   655.76   713.46    29.79 o
   7   3   9   141.74   130.48    15.95 o
   7  -3   9   156.12   126.97    19.66 o
   8  -3   9     3.88     7.32     8.32 <
 -10   4   9   182.47   190.85    24.57 o
 -10  -4   9   188.83   187.34    33.20 o
  -9   4   9   557.91   470.16    82.84 o
  -9  -4   9   486.09   463.34    19.36 o
  -8   4   9   196.29   201.48    15.75 o
  -8  -4   9   184.33   198.17    15.55 o
  -7   4   9  1263.44  1296.75    25.77 o
  -7  -4   9  1321.02  1352.21    57.77 o
  -6   4   9   886.17   898.20    20.76 o
  -6  -4   9   861.60   881.35    33.90 o
  -5   4   9    18.46    34.00     7.32 o
  -5  -4   9    12.39    14.64    10.23 <
  -4   4   9    21.74    25.77     6.92 o
  -4  -4   9    22.48    21.16    18.05 <
  -3   4   9   914.96   913.64    18.45 o
  -3  -4   9   947.18   924.67    37.61 o
  -2   4   9   864.24   854.27    20.86 o
  -2  -4   9   832.65   834.51    26.78 o
  -1   4   9  3186.67  3249.50    50.45 o
  -1  -4   9  3071.95  3168.06    68.10 o
   0   4   9  1242.62  1246.61    22.57 o
   0  -4   9  1277.69  1283.01    30.69 o
   1   4   9  1258.68  1243.00    21.96 o
   1  -4   9  1277.75  1274.09    26.38 o
   2   4   9   520.80   509.98    11.63 o
   2  -4   9   469.73   461.43    13.64 o
   3   4   9   591.79   544.58    11.23 o
   3  -4   9   614.84   585.09    21.46 o
   4   4   9    86.99    90.26    14.54 o
   4  -4   9    80.17    76.32    12.14 o
   5   4   9   282.48   264.46    18.85 o
   5  -4   9   282.22   307.09    23.77 o
   6   4   9   814.94   621.60    26.28 o
   6  -4   9   785.87   752.98    32.79 o
   7  -4   9   414.69   416.40    28.68 o
   8  -4   9   670.17   672.45    28.68 o
  -9   5   9    95.52   104.90    21.66 o
  -9  -5   9   101.43   106.11    27.58 o
  -8   5   9   135.19    82.84    28.48 <
  -8  -5   9   135.26   117.24    16.55 o
  -7   5   9   817.10   725.90    41.42 o
  -7  -5   9   845.47   794.70    21.56 o
  -6   5   9  1271.15  1304.57    27.88 o
  -6  -5   9  1195.80  1220.03    38.11 o
  -5   5   9  1203.22  1235.27    28.08 o
  -5  -5   9  1195.52  1200.97    34.80 o
  -4   5   9  1733.46  1836.11    31.09 o
  -4  -5   9  1674.79  1763.90    43.43 o
  -3   5   9  1273.48  1303.77    23.87 o
  -3  -5   9  1304.71  1349.10    37.31 o
  -2   5   9   978.97   970.11    22.67 o
  -2  -5   9  1007.63  1013.53    30.89 o
  -1   5   9   719.69   727.71    15.65 o
  -1  -5   9   762.86   756.49    28.48 o
   0   5   9   594.83   588.00    12.14 o
   0  -5   9   602.66   596.93    21.26 o
   1   5   9  1028.84  1024.56    18.95 o
   1  -5   9  1023.01  1023.56    29.08 o
   2   5   9  1011.64  1007.61    17.65 o
   2  -5   9  1019.89  1051.84    38.01 o
   3   5   9  1015.71  1001.60    30.59 o
   3  -5   9  1095.97  1120.04    28.38 o
   4   5   9   569.43   543.77    19.56 o
   4  -5   9   639.53   613.07    63.99 o
   5  -5   9   393.33   391.43    22.06 o
   6  -5   9   334.21   336.47    21.96 o
   7  -5   9   169.02   191.05    23.27 o
  -8   6   9   443.40   491.22    48.64 o
  -8  -6   9   456.62   445.39    44.13 o
  -7   6   9   524.22   507.57    31.59 o
  -7  -6   9   488.53   499.04    42.32 o
  -6   6   9   665.57   601.54    17.15 o
  -6  -6   9   642.56   605.15    90.26 o
  -5   6   9   193.69   200.08    16.55 o
  -5  -6   9   188.02   216.02    45.83 o
  -4   6   9   222.11   202.18     9.73 o
  -4  -6   9   231.74   217.13    17.55 o
  -3   6   9   579.93   583.99    18.35 o
  -3  -6   9   598.22   593.22    23.77 o
  -2   6   9  1512.11  1508.76    29.59 o
  -2  -6   9  1507.23  1476.57    36.81 o
  -1   6   9  2115.71  2133.77    32.29 o
  -1  -6   9  2137.22  2176.80    46.74 o
   0   6   9   807.84   846.25    19.76 o
   0  -6   9   736.51   770.93    26.88 o
   1   6   9    89.40    85.35     6.92 o
   1  -6   9    84.73    75.72     8.83 o
   2   6   9   960.49   920.56    27.38 o
   2  -6   9   957.90   868.01    90.96 o
   3   6   9    80.00    55.06     6.72 o
   3  -6   9    77.65    66.79    10.33 o
   4  -6   9    25.05    26.28    12.94 <
   5  -6   9   211.70   195.37    25.98 o
   6  -6   9   447.33   440.67    34.30 o
  -7   7   9   291.91   297.46    45.13 o
  -7  -7   9   272.34   348.71    39.82 o
  -6   7   9   284.20   296.46    26.68 o
  -6  -7   9   288.67   328.45    56.46 o
  -5   7   9   532.15   469.66    75.02 o
  -5  -7   9   575.77   535.75    33.10 o
  -4   7   9   881.12   851.76    40.72 o
  -4  -7   9   924.84   901.41    42.62 o
  -3   7   9   677.13   681.57    16.75 o
  -3  -7   9   723.30   725.80    25.47 o
  -2   7   9   573.56   594.52    13.84 o
  -2  -7   9   562.87   586.70    22.97 o
  -1   7   9   657.44   625.51    37.11 o
  -1  -7   9   637.69   644.26    21.96 o
   0   7   9    25.04    28.88     5.92 o
   0  -7   9    26.72    29.49     9.43 o
   1  -7   9   147.02   109.32    11.93 o
   2  -7   9   342.61   335.77    28.58 o
   3  -7   9   796.11   844.14    36.81 o
   4  -7   9  1207.51  1225.75    35.70 o
   5  -7   9   843.71   813.75    30.19 o
  -5   8   9    19.69    20.26    14.94 <
  -5  -8   9    16.35     7.42    19.56 <
  -4   8   9    66.36    72.91    15.24 o
  -4  -8   9    69.73    23.67    25.27 <
  -3   8   9   314.48   322.73    33.40 o
  -3  -8   9   332.25   325.74    22.47 o
  -2   8   9   922.67   928.39    45.53 o
  -2  -8   9   948.93   910.63    32.29 o
  -1  -8   9   825.95   850.86    23.77 o
   0  -8   9  1019.35  1024.06    41.82 o
   1  -8   9   968.21   992.37    28.38 o
   2  -8   9   168.03   160.97    23.47 o
   3  -8   9   227.99   250.12    17.75 o
  -2  -9   9   166.56   140.41    33.10 o
  -1  -9   9    57.53    47.94    11.43 o
 -11   0  10   489.58   459.13    18.45 o
 -10   0  10   195.55   216.93    12.24 o
  -9   0  10   142.00   145.52    11.53 o
  -8   0  10   388.58   379.60    17.25 o
  -7   0  10    46.76    44.93    10.33 o
  -6   0  10   322.78   341.89    32.49 o
  -5   0  10   410.09   385.31    20.56 o
  -4   0  10  2063.85  2010.41    49.94 o
  -3   0  10  2746.28  2725.18    65.59 o
  -2   0  10   709.34   682.27    21.36 o
  -1   0  10   405.17   321.13    18.55 o
   0   0  10  1262.36  1227.95    35.10 o
   1   0  10   112.31   133.89    12.44 o
   2   0  10  2059.07  1997.38    40.72 o
   3   0  10  1832.91  1907.62    36.71 o
   4   0  10   730.61   749.77    19.66 o
   5   0  10  4168.53  4160.23    63.68 o
   6   0  10   253.99   275.80    18.45 o
   7   0  10   144.98   138.40     8.73 o
   8   0  10   120.90   128.87     8.62 o
 -11   1  10    24.45    18.45    12.64 <
 -11  -1  10    23.88    20.76     9.73 <
 -10   1  10    35.20    29.49    10.73 <
 -10  -1  10    25.38    19.36     9.43 <
  -9   1  10   488.88   505.86    20.66 o
  -9  -1  10   502.67   529.63    18.95 o
  -8   1  10  1175.13  1192.25    25.47 o
  -8  -1  10  1166.05  1157.65    25.87 o
  -7   1  10  1879.96  1863.19    34.00 o
  -7  -1  10  1913.31  1893.18    50.35 o
  -6   1  10  2044.48  2034.08    38.31 o
  -6  -1  10  2100.39  2084.33    48.34 o
  -5   1  10  3193.85  3308.87    54.26 o
  -5  -1  10  3262.02  3362.22    68.30 o
  -4   1  10    59.28    61.18    12.14 o
  -4  -1  10    50.62    54.16    13.44 o
  -3   1  10    32.01    42.92    10.53 o
  -3  -1  10    31.35    43.22    14.14 o
  -2   1  10  1958.98  1901.60    49.24 o
  -2  -1  10  1919.18  1870.81    50.95 o
  -1   1  10  3668.23  3795.98    78.23 o
  -1  -1  10  3876.38  3983.82    74.92 o
   0   1  10  2400.86  2292.73    47.24 o
   0  -1  10  2539.28  2416.19    44.53 o
   1   1  10  4884.67  5082.30    87.65 o
   1  -1  10  4832.51  5056.22    94.17 o
   2   1  10  2413.81  2402.25    52.15 o
   2  -1  10  2300.22  2315.20    49.64 o
   3   1  10   832.11   821.58    23.27 o
   3  -1  10   730.48   709.95    21.56 o
   4   1  10  2388.92  2383.19    52.65 o
   4  -1  10  2263.74  2273.38    46.13 o
   5   1  10   137.24   121.45     7.52 o
   5  -1  10   137.02   114.53    14.84 o
   6   1  10   363.51   374.38    11.43 o
   6  -1  10   343.23   353.42    15.14 o
   7   1  10   559.43   571.65    17.45 o
   7  -1  10   550.58   574.46    23.67 o
   8   1  10   455.00   492.63    31.59 o
   8  -1  10   395.34   411.99    17.55 o
 -11   2  10   521.94   430.55    87.05 o
 -11  -2  10   577.41   562.03    17.05 o
 -10   2  10   321.49   303.08    16.85 o
 -10  -2  10   344.99   337.48    18.85 o
  -9   2  10   962.67   987.66    24.17 o
  -9  -2  10   977.32   989.16    25.17 o
  -8   2  10   135.42   118.84    11.83 o
  -8  -2  10   148.62   140.31    10.43 o
  -7   2  10   215.55   219.43    11.83 o
  -7  -2  10   216.05   224.05    15.85 o
  -6   2  10    72.17    65.29    11.33 o
  -6  -2  10    94.37    82.74    15.95 o
  -5   2  10  1189.03  1160.96    31.29 o
  -5  -2  10  1147.65  1120.04    33.40 o
  -4   2  10  2167.33  2216.01    41.52 o
  -4  -2  10  2008.27  1993.77    46.13 o
  -3   2  10   455.98   432.75    17.15 o
  -3  -2  10   526.92   519.40    21.16 o
  -2   2  10   927.87   936.41    32.59 o
  -2  -2  10   904.22   895.89    25.17 o
  -1   2  10   647.49   634.53    18.85 o
  -1  -2  10   653.66   624.21    22.87 o
   0   2  10   513.10   519.00    24.37 o
   0  -2  10   458.15   468.96    24.37 o
   1   2  10   178.02   184.73    11.83 o
   1  -2  10   178.50   191.05    12.14 o
   2   2  10    32.43    29.89    12.84 <
   2  -2  10    23.59    19.26    10.53 <
   3   2  10   874.71   879.24    25.27 o
   3  -2  10   803.41   812.65    19.96 o
   4   2  10  2510.12  2569.33    52.05 o
   4  -2  10  2428.37  2536.44    50.75 o
   5   2  10  1287.92  1248.11    66.69 o
   5  -2  10  1286.21  1348.90    24.97 o
   6   2  10  1124.90  1112.82    22.06 o
   6  -2  10  1056.26  1048.63    26.18 o
   7   2  10   237.25   226.76    15.24 o
   7  -2  10   248.43   258.95    20.16 o
   8   2  10    79.73    87.05    12.44 o
   8  -2  10    67.05    86.05    14.24 o
 -10   3  10    41.04    42.62    16.85 <
 -10  -3  10    35.40    43.12     9.23 o
  -9   3  10   441.80   423.22    19.26 o
  -9  -3  10   405.82   406.58    14.74 o
  -8   3  10   685.96   698.02    23.37 o
  -8  -3  10   718.37   703.03    28.08 o
  -7   3  10  1635.62  1693.80    36.91 o
  -7  -3  10  1660.47  1646.16    50.15 o
  -6   3  10  1601.55  1632.22    37.91 o
  -6  -3  10  1722.33  1718.87    47.24 o
  -5   3  10  1092.30  1075.21    26.08 o
  -5  -3  10  1117.16  1093.26    38.91 o
  -4   3  10   165.48   193.66    12.54 o
  -4  -3  10   159.07   181.73    16.95 o
  -3   3  10   288.59   271.29    12.74 o
  -3  -3  10   291.23   287.53    17.75 o
  -2   3  10   183.94   184.03     9.53 o
  -2  -3  10   185.98   192.86    17.05 o
  -1   3  10  1211.27  1192.45    23.57 o
  -1  -3  10  1161.26  1126.16    31.49 o
   0   3  10  3562.97  3484.28    51.25 o
   0  -3  10  3445.87  3401.74    61.58 o
   1   3  10  1838.39  1754.88    43.93 o
   1  -3  10  1748.09  1686.78    36.61 o
   2   3  10  2045.93  2083.93    44.73 o
   2  -3  10  2172.10  2240.48    44.03 o
   3   3  10   684.86   691.30    21.66 o
   3  -3  10   761.18   796.20    24.87 o
   4   3  10   546.17   528.93    26.68 o
   4  -3  10   518.16   477.68    15.34 o
   5   3  10   241.65   249.12    21.66 o
   5  -3  10   240.54   205.90    21.06 o
   6   3  10   211.43   203.69    20.66 o
   6  -3  10   222.85   221.54    15.95 o
   7   3  10   320.40   290.74    22.77 o
   7  -3  10   322.10   339.68    24.37 o
   8  -3  10   900.67   942.53    38.11 o
 -10   4  10   316.59   342.59    43.02 o
 -10  -4  10   333.26   318.92    15.44 o
  -9   4  10   282.51   263.36    17.55 o
  -9  -4  10   267.48   280.21    11.83 o
  -8   4  10    29.70    33.10    10.23 o
  -8  -4  10    26.25    23.67    12.24 <
  -7   4  10   229.98   211.21    17.45 o
  -7  -4  10   227.48   231.47    14.14 o
  -6   4  10    89.79    82.34     8.73 o
  -6  -4  10    80.31    69.00    12.54 o
  -5   4  10   548.93   556.41    15.95 o
  -5  -4  10   571.47   570.05    28.18 o
  -4   4  10   708.01   707.95    16.15 o
  -4  -4  10   722.87   730.41    38.31 o
  -3   4  10  1078.37  1079.82    21.76 o
  -3  -4  10  1130.62  1117.03    43.73 o
  -2   4  10  1125.06  1115.23    20.16 o
  -2  -4  10  1163.79  1183.22    41.42 o
  -1   4  10   820.42   806.63    17.05 o
  -1  -4  10   770.72   799.91    23.27 o
   0   4  10   962.11   923.87    19.56 o
   0  -4  10   916.11   905.22    26.18 o
   1   4  10   228.72   218.93     9.63 o
   1  -4  10   229.26   212.82    26.28 o
   2   4  10   121.31   127.27     7.12 o
   2  -4  10   150.31   155.65    13.34 o
   3   4  10  2453.62  2250.71    33.50 o
   3  -4  10  2480.41  2460.42    75.22 o
   4   4  10   813.47   787.28    25.98 o
   4  -4  10   809.87   857.98    27.98 o
   5   4  10  1459.92  1312.60    44.43 o
   5  -4  10  1442.75  1468.85    39.41 o
   6   4  10   709.65   563.73    28.48 o
   6  -4  10   704.70   768.12    28.08 o
   7  -4  10   441.74   434.26    24.27 o
  -9   5  10   152.11   155.65    39.11 o
  -9  -5  10   154.91   266.17    62.88 o
  -8   5  10   470.07   425.03    43.43 o
  -8  -5  10   478.10   457.42    22.47 o
  -7   5  10   754.91   703.94    29.49 o
  -7  -5  10   757.20   746.96    22.57 o
  -6   5  10  1260.73  1232.16    26.18 o
  -6  -5  10  1234.53  1202.28    35.90 o
  -5   5  10   285.36   261.76    12.14 o
  -5  -5  10   254.10   226.66    24.27 o
  -4   5  10    65.95    68.30    11.53 o
  -4  -5  10    57.96    66.09    14.74 o
  -3   5  10   158.35   165.88    10.63 o
  -3  -5  10   155.49   188.75    14.24 o
  -2   5  10   323.07   331.96    10.33 o
  -2  -5  10   282.62   295.65    16.25 o
  -1   5  10  1255.47  1279.10    21.66 o
  -1  -5  10  1334.75  1363.84    40.72 o
   0   5  10   260.52   240.70    10.53 o
   0  -5  10   279.32   262.36    19.86 o
   1   5  10  1474.05  1461.93    24.07 o
   1  -5  10  1567.76  1597.02    31.99 o
   2   5  10  3212.36  3122.33    44.53 o
   2  -5  10  3218.95  3151.82    63.48 o
   3   5  10  1426.54  1346.39    41.62 o
   3  -5  10  1426.89  1444.78    48.34 o
   4   5  10   429.49   348.01    14.54 o
   4  -5  10   425.89   442.18    27.38 o
   5  -5  10     5.25     8.32    10.83 <
   6  -5  10   203.03   199.38    20.26 o
   7  -5  10   553.47   544.38    29.08 o
  -8   6  10     3.59    -3.51    13.84 <
  -8  -6  10     6.76    46.23    35.20 <
  -7   6  10    66.12    45.03    14.94 o
  -7  -6  10    65.52    27.28    10.93 <
  -6   6  10   149.64   130.28    23.27 o
  -6  -6  10   148.28   140.91    15.85 o
  -5   6  10   545.25   562.13    15.04 o
  -5  -6  10   560.28   576.77    28.58 o
  -4   6  10   308.88   311.20    13.64 o
  -4  -6  10   244.63   248.52    20.26 o
  -3   6  10   549.90   592.21    14.24 o
  -3  -6  10   572.15   625.01    25.37 o
  -2   6  10  1139.28  1140.50    22.16 o
  -2  -6  10  1098.80  1092.56    28.28 o
  -1   6  10   652.36   642.16    16.25 o
  -1  -6  10   592.92   580.48    27.58 o
   0   6  10    40.05    29.49     7.52 o
   0  -6  10    39.65    31.39    10.03 o
   1   6  10   334.03   323.03    11.23 o
   1  -6  10   334.95   332.06    19.76 o
   2   6  10   301.04   268.78    10.13 o
   2  -6  10   302.42   230.77    73.61 o
   3   6  10   447.39   369.67    15.65 o
   3  -6  10   432.22   396.85    50.85 o
   4  -6  10   842.70   856.28    38.01 o
   5  -6  10   838.05   799.01    28.48 o
   6  -6  10   871.69   924.88    32.39 o
  -7   7  10   619.72   672.45    38.71 o
  -7  -7  10   620.44   579.68    50.15 o
  -6   7  10   638.05   685.58    35.90 o
  -6  -7  10   613.38   612.07    44.83 o
  -5   7  10   309.75   284.12    29.28 o
  -5  -7  10   305.21   261.15    15.95 o
  -4   7  10    27.99    27.78     8.32 o
  -4  -7  10    25.09    19.86    12.24 <
  -3   7  10    37.92    27.78     7.62 o
  -3  -7  10    39.30    36.10    12.54 <
  -2   7  10   426.59   413.50    17.45 o
  -2  -7  10   422.56   408.88    17.05 o
  -1   7  10   523.62   539.36    22.97 o
  -1  -7  10   507.41   547.68    26.98 o
   0   7  10   786.91   789.18    22.77 o
   0  -7  10   760.78   788.18    28.98 o
   1   7  10   702.89   681.77    21.36 o
   1  -7  10   753.86   737.23    64.89 o
   2  -7  10   672.35   718.78    34.40 o
   3  -7  10   353.08   346.40    19.56 o
   4  -7  10    97.28   127.57    19.16 o
  -5   8  10   217.85   258.05    24.57 o
  -5  -8  10   202.93   178.12    50.45 o
  -4   8  10   370.32   437.87    27.38 o
  -4  -8  10   395.08   375.99    37.71 o
  -3   8  10   320.45   345.80    22.36 o
  -3  -8  10   265.34   253.53    19.56 o
  -2   8  10   803.59   820.37    42.62 o
  -2  -8  10   736.80   760.10    23.57 o
  -1   8  10   305.63   301.37    18.45 o
  -1  -8  10   307.28   295.76    21.96 o
   0  -8  10   236.29   233.98    24.07 o
   1  -8  10    97.59   125.56    22.06 o
   2  -8  10    81.64    91.97    15.75 o
 -11   0  11   413.92   381.30    22.16 o
 -10   0  11     0.68    -0.30     6.12 <
  -9   0  11    55.06    87.25    14.14 o
  -8   0  11   652.64   648.17    20.96 o
  -7   0  11   639.14   603.65    21.06 o
  -6   0  11   734.83   750.37    28.28 o
  -5   0  11   744.90   800.92    33.50 o
  -4   0  11  1027.52  1050.84    31.39 o
  -3   0  11   605.29   562.83    26.18 o
  -2   0  11   197.75   206.90    19.26 o
  -1   0  11   110.04   131.58    14.54 o
   0   0  11  1051.61  1053.45    25.77 o
   1   0  11  1378.82  1423.72    39.31 o
   2   0  11  3047.45  3001.08    63.99 o
   3   0  11    35.35    42.92     9.63 o
   4   0  11  1394.22  1467.24    31.89 o
   5   0  11   884.83   913.04    31.19 o
   6   0  11   283.89   269.58    13.54 o
   7   0  11    76.07    84.75    10.03 o
   8   0  11   204.18   200.58    13.14 o
 -11   1  11   190.41   186.44    15.95 o
 -11  -1  11   202.68   229.46    14.44 o
 -10   1  11   664.08   662.11    22.97 o
 -10  -1  11   685.36   664.72    19.36 o
  -9   1  11   611.92   632.53    21.66 o
  -9  -1  11   602.07   619.19    20.56 o
  -8   1  11   524.18   524.12    27.58 o
  -8  -1  11   540.83   535.45    21.66 o
  -7   1  11    12.18    11.93    10.53 <
  -7  -1  11    17.40    21.96    12.24 <
  -6   1  11    10.23    13.04    10.73 <
  -6  -1  11    10.07    17.95    16.05 <
  -5   1  11   238.01   238.59    22.16 o
  -5  -1  11   216.99   217.03    32.29 o
  -4   1  11   917.66   905.12    40.22 o
  -4  -1  11   955.80   921.87    35.30 o
  -3   1  11  1464.26  1495.22    40.92 o
  -3  -1  11  1505.14  1537.65    37.61 o
  -2   1  11  4104.87  4189.52    84.04 o
  -2  -1  11  4230.05  4235.85    84.85 o
  -1   1  11  2039.80  1948.23    44.93 o
  -1  -1  11  2069.76  1981.33    41.12 o
   0   1  11  1819.80  1762.50    41.12 o
   0  -1  11  1821.23  1758.59    45.93 o
   1   1  11   471.60   522.11    17.75 o
   1  -1  11   459.36   504.06    20.06 o
   2   1  11   124.25   109.12    13.84 o
   2  -1  11   120.31   136.40    21.86 o
   3   1  11   245.01   268.08    13.54 o
   3  -1  11   237.03   239.99    18.85 o
   4   1  11  1324.52  1332.35    32.69 o
   4  -1  11  1260.87  1269.07    31.69 o
   5   1  11  2042.75  1959.97    33.50 o
   5  -1  11  2022.62  1948.94    33.60 o
   6   1  11  1188.78  1189.84    25.57 o
   6  -1  11  1178.51  1215.32    30.49 o
   7   1  11   772.80   777.75    19.66 o
   7  -1  11   849.33   851.36    24.97 o
   8   1  11   504.31   506.16    25.57 o
   8  -1  11   531.09   530.23    18.05 o
 -10   2  11   140.15   114.13    15.34 o
 -10  -2  11   138.67   116.74    10.23 o
  -9   2  11   214.59   191.05    20.56 o
  -9  -2  11   210.19   219.23    17.45 o
  -8   2  11    89.67    92.47    13.74 o
  -8  -2  11    82.84    96.98    14.44 o
  -7   2  11  1108.43  1131.97    29.99 o
  -7  -2  11  1108.02  1132.58    44.73 o
  -6   2  11  2586.71  2650.47    57.67 o
  -6  -2  11  2783.35  2772.02    67.80 o
  -5   2  11  2254.88  2311.99    39.21 o
  -5  -2  11  2192.04  2226.54    52.45 o
  -4   2  11   739.06   740.94    19.06 o
  -4  -2  11   722.96   702.23    32.29 o
  -3   2  11   768.82   758.69    33.70 o
  -3  -2  11   805.07   793.19    31.59 o
  -2   2  11   254.86   283.62    19.26 o
  -2  -2  11   250.66   245.21    20.26 o
  -1   2  11   128.57   144.62    14.14 o
  -1  -2  11   133.30   157.35    16.85 o
   0   2  11   554.54   555.81    27.98 o
   0  -2  11   548.15   561.12    27.38 o
   1   2  11  2314.19  2334.25    46.33 o
   1  -2  11  2379.44  2437.75    49.34 o
   2   2  11  1515.83  1519.60    37.21 o
   2  -2  11  1608.74  1651.78    41.32 o
   3   2  11   852.92   848.15    23.07 o
   3  -2  11   835.23   857.18    24.47 o
   4   2  11   759.86   763.71    20.86 o
   4  -2  11   703.71   696.01    19.66 o
   5   2  11   132.53   135.79     7.72 o
   5  -2  11   144.11   137.10     9.03 o
   6   2  11    47.60    46.63     8.52 o
   6  -2  11    45.82    47.24    14.64 o
   7   2  11    55.47    56.86    18.15 o
   7  -2  11    46.76    53.35    10.93 o
   8   2  11   477.92   469.86    31.99 o
   8  -2  11   467.47   506.36    36.61 o
 -10   3  11   533.21   493.33    44.43 o
 -10  -3  11   532.27   517.90    27.28 o
  -9   3  11   910.19   884.06    28.18 o
  -9  -3  11   932.68   914.14    22.87 o
  -8   3  11   406.40   409.28    17.75 o
  -8  -3  11   386.85   373.68    24.67 o
  -7   3  11   837.66   850.76    24.47 o
  -7  -3  11   788.24   777.25    41.02 o
  -6   3  11   625.98   673.45    17.95 o
  -6  -3  11   620.12   642.96    28.48 o
  -5   3  11   392.49   414.60    15.85 o
  -5  -3  11   390.60   415.80    22.57 o
  -4   3  11   278.03   301.27    11.83 o
  -4  -3  11   250.33   255.14    20.46 o
  -3   3  11  1854.16  1833.50    30.69 o
  -3  -3  11  1859.93  1797.80    42.92 o
  -2   3  11  3189.29  3187.52    51.45 o
  -2  -3  11  3243.03  3222.22    69.10 o
  -1   3  11  3701.22  3662.99    57.97 o
  -1  -3  11  3699.77  3720.36    74.92 o
   0   3  11  1725.49  1680.76    40.42 o
   0  -3  11  1703.94  1701.12    46.13 o
   1   3  11   995.94   956.97    25.27 o
   1  -3  11   970.72   969.30    32.19 o
   2   3  11   598.52   571.05    22.36 o
   2  -3  11   615.30   573.16    19.56 o
   3   3  11   831.86   795.30    24.67 o
   3  -3  11   816.35   755.79    22.87 o
   4   3  11   770.41   812.35    30.49 o
   4  -3  11   856.84   868.21    28.78 o
   5   3  11   606.61   591.51    31.59 o
   5  -3  11   623.77   645.17    39.71 o
   6   3  11   600.95   598.23    23.47 o
   6  -3  11   647.60   673.05    22.06 o
   7   3  11   370.63   333.06    26.28 o
   7  -3  11   348.44   373.58    18.05 o
 -10   4  11    17.98     9.13    10.93 <
 -10  -4  11    20.12    17.75     7.22 <
  -9   4  11   114.82   108.11    16.25 o
  -9  -4  11   115.20   117.64    17.45 o
  -8   4  11  1080.36  1053.55    34.80 o
  -8  -4  11  1066.61  1055.75    45.83 o
  -7   4  11   897.53   892.18    23.57 o
  -7  -4  11   883.28   841.43    32.69 o
  -6   4  11   598.38   594.22    20.56 o
  -6  -4  11   598.39   581.78    28.38 o
  -5   4  11   500.01   498.64    15.55 o
  -5  -4  11   500.41   489.01    33.40 o
  -4   4  11   553.93   581.98    17.95 o
  -4  -4  11   549.23   553.40    36.10 o
  -3   4  11  1029.94  1078.22    22.47 o
  -3  -4  11  1023.06  1094.47    37.81 o
  -2   4  11   526.49   523.82    16.85 o
  -2  -4  11   538.31   557.01    25.87 o
  -1   4  11   220.82   221.94    11.63 o
  -1  -4  11   194.54   201.48    18.15 o
   0   4  11   284.10   267.17    13.14 o
   0  -4  11   230.57   204.59    13.54 o
   1   4  11   189.37   179.82    10.43 o
   1  -4  11   172.03   159.86    11.03 o
   2   4  11   796.17   791.29    17.95 o
   2  -4  11   809.09   871.12    25.57 o
   3   4  11   785.86   770.43    16.15 o
   3  -4  11   802.78   830.00    23.87 o
   4   4  11  1224.75  1070.20    29.18 o
   4  -4  11  1204.67  1179.11    30.69 o
   5   4  11   296.61   247.72    22.77 o
   5  -4  11   293.21   274.69    34.50 o
   6   4  11    81.53    45.53     9.93 o
   6  -4  11    83.44    94.07    12.44 o
   7  -4  11   103.83   121.55    15.04 o
  -9   5  11   537.26   499.04    50.85 o
  -9  -5  11   579.21   445.39    49.04 o
  -8   5  11   197.96   162.97    22.47 o
  -8  -5  11   205.87   186.34    18.55 o
  -7   5  11   169.22   149.23    14.94 o
  -7  -5  11   177.53   153.34    19.76 o
  -6   5  11   107.16   106.51    10.63 o
  -6  -5  11   113.29   101.79    12.64 o
  -5   5  11   107.65   101.19    13.54 o
  -5  -5  11   108.02   115.13    14.94 o
  -4   5  11   182.16   181.02     9.63 o
  -4  -5  11   221.44   231.27    16.05 o
  -3   5  11   692.05   677.36    15.85 o
  -3  -5  11   680.55   680.67    23.67 o
  -2   5  11  2085.15  2138.79    37.61 o
  -2  -5  11  2101.16  2119.63    50.15 o
  -1   5  11  1132.16  1175.50    24.17 o
  -1  -5  11  1175.32  1224.74    33.30 o
   0   5  11  1596.00  1604.04    26.98 o
   0  -5  11  1522.51  1549.98    37.51 o
   1   5  11   253.62   244.91    11.33 o
   1  -5  11   210.35   210.51    22.77 o
   2   5  11     1.81     2.91     4.71 <
   2  -5  11     1.14     3.91     7.22 <
   3   5  11   229.01   177.71    23.67 o
   3  -5  11   238.54   260.85    33.40 o
   4   5  11   331.03   254.13    19.56 o
   4  -5  11   333.53   340.28    21.26 o
   5  -5  11   431.11   441.88    25.07 o
   6  -5  11   569.72   628.42    36.51 o
  -8   6  11   151.12   195.87    25.57 o
  -8  -6  11   146.31   146.02    35.90 o
  -7   6  11   177.08   144.32    23.07 o
  -7  -6  11   151.08   128.57    17.15 o
  -6   6  11   804.73   774.74    20.26 o
  -6  -6  11   794.69   763.01    24.97 o
  -5   6  11   916.57   963.49    22.87 o
  -5  -6  11   886.38   933.30    33.50 o
  -4   6  11   460.26   488.41    17.25 o
  -4  -6  11   482.06   515.49    25.47 o
  -3   6  11   309.54   308.29    13.84 o
  -3  -6  11   330.47   344.50    19.56 o
  -2   6  11   380.38   364.86    14.24 o
  -2  -6  11   386.94   384.21    17.25 o
  -1   6  11   367.84   387.22    15.75 o
  -1  -6  11   376.67   388.22    20.16 o
   0   6  11   347.50   327.85    12.24 o
   0  -6  11   323.87   296.76    16.95 o
   1   6  11   633.89   612.07    13.24 o
   1  -6  11   660.48   660.11    22.36 o
   2   6  11  1127.59  1023.96    25.07 o
   2  -6  11  1089.61  1109.61    41.62 o
   3   6  11  1114.89   917.35    29.89 o
   3  -6  11  1064.54   961.18    96.18 o
   4  -6  11   110.08    95.98    14.44 o
   5  -6  11   135.11   139.90    16.45 o
  -7   7  11    78.94    67.50    33.10 <
  -7  -7  11    87.25    74.62    50.15 <
  -6   7  11    14.47    23.47    25.27 <
  -6  -7  11    12.97    20.66    23.07 <
  -5   7  11   139.79   127.87    10.23 o
  -5  -7  11   139.58   133.69    17.55 o
  -4   7  11   443.84   440.07    16.95 o
  -4  -7  11   427.54   423.32    23.77 o
  -3   7  11   361.71   382.20    13.84 o
  -3  -7  11   364.79   393.64    26.58 o
  -2   7  11   538.19   543.87    16.65 o
  -2  -7  11   514.59   529.83    20.06 o
  -1   7  11  1227.92  1203.08    31.39 o
  -1  -7  11  1163.46  1151.43    33.10 o
   0   7  11   558.72   565.03    17.55 o
   0  -7  11   640.13   607.26    36.31 o
   1   7  11   236.02   204.29    11.43 o
   1  -7  11   249.40   202.29    39.82 o
   2  -7  11    81.71    74.62    14.24 o
   3  -7  11   189.31   204.39    21.46 o
   4  -7  11   194.44   198.98    18.45 o
  -4   8  11   164.20   121.25    33.90 o
  -4  -8  11   201.16   205.79    43.33 o
  -3   8  11    81.72    81.03    24.17 o
  -3  -8  11    83.68    88.26    11.93 o
  -2   8  11    86.04    69.30    13.84 o
  -2  -8  11    89.97    95.88    14.64 o
  -1   8  11   151.73   146.42    21.66 o
  -1  -8  11   156.08   163.67    16.85 o
   0  -8  11   395.68   397.75    67.70 o
   1  -8  11   723.15   789.78    36.31 o
   2  -8  11   263.43   252.73    24.67 o
 -11   0  12   292.59   285.93    16.85 o
 -10   0  12  1018.27   967.40    26.78 o
  -9   0  12   666.70   713.46    21.96 o
  -8   0  12   573.34   594.42    20.56 o
  -7   0  12   307.81   307.39    14.14 o
  -6   0  12   104.12   108.71    16.25 o
  -5   0  12   421.59   433.86    37.81 o
  -4   0  12     3.03     0.10    11.53 <
  -3   0  12   391.12   414.30    26.88 o
  -2   0  12  1449.48  1371.07    35.50 o
  -1   0  12   512.35   382.81    28.18 o
   0   0  12  1406.32  1355.52    31.99 o
   1   0  12  2812.99  2924.36    56.16 o
   2   0  12     1.70     0.80     7.52 <
   3   0  12  1589.92  1619.89    35.10 o
   4   0  12     0.25    10.73    12.64 <
   5   0  12   163.39   160.97    11.93 o
   6   0  12   528.48   553.90    21.56 o
   7   0  12   316.14   327.25    18.05 o
   8   0  12   858.75   912.04    51.15 o
 -11   1  12   146.29   139.10    17.95 o
 -11  -1  12   124.18   125.56    14.74 o
 -10   1  12   205.70   195.16    16.95 o
 -10  -1  12   195.67   198.07    19.36 o
  -9   1  12    34.84    28.08    11.43 <
  -9  -1  12    31.50    36.81    10.23 o
  -8   1  12   188.18   182.23    12.54 o
  -8  -1  12   198.85   188.85    12.34 o
  -7   1  12   191.24   187.54    13.24 o
  -7  -1  12   215.53   202.69    22.67 o
  -6   1  12  1485.95  1511.27    32.79 o
  -6  -1  12  1454.95  1462.13    40.52 o
  -5   1  12  1006.03  1032.09    37.31 o
  -5  -1  12   986.82  1044.72    50.65 o
  -4   1  12  1373.79  1342.68    35.90 o
  -4  -1  12  1324.47  1312.40    43.43 o
  -3   1  12  2043.49  2055.85    51.75 o
  -3  -1  12  2001.81  1987.85    53.15 o
  -2   1  12   641.43   648.07    28.58 o
  -2  -1  12   644.08   667.73    27.58 o
  -1   1  12   445.70   451.51    19.36 o
  -1  -1  12   460.06   457.82    24.17 o
   0   1  12   294.52   353.92    25.47 o
   0  -1  12   284.16   346.90    27.38 o
   1   1  12   453.67   489.42    20.46 o
   1  -1  12   394.16   409.48    18.75 o
   2   1  12   907.11   913.44    34.00 o
   2  -1  12   933.41   922.17    28.18 o
   3   1  12   262.62   272.09    17.25 o
   3  -1  12   320.59   339.48    17.55 o
   4   1  12  1402.56  1406.17    36.41 o
   4  -1  12  1438.73  1462.83    36.31 o
   5   1  12  1568.14  1546.17    38.81 o
   5  -1  12  1600.28  1610.86    35.80 o
   6   1  12   139.40   144.22     7.82 o
   6  -1  12   146.04   149.13    20.06 o
   7   1  12    13.30     8.52    17.75 <
   7  -1  12    11.77    17.15     7.92 <
 -10   2  12   421.90   382.31    22.16 o
 -10  -2  12   427.83   401.76    24.67 o
  -9   2  12   328.02   332.76    15.44 o
  -9  -2  12   324.16   328.75    16.85 o
  -8   2  12   578.41   600.03    25.57 o
  -8  -2  12   556.91   540.06    29.99 o
  -7   2  12  1191.53  1228.65    29.39 o
  -7  -2  12  1143.76  1149.52    44.23 o
  -6   2  12  2134.40  2177.20    48.74 o
  -6  -2  12  2125.22  2099.97    58.27 o
  -5   2  12   145.75   143.01    17.95 o
  -5  -2  12   162.09   170.09    31.29 o
  -4   2  12    92.44    99.99    11.63 o
  -4  -2  12    93.14    99.09    20.76 o
  -3   2  12   941.86   967.60    33.40 o
  -3  -2  12   924.35   949.25    36.10 o
  -2   2  12  1379.15  1357.02    33.60 o
  -2  -2  12  1405.46  1382.70    40.22 o
  -1   2  12  2148.80  2136.88    49.64 o
  -1  -2  12  2055.47  2055.14    60.27 o
   0   2  12   918.54   911.24    36.10 o
   0  -2  12   888.81   912.74    25.57 o
   1   2  12  1669.36  1681.36    38.01 o
   1  -2  12  1694.87  1741.54    37.51 o
   2   2  12  2262.73  2229.95    46.43 o
   2  -2  12  2312.14  2364.14    46.94 o
   3   2  12  1009.99   985.25    29.18 o
   3  -2  12  1050.38  1008.62    25.47 o
   4   2  12    50.92    38.01    11.33 o
   4  -2  12    45.38    41.52     8.62 o
   5   2  12   244.33   237.89     7.72 o
   5  -2  12   211.18   189.45    12.74 o
   6   2  12   442.95   427.24    31.59 o
   6  -2  12   448.55   459.03    20.86 o
   7   2  12   789.88   770.93    30.59 o
   7  -2  12   797.81   805.83    24.17 o
 -10   3  12    51.27    55.16    22.67 <
 -10  -3  12    36.49    30.79     9.73 o
  -9   3  12   365.18   299.77    16.75 o
  -9  -3  12   384.04   320.93    16.55 o
  -8   3  12   404.38   379.90    17.25 o
  -8  -3  12   406.60   383.11    21.46 o
  -7   3  12   463.46   481.89    25.17 o
  -7  -3  12   506.47   524.22    28.98 o
  -6   3  12   748.61   756.99    21.76 o
  -6  -3  12   818.15   806.13    34.60 o
  -5   3  12  1193.00  1199.47    28.68 o
  -5  -3  12  1162.49  1142.40    34.70 o
  -4   3  12  1220.41  1258.34    32.39 o
  -4  -3  12  1247.60  1264.16    42.62 o
  -3   3  12   410.64   417.31    16.45 o
  -3  -3  12   405.52   433.25    28.98 o
  -2   3  12   499.01   491.52    16.65 o
  -2  -3  12   477.58   480.99    26.68 o
  -1   3  12   285.52   262.16    12.34 o
  -1  -3  12   310.61   298.46    20.96 o
   0   3  12    93.02    89.26    12.03 o
   0  -3  12   103.57   101.59    12.24 o
   1   3  12   633.11   650.78    21.76 o
   1  -3  12   683.37   692.30    21.06 o
   2   3  12  1327.00  1320.32    31.29 o
   2  -3  12  1244.76  1266.06    32.29 o
   3   3  12  2207.97  2219.32    55.16 o
   3  -3  12  2198.71  2246.30    52.45 o
   4   3  12  2326.86  2267.76    56.46 o
   4  -3  12  2257.41  2330.34    62.38 o
   5   3  12   529.18   525.32    23.47 o
   5  -3  12   493.67   487.11    49.24 o
   6   3  12   486.91   492.63    31.29 o
   6  -3  12   478.85   514.89    28.98 o
   7   3  12   119.14   129.77    14.54 o
   7  -3  12   133.42   168.09    16.55 o
  -9   4  12   406.07   365.46    46.43 o
  -9  -4  12   428.51   425.23    18.95 o
  -8   4  12   979.45   961.68    32.09 o
  -8  -4  12   934.24   924.27    28.98 o
  -7   4  12   429.74   451.11    19.76 o
  -7  -4  12   389.67   398.75    21.96 o
  -6   4  12   273.37   286.43    14.64 o
  -6  -4  12   273.33   292.35    26.48 o
  -5   4  12   135.92   138.30    13.24 o
  -5  -4  12   128.76   110.22    17.95 o
  -4   4  12    10.78    14.24     6.32 <
  -4  -4  12    12.45    18.15    14.64 <
  -3   4  12  1079.77  1072.30    23.67 o
  -3  -4  12  1035.57  1039.31    36.91 o
  -2   4  12  3450.90  3493.30    55.36 o
  -2  -4  12  3544.30  3659.38    72.21 o
  -1   4  12  2998.12  3075.90    46.74 o
  -1  -4  12  2921.76  3035.78    72.61 o
   0   4  12  2904.20  2909.62    45.83 o
   0  -4  12  2839.53  2918.34    67.19 o
   1   4  12   334.42   304.48    11.93 o
   1  -4  12   379.75   358.64    21.16 o
   2   4  12   116.74   116.54     9.33 o
   2  -4  12   148.33   138.10    13.54 o
   3   4  12   119.72   108.21     7.02 o
   3  -4  12   116.46   102.50     9.23 o
   4   4  12    35.01    41.52    13.14 o
   4  -4  12    31.63    33.10     9.83 o
   5   4  12    82.71    77.12    17.45 o
   5  -4  12    87.36    55.26    17.25 o
   6  -4  12   652.19   656.70    28.08 o
  -9   5  12    42.21    40.62    15.34 <
  -9  -5  12    36.89    46.33     8.93 o
  -8   5  12     0.56     3.71     8.73 <
  -8  -5  12     0.20     4.01    11.53 <
  -7   5  12   142.65   116.94    20.46 o
  -7  -5  12   143.59   133.29    13.14 o
  -6   5  12   662.43   671.04    22.16 o
  -6  -5  12   689.73   683.18    27.58 o
  -5   5  12  1324.41  1382.20    28.88 o
  -5  -5  12  1297.77  1332.35    38.01 o
  -4   5  12   994.17  1032.39    23.17 o
  -4  -5  12  1006.34   999.49    30.79 o
  -3   5  12  2046.52  2058.15    39.21 o
  -3  -5  12  1988.55  2047.32    51.55 o
  -2   5  12   121.30   126.97     9.73 o
  -2  -5  12   116.22   126.17    16.65 o
  -1   5  12    50.88    50.35     9.13 o
  -1  -5  12    43.36    26.08    16.75 <
   0   5  12   169.25   152.54    11.73 o
   0  -5  12   164.26   158.26    12.44 o
   1   5  12   670.04   634.94    25.17 o
   1  -5  12   645.92   653.79    23.57 o
   2   5  12   753.66   760.50    17.15 o
   2  -5  12   743.34   760.50    48.14 o
   3   5  12   707.00   667.33    69.80 o
   3  -5  12   664.87   710.46    34.50 o
   4  -5  12   894.55   904.22    33.00 o
   5  -5  12   410.73   405.47    24.67 o
   6  -5  12   183.55   197.67    32.69 o
  -8   6  12   429.60   469.96    29.49 o
  -8  -6  12   419.90   444.29    47.24 o
  -7   6  12   712.08   643.46    62.98 o
  -7  -6  12   740.93   625.01    45.63 o
  -6   6  12   237.52   211.31    11.73 o
  -6  -6  12   247.61   220.54    24.17 o
  -5   6  12   115.47   110.92    14.24 o
  -5  -6  12   124.37   117.74    18.85 o
  -4   6  12    78.54    77.32     9.53 o
  -4  -6  12    70.85    62.58    20.96 <
  -3   6  12   618.63   611.27    17.15 o
  -3  -6  12   625.71   648.88    26.18 o
  -2   6  12   550.97   579.08    17.45 o
  -2  -6  12   562.05   610.57    32.59 o
  -1   6  12   623.43   599.03    15.85 o
  -1  -6  12   640.91   633.63    21.86 o
   0   6  12   804.83   797.21    19.66 o
   0  -6  12   872.35   896.39    27.98 o
   1   6  12   784.17   752.48    22.36 o
   1  -6  12   766.01   789.08    40.12 o
   2   6  12   174.77   142.41    16.75 o
   2  -6  12   187.35   148.33    51.15 <
   3  -6  12   114.57   118.44    15.14 o
   4  -6  12    34.92    42.42    15.85 <
   5  -6  12   349.55   367.76    27.18 o
  -6   7  12   166.62   153.24    24.77 o
  -6  -7  12   171.31   123.66    28.48 o
  -5   7  12   510.76   493.03    20.76 o
  -5  -7  12   555.83   515.69    27.48 o
  -4   7  12   809.46   776.75    24.77 o
  -4  -7  12   843.97   836.62    37.81 o
  -3   7  12   535.85   545.38    18.25 o
  -3  -7  12   545.43   559.42    24.87 o
  -2   7  12   202.36   214.82    10.93 o
  -2  -7  12   186.61   187.34    23.27 o
  -1   7  12    88.75    95.28     9.03 o
  -1  -7  12    78.02    71.21    11.43 o
   0   7  12   192.59   171.60    11.33 o
   0  -7  12   197.55   171.70    26.28 o
   1   7  12   305.42   233.38     9.63 o
   1  -7  12   326.36   251.33    80.33 o
   2  -7  12   337.95   326.34    23.97 o
   3  -7  12   996.29  1025.87    33.40 o
  -4   8  12    33.29    31.79     8.52 o
  -4  -8  12    36.65    18.35    10.63 <
  -3   8  12    19.00    14.44     8.83 <
  -3  -8  12    10.01     2.91    10.43 <
  -2   8  12   456.40   431.85    18.25 o
  -2  -8  12   445.08   433.55    28.68 o
  -1   8  12   491.43   421.42    15.24 o
  -1  -8  12   523.15   494.03    43.02 o
   0   8  12   440.01   353.62    20.26 o
   0  -8  12   463.42   397.95   140.61 <
   1  -8  12   329.00   358.64    42.32 o
 -10   0  13   534.81   522.31    21.96 o
  -9   0  13   526.51   515.09    20.86 o
  -8   0  13   175.13   185.24    17.05 o
  -7   0  13   499.49   494.63    17.45 o
  -6   0  13     3.20     3.61    17.15 <
  -5   0  13   989.22   970.91    34.20 o
  -4   0  13  3055.14  2975.00    72.91 o
  -3   0  13  4838.28  4917.32    97.18 o
  -2   0  13  3265.66  3359.52    75.42 o
  -1   0  13  2865.36  2969.79    67.09 o
   0   0  13    17.62    17.05    16.45 <
   1   0  13   193.63   202.38    14.44 o
   2   0  13   727.10   716.67    30.89 o
   3   0  13  1671.20  1604.84    40.82 o
   4   0  13  2081.45  2137.38    49.24 o
   5   0  13  1102.65  1181.02    34.40 o
   6   0  13   398.88   394.24    19.26 o
   7   0  13   511.85   560.92    20.16 o
 -10   1  13   100.97   112.73    14.44 o
 -10  -1  13   104.93   123.26    11.63 o
  -9   1  13   243.46   264.77    16.65 o
  -9  -1  13   224.29   239.09    13.74 o
  -8   1  13   486.65   525.82    19.86 o
  -8  -1  13   502.46   513.99    21.06 o
  -7   1  13   749.90   764.21    23.27 o
  -7  -1  13   683.80   684.68    27.98 o
  -6   1  13  1138.81  1120.44    30.49 o
  -6  -1  13  1094.72  1068.99    54.36 o
  -5   1  13   226.51   229.26    23.67 o
  -5  -1  13   217.78   215.62    20.96 o
  -4   1  13   155.08   162.37    23.07 o
  -4  -1  13   178.76   201.68    23.57 o
  -3   1  13   237.44   254.74    30.49 o
  -3  -1  13   240.52   260.95    20.46 o
  -2   1  13   474.88   509.67    22.26 o
  -2  -1  13   531.48   551.59    36.20 o
  -1   1  13  1128.68  1118.84    30.99 o
  -1  -1  13  1090.48  1077.12    34.40 o
   0   1  13  2085.12  2162.66    63.28 o
   0  -1  13  2101.41  2177.70    51.45 o
   1   1  13  2027.06  2121.64    50.45 o
   1  -1  13  2019.24  2108.10    44.93 o
   2   1  13   994.20  1008.82    36.91 o
   2  -1  13   935.86   963.09    29.69 o
   3   1  13  1178.43  1202.48    33.60 o
   3  -1  13  1217.20  1259.04    38.91 o
   4   1  13    10.86     7.02     8.12 <
   4  -1  13    18.84    13.64     7.52 <
   5   1  13   103.19   114.33    18.05 o
   5  -1  13   105.43    80.53    17.35 o
   6   1  13   117.11   120.05    11.43 o
   6  -1  13   109.79   100.49     9.13 o
   7   1  13   141.94   153.54    18.15 o
   7  -1  13   155.83   162.07    14.94 o
 -10   2  13   456.57   464.84    32.90 o
 -10  -2  13   457.46   491.82    20.86 o
  -9   2  13   226.63   216.23    22.26 o
  -9  -2  13   237.20   243.10    15.85 o
  -8   2  13    22.78    24.77    10.13 <
  -8  -2  13    30.47    31.19    12.34 <
  -7   2  13    43.47    28.88    11.73 <
  -7  -2  13    42.22    42.62    17.65 <
  -6   2  13  1274.35  1278.50    30.19 o
  -6  -2  13  1285.68  1254.03    42.32 o
  -5   2  13   514.59   492.63    18.75 o
  -5  -2  13   494.07   481.39    30.79 o
  -4   2  13  1254.06  1252.42    35.00 o
  -4  -2  13  1258.26  1229.86    44.53 o
  -3   2  13   982.93   993.27    30.49 o
  -3  -2  13  1026.71  1024.96    33.50 o
  -2   2  13  1086.03  1073.71    34.50 o
  -2  -2  13  1106.81  1088.15    46.23 o
  -1   2  13  1387.35  1375.98    46.53 o
  -1  -2  13  1344.08  1323.73    39.41 o
   0   2  13   285.29   263.16    26.08 o
   0  -2  13   266.55   253.73    19.96 o
   1   2  13    84.41    85.45    12.54 o
   1  -2  13    86.97    84.75    11.33 o
   2   2  13  1141.70  1125.05    34.30 o
   2  -2  13  1214.39  1201.88    33.60 o
   3   2  13  1406.08  1376.68    42.92 o
   3  -2  13  1458.61  1432.74    33.40 o
   4   2  13  1427.86  1437.86    37.81 o
   4  -2  13  1426.67  1429.94    36.81 o
   5   2  13  1194.78  1192.55    35.40 o
   5  -2  13  1224.49  1207.09    25.67 o
   6   2  13   393.46   386.02    22.06 o
   6  -2  13   359.94   322.93    34.70 o
   7   2  13   348.79   346.20    32.69 o
   7  -2  13   327.45   345.80    25.17 o
 -10   3  13    97.94    84.14    13.24 o
 -10  -3  13   103.04   103.20    11.93 o
  -9   3  13   797.66   790.29    28.48 o
  -9  -3  13   735.74   705.14    39.61 o
  -8   3  13   473.07   467.75    19.96 o
  -8  -3  13   437.00   429.14    28.18 o
  -7   3  13   878.30   920.96    25.57 o
  -7  -3  13   933.15   909.23    34.50 o
  -6   3  13   723.88   740.94    24.47 o
  -6  -3  13   653.01   622.40    40.02 o
  -5   3  13   104.57   105.10    12.44 o
  -5  -3  13   137.94   138.10    27.18 o
  -4   3  13   168.68   173.90    13.14 o
  -4  -3  13   151.66   157.56    35.20 o
  -3   3  13    22.20    14.44     9.93 <
  -3  -3  13    23.96    16.35    20.36 <
  -2   3  13  1176.90  1173.90    25.47 o
  -2  -3  13  1231.93  1267.27    40.62 o
  -1   3  13   382.40   402.67    18.55 o
  -1  -3  13   337.26   351.52    21.86 o
   0   3  13   420.22   417.71    18.95 o
   0  -3  13   488.23   509.77    28.48 o
   1   3  13  2225.98  2158.24    46.33 o
   1  -3  13  2309.86  2360.13    57.17 o
   2   3  13  1459.04  1485.90    39.71 o
   2  -3  13  1391.67  1457.32    37.11 o
   3   3  13   893.78   914.75    30.19 o
   3  -3  13   893.04   917.55    28.18 o
   4   3  13   242.55   247.62    22.67 o
   4  -3  13   227.18   210.81    16.95 o
   5   3  13    26.01    30.49    11.93 <
   5  -3  13    27.35    20.16     8.73 <
   6   3  13    97.43    88.86    14.24 o
   6  -3  13   101.02   105.91    16.15 o
  -9   4  13   335.78   267.57    46.43 o
  -9  -4  13   376.97   336.07    28.78 o
  -8   4  13   383.33   357.83    18.05 o
  -8  -4  13   383.57   355.13    25.37 o
  -7   4  13    33.69    30.59    11.13 <
  -7  -4  13    34.96    22.77    16.15 <
  -6   4  13    47.49    34.10    11.03 o
  -6  -4  13    49.67    43.22    14.24 o
  -5   4  13   561.05   590.91    24.17 o
  -5  -4  13   583.78   581.68    25.67 o
  -4   4  13   629.61   665.12    18.85 o
  -4  -4  13   598.69   640.55    31.39 o
  -3   4  13  2297.26  2355.11    41.62 o
  -3  -4  13  2339.24  2401.55    53.45 o
  -2   4  13   711.67   675.85    16.75 o
  -2  -4  13   737.04   731.62    29.49 o
  -1   4  13   647.78   642.06    17.45 o
  -1  -4  13   689.14   701.93    27.08 o
   0   4  13   979.96   978.53    21.06 o
   0  -4  13   988.08  1006.81    27.58 o
   1   4  13   287.43   280.31    12.24 o
   1  -4  13   283.44   290.44    15.24 o
   2   4  13   308.58   270.58    11.53 o
   2  -4  13   328.81   297.36    28.58 o
   3   4  13   506.22   502.95    17.65 o
   3  -4  13   558.83   527.12    56.16 o
   4   4  13  1211.53  1084.94    79.13 o
   4  -4  13  1184.80   998.59    98.99 o
   5   4  13   533.69   406.58    32.29 o
   5  -4  13   530.34   531.54    26.08 o
   6  -4  13   934.10   967.20    31.49 o
  -8   5  13   442.03   421.12    35.40 o
  -8  -5  13   408.51   406.17    28.88 o
  -7   5  13   479.48   474.07    18.45 o
  -7  -5  13   472.07   479.89    27.98 o
  -6   5  13   136.65   132.78    13.84 o
  -6  -5  13   137.01   149.43    20.86 o
  -5   5  13   205.20   213.52    13.34 o
  -5  -5  13   228.03   235.18    23.27 o
  -4   5  13   199.53   210.51    12.54 o
  -4  -5  13   217.18   248.62    30.19 o
  -3   5  13   207.10   224.75    11.03 o
  -3  -5  13   208.10   224.05    27.98 o
  -2   5  13   141.67   132.68    10.63 o
  -2  -5  13   165.41   159.56    17.95 o
  -1   5  13   421.54   437.97    14.64 o
  -1  -5  13   466.25   501.35    20.56 o
   0   5  13   649.97   634.43    15.55 o
   0  -5  13   643.85   660.31    26.28 o
   1   5  13   835.91   819.07    24.47 o
   1  -5  13   820.26   850.76    28.18 o
   2   5  13   617.15   605.85    20.86 o
   2  -5  13   637.93   553.80    98.08 o
   3   5  13   487.01   445.19    75.32 o
   3  -5  13   481.80   529.23    46.53 o
   4  -5  13   191.91   212.71    17.45 o
   5  -5  13    32.01    35.90    13.24 <
  -7   6  13    33.80    25.98     9.73 <
  -7  -6  13    36.65    20.26    14.84 <
  -6   6  13   413.22   387.72    21.66 o
  -6  -6  13   431.01   393.54    26.68 o
  -5   6  13   254.93   256.14    14.04 o
  -5  -6  13   279.49   287.03    28.68 o
  -4   6  13   542.84   551.59    17.45 o
  -4  -6  13   535.31   525.12    34.30 o
  -3   6  13   412.93   410.29    14.64 o
  -3  -6  13   369.85   395.95    20.56 o
  -2   6  13   547.95   589.71    15.55 o
  -2  -6  13   527.08   592.11    26.58 o
  -1   6  13   203.52   211.91    10.73 o
  -1  -6  13   216.59   238.39    23.97 o
   0   6  13   715.32   686.49    20.46 o
   0  -6  13   715.26   737.03    32.39 o
   1   6  13   136.08    96.58     7.72 o
   1  -6  13   135.27   118.14    22.06 o
   2   6  13   277.99   238.29    47.84 o
   2  -6  13   250.73   244.51    25.27 o
   3  -6  13   633.47   612.27    30.29 o
   4  -6  13   778.14   860.09    31.19 o
  -6   7  13   220.01   184.43    33.60 o
  -6  -7  13   202.14   156.95    20.76 o
  -5   7  13    37.84    53.66    15.55 o
  -5  -7  13    38.13    31.99    19.96 <
  -4   7  13   100.02   110.12    14.54 o
  -4  -7  13    88.39    67.90    22.97 <
  -3   7  13    22.36    18.95     8.83 <
  -3  -7  13    22.31    23.07    10.83 <
  -2   7  13   293.40   286.13    14.24 o
  -2  -7  13   278.98   305.08    27.38 o
  -1   7  13   186.16   167.08    10.83 o
  -1  -7  13   142.12   132.28    21.66 o
   0   7  13   476.55   460.73    26.38 o
   0  -7  13   499.65   517.80    47.14 o
   1   7  13   373.64   200.18    62.68 o
   1  -7  13   351.96   185.13    22.77 o
   2  -7  13   714.56   747.36    29.08 o
  -2  -8  13   349.67   275.10    39.41 o
 -10   0  14     0.63     7.92    11.13 <
  -9   0  14   264.47   269.68    19.66 o
  -8   0  14   756.94   731.11    28.18 o
  -7   0  14   981.26   922.87    47.04 o
  -6   0  14   693.94   729.41    28.98 o
  -5   0  14  1101.47  1156.85    36.10 o
  -4   0  14   971.40  1021.55    50.95 o
  -3   0  14    54.54    69.20    15.85 o
  -2   0  14     0.94     8.22    11.13 <
  -1   0  14   163.93   159.96    18.45 o
   0   0  14   870.36   882.35    38.81 o
   1   0  14   860.88   925.48    30.39 o
   2   0  14    24.10    28.38    12.54 <
   3   0  14  5280.59  5238.15   100.99 o
   4   0  14   782.84   806.03    34.40 o
   5   0  14   300.33   279.41    16.15 o
   6   0  14   160.92   157.35    10.13 o
   7   0  14     8.02    10.13     6.72 <
 -10   1  14   314.08   313.91    25.77 o
 -10  -1  14   321.03   325.94    20.16 o
  -9   1  14   453.60   453.41    23.77 o
  -9  -1  14   473.46   478.48    25.07 o
  -8   1  14   221.65   245.31    19.76 o
  -8  -1  14   224.43   237.19    20.26 o
  -7   1  14   707.27   733.32    27.48 o
  -7  -1  14   733.43   730.91    33.60 o
  -6   1  14    30.68    31.39     9.43 o
  -6  -1  14    29.21    27.48    17.05 <
  -5   1  14    49.19    51.65    14.14 o
  -5  -1  14    50.00    48.94    15.04 o
  -4   1  14   467.24   470.06    27.38 o
  -4  -1  14   448.27   443.18    40.02 o
  -3   1  14  1294.49  1335.26    42.92 o
  -3  -1  14  1358.69  1389.72    46.74 o
  -2   1  14  1018.35  1048.13    32.19 o
  -2  -1  14  1064.95  1056.86    33.40 o
  -1   1  14  2075.39  2125.55    54.26 o
  -1  -1  14  2056.05  2083.02    57.07 o
   0   1  14  1309.21  1300.76    39.82 o
   0  -1  14  1243.58  1214.81    44.63 o
   1   1  14    95.79    88.66    12.64 o
   1  -1  14    79.61    71.51    13.14 o
   2   1  14   119.60   140.10    16.35 o
   2  -1  14   115.29   115.43    12.14 o
   3   1  14   103.91   114.93    20.66 o
   3  -1  14   117.32   129.17    15.34 o
   4   1  14   254.62   248.02    17.75 o
   4  -1  14   210.46   190.15    16.25 o
   5   1  14   862.57   902.21    36.10 o
   5  -1  14   852.78   870.02    32.90 o
   6   1  14   475.45   472.57    16.95 o
   6  -1  14   452.56   435.66    14.74 o
 -10   2  14    22.06    25.57    10.03 <
 -10  -2  14    23.27    18.75    10.43 <
  -9   2  14    81.98    88.26    13.64 o
  -9  -2  14    82.89    87.45    10.83 o
  -8   2  14   138.68   154.65    17.55 o
  -8  -2  14   156.46   172.00    28.38 o
  -7   2  14   523.11   544.27    19.16 o
  -7  -2  14   511.42   536.85    30.39 o
  -6   2  14   717.82   772.94    24.37 o
  -6  -2  14   672.91   683.08    35.70 o
  -5   2  14   674.88   700.93    21.76 o
  -5  -2  14   761.29   763.31    29.39 o
  -4   2  14   849.31   880.35    28.98 o
  -4  -2  14   830.98   820.77    36.81 o
  -3   2  14  1326.01  1414.49    42.52 o
  -3  -2  14  1339.39  1382.10    39.41 o
  -2   2  14   288.14   291.34    28.68 o
  -2  -2  14   290.36   284.12    20.06 o
  -1   2  14   170.94   182.73    25.57 o
  -1  -2  14   190.35   202.38    26.58 o
   0   2  14  1982.08  2014.13    50.65 o
   0  -2  14  1957.61  2012.42    50.35 o
   1   2  14  2891.02  2928.27    66.39 o
   1  -2  14  2830.67  2893.77    69.50 o
   2   2  14  2576.78  2704.12    62.08 o
   2  -2  14  2559.01  2714.75    56.06 o
   3   2  14   589.29   643.56    25.77 o
   3  -2  14   630.34   656.40    25.07 o
   4   2  14   485.01   509.37    22.97 o
   4  -2  14   469.98   481.09    47.14 o
   5   2  14   108.32    95.98    15.65 o
   5  -2  14   122.25   116.24    17.65 o
   6   2  14    22.40     8.52    20.96 <
   6  -2  14    24.13    25.47     7.72 o
  -9   3  14   672.28   653.49    29.49 o
  -9  -3  14   649.43   623.70    69.30 o
  -8   3  14   528.03   475.17    21.16 o
  -8  -3  14   570.47   497.84    30.59 o
  -7   3  14    92.11    97.58    13.04 o
  -7  -3  14    83.24    92.07    21.46 o
  -6   3  14    32.56    20.96     8.52 <
  -6  -3  14    33.49    24.57    14.84 <
  -5   3  14    46.62    37.61    10.23 o
  -5  -3  14    36.82    28.38    17.85 <
  -4   3  14   468.01   500.55    15.95 o
  -4  -3  14   422.36   442.38    24.27 o
  -3   3  14   598.44   620.90    19.16 o
  -3  -3  14   551.47   574.76    34.50 o
  -2   3  14  1392.65  1390.32    26.98 o
  -2  -3  14  1290.06  1309.49    41.72 o
  -1   3  14   437.94   443.78    19.86 o
  -1  -3  14   439.91   454.61    24.97 o
   0   3  14   359.80   366.16    18.65 o
   0  -3  14   436.97   456.02    20.66 o
   1   3  14   396.50   377.69    18.95 o
   1  -3  14   450.67   437.06    20.46 o
   2   3  14   150.55   124.66    16.35 o
   2  -3  14   145.19   106.41    18.35 o
   3   3  14   186.49   187.74    18.25 o
   3  -3  14   181.50   179.32    17.35 o
   4   3  14   312.54   289.64    16.55 o
   4  -3  14   318.20   298.36    23.17 o
   5   3  14   156.35   156.05    17.25 o
   5  -3  14   132.23   132.28    18.75 o
   6   3  14  1135.46  1057.36    53.35 o
   6  -3  14  1120.24  1191.65    38.31 o
  -9   4  14    15.97    34.10    14.74 <
  -9  -4  14    17.92     2.81    16.15 <
  -8   4  14    47.54    52.15    11.73 o
  -8  -4  14    32.23    25.98    13.64 <
  -7   4  14   304.65   310.10    16.95 o
  -7  -4  14   317.61   312.40    25.98 o
  -6   4  14   369.08   382.61    17.65 o
  -6  -4  14   371.55   375.79    28.38 o
  -5   4  14   604.09   627.31    20.36 o
  -5  -4  14   589.78   609.06    26.98 o
  -4   4  14   802.02   858.18    28.28 o
  -4  -4  14   816.92   833.61    44.63 o
  -3   4  14     5.92    13.24     7.22 <
  -3  -4  14     9.45    13.14    13.94 <
  -2   4  14   377.83   404.87    16.95 o
  -2  -4  14   371.19   385.61    53.35 o
  -1   4  14   364.42   387.72    16.15 o
  -1  -4  14   382.36   407.38    22.57 o
   0   4  14   242.60   223.55    11.53 o
   0  -4  14   212.26   187.44    27.38 o
   1   4  14  1162.19  1076.31    20.96 o
   1  -4  14  1131.77  1177.20    40.52 o
   2   4  14   827.66   844.94    25.67 o
   2  -4  14   866.21   981.64    30.89 o
   3   4  14  1088.19   960.68    65.49 o
   3  -4  14  1071.52  1054.35    35.70 o
   4   4  14   366.02   374.48    24.57 o
   4  -4  14   378.54   356.43    71.61 o
   5   4  14    62.24    25.98    20.26 <
   5  -4  14    68.05    61.38    12.84 o
  -8   5  14   277.87   236.28    34.00 o
  -8  -5  14   273.54   226.86    17.55 o
  -7   5  14    53.84    47.14    10.33 o
  -7  -5  14    55.15    58.47    23.97 <
  -6   5  14    59.35    50.65    10.73 o
  -6  -5  14    56.17    45.13    18.05 <
  -5   5  14    36.79    39.01    13.64 <
  -5  -5  14    29.35    37.91    22.16 <
  -4   5  14   392.97   389.23    15.65 o
  -4  -5  14   334.79   314.91    21.36 o
  -3   5  14   487.26   505.16    15.44 o
  -3  -5  14   511.61   559.52    29.69 o
  -2   5  14   672.63   658.80    20.66 o
  -2  -5  14   658.96   689.29    37.61 o
  -1   5  14   548.16   535.25    20.26 o
  -1  -5  14   540.15   566.44    26.18 o
   0   5  14   566.14   580.48    16.45 o
   0  -5  14   575.60   625.91    26.58 o
   1   5  14   332.64   316.11    12.64 o
   1  -5  14   309.04   256.94    43.33 o
   2   5  14     5.44     5.72     5.22 <
   2  -5  14     4.61     1.30    10.13 <
   3   5  14   114.99   102.30    32.69 o
   3  -5  14   114.96    98.38    15.95 o
   4  -5  14   184.58   194.46    18.25 o
  -7   6  14   506.20   479.49    62.58 o
  -7  -6  14   501.21   471.46    25.27 o
  -6   6  14   292.84   286.03    16.15 o
  -6  -6  14   285.48   256.34    25.27 o
  -5   6  14   360.03   348.31    16.15 o
  -5  -6  14   403.00   374.48    33.60 o
  -4   6  14   391.69   392.23    16.25 o
  -4  -6  14   392.25   393.84    22.06 o
  -3   6  14   316.26   298.76    18.55 o
  -3  -6  14   303.60   282.02    24.07 o
  -2   6  14    31.61    28.28    10.13 <
  -2  -6  14    33.78    36.51    11.83 o
  -1   6  14    69.34    63.78    10.23 o
  -1  -6  14    76.53    77.12    16.55 o
   0   6  14   817.73   790.39    31.89 o
   0  -6  14   861.54   888.77    32.69 o
   1   6  14   945.83   875.53    74.52 o
   1  -6  14   993.94   917.75   169.49 o
   2   6  14   926.00   939.42    45.13 o
   2  -6  14   957.44   952.55    63.28 o
   3  -6  14   235.68   247.82    19.96 o
  -5   7  14     7.71     6.02     6.62 <
  -5  -7  14     9.78     6.72    17.05 <
  -4   7  14   315.08   305.89    16.65 o
  -4  -7  14   297.15   288.83    20.36 o
  -3   7  14  1075.21  1085.44    24.47 o
  -3  -7  14  1062.93  1104.19    49.54 o
  -2   7  14   933.76   947.54    28.08 o
  -2  -7  14   879.38   944.53    37.11 o
  -1   7  14   787.18   740.34    21.86 o
  -1  -7  14   798.71   791.49    86.35 o
   0   7  14   410.11   303.98    41.92 o
   0  -7  14   377.41   288.73    70.70 o
   1   7  14    62.83    40.72    22.57 <
   1  -7  14    49.28    28.88    18.85 <
 -10   0  15   386.11   387.92    18.65 o
  -9   0  15   304.26   311.80    18.55 o
  -8   0  15   765.58   808.64    28.58 o
  -7   0  15   545.54   572.46    27.68 o
  -6   0  15    12.36     5.52    14.44 <
  -5   0  15     8.16    -0.40    16.25 <
  -4   0  15   450.15   449.30    28.58 o
  -3   0  15    95.94   104.20    16.85 o
  -2   0  15  1109.63  1179.81    41.42 o
  -1   0  15   516.89   519.10    28.58 o
   0   0  15   707.06   692.60    24.97 o
   1   0  15    25.37    31.19    10.53 <
   2   0  15  1088.99  1138.79    36.20 o
   3   0  15   143.48   102.50    15.34 o
   4   0  15    61.27    69.70    14.74 o
   5   0  15   913.94   863.80    43.93 o
   6   0  15  1123.03  1129.57    26.28 o
 -10   1  15    65.40    59.27    12.24 o
 -10  -1  15    62.14    59.47    16.55 o
  -9   1  15     0.72     0.90     8.83 <
  -9  -1  15     0.70     7.82     9.93 <
  -8   1  15    54.43    70.70    11.93 o
  -8  -1  15    50.82    18.15    11.43 <
  -7   1  15   199.03   209.71    17.05 o
  -7  -1  15   172.29   164.88    24.57 o
  -6   1  15   440.54   470.46    27.88 o
  -6  -1  15   467.71   484.20    30.49 o
  -5   1  15   906.31   955.56    46.94 o
  -5  -1  15   896.49   924.37    39.01 o
  -4   1  15   926.25   946.74    45.33 o
  -4  -1  15   943.68   914.04    38.11 o
  -3   1  15   444.54   436.36    28.08 o
  -3  -1  15   440.37   414.10    23.67 o
  -2   1  15   271.94   265.87    24.47 o
  -2  -1  15   241.83   256.24    24.77 o
  -1   1  15    61.54    64.19    17.95 o
  -1  -1  15    68.98    66.29    18.15 o
   0   1  15    89.92    81.03    13.34 o
   0  -1  15    85.94    90.76    13.04 o
   1   1  15   732.83   714.47    24.67 o
   1  -1  15   644.08   650.88    29.69 o
   2   1  15   479.03   502.95    30.99 o
   2  -1  15   470.89   479.49    20.36 o
   3   1  15  1274.29  1307.18    45.13 o
   3  -1  15  1268.25  1307.98    44.13 o
   4   1  15   719.28   748.87    25.47 o
   4  -1  15   754.80   770.53    25.77 o
   5   1  15   479.99   462.54    29.69 o
   5  -1  15   506.31   507.87    38.61 o
   6   1  15   211.57   202.18    33.80 o
   6  -1  15   223.36   205.19    12.44 o
  -9   2  15   356.06   369.37    19.26 o
  -9  -2  15   361.94   310.70    19.26 o
  -8   2  15   595.15   592.31    23.77 o
  -8  -2  15   622.71   588.50    33.40 o
  -7   2  15   537.21   545.28    25.17 o
  -7  -2  15   523.74   502.35    30.09 o
  -6   2  15   195.74   223.25    15.44 o
  -6  -2  15   185.62   194.56    24.97 o
  -5   2  15     6.10     4.61     7.82 <
  -5  -2  15     8.63     7.92    13.84 <
  -4   2  15    47.83    42.22    22.06 <
  -4  -2  15    51.60    45.43    24.97 <
  -3   2  15   838.26   865.90    41.52 o
  -3  -2  15   791.66   802.12    44.53 o
  -2   2  15   600.75   623.00    38.71 o
  -2  -2  15   550.27   569.05    29.99 o
  -1   2  15   723.13   739.84    29.59 o
  -1  -2  15   720.88   769.22    27.08 o
   0   2  15  1195.36  1292.54    39.41 o
   0  -2  15  1199.11  1276.79    39.31 o
   1   2  15   309.05   296.16    21.66 o
   1  -2  15   303.39   315.11    17.55 o
   2   2  15   237.42   230.17    16.65 o
   2  -2  15   197.27   199.38    31.29 o
   3   2  15    36.61    34.30    13.44 <
   3  -2  15    32.57    33.20     9.73 o
   4   2  15    34.21    18.45    17.05 <
   4  -2  15    38.80    35.10    15.04 <
   5   2  15   185.74   166.58    17.15 o
   5  -2  15   167.52   139.50    35.70 o
   6   2  15   653.36   636.94    32.69 o
   6  -2  15   662.60   606.55    83.14 o
  -9   3  15   182.94   158.06    15.65 o
  -9  -3  15   173.76   144.12    24.67 o
  -8   3  15   265.61   211.21    22.97 o
  -8  -3  15   265.28   224.85    21.76 o
  -7   3  15   463.85   474.97    23.27 o
  -7  -3  15   464.03   439.17    30.79 o
  -6   3  15   308.80   349.31    20.96 o
  -6  -3  15   288.84   329.05    38.41 o
  -5   3  15  1045.03  1092.56    28.38 o
  -5  -3  15  1023.94  1012.73    45.33 o
  -4   3  15  2355.79  2494.51    44.63 o
  -4  -3  15  2386.24  2475.46    59.07 o
  -3   3  15  1687.31  1759.09    33.40 o
  -3  -3  15  1643.51  1712.45    60.78 o
  -2   3  15   889.61   859.39    21.06 o
  -2  -3  15   857.69   864.80    34.00 o
  -1   3  15   370.36   356.83    18.95 o
  -1  -3  15   356.62   338.48    22.67 o
   0   3  15   272.58   253.93    17.45 o
   0  -3  15   253.50   243.10    25.67 o
   1   3  15   440.96   421.02    20.16 o
   1  -3  15   421.30   403.47    27.68 o
   2   3  15   525.05   575.57    26.58 o
   2  -3  15   491.45   497.84    31.59 o
   3   3  15   759.07   774.04    26.18 o
   3  -3  15   718.39   764.11    35.00 o
   4   3  15   902.45   871.12    32.39 o
   4  -3  15   905.91   817.57    68.10 o
   5   3  15   569.10   568.95    23.37 o
   5  -3  15   540.61   526.62    49.54 o
  -8   4  15   732.88   680.47    28.48 o
  -8  -4  15   790.86   749.57    36.51 o
  -7   4  15   395.20   428.14    21.76 o
  -7  -4  15   366.08   415.80    49.94 o
  -6   4  15    76.07    90.46    12.34 o
  -6  -4  15    77.09    65.09    20.86 o
  -5   4  15   197.21   202.89    12.84 o
  -5  -4  15   191.00   178.32    23.17 o
  -4   4  15   112.70   122.65    14.94 o
  -4  -4  15   110.03   132.68    22.16 o
  -3   4  15   541.10   512.68    17.65 o
  -3  -4  15   551.94   577.17    25.67 o
  -2   4  15   506.58   492.32    19.06 o
  -2  -4  15   465.03   496.44    28.18 o
  -1   4  15   723.27   724.20    19.26 o
  -1  -4  15   801.79   876.74    33.60 o
   0   4  15   635.43   646.27    16.25 o
   0  -4  15   591.18   650.58    25.07 o
   1   4  15   612.12   600.74    23.07 o
   1  -4  15   569.65   646.27    24.07 o
   2   4  15   971.59   875.83    36.81 o
   2  -4  15   970.75   989.66    37.81 o
   3   4  15   111.61    97.28     8.32 o
   3  -4  15   105.84   101.59    18.45 o
   4   4  15    27.22    20.66    13.64 <
   4  -4  15    25.39    27.58    13.64 <
   5   4  15   525.47   388.52    27.68 o
   5  -4  15   495.86   554.10    28.98 o
  -7   5  15    56.69    61.58    13.44 o
  -7  -5  15    50.70    54.06    14.54 o
  -6   5  15   334.23   337.98    18.55 o
  -6  -5  15   351.45   327.85    33.80 o
  -5   5  15  1085.71  1131.27    36.20 o
  -5  -5  15  1089.95  1095.67    45.53 o
  -4   5  15  1182.91  1227.75    29.08 o
  -4  -5  15  1184.44  1207.39    37.91 o
  -3   5  15   320.07   333.57    17.25 o
  -3  -5  15   337.98   344.30    21.66 o
  -2   5  15   494.18   496.94    18.95 o
  -2  -5  15   483.27   500.35    28.08 o
  -1   5  15    13.98     8.12     9.23 <
  -1  -5  15    16.65    19.66    16.25 <
   0   5  15   204.93   176.41    12.44 o
   0  -5  15   194.94   176.91    39.61 o
   1   5  15   174.23   163.67    16.35 o
   1  -5  15   155.53   151.04    33.10 o
   2   5  15   498.25   438.87    23.77 o
   2  -5  15   519.22   435.56    74.11 o
   3   5  15   518.42   403.17    93.27 o
   3  -5  15   517.42   578.67    53.35 o
   4  -5  15   564.27   568.34    30.89 o
  -6   6  15   400.30   388.52    36.91 o
  -6  -6  15   416.43   373.58    29.28 o
  -5   6  15    40.50    40.42    11.23 o
  -5  -6  15    37.11    26.58    18.55 <
  -4   6  15    10.35    11.23    11.13 <
  -4  -6  15    13.08     5.01    11.33 <
  -3   6  15   253.32   270.48    16.25 o
  -3  -6  15   267.22   292.85    31.59 o
  -2   6  15   798.72   801.22    21.56 o
  -2  -6  15   822.92   843.04    34.60 o
  -1   6  15   874.29   864.70    23.57 o
  -1  -6  15   860.73   830.90    64.69 o
   0   6  15   402.13   340.58    17.15 o
   0  -6  15   409.48   380.30    62.38 o
   1   6  15   571.20   544.17    66.59 o
   1  -6  15   561.61   483.70    76.82 o
   2   6  15   192.71   145.82    63.58 <
   2  -6  15   184.81   118.94    31.09 o
  -4   7  15   304.85   284.22    19.26 o
  -4  -7  15   328.49   324.24    24.67 o
  -3   7  15   290.18   260.45    14.24 o
  -3  -7  15   291.98   286.43    31.39 o
  -2   7  15   386.36   396.05    17.45 o
  -2  -7  15   426.21   470.66    47.44 o
  -1   7  15   112.93   108.61    10.23 o
  -1  -7  15   116.04    90.56    19.16 o
   0   7  15    81.88    56.86    17.25 o
   0  -7  15    86.64    59.07    18.25 o
  -9   0  16     4.52    13.24    11.03 <
  -8   0  16   211.88   193.06    15.14 o
  -7   0  16    43.47    52.15    19.16 <
  -6   0  16   168.14   178.01    20.26 o
  -5   0  16   630.87   621.20    33.00 o
  -4   0  16   840.30   802.82    35.20 o
  -3   0  16  1019.24   993.37    39.71 o
  -2   0  16  1729.80  1865.90    47.44 o
  -1   0  16  1159.31  1182.42    34.80 o
   0   0  16    24.89    25.77    11.23 <
   1   0  16    13.37    11.63    12.84 <
   2   0  16  1051.65  1058.16    36.81 o
   3   0  16   855.44   939.42    33.90 o
   4   0  16   644.72   662.32    35.70 o
   5   0  16    55.71    45.33    11.83 o
  -9   1  16    43.21    56.56    12.24 o
  -9  -1  16    45.82    63.68    11.73 o
  -8   1  16   645.92   689.19    23.17 o
  -8  -1  16   616.91   637.95    35.90 o
  -7   1  16   739.50   776.45    28.78 o
  -7  -1  16   757.17   766.42    37.01 o
  -6   1  16   650.63   691.30    35.60 o
  -6  -1  16   656.34   645.07    33.60 o
  -5   1  16   624.08   655.40    33.30 o
  -5  -1  16   618.52   566.74    33.80 o
  -4   1  16   225.03   231.67    22.77 o
  -4  -1  16   230.29   236.88    24.07 o
  -3   1  16   246.22   249.22    19.16 o
  -3  -1  16   242.76   251.83    20.06 o
  -2   1  16   353.42   371.37    21.36 o
  -2  -1  16   364.71   404.07    22.26 o
  -1   1  16   834.47   818.67    35.70 o
  -1  -1  16   857.01   856.98    29.28 o
   0   1  16  1799.92  1799.40    44.43 o
   0  -1  16  1770.40  1796.09    49.54 o
   1   1  16  1989.08  1999.28    64.39 o
   1  -1  16  2086.22  2127.95    54.86 o
   2   1  16  1706.23  1727.20    55.76 o
   2  -1  16  1718.09  1732.31    48.84 o
   3   1  16   633.65   610.57    24.57 o
   3  -1  16   637.71   639.05    27.88 o
   4   1  16     1.96     0.40     9.93 <
   4  -1  16     1.06     2.81     8.83 <
   5   1  16    15.79    16.65    10.63 <
   5  -1  16    15.97    20.86    16.35 <
  -9   2  16   112.99   105.81    14.84 o
  -9  -2  16   107.53    98.28    29.08 o
  -8   2  16    72.29    64.59    15.04 o
  -8  -2  16    64.59    74.42    25.98 <
  -7   2  16    97.99   114.53    17.35 o
  -7  -2  16    97.53    90.56    22.47 o
  -6   2  16   458.30   493.73    28.88 o
  -6  -2  16   461.79   461.73    41.22 o
  -5   2  16   899.63   896.79    26.38 o
  -5  -2  16   951.82   885.46    39.11 o
  -4   2  16  1155.42  1229.36    42.32 o
  -4  -2  16  1248.75  1290.13    52.95 o
  -3   2  16  1071.09  1127.56    38.91 o
  -3  -2  16  1061.01  1095.87    45.13 o
  -2   2  16   205.04   218.43    19.96 o
  -2  -2  16   187.51   183.53    21.16 o
  -1   2  16   450.36   446.29    30.19 o
  -1  -2  16   495.84   502.75    28.08 o
   0   2  16   358.83   349.91    23.47 o
   0  -2  16   361.75   379.50    30.79 o
   1   2  16   237.41   216.73    17.55 o
   1  -2  16   229.95   198.37    23.27 o
   2   2  16   109.57   108.41    14.64 o
   2  -2  16   102.36   113.93    21.86 o
   3   2  16   379.33   390.43    30.19 o
   3  -2  16   418.78   375.29    33.40 o
   4   2  16   346.10   335.17    21.86 o
   4  -2  16   327.50   292.95    27.18 o
   5   2  16   582.15   617.69    36.61 o
   5  -2  16   586.34   563.63    49.04 o
  -9   3  16   254.10   248.32    20.56 o
  -9  -3  16   282.85   276.00    25.77 o
  -8   3  16   670.17   611.27    22.36 o
  -8  -3  16   710.70   648.68    54.06 o
  -7   3  16   294.05   305.08    21.46 o
  -7  -3  16   268.69   295.55    25.47 o
  -6   3  16   340.90   341.09    18.15 o
  -6  -3  16   358.00   336.17    23.67 o
  -5   3  16   427.49   452.21    21.36 o
  -5  -3  16   447.89   452.41    40.82 o
  -4   3  16   141.14   158.86    19.66 o
  -4  -3  16   159.46   174.81    24.47 o
  -3   3  16   153.22   164.27    12.54 o
  -3  -3  16   147.18   161.07    23.37 o
  -2   3  16     0.26    -0.60     4.81 <
  -2  -3  16     1.62     1.91    13.04 <
  -1   3  16   933.36   981.84    31.99 o
  -1  -3  16  1008.02  1093.96    46.23 o
   0   3  16  1269.75  1285.82    36.71 o
   0  -3  16  1365.18  1419.51    38.91 o
   1   3  16   737.64   790.29    32.39 o
   1  -3  16   790.22   865.30    33.10 o
   2   3  16  1244.57  1214.41    40.52 o
   2  -3  16  1228.09  1329.14    46.43 o
   3   3  16   133.47   147.73    15.34 o
   3  -3  16   129.32   127.67    45.33 <
   4   3  16    74.15    59.07    16.05 o
   4  -3  16    79.52    48.54    24.37 <
   5   3  16    11.80     7.52    10.93 <
   5  -3  16    10.54    14.14     9.23 <
  -8   4  16     8.38     6.22     9.83 <
  -8  -4  16     7.31     5.62    18.45 <
  -7   4  16    62.79    55.26    13.24 o
  -7  -4  16    62.83    39.82    15.44 <
  -6   4  16    70.59    89.16    14.04 o
  -6  -4  16    65.32    52.65    27.58 <
  -5   4  16   621.97   660.51    25.67 o
  -5  -4  16   569.91   580.08    48.84 o
  -4   4  16  1217.20  1205.69    29.89 o
  -4  -4  16  1302.11  1325.33    47.84 o
  -3   4  16   336.83   376.59    19.06 o
  -3  -4  16   307.94   341.59    28.08 o
  -2   4  16  1070.14  1040.31    28.28 o
  -2  -4  16  1087.01  1132.68    36.41 o
  -1   4  16   478.48   471.86    16.15 o
  -1  -4  16   508.78   532.94    29.49 o
   0   4  16     1.09    -0.10     4.61 <
   0  -4  16     1.71    -2.21    12.64 <
   1   4  16   123.37   104.70    11.73 o
   1  -4  16   128.93    91.77    21.26 o
   2   4  16   305.38   271.08    14.94 o
   2  -4  16   316.22   289.14    57.07 o
   3   4  16   215.17   201.88    16.75 o
   3  -4  16   223.94   144.32    58.27 <
   4   4  16   681.85   635.44   102.00 o
   4  -4  16   716.24   598.23   194.96 o
  -7   5  16   542.31   525.22    39.11 o
  -7  -5  16   548.75   504.06    33.40 o
  -6   5  16   336.01   328.75    20.66 o
  -6  -5  16   343.34   351.52    23.57 o
  -5   5  16   209.45   185.84    14.94 o
  -5  -5  16   197.92   171.40    25.47 o
  -4   5  16    84.86    95.28    12.34 o
  -4  -5  16    78.93    70.70    28.08 <
  -3   5  16   111.39   122.65    13.44 o
  -3  -5  16   113.99   107.11    26.08 o
  -2   5  16    11.05    12.14     7.32 <
  -2  -5  16     9.30    13.44    14.14 <
  -1   5  16   292.58   293.15    12.84 o
  -1  -5  16   243.48   241.90    19.36 o
   0   5  16   840.44   828.70    32.49 o
   0  -5  16   822.97   885.96    34.20 o
   1   5  16   833.76   736.03    38.41 o
   1  -5  16   821.21   734.12   103.30 o
   2   5  16   754.19   701.23    70.91 o
   2  -5  16   734.32   755.69    62.88 o
   3   5  16   197.23   136.80    40.52 o
   3  -5  16   200.45   212.51    28.78 o
  -5   6  16   451.40   410.69    19.36 o
  -5  -6  16   456.66   418.41    38.81 o
  -4   6  16   270.09   291.24    17.45 o
  -4  -6  16   254.45   260.95    25.37 o
  -3   6  16   229.77   228.76    15.04 o
  -3  -6  16   209.17   210.51    23.57 o
  -2   6  16   122.95   125.66    11.03 o
  -2  -6  16   107.11   115.93    27.18 o
  -1   6  16   120.68   116.84     9.83 o
  -1  -6  16   102.47    96.38    23.87 o
   0   6  16    16.47     5.52     8.93 <
   0  -6  16    20.67    18.25    12.54 <
   1   6  16    75.71    56.16    17.55 o
   1  -6  16    72.08    51.25    11.43 o
  -9   0  17   147.59   128.57    16.15 o
  -8   0  17    20.65    19.96    11.43 <
  -7   0  17   303.40   312.30    24.27 o
  -6   0  17   999.17  1054.15    54.66 o
  -5   0  17   756.80   792.49    48.24 o
  -4   0  17   114.95   122.35    21.66 o
  -3   0  17   814.71   800.62    31.89 o
  -2   0  17     1.39    -4.21    13.54 <
  -1   0  17   147.87   149.53    17.05 o
   0   0  17    60.42    69.80    22.67 o
   1   0  17   973.67  1005.21    44.43 o
   2   0  17   703.99   710.35    27.38 o
   3   0  17   425.28   431.25    25.57 o
   4   0  17   347.95   361.14    32.90 o
   5   0  17   237.11   198.98    20.96 o
  -9   1  17   321.65   302.07    26.68 o
  -9  -1  17   328.64   315.41    21.96 o
  -8   1  17   207.60   191.45    19.86 o
  -8  -1  17   224.17   215.82    26.78 o
  -7   1  17    34.68    33.40    12.54 <
  -7  -1  17    35.48    36.71    15.95 <
  -6   1  17     2.39    14.14    21.96 <
  -6  -1  17     2.43     5.82    13.04 <
  -5   1  17   266.39   255.94    35.10 o
  -5  -1  17   282.31   247.62    36.10 o
  -4   1  17   237.65   261.15    21.76 o
  -4  -1  17   246.50   262.46    35.40 o
  -3   1  17   498.60   496.04    25.47 o
  -3  -1  17   517.06   515.19    30.09 o
  -2   1  17  1253.56  1317.61    38.81 o
  -2  -1  17  1252.59  1300.56    54.06 o
  -1   1  17  1014.74  1019.75    37.71 o
  -1  -1  17   994.38  1014.63    47.24 o
   0   1  17    20.75    33.40    14.44 <
   0  -1  17    23.69    28.58    20.36 <
   1   1  17   515.14   534.04    36.10 o
   1  -1  17   517.03   509.77    27.88 o
   2   1  17     4.70    10.43    13.44 <
   2  -1  17     4.38     9.83    13.04 <
   3   1  17    69.63    77.42    16.15 o
   3  -1  17    74.57    75.42    14.74 o
   4   1  17    99.15   112.83    14.84 o
   4  -1  17    91.24    87.55    13.84 o
   5   1  17   336.99   334.57    24.67 o
   5  -1  17   378.54   374.38    46.33 o
  -9   2  17    72.97    64.39    16.35 o
  -9  -2  17    67.76    34.30    18.95 <
  -8   2  17   222.32   230.87    16.45 o
  -8  -2  17   228.09   220.94    22.36 o
  -7   2  17   180.98   201.98    17.05 o
  -7  -2  17   173.06   159.86    34.30 o
  -6   2  17   368.19   399.86    23.57 o
  -6  -2  17   310.98   303.98    37.71 o
  -5   2  17   444.21   472.07    22.77 o
  -5  -2  17   431.37   445.79    56.36 o
  -4   2  17   417.14   443.68    37.31 o
  -4  -2  17   442.04   456.62    32.29 o
  -3   2  17   334.24   333.97    24.97 o
  -3  -2  17   312.25   304.98    36.31 o
  -2   2  17   103.70    98.28    17.95 o
  -2  -2  17   102.99    98.08    27.78 o
  -1   2  17   535.77   516.99    38.41 o
  -1  -2  17   517.58   467.25    27.68 o
   0   2  17   613.19   613.37    30.19 o
   0  -2  17   643.67   646.17    29.79 o
   1   2  17   585.51   606.15    26.08 o
   1  -2  17   607.18   614.98    30.09 o
   2   2  17   692.35   705.94    38.31 o
   2  -2  17   638.49   659.21    29.59 o
   3   2  17   569.56   595.22    29.39 o
   3  -2  17   572.19   589.51    52.65 o
   4   2  17   203.42   197.57    26.58 o
   4  -2  17   195.87   145.52    53.86 <
  -8   3  17   309.38   277.00    17.65 o
  -8  -3  17   270.62   226.25    36.61 o
  -7   3  17    99.76   100.09    17.35 o
  -7  -3  17   116.87    95.38    19.96 o
  -6   3  17    31.46    24.57    12.34 <
  -6  -3  17    30.49    32.39    17.45 <
  -5   3  17   169.46   171.10    14.44 o
  -5  -3  17   160.80   152.14    25.07 o
  -4   3  17   679.39   687.39    29.99 o
  -4  -3  17   718.50   718.38    41.62 o
  -3   3  17  1123.75  1157.95    31.59 o
  -3  -3  17  1104.58  1176.00    38.91 o
  -2   3  17   984.15   963.49    32.39 o
  -2  -3  17   954.71   990.57    35.40 o
  -1   3  17  1670.55  1689.79    45.43 o
  -1  -3  17  1683.41  1829.69   104.30 o
   0   3  17   792.75   838.22    29.99 o
   0  -3  17   768.86   842.24    35.80 o
   1   3  17   116.64   112.22    18.55 o
   1  -3  17   122.89   121.85    33.40 o
   2   3  17     5.50     6.82    10.93 <
   2  -3  17     5.44    15.95    13.04 <
   3   3  17    38.15    26.68    15.65 <
   3  -3  17    35.71    44.53    12.94 o
   4   3  17   607.40   580.28    26.58 o
   4  -3  17   579.99   635.14    43.02 o
  -7   4  17   251.47   260.35    23.37 o
  -7  -4  17   239.56   239.79    25.27 o
  -6   4  17   575.93   618.29    24.57 o
  -6  -4  17   538.13   559.12    53.35 o
  -5   4  17   586.81   637.64    26.68 o
  -5  -4  17   602.44   625.11    30.59 o
  -4   4  17   218.80   219.54    14.84 o
  -4  -4  17   188.82   184.13    34.80 o
  -3   4  17    19.01    17.95    11.53 <
  -3  -4  17    28.33    42.92    23.47 <
  -2   4  17    71.18    67.09    12.84 o
  -2  -4  17    71.42    48.64    31.49 <
  -1   4  17   393.74   380.40    15.55 o
  -1  -4  17   384.76   422.52    27.08 o
   0   4  17   723.29   664.22    20.66 o
   0  -4  17   744.56   737.03    33.20 o
   1   4  17   545.42   509.17    25.17 o
   1  -4  17   550.71   519.90    68.10 o
   2   4  17   688.00   564.73    65.09 o
   2  -4  17   646.11   467.25   156.25 <
   3   4  17   247.65   217.13    32.90 o
   3  -4  17   261.28   177.61    70.70 <
  -6   5  17    56.60    43.43    11.53 o
  -6  -5  17    57.56    45.53    16.05 <
  -5   5  17    88.02    94.17    14.74 o
  -5  -5  17    97.99    80.03    30.09 <
  -4   5  17   352.82   354.52    20.56 o
  -4  -5  17   366.02   371.88    30.69 o
  -3   5  17   597.43   608.86    19.16 o
  -3  -5  17   634.27   661.61    30.09 o
  -2   5  17   415.89   419.21    18.45 o
  -2  -5  17   437.11   453.11    25.27 o
  -1   5  17   447.29   430.24    18.75 o
  -1  -5  17   430.04   460.53    33.80 o
   0   5  17   631.59   552.10    38.41 o
   0  -5  17   659.15   557.31    70.50 o
   1   5  17   209.59   173.70    28.38 o
   1  -5  17   215.43   187.14    41.72 o
   2   5  17     1.65    -1.60     9.43 <
   2  -5  17     1.54     1.00     9.13 <
  -4   6  17   534.16   531.44    20.56 o
  -4  -6  17   526.44   509.88    46.03 o
  -3   6  17   310.21   280.71    17.15 o
  -3  -6  17   301.16   281.01    58.97 o
  -2   6  17    10.66     8.83     7.22 <
  -2  -6  17    10.14    18.85    12.14 <
  -1   6  17    81.39    66.99    10.23 o
  -1  -6  17    91.06   104.10    31.99 o
   0   6  17   530.94   433.15    48.04 o
   0  -6  17   510.70   558.41    39.41 o
  -8   0  18    92.86   129.57    22.57 o
  -7   0  18   220.80   267.47    39.31 o
  -6   0  18    70.90    44.13    20.76 <
  -5   0  18   188.43   186.04    25.37 o
  -4   0  18   137.82   158.86    32.79 o
  -3   0  18   381.66   402.06    38.41 o
  -2   0  18   167.50   178.32    30.49 o
  -1   0  18   255.45   265.77    32.09 o
   0   0  18    44.45    53.35    15.55 o
   1   0  18  1338.72  1361.74    41.92 o
   2   0  18   395.17   386.32    26.08 o
   3   0  18    57.33    68.30    18.15 o
   4   0  18     0.26     8.02    17.35 <
  -8   1  18    73.87    76.32    15.04 o
  -8  -1  18    77.35    65.49    22.36 <
  -7   1  18   443.69   488.51    26.08 o
  -7  -1  18   449.01   466.55    28.68 o
  -6   1  18   521.60   585.79    41.72 o
  -6  -1  18   517.48   554.10    35.50 o
  -5   1  18  1091.82  1131.07    40.02 o
  -5  -1  18  1032.51  1036.30    44.73 o
  -4   1  18   662.43   688.89    36.81 o
  -4  -1  18   616.24   613.37    39.82 o
  -3   1  18   144.91   125.66    23.77 o
  -3  -1  18   135.56   142.61    21.16 o
  -2   1  18   137.73   122.75    28.38 o
  -2  -1  18   136.56   125.86    20.26 o
  -1   1  18    52.98    42.72    23.47 <
  -1  -1  18    56.89    52.95    16.15 o
   0   1  18    79.79    68.40    24.27 <
   0  -1  18    73.70    78.93    14.54 o
   1   1  18   819.77   818.37    38.21 o
   1  -1  18   885.72   841.63    36.10 o
   2   1  18   403.84   413.20    31.59 o
   2  -1  18   380.31   374.48    36.10 o
   3   1  18  1148.16  1138.99    36.81 o
   3  -1  18  1152.68  1142.50    49.24 o
   4   1  18   643.24   633.13    43.22 o
   4  -1  18   649.58   616.28    38.61 o
  -8   2  18   279.69   300.47    18.65 o
  -8  -2  18   275.16   272.39    44.43 o
  -7   2  18   196.62   203.69    18.05 o
  -7  -2  18   205.13   204.79    27.48 o
  -6   2  18   382.77   407.68    24.07 o
  -6  -2  18   373.00   372.48    31.49 o
  -5   2  18   234.17   252.73    16.15 o
  -5  -2  18   229.86   286.63    28.38 o
  -4   2  18    28.34    21.06    17.95 <
  -4  -2  18    29.70    33.30    15.55 <
  -3   2  18   338.62   323.84    34.90 o
  -3  -2  18   377.21   391.63    25.17 o
  -2   2  18  1146.02  1162.46    51.65 o
  -2  -2  18  1150.52  1179.61    39.92 o
  -1   2  18  1161.41  1193.45    50.85 o
  -1  -2  18  1111.74  1188.34    38.31 o
   0   2  18   653.00   709.85    34.30 o
   0  -2  18   633.00   721.59    34.60 o
   1   2  18   627.86   651.99    32.49 o
   1  -2  18   636.08   634.34    31.29 o
   2   2  18   118.33   104.20    25.57 o
   2  -2  18   119.97    97.08    17.55 o
   3   2  18    61.91    54.56    17.45 o
   3  -2  18    57.95    45.23    16.55 <
  -7   3  18    10.93    12.54     9.73 <
  -7  -3  18     6.68     7.02    17.05 <
  -6   3  18   567.52   594.82    28.18 o
  -6  -3  18   554.85   546.58    49.44 o
  -5   3  18   479.33   500.95    19.86 o
  -5  -3  18   515.60   547.89    34.60 o
  -4   3  18   215.51   225.95    18.45 o
  -4  -3  18   175.09   215.72    37.41 o
  -3   3  18   187.55   201.68    16.05 o
  -3  -3  18   199.84   224.45    26.98 o
  -2   3  18    55.16    30.69    20.96 <
  -2  -3  18    45.83    54.56    18.85 <
  -1   3  18   121.98   107.41    20.66 o
  -1  -3  18   117.60   110.02    22.06 o
   0   3  18   229.06   204.39    19.26 o
   0  -3  18   245.51   223.95    22.06 o
   1   3  18   152.00   157.66    20.56 o
   1  -3  18   141.81   138.40    21.46 o
   2   3  18   549.48   533.04    25.67 o
   2  -3  18   570.84   506.57    43.02 o
   3   3  18   448.70   413.60    27.98 o
   3  -3  18   426.11   377.59   123.56 o
  -7   4  18   400.96   391.13    25.27 o
  -7  -4  18   411.52   388.02    41.42 o
  -6   4  18   386.10   376.89    18.65 o
  -6  -4  18   380.32   356.73    32.39 o
  -5   4  18     7.41    14.94    14.44 <
  -5  -4  18     7.67     6.22    17.55 <
  -4   4  18    73.93    76.32    12.34 o
  -4  -4  18    83.31   104.10    19.26 o
  -3   4  18    34.53    48.14    11.83 o
  -3  -4  18    45.27    64.69    17.25 o
  -2   4  18   298.05   291.64    15.24 o
  -2  -4  18   243.05   236.68    22.67 o
  -1   4  18   487.02   464.14    19.06 o
  -1  -4  18   420.31   444.79    25.98 o
   0   4  18   607.26   550.29    26.88 o
   0  -4  18   612.40   626.31    33.90 o
   1   4  18   609.54   545.28    40.22 o
   1  -4  18   585.86   486.91    93.27 o
   2   4  18   220.51   157.26    26.38 o
   2  -4  18   225.24   190.05    50.65 o
  -5   5  18   371.17   395.95    23.97 o
  -5  -5  18   372.68   384.91    28.48 o
  -4   5  18   823.85   841.13    29.49 o
  -4  -5  18   815.88   819.37    42.82 o
  -3   5  18   372.89   363.75    16.05 o
  -3  -5  18   381.84   406.17    40.92 o
  -2   5  18    19.26    27.08     8.83 o
  -2  -5  18    29.72    38.11    17.15 <
  -1   5  18     9.76     2.91     5.92 <
  -1  -5  18     8.12   -10.73    10.73 <
   0   5  18     0.88    -1.40     5.62 <
   0  -5  18     1.20    -1.10    12.34 <
   1   5  18   353.55   218.93    15.65 o
  -8   0  19     1.63     3.61    12.03 <
  -7   0  19     6.58     4.61    17.25 <
  -6   0  19   164.67   187.64    37.61 o
  -5   0  19     3.20     3.71    21.06 <
  -4   0  19   408.86   400.76    29.99 o
  -3   0  19  1062.82  1097.47    43.53 o
  -2   0  19  1219.83  1236.98    45.83 o
  -1   0  19  1133.90  1205.59    44.53 o
   0   0  19   389.35   351.52    29.49 o
   1   0  19     0.03    -2.41    10.43 <
   2   0  19   672.55   693.91    48.14 o
   3   0  19   742.84   758.69    46.33 o
  -8   1  19   258.07   297.66    25.77 o
  -8  -1  19   264.13   279.51    26.08 o
  -7   1  19   416.04   423.62    21.86 o
  -7  -1  19   439.23   416.00    37.71 o
  -6   1  19   334.25   363.05    34.00 o
  -6  -1  19   348.91   351.02    26.58 o
  -5   1  19   425.35   436.76    28.18 o
  -5  -1  19   445.22   472.07    43.63 o
  -4   1  19   190.01   197.57    21.56 o
  -4  -1  19   179.21   227.86    35.10 o
  -3   1  19    74.82    78.83    18.65 o
  -3  -1  19    70.28    85.15    20.16 o
  -2   1  19   247.38   234.48    23.47 o
  -2  -1  19   232.29   215.22    25.77 o
  -1   1  19   531.09   544.78    40.02 o
  -1  -1  19   470.93   485.30    32.90 o
   0   1  19   809.47   778.05    41.92 o
   0  -1  19   858.89   860.89    56.46 o
   1   1  19   829.24   882.75    69.00 o
   1  -1  19   829.11   877.44    46.94 o
   2   1  19   200.32   202.49    22.26 o
   2  -1  19   202.12   187.74    20.76 o
   3   1  19    67.99    67.39    15.44 o
   3  -1  19    54.51    50.55    16.15 o
  -7   2  19    45.81    31.79    12.24 <
  -7  -2  19    42.84    23.97    28.28 <
  -6   2  19   253.89   235.48    23.47 o
  -6  -2  19   232.23   233.68    24.37 o
  -5   2  19   413.04   426.83    19.56 o
  -5  -2  19   362.25   375.79    27.38 o
  -4   2  19   305.26   330.26    23.67 o
  -4  -2  19   270.23   311.60    31.59 o
  -3   2  19   321.74   366.26    27.58 o
  -3  -2  19   355.12   396.45    31.99 o
  -2   2  19   820.09   848.25    52.25 o
  -2  -2  19   845.53   908.53    42.32 o
  -1   2  19   128.20   114.53    23.07 o
  -1  -2  19   161.87   165.08    23.77 o
   0   2  19   284.26   266.87    41.62 o
   0  -2  19   279.80   250.22    25.98 o
   1   2  19    18.75    13.14    19.16 <
   1  -2  19    20.41     7.92    10.93 <
   2   2  19    69.53    60.07    19.16 o
   2  -2  19    61.95    51.35    18.45 <
  -7   3  19   386.25   392.23    20.56 o
  -7  -3  19   367.02   379.80    36.10 o
  -6   3  19   741.40   779.15    29.89 o
  -6  -3  19   791.18   786.88    53.25 o
  -5   3  19    52.27    53.76    13.14 o
  -5  -3  19    49.58    59.57    30.79 <
  -4   3  19    77.40    57.67    14.84 o
  -4  -3  19    75.57    67.70    22.87 <
  -3   3  19    36.73    37.61    10.83 o
  -3  -3  19    35.09    44.23    20.46 <
  -2   3  19   108.20    76.42    23.97 o
  -2  -3  19    89.60    98.08    20.46 o
  -1   3  19   290.76   319.32    27.18 o
  -1  -3  19   288.26   302.17    27.58 o
   0   3  19   810.35   837.92    45.13 o
   0  -3  19   761.98   711.96    57.27 o
   1   3  19   333.34   317.62    34.80 o
   1  -3  19   336.41   302.48    44.83 o
   2   3  19   358.62   341.89    22.97 o
   2  -3  19   381.22   292.45    81.24 o
  -6   4  19    81.48    77.62    15.14 o
  -6  -4  19    78.43    70.00    32.09 <
  -5   4  19   382.79   393.14    20.16 o
  -5  -4  19   396.37   348.81    28.88 o
  -4   4  19   221.22   204.29    17.45 o
  -4  -4  19   203.43   201.88    29.49 o
  -3   4  19   510.66   495.73    24.47 o
  -3  -4  19   568.20   586.60    37.31 o
  -2   4  19   393.36   392.74    18.15 o
  -2  -4  19   422.88   475.38    33.60 o
  -1   4  19   263.82   259.15    15.95 o
  -1  -4  19   258.16   267.27    54.06 o
   0   4  19    59.91    58.47     9.63 o
   0  -4  19    61.36    59.07    19.06 o
   1   4  19    35.31    24.47     7.82 o
   1  -4  19    37.62    32.49    17.05 <
  -3   5  19    40.38    34.20     9.53 o
  -3  -5  19    37.58    32.59    27.08 <
  -2   5  19   404.82   372.58    17.65 o
  -2  -5  19   401.00   444.79    33.80 o
  -7   0  20   280.15   287.03    44.63 o
  -6   0  20   502.39   542.07    40.82 o
  -5   0  20   271.75   258.85    28.88 o
  -4   0  20   286.43   334.37    39.61 o
  -3   0  20    34.61    24.87    24.67 <
  -2   0  20   101.31    84.24    20.06 o
  -1   0  20   368.49   343.69    24.97 o
   0   0  20   438.48   443.38    26.58 o
   1   0  20   340.17   383.91    37.31 o
   2   0  20   277.77   306.79    40.32 o
  -7   1  20    20.30    24.47    13.44 <
  -7  -1  20    14.84    10.13    16.95 <
  -6   1  20    89.34    80.33    20.86 o
  -6  -1  20    88.82    72.01    25.07 <
  -5   1  20    17.54     5.82    24.87 <
  -5  -1  20    16.31     5.01    13.94 <
  -4   1  20   421.14   459.13    43.02 o
  -4  -1  20   459.46   489.21    29.79 o
  -3   1  20   672.20   695.51    36.31 o
  -3  -1  20   674.13   705.74    42.62 o
  -2   1  20   471.87   452.11    30.39 o
  -2  -1  20   438.60   431.85    36.81 o
  -1   1  20   530.60   542.97    28.58 o
  -1  -1  20   543.10   556.41    35.70 o
   0   1  20   503.81   497.74    27.38 o
   0  -1  20   473.83   439.87    40.52 o
   1   1  20    27.19    27.88    16.05 <
   1  -1  20    21.64    24.67    13.84 <
   2   1  20     2.98     6.72    12.34 <
   2  -1  20     3.06     7.72    11.83 <
  -6   2  20   749.45   840.73    28.88 o
  -6  -2  20   803.34   830.60    38.11 o
  -5   2  20   599.97   642.56    26.48 o
  -5  -2  20   590.57   659.51    41.12 o
  -4   2  20   241.90   234.18    28.08 o
  -4  -2  20   217.90   204.29    24.77 o
  -3   2  20   111.83   113.23    21.96 o
  -3  -2  20   119.16   122.65    20.96 o
  -2   2  20    87.67    95.58    20.66 o
  -2  -2  20    88.03    99.59    19.36 o
  -1   2  20     2.98    14.24    12.14 <
  -1  -2  20     1.08    -0.50    13.34 <
   0   2  20   162.79   158.16    19.86 o
   0  -2  20   162.23   162.27    35.70 o
   1   2  20   346.79   332.96    37.31 o
   1  -2  20   376.97   372.38    30.39 o
  -6   3  20    46.11    32.59    15.04 <
  -6  -3  20    46.66    41.62    18.35 <
  -5   3  20    34.38    40.52    13.24 o
  -5  -3  20    36.58    26.88    22.47 <
  -4   3  20   240.82   251.23    22.16 o
  -4  -3  20   226.12   261.86    43.02 o
  -3   3  20   548.39   569.15    22.57 o
  -3  -3  20   551.59   597.83    50.35 o
  -2   3  20   669.86   666.73    31.29 o
  -2  -3  20   707.31   775.24    43.02 o
  -1   3  20   103.57   122.05    22.97 o
  -1  -3  20   110.62   108.11    25.07 o
   0   3  20   288.09   257.24    35.10 o
   0  -3  20   268.33   261.46    32.29 o
  -4   4  20   471.64   459.43    23.77 o
  -4  -4  20   468.55   476.98    32.69 o
  -3   4  20   318.72   302.98    21.86 o
  -3  -4  20   316.00   346.30    28.58 o
  -2   4  20    48.85    44.43    10.23 o
  -2  -4  20    47.90    49.14    20.06 <
  -1   4  20    31.86    25.57     9.93 <
  -1  -4  20    26.28    21.26    16.75 <
  -6   0  21    56.43    71.51    36.81 <
  -5   0  21    12.86    19.46    19.06 <
  -4   0  21   142.99   148.83    24.77 o
  -3   0  21   240.77   233.98    71.41 o
  -2   0  21   348.77   391.23    38.61 o
  -1   0  21   692.48   671.44    41.42 o
   0   0  21   334.27   324.04    52.45 o
  -6   1  21   256.44   284.42    34.60 o
  -6  -1  21   245.05   269.48    50.15 o
  -5   1  21   261.54   261.96    26.58 o
  -5  -1  21   298.38   293.05    33.70 o
  -4   1  21   325.65   362.15    30.49 o
  -4  -1  21   341.77   335.27    28.48 o
  -3   1  21   347.95   371.27    48.84 o
  -3  -1  21   352.35   367.26    27.88 o
  -2   1  21    51.92    42.12    22.16 <
  -2  -1  21    64.34    53.86    17.25 o
  -1   1  21   130.73   138.50    27.68 o
  -1  -1  21   129.09   107.91    22.16 o
   0   1  21     1.04    -2.11    10.23 <
   0  -1  21     1.37     5.62    14.44 <
  -5   2  21    12.59     5.72     9.93 <
  -5  -2  21    11.91     4.51    15.75 <
  -4   2  21   123.36   134.99    27.08 o
  -4  -2  21   130.19   120.45    33.20 o
  -3   2  21   457.08   445.09    57.57 o
  -3  -2  21   445.92   455.22    48.04 o
  -2   2  21   351.90   367.86    39.31 o
  -2  -2  21   349.42   335.87    52.25 o
  -1   2  21   709.37   725.80    47.14 o
  -1  -2  21   754.82   820.87    44.33 o
   0   2  21   503.35   474.47    33.80 o
   0  -2  21   483.86   475.17    46.94 o
  -3   3  21   238.72   240.20    37.01 o
  -3  -3  21   225.16   230.77    33.40 o
  -2   3  21   137.94   153.34    32.19 o
  -2  -3  21   132.89   148.33    22.36 o
  -4   0  22   189.36   190.45    39.31 o
  -3   0  22   313.12   344.30    44.13 o
  -2   0  22   176.96   182.03    23.27 o
  -3   1  22    67.64    50.45    20.66 <
  -3  -1  22    62.08    55.16    25.27 <
