# Supplementary material for: A resonance-assisted intra­molecular hydrogen bond in compounds containing 2-hy­droxy-3,5-di­nitro­benzoic acid and its various deprotonated forms: redetermination of several related structures
Source: Acta Crystallogr E Crystallogr Commun. 2018 Aug 24;74(Pt 9):1344–57. doi: 10.1107/S2056989018011544 (PMC6127720; doi:10.1107/S2056989018011544)
Supplement: Supplementary file 3 [file e-74-01344-IIsup3.hkl]

#
# h,k,l, Fc-squared, Fo-squared, sigma(Fo-squared) and status flag
#
data_II
_shelx_title                             '   '
_shelx_refln_list_code                   4
_shelx_F_calc_maximum                    434.48
_exptl_crystal_F_000                     1616
_reflns_d_resolution_high                ?

loop_
 _symmetry_equiv_pos_as_xyz
 'x, y, z'
 '-x, y, -z+1/2'
 '-x, -y, -z'
 'x, -y, z+1/2'
 'x+1/2, y+1/2, z'
 '-x+1/2, y+1/2, -z+1/2'
 '-x+1/2, -y+1/2, -z'
 'x+1/2, -y+1/2, z+1/2'

_cell_length_a                           25.0809(15)
_cell_length_b                           6.7251(4)
_cell_length_c                           18.9145(10)
_cell_angle_alpha                        90
_cell_angle_beta                         97.658(6)
_cell_angle_gamma                        90

_shelx_F_squared_multiplier              1.000

loop_
 _refln_index_h
 _refln_index_k
 _refln_index_l
 _refln_F_squared_calc
 _refln_F_squared_meas
 _refln_F_squared_sigma
 _refln_observed_status
   2   0   0   8126.05   7854.62    214.99 o
   4   0   0  21342.20  20089.60    282.96 o
   6   0   0    948.76    962.94     46.12 o
   8   0   0  23524.90  22669.50    365.68 o
  10   0   0  28511.00  28888.70    462.55 o
  12   0   0    161.37    240.64     27.20 o
  14   0   0  12773.30  13268.50    225.53 o
  16   0   0  28940.40  29294.50    487.54 o
  18   0   0   6300.68   6529.17    172.44 o
  20   0   0     16.07     37.51     35.90 <
  22   0   0   4165.82   3823.75    263.53 o
  24   0   0    367.63    427.87     96.52 o
  26   0   0    512.72    412.57     91.42 o
  28   0   0     33.43    -58.31     69.41 <
  30   0   0    461.85    685.51    143.22 o
  32   0   0    556.60    511.49    153.63 o
   1   1   0   1543.54   1409.84     29.53 o
   3   1   0  24887.40  24289.00    280.87 o
   5   1   0 100360.00 101526.00   1136.77 o
   7   1   0   4287.15   4661.57     65.88 o
   9   1   0  10783.00  10663.60    114.67 o
  11   1   0   8107.36   8333.01    111.37 o
  13   1   0    452.64    463.59     27.81 o
  15   1   0    118.11     74.51     20.50 o
  17   1   0   2498.03   2560.54     78.23 o
  19   1   0     28.42     76.81     27.90 <
  21   1   0     15.40    -14.60     29.20 <
  23   1   0     96.11     65.91     38.71 <
  25   1   0    299.57    218.63     52.51 o
  27   1   0      3.93     33.60     52.81 <
  29   1   0      6.84     31.90     64.71 <
  31   1   0    173.54    159.92     77.71 <
   0   2   0 178433.00 188772.00   3097.59 o
   2   2   0  73275.40  72956.30    930.00 o
   4   2   0   3418.39   3456.47     67.26 o
   6   2   0  25744.80  25077.00    269.67 o
   8   2   0  21164.20  21940.80    232.42 o
  10   2   0    211.73    176.33     18.50 o
  12   2   0   6754.83   6984.39     95.90 o
  14   2   0   1360.63   1401.62     45.71 o
  16   2   0   2014.57   2000.30     59.72 o
  18   2   0   1370.92   1291.54     63.52 o
  20   2   0   1656.90   1754.79     73.02 o
  22   2   0    929.91   1118.03     81.92 o
  24   2   0   2907.08   2953.52    127.44 o
  26   2   0   1731.29   1713.03    135.63 o
  28   2   0    466.97    579.49     97.12 o
  30   2   0    242.58     68.01     91.21 <
   1   3   0   3570.23   3448.34     64.65 o
   3   3   0    392.45    317.56     23.50 o
   5   3   0   6190.78   6054.83     94.51 o
   7   3   0   1906.00   2141.09     53.72 o
   9   3   0   5429.98   5460.73     95.98 o
  11   3   0   2109.53   2180.46     58.42 o
  13   3   0   3990.63   4040.33     81.15 o
  15   3   0   1335.28   1321.95     51.51 o
  17   3   0    152.35    136.12     31.90 o
  19   3   0    723.09    782.35     56.31 o
  21   3   0   1263.57   1325.91     81.42 o
  23   3   0   1662.12   1573.90     85.32 o
  25   3   0    398.43    352.86     77.91 o
  27   3   0    295.68    378.66     86.81 o
  29   3   0    689.37    828.15    114.32 o
   0   4   0     39.41     46.71     27.10 <
   2   4   0    919.13    969.54     43.31 o
   4   4   0  11296.20  11258.00    168.66 o
   6   4   0    180.13    182.43     25.20 o
   8   4   0     12.68      4.40     19.20 <
  10   4   0   3259.91   3230.74    143.87 o
  12   4   0    563.49    586.11     47.41 o
  14   4   0    871.93    922.80     51.21 o
  16   4   0     35.42     -6.50     27.70 <
  18   4   0     10.66     20.10     38.61 <
  20   4   0    519.08    602.60     64.71 o
  22   4   0      7.00     59.61     61.21 <
  24   4   0      7.00     34.70     60.91 <
  26   4   0    488.54    704.62    145.42 o
  28   4   0    113.64    137.62    108.32 <
   1   5   0   1822.18   1935.32    103.33 o
   3   5   0   4804.53   4565.20    116.47 o
   5   5   0     10.68    -18.80     26.90 <
   7   5   0   3151.26   3294.02    125.35 o
   9   5   0    747.39    718.95     45.51 o
  11   5   0   1344.39   1525.68     57.01 o
  13   5   0   1712.64   1805.99    128.93 o
  15   5   0   1625.34   1762.86     89.72 o
  17   5   0    519.50    615.31     68.81 o
  19   5   0    535.09    797.64    113.62 o
  21   5   0   1083.84   1216.15    134.33 o
  23   5   0    113.65    189.53     91.81 <
  25   5   0     48.26     25.00     74.81 <
   0   6   0    896.43    754.36    110.62 o
   2   6   0      4.64    -14.00     34.60 <
   4   6   0      2.86    -32.20     32.20 <
   6   6   0     15.14    -32.40     35.50 <
   8   6   0    291.54    264.04     46.21 o
  10   6   0    107.17    127.92     41.31 o
  12   6   0     19.25      2.50     50.11 <
  14   6   0      0.63    -50.91     61.31 <
  16   6   0     63.08      8.40     62.51 <
  18   6   0      0.22      9.90     60.61 <
  20   6   0      0.02     -4.10     74.11 <
  22   6   0      4.54    -68.31     82.61 <
   1   7   0    489.18    426.17     83.61 o
   3   7   0    253.64    205.73     75.61 <
   5   7   0   2254.84   2233.15    143.64 o
   7   7   0      3.87    -52.11     52.11 <
   9   7   0    615.63    705.02     88.42 o
  11   7   0    271.43    335.45     72.11 o
  13   7   0    153.33    119.52     80.01 <
  15   7   0     11.91     26.20     67.31 <
  17   7   0    234.31    234.93     80.81 <
  19   7   0    306.70    357.36    116.72 o
   0   8   0    702.66    679.42    168.43 o
   2   8   0      2.83    -78.81     78.81 <
   4   8   0    233.55    127.22    101.42 <
   6   8   0    100.65    148.72     80.21 <
   8   8   0     41.27     33.70     74.91 <
  10   8   0    185.74    167.92     76.31 <
  12   8   0     17.42     45.81     93.61 <
 -31   1   1    492.77    524.69    102.72 o
 -29   1   1    569.70    670.51     97.92 o
 -27   1   1    230.57    310.15     71.61 o
 -25   1   1    344.01    324.95     55.11 o
 -23   1   1   1899.35   1662.37     94.33 o
 -21   1   1   2208.86   2278.14     94.43 o
 -19   1   1   1855.96   1817.97     66.32 o
 -17   1   1   2254.35   2082.89     61.82 o
 -15   1   1   1516.25   1479.58     42.71 o
 -13   1   1   6606.64   6573.95    101.61 o
 -11   1   1   4082.86   4015.93     72.46 o
  -9   1   1     35.25     33.00      9.10 o
  -7   1   1   6116.31   5879.41     76.93 o
  -5   1   1  26924.10  25076.30    282.88 o
  -3   1   1   2169.61   2032.72     34.34 o
  -1   1   1  11348.30  11722.80    141.43 o
   1   1   1  12436.10  12629.40    142.89 o
   3   1   1   5809.77   5574.59     75.69 o
   5   1   1  10670.40  10399.10    141.79 o
   7   1   1    387.92    478.01     18.00 o
   9   1   1   8654.18   8271.58     96.58 o
  11   1   1  21034.80  21283.00    236.45 o
  13   1   1   5357.10   5585.06     85.08 o
  15   1   1   1889.52   1901.19     47.82 o
  17   1   1   2653.36   2728.34    102.54 o
  19   1   1   3831.31   3754.67     98.05 o
  21   1   1   2039.33   1901.29     84.83 o
  23   1   1    806.26    958.49     75.92 o
  25   1   1     14.04     13.70     41.81 <
  27   1   1    410.89    330.45     75.21 o
  29   1   1    607.16    805.54    108.02 o
  31   1   1    209.45    142.32     92.71 <
 -30   2   1     22.11     14.50     70.51 <
 -28   2   1    100.15     41.71     63.01 <
 -26   2   1    678.76    660.62    126.42 o
 -24   2   1   2903.78   2728.45    122.84 o
 -22   2   1     13.93     36.30     34.00 <
 -20   2   1   1164.77   1129.77     65.82 o
 -18   2   1   2801.70   2764.22     87.64 o
 -16   2   1   1132.95   1184.10     55.21 o
 -14   2   1   3172.56   3305.42     66.63 o
 -12   2   1      5.09      1.30     14.00 <
 -10   2   1  13277.70  13531.90    140.41 o
  -8   2   1   4983.00   5089.69     64.17 o
  -6   2   1    198.60    219.64     16.10 o
  -4   2   1   3407.73   3349.55     62.96 o
  -2   2   1   9830.58   9738.33    137.87 o
   0   2   1  24562.10  24104.50    284.69 o
   2   2   1 108043.00 111531.00   1302.30 o
   4   2   1  35824.80  35754.50    466.60 o
   6   2   1   5414.36   5547.36     92.11 o
   8   2   1  16498.70  17993.60    214.25 o
  10   2   1   3120.28   3389.28     67.34 o
  12   2   1   3982.27   4341.11     77.75 o
  14   2   1   7740.99   7674.18    116.82 o
  16   2   1   1443.99   1306.17     54.62 o
  18   2   1      3.81      3.70     25.20 <
  20   2   1    125.71     76.81     33.20 <
  22   2   1    935.23    858.38     75.72 o
  24   2   1    368.24    332.25     58.21 o
  26   2   1    196.97    226.73     72.51 o
  28   2   1    432.58    497.78     93.02 o
  30   2   1      1.81     23.50     62.11 <
 -29   3   1     39.35     20.60     72.61 <
 -27   3   1    422.83    428.07     85.91 o
 -25   3   1    462.31    531.39     96.32 o
 -23   3   1    910.78    866.87     81.12 o
 -21   3   1    234.96    313.85     48.61 o
 -19   3   1     91.26     92.01     33.00 <
 -17   3   1    995.50    961.72     52.81 o
 -15   3   1   6131.36   6385.91    114.99 o
 -13   3   1    851.19    831.29     37.51 o
 -11   3   1   3419.02   3211.18     61.03 o
  -9   3   1   7921.63   8035.59     98.22 o
  -7   3   1   2421.88   2393.88     65.23 o
  -5   3   1    132.73    107.12     17.30 o
  -3   3   1   9382.55   9180.17    127.52 o
  -1   3   1    309.31    312.86     22.60 o
   1   3   1    879.84    873.45     32.11 o
   3   3   1   5742.05   5488.05    101.31 o
   5   3   1    675.82    629.65     26.91 o
   7   3   1  15977.00  16069.70    214.73 o
   9   3   1     25.89     20.60     19.90 <
  11   3   1    134.66    103.62     23.40 o
  13   3   1    760.14    735.16     41.51 o
  15   3   1    279.79    224.74     33.11 o
  17   3   1    451.03    479.48     40.31 o
  19   3   1      6.03     -6.10     30.70 <
  21   3   1     40.36      6.10     33.30 <
  23   3   1    147.20    107.12     50.11 <
  25   3   1   2177.30   2223.62    243.97 o
  27   3   1    377.91    516.38     91.91 o
  29   3   1     17.42     95.11     72.81 <
 -28   4   1    122.31    124.52    108.82 <
 -26   4   1    670.84    647.21     99.12 o
 -24   4   1      6.86    -53.61     59.61 <
 -22   4   1    465.73    369.96     77.81 o
 -20   4   1   2194.16   2278.18    175.25 o
 -18   4   1   1513.21   1531.99     84.22 o
 -16   4   1   1951.09   2073.42     84.13 o
 -14   4   1    409.33    356.26     48.81 o
 -12   4   1   1446.29   1506.02     56.52 o
 -10   4   1   2759.38   2866.32    123.35 o
  -8   4   1   4852.68   4861.12     89.46 o
  -6   4   1     29.95     20.20     18.70 <
  -4   4   1   7126.86   7414.08    120.52 o
  -2   4   1   1585.65   1516.51     49.52 o
   0   4   1     53.28     44.51     19.20 <
   2   4   1  22655.60  22871.80    255.97 o
   4   4   1   9563.10   9676.56    144.39 o
   6   4   1  17692.50  17816.60    226.10 o
   8   4   1   1803.73   2019.98     50.52 o
  10   4   1   3207.55   3212.71    100.55 o
  12   4   1    225.78    242.24     34.01 o
  14   4   1     42.55     41.21     28.80 <
  16   4   1    201.04    166.02     35.41 o
  18   4   1    116.17    105.21     39.01 <
  20   4   1    788.86    753.95     68.81 o
  22   4   1    350.02    308.35     74.41 o
  24   4   1     48.39     11.30     68.51 <
  26   4   1      7.80     73.61    102.71 <
  28   4   1     89.21    115.12    126.82 <
 -25   5   1     42.14     35.90     86.41 <
 -23   5   1    438.69    283.45     99.32 <
 -21   5   1    141.91    216.53     90.11 <
 -19   5   1    374.91    373.66     93.92 o
 -17   5   1     15.35     24.30     46.91 <
 -15   5   1    123.30     63.41     37.01 <
 -13   5   1    389.26    353.56     43.31 o
 -11   5   1     28.01    -15.00     28.80 <
  -9   5   1    250.02    200.33     35.91 o
  -7   5   1    428.44    378.67     42.61 o
  -5   5   1    626.05    623.42     51.11 o
  -3   5   1      1.76     46.11     29.00 <
  -1   5   1    157.55    155.42     34.81 o
   1   5   1   1086.34   1173.09     74.52 o
   3   5   1   1502.50   1430.91     67.82 o
   5   5   1    933.01   1010.73     71.42 o
   7   5   1      6.19     56.21     27.30 <
   9   5   1   4224.06   4172.54    116.96 o
  11   5   1    459.54    330.56     45.41 o
  13   5   1     11.09     15.30     34.90 <
  15   5   1    410.34    506.68     66.61 o
  17   5   1    558.28    518.29     65.31 o
  19   5   1    664.65    503.19     98.72 o
  21   5   1     83.04     68.41     81.11 <
  23   5   1     54.39    111.71     89.21 <
  25   5   1     49.69    -82.71     82.71 <
 -22   6   1    105.17     94.51     87.71 <
 -20   6   1    104.29     45.51     80.61 <
 -18   6   1    265.56    340.15     79.31 o
 -16   6   1    358.59    229.64     71.01 o
 -14   6   1   2078.32   1978.15    119.53 o
 -12   6   1    984.83   1249.86    106.42 o
 -10   6   1    454.36    500.79     52.91 o
  -8   6   1     19.10    -10.80     33.10 <
  -6   6   1   1718.86   1605.34     83.02 o
  -4   6   1     73.80     41.91     36.51 <
  -2   6   1   4017.27   3959.64    196.29 o
   0   6   1   3830.71   3553.60    126.96 o
   2   6   1    536.82    487.99     60.01 o
   4   6   1   8949.00   8739.32    258.92 o
   6   6   1    858.43    680.04     64.31 o
   8   6   1   5107.24   5243.77    150.68 o
  10   6   1      7.37    -12.80     33.10 <
  12   6   1    734.14    604.81     86.02 o
  14   6   1   1620.60   1551.68    212.55 o
  16   6   1    641.59    882.46    102.92 o
  18   6   1    539.90    327.05     78.21 o
  20   6   1    425.87    396.76    103.92 o
  22   6   1    124.54     86.41     96.01 <
 -19   7   1      2.35      7.80     88.21 <
 -17   7   1     40.93     54.11     70.41 <
 -15   7   1     47.42     29.20     67.41 <
 -13   7   1     29.82    -34.60     76.31 <
 -11   7   1      8.34     30.50     56.81 <
  -9   7   1    211.23    262.24     70.01 o
  -7   7   1     45.28     52.11     59.51 <
  -5   7   1     74.67     50.11     58.11 <
  -3   7   1     24.67     11.20     66.11 <
  -1   7   1     75.77    -12.70     60.31 <
   1   7   1    113.41    112.72     70.91 <
   3   7   1    418.66    443.37     84.21 o
   5   7   1    578.33    762.43     96.82 o
   7   7   1     52.48     16.20     64.71 <
   9   7   1     23.37     48.01     64.31 <
  11   7   1      5.07      3.90     66.31 <
  13   7   1      2.63     14.20     76.81 <
  15   7   1     41.25     51.71     82.01 <
  17   7   1      1.31     29.90     67.81 <
  19   7   1     95.79     -3.20    108.32 <
 -12   8   1     47.18    -81.31     81.31 <
 -10   8   1     30.75    -33.80     63.51 <
  -8   8   1    703.06    862.95    139.73 o
  -6   8   1    135.18    311.55     92.31 o
  -4   8   1    803.42    777.04    132.22 o
  -2   8   1     63.08     19.80     71.21 <
   0   8   1     10.49     21.50     73.71 <
   2   8   1     48.97     47.31     74.71 <
   4   8   1      1.95    -32.90     72.11 <
   6   8   1   1088.49    888.78    117.62 o
   8   8   1    133.79    181.83     94.11 <
  10   8   1   1006.83    763.45    148.93 o
  12   8   1     83.40    257.04    123.72 <
 -32   0   2      5.43    -90.11     90.11 <
 -30   0   2      6.07     43.31     86.31 <
 -28   0   2     46.87     74.51     84.31 <
 -26   0   2   2171.25   2348.38    231.47 o
 -24   0   2    608.63    485.89     87.62 o
 -22   0   2   2982.61   2950.34    165.76 o
 -20   0   2   1178.94   1193.19     87.22 o
 -18   0   2   3193.61   2630.24    180.99 o
 -16   0   2   4369.59   4052.97    130.79 o
 -14   0   2   5468.40   5539.85    112.90 o
 -12   0   2  22990.20  21499.40    306.09 o
 -10   0   2  15363.40  14263.90    210.47 o
  -8   0   2     94.34    195.43     21.40 o
  -6   0   2  10513.90  10006.40    176.02 o
  -4   0   2  23967.00  23794.50    418.21 o
  -2   0   2  33744.80  32030.10    595.78 o
   0   0   2    890.28    763.82     18.82 o
   2   0   2  53447.80  54978.50    927.53 o
   4   0   2  55659.60  56348.80    949.54 o
   6   0   2   1804.34   1886.15     62.34 o
   8   0   2   8412.29   8467.40    157.82 o
  10   0   2  12044.10  14376.30    281.56 o
  12   0   2  69768.40  71733.40   1407.31 o
  14   0   2    572.80    745.86     51.31 o
  16   0   2   3820.29   3827.29    114.57 o
  18   0   2   2809.57   2636.30    195.38 o
  20   0   2   3022.25   3083.16    142.96 o
  22   0   2   2154.82   2019.83    201.16 o
  24   0   2   1284.54    949.12    111.63 o
  26   0   2     85.56    118.32     69.81 <
  28   0   2   1024.57   1300.46    224.04 o
  30   0   2    193.87    292.84    116.22 <
 -31   1   2   1012.07   1137.32    203.54 o
 -29   1   2      0.36     -9.80     57.81 <
 -27   1   2    107.48    137.32     63.41 <
 -25   1   2    522.78    508.49     63.91 o
 -23   1   2    693.38    689.73     77.81 o
 -21   1   2    761.40    805.36     60.61 o
 -19   1   2    326.10    327.85     34.91 o
 -17   1   2    327.44    266.35     31.51 o
 -15   1   2     90.65    110.12     20.60 o
 -13   1   2   2408.24   2332.82     58.13 o
 -11   1   2   3176.40   3390.98     54.74 o
  -9   1   2   9849.32   9722.99    117.25 o
  -7   1   2    137.22    104.82     14.80 o
  -5   1   2   7029.08   6933.49     80.39 o
  -3   1   2  21826.00  21358.90    217.84 o
  -1   1   2    104.54     98.92      8.30 o
   1   1   2   4859.71   4567.18     57.33 o
   3   1   2  16052.10  15574.50    185.28 o
   5   1   2  17687.30  17803.90    214.01 o
   7   1   2   5460.98   5831.92     79.01 o
   9   1   2  15425.30  15924.50    174.73 o
  11   1   2   3185.86   3235.88     58.64 o
  13   1   2    256.32    302.75     23.50 o
  15   1   2   4481.22   4842.03     86.96 o
  17   1   2    326.73    421.47     50.11 o
  19   1   2   2807.36   2814.92     95.54 o
  21   1   2      6.32      8.80     34.90 <
  23   1   2    956.59    968.50     77.92 o
  25   1   2     22.79     17.00     41.31 <
  27   1   2    576.35    383.47     79.71 o
  29   1   2      8.83     -7.90     60.61 <
  31   1   2    153.35     76.71     72.21 <
 -30   2   2     79.89    103.71     70.31 <
 -28   2   2    938.60   1080.51    128.23 o
 -26   2   2    274.43    253.14     73.11 o
 -24   2   2     35.55     68.21     39.91 <
 -22   2   2   5924.08   6032.35    152.39 o
 -20   2   2   2343.94   2307.28    121.34 o
 -18   2   2   4194.51   4128.43     97.35 o
 -16   2   2    286.30    276.15     27.20 o
 -14   2   2     20.77    -10.10     13.80 <
 -12   2   2   4903.08   4866.53     69.26 o
 -10   2   2   3235.03   3080.48     50.03 o
  -8   2   2    237.83    164.63     14.00 o
  -6   2   2  20982.80  20238.70    224.99 o
  -4   2   2  10521.20  10242.00    131.64 o
  -2   2   2   1823.37   1655.28     39.12 o
   0   2   2   8815.73   8797.28    120.18 o
   2   2   2   8046.15   7999.13    110.53 o
   4   2   2   4152.12   4023.24     60.96 o
   6   2   2   6013.01   5885.01     90.72 o
   8   2   2    212.29    316.75     23.40 o
  10   2   2  31184.20  32137.20    387.75 o
  12   2   2    989.34   1176.11     45.31 o
  14   2   2   5931.57   6209.71    102.48 o
  16   2   2     64.92     49.31     21.90 <
  18   2   2   2912.19   3033.33    121.65 o
  20   2   2    983.62   1075.33     70.42 o
  22   2   2    230.17    194.03     49.31 o
  24   2   2     12.23     50.31     44.31 <
  26   2   2   1205.91   1102.04    112.62 o
  28   2   2    344.64    315.85    112.82 <
  30   2   2    157.65    126.72     77.61 <
 -29   3   2    160.35    261.04     83.31 o
 -27   3   2    305.35    217.03     67.01 o
 -25   3   2    274.31    261.34     60.01 o
 -23   3   2   1923.93   1833.30    113.43 o
 -21   3   2     18.38     37.51     35.70 <
 -19   3   2    984.45    992.52     60.91 o
 -17   3   2   1490.26   1462.60     61.42 o
 -15   3   2    828.53    874.29     44.81 o
 -13   3   2    155.74    166.93     20.20 o
 -11   3   2   2955.75   2860.52     51.53 o
  -9   3   2    613.83    628.14     28.41 o
  -7   3   2   6127.53   6075.89     86.89 o
  -5   3   2   1355.07   1159.51     38.21 o
  -3   3   2   1130.23   1158.98     42.01 o
  -1   3   2     26.48     22.50     13.30 <
   1   3   2   2844.32   2800.34     54.33 o
   3   3   2     28.15      8.00     12.20 <
   5   3   2   4263.73   4358.86     67.65 o
   7   3   2    183.60    154.12     20.50 o
   9   3   2    528.63    671.44     35.71 o
  11   3   2   7520.17   7834.82    134.24 o
  13   3   2    533.98    632.12     38.91 o
  15   3   2   1402.84   1489.70     62.32 o
  17   3   2     11.03     28.40     25.70 <
  19   3   2      7.37     -4.30     29.90 <
  21   3   2    282.65    252.24     50.81 o
  23   3   2    262.74    276.24     57.61 o
  25   3   2    336.22    276.04     91.41 o
  27   3   2    400.37    210.73     76.81 <
  29   3   2    211.80    167.12     78.01 <
 -28   4   2    145.83    112.12     78.71 <
 -26   4   2      1.12     -7.30     66.41 <
 -24   4   2   1017.09   1091.52    112.72 o
 -22   4   2      3.67      4.80     56.61 <
 -20   4   2    136.19    185.13     50.21 o
 -18   4   2     87.46     91.91     40.41 <
 -16   4   2    323.86    343.86     41.11 o
 -14   4   2   2068.50   2236.02     69.22 o
 -12   4   2    205.48    204.13     26.40 o
 -10   4   2    238.40    204.73     26.50 o
  -8   4   2   7420.42   7419.28    123.92 o
  -6   4   2    377.01    363.17     36.51 o
  -4   4   2     13.04     -8.90     20.20 <
  -2   4   2   1320.44   1389.72     47.71 o
   0   4   2      4.45    -15.90     17.70 <
   2   4   2  13423.40  13722.60    184.94 o
   4   4   2    217.27    150.62     22.30 o
   6   4   2   5609.25   5727.41    100.48 o
   8   4   2   2988.99   2803.90     75.43 o
  10   4   2     32.69      6.70     21.10 <
  12   4   2   2146.00   2110.02     67.22 o
  14   4   2    892.19    992.41     59.81 o
  16   4   2   1997.85   2081.72     79.92 o
  18   4   2     34.92     21.50     37.41 <
  20   4   2    675.41    621.41     60.71 o
  22   4   2    330.21    359.46    131.72 <
  24   4   2    620.26    486.39    120.32 o
  26   4   2      5.58    -23.20    142.52 <
  28   4   2     34.33    -22.20    100.01 <
 -25   5   2    594.87    472.18    130.42 o
 -23   5   2     49.99    -12.40     80.41 <
 -21   5   2    450.15    568.89    107.42 o
 -19   5   2    194.64    204.23     86.01 <
 -17   5   2    739.57    784.45     90.72 o
 -15   5   2    563.80    564.60     55.71 o
 -13   5   2    498.25    527.89     48.11 o
 -11   5   2    277.59    267.44     40.11 o
  -9   5   2    138.73     95.61     31.80 o
  -7   5   2    202.21    158.02     33.41 o
  -5   5   2   1500.00   1517.72     74.62 o
  -3   5   2   2982.50   3018.40    141.66 o
  -1   5   2   4808.09   5056.21    123.08 o
   1   5   2   3088.19   3088.67    103.55 o
   3   5   2   2525.67   2422.33    150.46 o
   5   5   2     65.60     52.61     27.00 <
   7   5   2   1346.74   1412.47     78.52 o
   9   5   2   2203.82   2432.70     74.52 o
  11   5   2   1206.21   1220.39     85.92 o
  13   5   2    981.78   1107.94     80.52 o
  15   5   2    972.41   1088.03     81.92 o
  17   5   2   3691.37   3574.83    135.65 o
  19   5   2    746.28    850.16    118.72 o
  21   5   2    350.29    257.54     89.61 <
  23   5   2     79.09     41.01     72.91 <
  25   5   2    149.65    330.85    136.12 <
 -22   6   2     90.91     24.50     85.11 <
 -20   6   2      4.65    -22.30     80.61 <
 -18   6   2      0.18     13.30     58.91 <
 -16   6   2    299.23    241.54     70.01 o
 -14   6   2    174.84     86.21     56.21 <
 -12   6   2    188.94    197.43     61.01 o
 -10   6   2     40.99    -18.30     36.10 <
  -8   6   2      3.65     11.60     32.60 <
  -6   6   2    138.20     40.51     38.41 <
  -4   6   2      0.09     -3.20     33.80 <
  -2   6   2     91.95     68.31     38.11 <
   0   6   2    399.19    532.19     60.01 o
   2   6   2    239.09    168.03     51.31 o
   4   6   2    741.58    644.92     70.11 o
   6   6   2   1808.22   1566.43    102.03 o
   8   6   2    967.79    962.50     71.82 o
  10   6   2     38.50     46.41     40.01 <
  12   6   2     67.10     67.81     52.71 <
  14   6   2      7.14     19.80     61.61 <
  16   6   2    117.75    165.72    121.92 <
  18   6   2     73.28     27.60     66.41 <
  20   6   2     93.43     80.21     86.51 <
  22   6   2     15.90     35.80     74.81 <
 -19   7   2    110.56     81.51     92.51 <
 -17   7   2    202.79    252.74     81.61 o
 -15   7   2    581.44    511.29     92.02 o
 -13   7   2    312.31    311.85     70.71 o
 -11   7   2     73.86     11.20     58.51 <
  -9   7   2   1308.45   1595.45    170.94 o
  -7   7   2   1105.32   1195.85    102.82 o
  -5   7   2    258.20    280.44     68.81 o
  -3   7   2    281.09    230.34     65.61 o
  -1   7   2    635.02    674.22    108.02 o
   1   7   2    546.32    689.42    121.02 o
   3   7   2    440.72    448.17     83.41 o
   5   7   2    270.73    453.07     98.32 o
   7   7   2    710.87    746.74    114.02 o
   9   7   2    991.99   1245.95    129.83 o
  11   7   2      7.27     90.41     67.71 <
  13   7   2    101.70     10.40     81.01 <
  15   7   2    655.83    603.11    139.92 o
  17   7   2      3.54     15.60     74.91 <
 -12   8   2     42.66     54.11     67.61 <
 -10   8   2     71.66     39.71     76.81 <
  -8   8   2     31.37    -31.30     67.91 <
  -6   8   2     86.52    -29.00     69.21 <
  -4   8   2      0.92    -47.41     84.21 <
  -2   8   2    242.91    161.32     97.51 <
   0   8   2      0.64    -56.01     83.51 <
   2   8   2     17.99     42.01     84.11 <
   4   8   2    468.43    380.26    111.82 o
   6   8   2    159.30    -21.10     87.11 <
   8   8   2    752.53    519.99    113.62 o
  10   8   2     94.15     62.21     83.61 <
  12   8   2    194.67    185.63    120.62 <
 -31   1   3    275.97    360.05     90.31 o
 -29   1   3     72.39     76.61     66.71 <
 -27   1   3    960.10    998.70    109.62 o
 -25   1   3     17.62      7.60     49.51 <
 -23   1   3   2251.63   2196.69     97.03 o
 -21   1   3   1547.95   1550.12     63.72 o
 -19   1   3   2276.14   2356.64     75.33 o
 -17   1   3   5125.23   4833.85    101.47 o
 -15   1   3   4427.84   4343.66     77.55 o
 -13   1   3   5579.38   5558.76     88.08 o
 -11   1   3   8326.99   8019.26    102.25 o
  -9   1   3     64.60     33.20     10.00 o
  -7   1   3   1642.40   1637.66     31.52 o
  -5   1   3  52621.30  52043.90    509.80 o
  -3   1   3  29552.40  28936.70    279.81 o
  -1   1   3  30442.60  29293.40    305.25 o
   1   1   3  21017.60  20469.00    239.52 o
   3   1   3  25575.80  25037.70    307.77 o
   5   1   3  28478.00  28120.70    294.59 o
   7   1   3  11959.60  11821.40    126.84 o
   9   1   3   4561.76   4526.91     71.97 o
  11   1   3   8834.25   9282.46    125.89 o
  13   1   3   9671.31   9701.27    130.38 o
  15   1   3   3211.89   3355.90     65.13 o
  17   1   3   9462.63   9779.06    167.08 o
  19   1   3   3999.55   4172.49    114.26 o
  21   1   3    846.71    952.99     73.21 o
  23   1   3   1968.66   1765.20    127.04 o
  25   1   3    200.40    307.15     57.11 o
  27   1   3    384.47    402.96     85.01 o
  29   1   3    239.37    323.95     83.41 o
  31   1   3    330.54    365.06     91.71 o
 -30   2   3    196.83    131.62     75.11 <
 -28   2   3    420.39    403.46     84.01 o
 -26   2   3    678.00    518.69    116.22 o
 -24   2   3   1337.93   1228.49     81.02 o
 -22   2   3   1917.36   2065.19     88.83 o
 -20   2   3    114.97     76.61     32.00 <
 -18   2   3      4.67    -23.20     23.20 <
 -16   2   3    791.75    873.39     54.91 o
 -14   2   3    126.41    140.92     19.50 o
 -12   2   3   6123.68   6063.65     84.48 o
 -10   2   3   1078.20   1088.23     37.21 o
  -8   2   3   1788.46   1653.14     39.62 o
  -6   2   3   5837.06   5566.27     78.30 o
  -4   2   3     25.64     22.70      9.50 <
  -2   2   3   8714.89   8852.73    117.15 o
   0   2   3  52912.40  52016.50    560.20 o
   2   2   3  40385.80  40537.10    419.77 o
   4   2   3   7071.44   6756.74     86.64 o
   6   2   3   2956.14   3143.35     53.64 o
   8   2   3   5939.30   5927.95     84.89 o
  10   2   3   5284.65   5451.28    120.01 o
  12   2   3   7450.20   7528.04    126.94 o
  14   2   3    654.84    646.23     43.41 o
  16   2   3   5506.47   5904.38    113.98 o
  18   2   3   1846.49   1812.55     74.32 o
  20   2   3    283.75    272.64     45.41 o
  22   2   3    784.62    632.72     65.81 o
  24   2   3   1476.05   1567.07    109.93 o
  26   2   3    154.76    122.02     62.91 <
  28   2   3     50.96    -23.40     59.81 <
  30   2   3     36.80     40.41     70.51 <
 -29   3   3   1137.02   1321.97    142.43 o
 -27   3   3     36.54    -12.60     55.01 <
 -25   3   3   3865.46   4328.21    178.07 o
 -23   3   3      3.66     12.50     47.41 <
 -21   3   3   1004.29   1055.42     70.01 o
 -19   3   3   2509.67   2503.86    130.45 o
 -17   3   3    766.78    797.46     52.91 o
 -15   3   3   1207.92   1158.30     65.32 o
 -13   3   3   2376.90   2394.05     56.42 o
 -11   3   3   6118.47   6213.84     85.88 o
  -9   3   3  20694.70  20894.10    209.50 o
  -7   3   3  14168.90  14013.60    149.32 o
  -5   3   3   2526.13   2697.92     54.93 o
  -3   3   3   2752.09   2665.75     54.83 o
  -1   3   3    936.80    812.44     33.81 o
   1   3   3   2150.33   1957.56     48.52 o
   3   3   3     18.91     29.60     13.40 <
   5   3   3    522.23    591.43     27.01 o
   7   3   3   1482.28   1424.08     37.91 o
   9   3   3   2852.83   2874.62     63.03 o
  11   3   3    842.56    784.78     38.31 o
  13   3   3     55.62      8.60     21.80 <
  15   3   3   3460.52   3671.41     87.04 o
  17   3   3    705.59    673.53     54.61 o
  19   3   3    245.62     66.71     37.21 <
  21   3   3   1567.02   1706.63    130.93 o
  23   3   3    137.11    172.43     76.71 <
  25   3   3    799.36    711.53     97.52 o
  27   3   3    106.90    137.62     72.61 <
  29   3   3    406.79    372.56     95.42 o
 -28   4   3    750.10    872.26    117.52 o
 -26   4   3    117.58     66.91     67.71 <
 -24   4   3   3599.28   3877.64    184.97 o
 -22   4   3    331.32    286.24     74.31 o
 -20   4   3   2694.80   2782.73    129.34 o
 -18   4   3   2567.08   2559.06     90.43 o
 -16   4   3    347.18    415.37     40.51 o
 -14   4   3  10039.90  10231.40    172.98 o
 -12   4   3   1747.42   1840.06     65.62 o
 -10   4   3    963.09    940.12     58.01 o
  -8   4   3   2695.08   2684.06    116.45 o
  -6   4   3  13715.00  13902.20    204.65 o
  -4   4   3   7822.47   7938.81    228.15 o
  -2   4   3   5116.67   4927.40    126.80 o
   0   4   3     20.29     26.60     20.20 <
   2   4   3   1585.75   1491.59     54.22 o
   4   4   3   4001.57   3885.58     76.75 o
   6   4   3     30.30     43.21     16.20 <
   8   4   3   1982.34   2020.70     65.52 o
  10   4   3   5455.80   5721.12    106.87 o
  12   4   3     39.34     13.90     26.30 <
  14   4   3   1233.35   1528.87     67.92 o
  16   4   3     82.77    126.62     35.81 o
  18   4   3   3052.24   3047.32     94.03 o
  20   4   3     74.39    151.92     44.61 o
  22   4   3     11.86     32.90     59.81 <
  24   4   3    135.77    133.42     99.01 <
  26   4   3    797.95    887.96    131.62 o
 -25   5   3    208.21    238.54     96.61 <
 -23   5   3    113.94     66.81     79.81 <
 -21   5   3    164.99    172.93     86.11 <
 -19   5   3    355.12    355.66     93.31 o
 -17   5   3     31.41     58.11     50.21 <
 -15   5   3     18.38    -26.40     32.20 <
 -13   5   3     51.67     77.31     30.80 <
 -11   5   3    263.01    188.83     34.11 o
  -9   5   3     88.01     38.81     31.40 <
  -7   5   3     47.08     31.20     30.30 <
  -5   5   3    319.58    237.04     40.81 o
  -3   5   3    164.62    181.03     35.91 o
  -1   5   3     54.43     38.11     27.90 <
   1   5   3    375.81    359.26     41.31 o
   3   5   3   1189.69   1059.06     60.92 o
   5   5   3     69.66     84.81     30.00 <
   7   5   3   2242.99   2451.53     94.93 o
   9   5   3    176.45    200.93     41.91 o
  11   5   3      2.51      1.70     33.70 <
  13   5   3    149.49    126.22     43.01 <
  15   5   3     35.20     12.60     38.81 <
  17   5   3    160.34    150.12     52.21 <
  19   5   3    337.01    314.85     91.51 o
  21   5   3      0.33      2.60     62.41 <
  23   5   3     95.97    120.52    116.22 <
  25   5   3     16.73    -76.31    104.91 <
 -22   6   3    178.86    399.26    113.02 o
 -20   6   3     46.42    116.82     88.51 <
 -18   6   3      5.19    -26.40     69.91 <
 -16   6   3   1063.87   1045.32     96.52 o
 -14   6   3      5.41    -20.50     49.21 <
 -12   6   3   1042.91   1062.82    124.23 o
 -10   6   3    875.67    990.60     89.22 o
  -8   6   3    410.86    505.78     53.61 o
  -6   6   3      8.81    -35.80     35.80 <
  -4   6   3    888.95    811.57     73.62 o
  -2   6   3   1466.99   1421.36     87.52 o
   0   6   3   1141.77   1028.43     76.62 o
   2   6   3   1370.46   1576.79     91.02 o
   4   6   3    275.98    261.74     70.01 o
   6   6   3   3273.43   2940.55    130.15 o
   8   6   3     88.67     90.61     47.01 <
  10   6   3   1033.82   1166.95     86.02 o
  12   6   3   1530.42   1854.35    128.23 o
  14   6   3    395.87    686.31    164.43 o
  16   6   3   1046.03   1194.04    134.13 o
  18   6   3      3.55     49.81     63.21 <
  20   6   3   1202.02   1256.46    125.33 o
  22   6   3    136.91    224.43     96.61 <
 -19   7   3     14.45     -0.30     84.41 <
 -17   7   3     10.49    -47.71     64.91 <
 -15   7   3     33.13    -54.71     54.71 <
 -13   7   3    137.95    121.62     62.91 <
 -11   7   3      5.12    -24.70     49.01 <
  -9   7   3    269.26    412.06     75.31 o
  -7   7   3    360.85    229.04     66.41 o
  -5   7   3     31.38     26.30     56.31 <
  -3   7   3    235.06    120.12     60.41 <
  -1   7   3     13.52     12.60     61.31 <
   1   7   3     81.18     39.51     74.81 <
   3   7   3    546.88    465.68    137.22 o
   5   7   3      7.12     34.70     74.61 <
   7   7   3   1295.23   1113.45    132.23 o
   9   7   3    130.23     39.91     76.21 <
  11   7   3     93.05     17.30     71.61 <
  13   7   3     34.98     33.70     88.81 <
  15   7   3    117.73    -79.61    140.72 <
  17   7   3      0.22     57.41     97.31 <
 -12   8   3      1.86     52.81     70.71 <
 -10   8   3     66.20     99.11     66.81 <
  -8   8   3    125.44    246.63     85.11 <
  -6   8   3    372.96    231.14     85.41 <
  -4   8   3     65.85    119.52     78.11 <
  -2   8   3    107.69     83.61     89.01 <
   0   8   3    115.00    148.32     94.11 <
   2   8   3    141.11     84.71     85.11 <
   4   8   3    339.91    316.05    104.82 o
   6   8   3     47.94      4.20     78.61 <
   8   8   3    673.22    692.82    121.92 o
  10   8   3    118.45      2.20     87.91 <
 -32   0   4    826.40    819.85    248.95 o
 -30   0   4     34.37    105.01     93.41 <
 -28   0   4    774.57    706.63    298.05 <
 -26   0   4   1954.51   1652.45    186.35 o
 -24   0   4   1381.33   1370.23    110.93 o
 -22   0   4  22962.60  21542.10    459.85 o
 -20   0   4  12379.30  11944.60    291.07 o
 -18   0   4  11470.10  11606.10    241.22 o
 -16   0   4   1848.28   1818.34    106.64 o
 -14   0   4    651.32    509.21     53.71 o
 -12   0   4   9138.23   9110.23    173.47 o
 -10   0   4   4087.73   4521.72     99.39 o
  -8   0   4  28007.50  27948.50    410.68 o
  -6   0   4    186.34    186.13     21.60 o
  -4   0   4    374.35    420.91     47.81 o
  -2   0   4  10860.80  10149.80    192.20 o
   0   0   4  56167.30  56958.40    859.29 o
   2   0   4  61266.60  60803.50   1459.77 o
   4   0   4   1085.14   1199.23     34.02 o
   6   0   4  12197.40  12094.10    189.66 o
   8   0   4  29571.00  28818.90    417.64 o
  10   0   4    938.71    987.09     53.52 o
  12   0   4   2144.85   2086.91     85.24 o
  14   0   4  10190.60  10238.00    262.16 o
  16   0   4  19488.60  19694.80    397.89 o
  18   0   4   2330.94   2149.87    149.65 o
  20   0   4     86.17    117.92     43.71 <
  22   0   4    314.35    388.86     75.91 o
  24   0   4   2481.18   1895.90    277.69 o
  26   0   4    919.47    998.10    157.73 o
  28   0   4   2215.33   2208.81    251.77 o
  30   0   4    472.75    769.03    248.04 o
 -31   1   4      1.85     -4.30     67.01 <
 -29   1   4   1302.17   1314.29    129.73 o
 -27   1   4    795.73    598.71    142.43 o
 -25   1   4    421.62    314.35     64.81 o
 -23   1   4   3723.18   3870.56    108.35 o
 -21   1   4    524.53    443.48     53.51 o
 -19   1   4   1851.09   1721.94     67.02 o
 -17   1   4   1879.75   2079.80     68.02 o
 -15   1   4    610.15    635.53     34.11 o
 -13   1   4   1247.31   1400.53     43.31 o
 -11   1   4    780.33    673.17     29.81 o
  -9   1   4    354.12    347.17     17.60 o
  -7   1   4  25091.10  25335.30    234.73 o
  -5   1   4   6712.83   6239.96     80.05 o
  -3   1   4  66622.50  66825.10    650.63 o
  -1   1   4  16275.20  16112.40    185.66 o
   1   1   4   1021.06   1053.67     25.91 o
   3   1   4     19.33     10.40      8.30 <
   5   1   4    610.27    628.57     18.41 o
   7   1   4      1.75      4.00      8.40 <
   9   1   4   6524.62   6644.18     97.82 o
  11   1   4  11199.10  12162.70    167.29 o
  13   1   4     34.56     58.91     17.90 o
  15   1   4    337.88    348.66     26.70 o
  17   1   4    122.62    110.82     26.20 o
  19   1   4    239.41    180.03     30.60 o
  21   1   4    165.78    222.83     53.41 o
  23   1   4   5701.65   5240.73    156.79 o
  25   1   4      2.57    -38.31     53.21 <
  27   1   4    131.06     46.01     58.91 <
  29   1   4      8.50    -39.01     55.81 <
  31   1   4    199.77    200.33     94.71 <
 -30   2   4    856.60    885.77    112.52 o
 -28   2   4    180.93    119.42     67.81 <
 -26   2   4     12.45    -23.50     42.91 <
 -24   2   4   1806.03   1699.15    110.53 o
 -22   2   4    981.05    988.41     67.71 o
 -20   2   4  14119.40  14531.40    227.51 o
 -18   2   4     22.34     17.20     24.70 <
 -16   2   4  12500.40  12303.90    190.18 o
 -14   2   4   7736.54   7914.00    111.72 o
 -12   2   4    888.70    906.23     38.11 o
 -10   2   4  14600.70  14537.30    149.04 o
  -8   2   4   6268.15   5936.56     74.29 o
  -6   2   4  30655.00  30836.30    284.67 o
  -4   2   4   2075.44   2109.08     40.52 o
  -2   2   4   2534.87   2571.86     45.73 o
   0   2   4  21687.30  21179.80    243.58 o
   2   2   4  49806.10  49358.30    508.20 o
   4   2   4     18.63     31.20      9.40 o
   6   2   4   3167.06   3110.63     52.24 o
   8   2   4   5331.83   5273.36     83.48 o
  10   2   4   5173.23   4974.91     92.78 o
  12   2   4    477.60    503.50     32.01 o
  14   2   4     44.35     76.71     21.80 o
  16   2   4   1568.27   1630.37     61.02 o
  18   2   4   1550.11   1572.23     77.02 o
  20   2   4     14.07      2.90     35.80 <
  22   2   4    943.86   1040.21    109.62 o
  24   2   4    174.08    310.85    102.32 o
  26   2   4     15.49     32.70     59.21 <
  28   2   4     72.08     41.71     66.01 <
  30   2   4     46.78    131.42     64.31 <
 -29   3   4     80.52     86.41     64.01 <
 -27   3   4    201.90    188.03     66.81 <
 -25   3   4    171.32     76.61     55.71 <
 -23   3   4    311.39    360.46     67.61 o
 -21   3   4   3172.26   3194.61    109.44 o
 -19   3   4      6.97    -29.60     29.60 <
 -17   3   4   1524.83   1620.04     69.12 o
 -15   3   4    801.17    802.37     49.31 o
 -13   3   4   6898.32   7036.01    119.61 o
 -11   3   4   4699.00   4654.02     72.65 o
  -9   3   4    999.17   1094.09     35.51 o
  -7   3   4    348.46    328.66     24.10 o
  -5   3   4   6073.66   5914.36     86.29 o
  -3   3   4   7763.23   7693.25    122.26 o
  -1   3   4   2097.49   2038.75     52.62 o
   1   3   4   4604.79   4404.58     77.87 o
   3   3   4    846.84    902.64     30.91 o
   5   3   4   4143.92   4004.11     60.04 o
   7   3   4    943.12    882.83     34.81 o
   9   3   4    120.48    122.62     21.10 o
  11   3   4    537.10    456.99     34.41 o
  13   3   4   3579.10   3724.26     76.24 o
  15   3   4     60.85    115.32     26.40 o
  17   3   4    899.81   1037.32     50.01 o
  19   3   4    244.89    114.52     35.01 o
  21   3   4    654.45    655.62     65.41 o
  23   3   4      4.84    -11.40     40.01 <
  25   3   4      7.84     87.91     50.11 <
  27   3   4     15.27    128.92     59.31 <
  29   3   4    247.54    272.64     70.21 o
 -28   4   4     45.15    129.92     79.11 <
 -26   4   4    639.85    683.02    124.22 o
 -24   4   4    187.45    226.53     74.31 o
 -22   4   4    520.22    615.51     81.31 o
 -20   4   4      5.11     40.01     49.71 <
 -18   4   4    355.08    350.96     46.61 o
 -16   4   4    724.03    735.74     71.11 o
 -14   4   4    277.93    340.85     37.71 o
 -12   4   4   6331.26   6538.87    133.80 o
 -10   4   4    405.52    413.57     37.71 o
  -8   4   4    699.63    786.57     56.71 o
  -6   4   4    131.43    103.51     28.50 o
  -4   4   4    891.13    867.21     52.11 o
  -2   4   4   1238.82   1212.34     66.12 o
   0   4   4   1393.37   1426.33     49.51 o
   2   4   4   3618.25   3876.90     78.14 o
   4   4   4  11514.10  11807.30    154.53 o
   6   4   4    611.99    628.63     32.81 o
   8   4   4    745.20    693.45     43.61 o
  10   4   4   1486.57   1580.84     62.42 o
  12   4   4    403.63    461.88     42.11 o
  14   4   4    983.33   1076.14     60.21 o
  16   4   4    118.85    122.02     33.80 o
  18   4   4      8.37     87.31     39.11 <
  20   4   4   2112.92   1867.73    121.63 o
  22   4   4    151.84    119.42     75.41 <
  24   4   4    324.56    371.26     92.21 o
  26   4   4    445.10    364.86     98.42 o
 -25   5   4    483.35    490.08    116.52 o
 -23   5   4      9.47    -18.20     76.71 <
 -21   5   4    182.07     97.31     84.31 <
 -19   5   4    873.26    815.36    114.12 o
 -17   5   4    279.57    300.25     62.51 o
 -15   5   4   2799.24   2728.85    100.64 o
 -13   5   4    357.39    319.85     47.71 o
 -11   5   4    538.91    704.63     54.21 o
  -9   5   4   1114.94   1241.19     64.51 o
  -7   5   4    492.26    456.58     50.31 o
  -5   5   4    608.46    587.11     54.01 o
  -3   5   4   5241.60   5278.57    128.58 o
  -1   5   4   3492.70   3362.99    104.15 o
   1   5   4    816.55    773.27     75.92 o
   3   5   4   2012.11   2026.76     78.53 o
   5   5   4   3488.16   3672.58    133.36 o
   7   5   4   1577.20   1794.49    135.34 o
   9   5   4    912.55    813.37     65.81 o
  11   5   4    307.17    263.74     49.01 o
  13   5   4    319.15    350.86     56.11 o
  15   5   4   2832.64   2541.27    122.54 o
  17   5   4    220.64    150.92     47.01 o
  19   5   4   2050.48   2367.64    146.34 o
  21   5   4    250.55    141.72    152.72 <
  23   5   4     11.64    -22.80    102.71 <
  25   5   4     64.14     65.21    114.12 <
 -22   6   4     20.63      8.50     86.01 <
 -20   6   4     15.23     82.41     79.91 <
 -18   6   4    108.68    137.02     80.81 <
 -16   6   4      0.44    -16.50     49.21 <
 -14   6   4      0.22    -34.40     48.41 <
 -12   6   4     12.44     28.60     45.81 <
 -10   6   4      6.08     -5.80     44.11 <
  -8   6   4    263.86    104.62     43.21 <
  -6   6   4      0.15      3.50     38.91 <
  -4   6   4    528.91    577.80     64.51 o
  -2   6   4     59.03     66.01     45.71 <
   0   6   4      0.14    -32.30     32.30 <
   2   6   4    838.43    774.56     70.41 o
   4   6   4     34.28     -9.60     36.10 <
   6   6   4    260.30    252.44     63.91 o
   8   6   4    497.28    560.80    125.02 o
  10   6   4     48.99    -39.91     39.91 <
  12   6   4    635.11    592.61     86.02 o
  14   6   4    157.35    231.73     97.21 <
  16   6   4     10.43    -42.21     77.71 <
  18   6   4     61.92     97.71     75.21 <
  20   6   4      2.24     32.10     81.71 <
  22   6   4     10.65    -31.50    137.02 <
 -19   7   4    307.87    203.63    113.92 <
 -17   7   4    590.72    410.07    102.22 o
 -15   7   4     49.51    -10.40     59.41 <
 -13   7   4    371.39    614.30     95.01 o
 -11   7   4    197.35    139.12     59.41 <
  -9   7   4    369.56    363.46     69.31 o
  -7   7   4    311.35    221.93     71.81 o
  -5   7   4    389.02    375.96     83.11 o
  -3   7   4    167.13    254.44     86.01 <
  -1   7   4    236.99    251.94     85.91 <
   1   7   4    252.72    102.82     74.61 <
   3   7   4    483.31    670.91    135.22 o
   5   7   4     18.38     53.61    149.02 <
   7   7   4    417.15    619.20    131.92 o
   9   7   4    205.12    211.73    101.32 <
  11   7   4    660.07    715.33    140.02 o
  13   7   4    453.18    572.79    132.82 o
  15   7   4     18.81    -22.30    104.61 <
  17   7   4   1294.08   1100.73    177.24 o
 -12   8   4    107.43     75.71     72.51 <
 -10   8   4     23.44     52.91     67.31 <
  -8   8   4      0.62     40.71     58.01 <
  -6   8   4      0.62      1.30     67.61 <
  -4   8   4     22.34    154.92     79.41 <
  -2   8   4      6.49      6.50     71.11 <
   0   8   4      3.20    -56.81     75.11 <
   2   8   4      1.91     22.20     78.71 <
   4   8   4     30.00     11.70     84.61 <
   6   8   4    188.05     61.81     88.31 <
   8   8   4     43.90     90.71     84.91 <
  10   8   4     78.41    -78.81     78.81 <
 -31   1   5    461.08    540.49    100.02 o
 -29   1   5    384.59    620.60     98.92 o
 -27   1   5     62.49    -31.30     57.01 <
 -25   1   5     14.24     84.11     46.11 <
 -23   1   5   2358.33   2358.85    130.24 o
 -21   1   5    634.45    736.44     56.01 o
 -19   1   5   1052.00   1032.84     59.31 o
 -17   1   5   1144.72   1029.56     55.91 o
 -15   1   5   6328.47   6432.61    118.61 o
 -13   1   5   3220.37   3087.16     60.23 o
 -11   1   5    839.70    760.40     33.51 o
  -9   1   5    234.08    237.94     17.40 o
  -7   1   5  14176.50  13529.60    148.85 o
  -5   1   5  14488.30  13634.30    152.53 o
  -3   1   5   2530.35   2629.35     39.33 o
  -1   1   5   2232.02   2099.53     47.83 o
   1   1   5   5898.23   5962.54     80.33 o
   3   1   5   1481.58   1481.52     28.41 o
   5   1   5   9271.18   9215.42     99.60 o
   7   1   5   6104.87   5971.67     76.39 o
   9   1   5   2148.78   2020.75     45.72 o
  11   1   5   4699.36   4302.75     78.96 o
  13   1   5   2095.71   1956.06     49.02 o
  15   1   5   1157.48   1173.80     59.72 o
  17   1   5   2760.31   2701.48    130.55 o
  19   1   5    680.67    722.04     47.81 o
  21   1   5   1318.87   1387.33     95.72 o
  23   1   5    495.72    452.98     75.31 o
  25   1   5     25.20     75.81     49.11 <
  27   1   5   1209.31   1149.64     95.92 o
  29   1   5    519.03    533.69     78.51 o
 -30   2   5    106.33     63.11     74.41 <
 -28   2   5    215.96     76.41     55.91 <
 -26   2   5    240.05    218.43     63.21 o
 -24   2   5   1147.23   1336.59    101.32 o
 -22   2   5    579.86    596.51     52.81 o
 -20   2   5   2832.88   2661.80     87.83 o
 -18   2   5   6309.36   6444.39    133.00 o
 -16   2   5    883.44    784.08     48.11 o
 -14   2   5    341.98    378.97     31.21 o
 -12   2   5    197.80    167.63     21.00 o
 -10   2   5  25722.90  25831.70    242.83 o
  -8   2   5   5506.16   5274.86     71.87 o
  -6   2   5  11566.80  11894.40    131.69 o
  -4   2   5    204.07    270.95     16.60 o
  -2   2   5     79.89    112.42     15.10 o
   0   2   5   5785.17   5909.60     83.31 o
   2   2   5   4806.30   4908.88     72.98 o
   4   2   5   9796.15   9904.70    113.71 o
   6   2   5   9729.93   9914.65    111.09 o
   8   2   5   1279.29   1258.40     38.91 o
  10   2   5    627.87    659.34     40.11 o
  12   2   5   2120.51   2121.31     57.52 o
  14   2   5     10.77     17.40     18.30 <
  16   2   5    176.69    112.32     26.00 o
  18   2   5     40.49      5.80     26.80 <
  20   2   5     34.38     -1.70     31.70 <
  22   2   5   2715.82   2637.48    169.86 o
  24   2   5    477.47    489.38     67.71 o
  26   2   5     23.90     25.00     49.61 <
  28   2   5    221.72    204.03     63.71 o
 -29   3   5    113.15     56.91     63.31 <
 -27   3   5    539.36    875.45    111.32 o
 -25   3   5   1477.78   1443.54    110.73 o
 -23   3   5      3.98     10.70     58.21 <
 -21   3   5   1804.14   1848.00    101.03 o
 -19   3   5    280.09    239.34     40.01 o
 -17   3   5   2273.41   2345.49     76.93 o
 -15   3   5     26.09     41.71     24.40 <
 -13   3   5   2069.01   1977.90     57.82 o
 -11   3   5   5456.33   5597.09     90.07 o
  -9   3   5   3558.37   3455.11     60.74 o
  -7   3   5     72.44    108.22     17.80 o
  -5   3   5   2737.58   2574.75     57.83 o
  -3   3   5   3729.67   3771.10     68.05 o
  -1   3   5   1446.97   1422.50     45.82 o
   1   3   5   2649.61   2782.07     60.33 o
   3   3   5  17341.10  17698.30    208.25 o
   5   3   5   2251.70   2299.21     52.62 o
   7   3   5    302.96    312.85     24.10 o
   9   3   5   1068.39   1142.80     41.71 o
  11   3   5   4103.36   4123.17    106.16 o
  13   3   5   4111.38   4044.08     84.35 o
  15   3   5    575.81    649.32     46.01 o
  17   3   5     98.16     87.91     27.40 o
  19   3   5   3110.55   3021.83    103.14 o
  21   3   5    302.30    326.05     54.01 o
  23   3   5    113.24    106.51     52.01 <
  25   3   5    965.09    946.39    115.62 o
  27   3   5     39.81     29.40     53.51 <
 -28   4   5     41.30     33.80     71.61 <
 -26   4   5    408.24    431.47     91.61 o
 -24   4   5      5.37     28.80     61.31 <
 -22   4   5    944.39   1011.50     93.02 o
 -20   4   5   2280.46   2465.44    112.53 o
 -18   4   5     72.86     73.51     33.90 <
 -16   4   5  12086.50  12028.80    215.54 o
 -14   4   5   1207.81   1200.79     58.81 o
 -12   4   5   1409.86   1516.21     61.32 o
 -10   4   5    142.70     67.31     24.80 <
  -8   4   5   1226.67   1162.91     54.81 o
  -6   4   5   4793.18   4660.32     98.57 o
  -4   4   5     77.27     72.01     28.90 <
  -2   4   5  12966.80  12628.60    210.85 o
   0   4   5   5931.27   6006.29    164.04 o
   2   4   5    650.63    625.33     35.61 o
   4   4   5    853.43    898.11     39.51 o
   6   4   5   5953.31   6408.25    105.48 o
   8   4   5   3720.60   3946.42     85.84 o
  10   4   5    703.90    707.24     47.21 o
  12   4   5     30.02    -12.30     24.50 <
  14   4   5   2319.83   2587.45    101.83 o
  16   4   5   4460.97   4552.20    114.86 o
  18   4   5    194.86    253.74     50.11 o
  20   4   5    690.57    561.80     93.52 o
  22   4   5     29.32     50.31     73.81 <
  24   4   5    206.79    159.42     83.31 <
  26   4   5     26.09     40.51     80.61 <
 -25   5   5      6.35    -32.80     83.61 <
 -23   5   5     66.82     74.11     83.91 <
 -21   5   5      6.95     47.81     76.71 <
 -19   5   5    550.16    540.49     86.21 o
 -17   5   5    196.75    200.33     55.01 o
 -15   5   5     78.96     38.01     34.30 <
 -13   5   5     23.41     19.80     35.90 <
 -11   5   5     23.63      2.80     29.40 <
  -9   5   5    500.91    441.98     44.61 o
  -7   5   5    903.44    836.68     54.71 o
  -5   5   5      4.00      7.60     28.40 <
  -3   5   5    148.82    112.82     34.01 o
  -1   5   5     28.69     10.10     27.70 <
   1   5   5     53.70     43.61     28.00 <
   3   5   5    118.76     72.11     28.40 <
   5   5   5     41.60     27.20     31.30 <
   7   5   5   1615.23   1569.13     68.92 o
   9   5   5   1962.02   2090.82     96.43 o
  11   5   5      0.64    -18.80     35.50 <
  13   5   5    493.17    416.57     62.91 o
  15   5   5    216.49    149.32     48.51 o
  17   5   5    379.94    517.38     80.91 o
  19   5   5     10.37     37.81     84.81 <
  21   5   5      1.17     92.61    131.42 <
  23   5   5    273.17    135.12    148.12 <
 -22   6   5    146.12    194.33     98.81 <
 -20   6   5    114.15     61.81     83.11 <
 -18   6   5   1120.92   1179.84    121.32 o
 -16   6   5    694.41    541.30     76.71 o
 -14   6   5   3371.95   3480.97    164.96 o
 -12   6   5     38.77     65.61     49.21 <
 -10   6   5    385.62    417.57     78.11 o
  -8   6   5    378.11    417.47     55.21 o
  -6   6   5    463.04    529.09     64.71 o
  -4   6   5   2402.57   2277.94    154.15 o
  -2   6   5    369.55    333.26     60.51 o
   0   6   5     59.81     14.10     49.11 <
   2   6   5   1224.73   1258.39    132.03 o
   4   6   5    958.90    859.58     89.42 o
   6   6   5     23.25     16.20     46.01 <
   8   6   5    339.53    287.55     66.41 o
  10   6   5    416.17    321.25     63.01 o
  12   6   5   1501.88   1386.83    116.93 o
  14   6   5   1242.87   1311.48    166.24 o
  16   6   5     36.08     83.71     74.41 <
  18   6   5    716.49    769.84    121.42 o
  20   6   5     95.17     78.71    103.42 <
 -19   7   5      7.09   -125.92    125.92 <
 -17   7   5    100.90     98.41     69.71 <
 -15   7   5      9.33    -57.81     57.81 <
 -13   7   5    160.12     49.61     62.11 <
 -11   7   5     12.84     -6.70     51.81 <
  -9   7   5     17.75     31.50     54.61 <
  -7   7   5      2.02    -52.31     52.31 <
  -5   7   5      3.48    116.22     72.11 <
  -3   7   5     22.84    -15.40     68.81 <
  -1   7   5    158.04    238.24     85.41 <
   1   7   5     18.50    -35.80     66.71 <
   3   7   5     21.79     33.10     67.71 <
   5   7   5      0.61     31.50    120.32 <
   7   7   5      0.21     12.90    142.52 <
   9   7   5    171.14     69.81     91.11 <
  11   7   5     84.60    147.12     94.61 <
  13   7   5      0.79    -14.60     85.91 <
  15   7   5      7.08      1.30     84.41 <
  17   7   5     11.76    -75.11     75.11 <
 -12   8   5   1291.03   1013.31    170.94 o
 -10   8   5     74.42     87.01     69.01 <
  -8   8   5    401.43    451.37     86.31 o
  -6   8   5    194.26    116.42     75.21 <
  -4   8   5    189.04    137.32     78.21 <
  -2   8   5    110.55    121.62     76.81 <
   0   8   5    329.02    267.84    100.92 <
   2   8   5    332.16    387.76    108.32 o
   4   8   5    773.20    713.43    124.42 o
   6   8   5    210.38    212.33     97.71 <
   8   8   5     19.20     60.71     86.31 <
  10   8   5    482.57    564.29    150.62 o
 -32   0   6     27.21     29.30    103.71 <
 -30   0   6      4.29     -3.10    101.81 <
 -28   0   6   2432.07   2469.62    231.47 o
 -26   0   6   2535.55   2606.91    356.51 o
 -24   0   6    413.92    243.94     63.91 o
 -22   0   6     10.48     25.80     38.71 <
 -20   0   6  21100.20  20125.00    464.04 o
 -18   0   6   7412.83   7515.39    273.54 o
 -16   0   6    534.50    475.99     58.11 o
 -14   0   6     25.43     34.30     25.80 <
 -12   0   6     35.34    209.93     35.00 o
 -10   0   6  53700.70  54538.60    769.81 o
  -8   0   6  33287.10  36557.00    582.79 o
  -6   0   6  12513.90  12409.40    225.73 o
  -4   0   6  36823.20  34549.40    541.75 o
  -2   0   6   4820.81   4916.62     85.31 o
   0   0   6  31990.10  32799.00    463.15 o
   2   0   6    737.96    476.75     36.71 o
   4   0   6  24506.80  23844.40    435.20 o
   6   0   6   1143.62   1242.73     47.12 o
   8   0   6     81.30     42.81     16.60 <
  10   0   6   2930.99   3007.26     79.74 o
  12   0   6  32663.60  33124.60    540.98 o
  14   0   6   4548.68   4909.34    130.98 o
  16   0   6   7449.63   7514.38    178.96 o
  18   0   6   5834.17   5749.08    157.10 o
  20   0   6    372.63    425.67     87.31 o
  22   0   6   2431.55   2307.33    161.65 o
  24   0   6     81.01     98.91     67.51 <
  26   0   6   2818.89   2593.43    311.50 o
  28   0   6   1606.00   1910.65    232.15 o
  30   0   6    172.92    236.23     98.31 <
 -31   1   6    535.90    574.70    100.32 o
 -29   1   6    188.46    104.42     70.81 <
 -27   1   6    207.21    186.33     62.91 <
 -25   1   6      7.52     -4.00     38.81 <
 -23   1   6   4709.38   4776.69    137.77 o
 -21   1   6     92.79     29.50     32.00 <
 -19   1   6     21.93     32.50     26.60 <
 -17   1   6     90.48     50.31     25.20 <
 -15   1   6   2528.99   2544.19     77.03 o
 -13   1   6   1972.85   2114.73     71.53 o
 -11   1   6    442.63    516.10     30.31 o
  -9   1   6     35.95     64.81     13.70 o
  -7   1   6    484.15    540.42     24.61 o
  -5   1   6    759.44    686.40     24.91 o
  -3   1   6    733.47    688.60     29.81 o
  -1   1   6   1746.39   1964.15     35.12 o
   1   1   6   1945.23   1929.39     34.92 o
   3   1   6  12432.60  12556.30    134.26 o
   5   1   6  15792.60  16009.00    161.19 o
   7   1   6   1498.49   1752.07     68.33 o
   9   1   6      2.10     13.40     13.10 <
  11   1   6   1258.19   1251.17     41.11 o
  13   1   6    329.99    343.36     27.60 o
  15   1   6    124.41    111.32     23.10 o
  17   1   6    350.49    422.87     35.31 o
  19   1   6    171.95    166.43     32.50 o
  21   1   6   2599.84   2600.97    132.54 o
  23   1   6    101.29    136.92     47.11 <
  25   1   6    266.76    161.23     54.01 <
  27   1   6     15.53    -25.40     48.41 <
  29   1   6     11.49     63.21     57.71 <
 -30   2   6    192.71    295.54     96.21 o
 -28   2   6    115.30    153.92     60.31 <
 -26   2   6    311.82    297.15     76.41 o
 -24   2   6    287.11    352.86     60.61 o
 -22   2   6   1887.99   1928.94     87.62 o
 -20   2   6    322.95    213.24     38.51 o
 -18   2   6   6061.51   5822.14    122.49 o
 -16   2   6   2699.20   2870.57     81.83 o
 -14   2   6   2759.92   2649.78     72.03 o
 -12   2   6  19892.00  20529.20    210.75 o
 -10   2   6    152.35     63.01     16.90 o
  -8   2   6  34590.40  35984.50    335.09 o
  -6   2   6    819.79    685.59     26.31 o
  -4   2   6  13919.20  13598.70    152.49 o
  -2   2   6  22876.50  23387.40    238.01 o
   0   2   6   1661.06   1729.05     38.72 o
   2   2   6   7275.30   6602.28     84.42 o
   4   2   6  10599.70  10664.40    123.33 o
   6   2   6  23091.60  22907.10    234.64 o
   8   2   6   5090.31   5300.30     76.76 o
  10   2   6   1441.74   1574.69     48.01 o
  12   2   6    603.86    551.91     35.91 o
  14   2   6   3801.07   3743.04     87.05 o
  16   2   6    559.79    611.31     42.41 o
  18   2   6    358.17    347.46     47.31 o
  20   2   6   2832.45   2732.57    124.54 o
  22   2   6    234.35    361.76     59.61 o
  24   2   6   1641.38   1587.69    129.63 o
  26   2   6     33.62     -0.80     50.71 <
  28   2   6     40.25     82.11     58.41 <
 -29   3   6    323.23    366.36     88.81 o
 -27   3   6     17.44    -18.90     63.11 <
 -25   3   6    704.85    687.03     97.22 o
 -23   3   6     31.56     39.51     51.51 <
 -21   3   6    458.39    516.69     56.31 o
 -19   3   6    253.30    219.93     36.71 o
 -17   3   6   1439.66   1527.30     65.72 o
 -15   3   6   1466.19   1482.01     61.12 o
 -13   3   6   4006.89   4058.23     81.34 o
 -11   3   6   7939.54   8216.63    139.44 o
  -9   3   6   2591.69   2693.11     71.13 o
  -7   3   6   2703.58   2807.36     54.03 o
  -5   3   6   2234.32   2219.37     56.72 o
  -3   3   6   2051.64   2073.48     49.62 o
  -1   3   6   7481.27   7239.07     98.32 o
   1   3   6   8315.54   8205.38    110.34 o
   3   3   6  19567.50  19432.30    217.60 o
   5   3   6   3471.84   3371.46     66.94 o
   7   3   6   1099.10   1208.32     37.21 o
   9   3   6   1736.79   1637.64     49.32 o
  11   3   6   4497.49   4614.86     87.65 o
  13   3   6   1840.17   1899.39     69.92 o
  15   3   6      6.35     28.50     23.70 <
  17   3   6   1078.08   1124.35     62.21 o
  19   3   6   3278.46   3460.72    119.25 o
  21   3   6    283.09    193.63     54.01 o
  23   3   6    324.11    162.93     54.21 o
  25   3   6     15.07     64.51     53.21 <
  27   3   6    417.07    327.65     74.61 o
 -28   4   6      2.84     75.61     72.01 <
 -26   4   6     68.17     58.31     66.41 <
 -24   4   6    694.95    604.71     82.91 o
 -22   4   6    163.24    165.12     56.81 <
 -20   4   6    728.57    713.13     73.91 o
 -18   4   6   1401.96   1388.44     85.92 o
 -16   4   6   1010.04   1043.23     63.01 o
 -14   4   6    516.05    437.08     42.61 o
 -12   4   6    229.85    174.53     31.00 o
 -10   4   6   2595.22   2419.84     81.33 o
  -8   4   6    620.34    632.83     40.31 o
  -6   4   6   2883.34   2940.21     85.84 o
  -4   4   6   1666.76   1711.85     64.02 o
  -2   4   6    227.74    199.03     29.50 o
   0   4   6     28.46     35.20     22.00 <
   2   4   6    869.54    878.40     45.11 o
   4   4   6     28.16     -1.90     21.30 <
   6   4   6     58.15     79.51     18.70 o
   8   4   6    393.79    403.47     35.41 o
  10   4   6   1740.22   1737.81     71.92 o
  12   4   6    272.74    222.04     36.31 o
  14   4   6      4.20      3.30     30.10 <
  16   4   6    111.73     63.91     42.11 <
  18   4   6     34.88     32.40     55.01 <
  20   4   6     31.35     85.11     68.31 <
  22   4   6    366.85    572.29    107.42 o
  24   4   6      2.69     19.60     73.01 <
  26   4   6    143.24    152.82    128.92 <
 -25   5   6    168.69     80.81     89.21 <
 -23   5   6    446.42    251.14     94.22 <
 -21   5   6    589.15    477.38    105.72 o
 -19   5   6    572.45    502.19     85.81 o
 -17   5   6   1348.61   1319.70    137.43 o
 -15   5   6    510.36    642.41     87.92 o
 -13   5   6   1351.58   1403.34     77.52 o
 -11   5   6    278.23    354.16     43.81 o
  -9   5   6   1202.07   1297.91     66.02 o
  -7   5   6   4425.64   4390.20    115.96 o
  -5   5   6   5543.17   5557.13    129.28 o
  -3   5   6   1050.56    871.80     93.62 o
  -1   5   6   1122.48   1141.27     97.82 o
   1   5   6   1014.65   1070.84     71.82 o
   3   5   6    488.20    538.90     53.91 o
   5   5   6    314.07    341.05     60.61 o
   7   5   6   1055.22   1096.95     60.21 o
   9   5   6   2391.09   2620.66    150.05 o
  11   5   6   1132.14   1277.58     87.92 o
  13   5   6    278.77    232.14     51.41 o
  15   5   6   1124.99   1402.30    207.04 o
  17   5   6   1145.24   1224.66    176.94 o
  19   5   6     15.88    -85.11     92.61 <
  21   5   6      3.06     29.60    112.92 <
  23   5   6    127.70    307.34    162.92 <
 -22   6   6      1.45   -105.51    105.51 <
 -20   6   6     17.90    158.42    106.51 <
 -18   6   6     71.34     26.70     76.51 <
 -16   6   6    321.76    374.36     77.01 o
 -14   6   6    773.23    757.04     90.72 o
 -12   6   6   1133.96   1175.55    111.22 o
 -10   6   6    647.36    666.12    134.12 o
  -8   6   6     43.23    125.52     52.21 <
  -6   6   6    146.04     92.91     39.61 <
  -4   6   6    321.48    381.66     63.11 o
  -2   6   6   1008.27   1136.04     99.92 o
   0   6   6    204.25    111.02     49.41 <
   2   6   6     55.52     91.21     45.81 <
   4   6   6      4.76     29.60     41.71 <
   6   6   6    698.92    550.20     70.71 o
   8   6   6     36.09     60.51     53.31 <
  10   6   6     29.04     28.90     47.11 <
  12   6   6    103.91     49.51     60.31 <
  14   6   6      8.55     91.71     77.01 <
  16   6   6    227.77    193.23    100.71 <
  18   6   6      6.02    -20.60     89.61 <
  20   6   6      1.88    -27.80    133.32 <
 -17   7   6      5.91     61.41     70.41 <
 -15   7   6    559.40    284.15     80.51 o
 -13   7   6      3.24     -5.40     56.61 <
 -11   7   6     58.06     46.91     57.81 <
  -9   7   6    312.45    337.15     83.51 o
  -7   7   6    206.63    187.43     72.01 <
  -5   7   6     42.74     80.51     63.31 <
  -3   7   6    517.67    366.66     95.82 o
  -1   7   6    379.93    367.26    187.93 <
   1   7   6    415.70    459.48     99.52 o
   3   7   6    183.05    264.44     88.61 <
   5   7   6     65.61      2.00     92.61 <
   7   7   6    699.91    837.95    149.83 o
   9   7   6    354.58    268.14    102.72 <
  11   7   6      2.88     34.70     85.91 <
  13   7   6    102.14    -76.31     76.51 <
  15   7   6    528.71    523.59    109.92 o
 -10   8   6    176.60    255.34     76.51 o
  -8   8   6      1.01     44.31     65.31 <
  -6   8   6     10.54    -15.70     62.51 <
  -4   8   6    147.93     73.71     63.41 <
  -2   8   6     55.17    -39.81     79.61 <
   0   8   6     58.20    127.22     87.91 <
   2   8   6     69.16     58.71    103.01 <
   4   8   6    151.28     25.30    106.61 <
   6   8   6      0.49    -64.21    272.14 <
   8   8   6     27.24    169.02    118.62 <
 -31   1   7     86.45     45.01     74.41 <
 -29   1   7    320.36    258.34     81.41 o
 -27   1   7   1252.91   1393.00     98.02 o
 -25   1   7    644.95    528.59     68.21 o
 -23   1   7   2333.69   2278.61     95.23 o
 -21   1   7   1383.35   1378.34     75.02 o
 -19   1   7   5593.12   5759.61    130.38 o
 -17   1   7   4714.23   4640.72    110.67 o
 -15   1   7   2419.09   2481.60     98.44 o
 -13   1   7    224.91    158.83     23.80 o
 -11   1   7   6206.63   6040.81     95.39 o
  -9   1   7   3616.02   3459.90     64.24 o
  -7   1   7  10888.90  10854.20    130.56 o
  -5   1   7  27352.30  28056.30    283.17 o
  -3   1   7   6731.61   6810.91     89.33 o
  -1   1   7   1214.77   1065.30     28.01 o
   1   1   7   9130.78   9322.97    109.11 o
   3   1   7     55.16     29.60      9.10 o
   5   1   7   3034.15   2896.36     43.53 o
   7   1   7     83.79     66.11     14.00 o
   9   1   7   2940.38   2808.69     57.53 o
  11   1   7   6462.91   6381.25    110.40 o
  13   1   7   3840.32   3781.79     77.74 o
  15   1   7   1087.77   1165.98     50.71 o
  17   1   7   2433.26   2517.68     96.43 o
  19   1   7    493.98    491.49     56.81 o
  21   1   7     18.29     25.40     39.81 <
  23   1   7    596.88    626.51     84.61 o
  25   1   7    518.13    635.61     76.11 o
  27   1   7    212.64    268.04     70.91 o
  29   1   7    359.35    472.27     79.81 o
 -30   2   7    108.45     63.51     66.21 <
 -28   2   7   1221.69   1393.09    118.22 o
 -26   2   7    194.59    143.72     59.81 <
 -24   2   7    347.31    271.34     59.71 o
 -22   2   7   3426.38   3441.27    113.64 o
 -20   2   7   1047.15   1007.62     66.21 o
 -18   2   7    340.23    302.85     41.41 o
 -16   2   7    122.89     69.91     30.50 <
 -14   2   7   1771.74   1704.56     60.22 o
 -12   2   7  11292.40  11421.80    150.62 o
 -10   2   7   3818.47   3913.28     65.04 o
  -8   2   7   3871.21   4188.47     72.15 o
  -6   2   7  12419.10  12687.90    148.70 o
  -4   2   7   1594.88   1536.70     39.42 o
  -2   2   7    990.36   1031.71     32.21 o
   0   2   7   2079.49   2061.18     44.12 o
   2   2   7   1067.72   1184.06     55.62 o
   4   2   7      7.33     -7.60     11.80 <
   6   2   7    136.28    156.22     28.60 o
   8   2   7    879.15    874.42     34.51 o
  10   2   7    231.57    243.64     21.10 o
  12   2   7   1257.34   1289.65     47.81 o
  14   2   7    616.21    561.01     38.21 o
  16   2   7    111.04     97.21     27.70 o
  18   2   7    774.05    811.76     69.31 o
  20   2   7     62.93     31.70     41.91 <
  22   2   7      4.67     63.81     44.81 <
  24   2   7     94.31     40.91     46.51 <
  26   2   7    372.66    335.75     68.61 o
  28   2   7      2.59    -17.00     55.91 <
 -29   3   7    112.47    219.13     83.41 <
 -27   3   7      9.52     27.80     64.91 <
 -25   3   7    433.31    574.99     89.01 o
 -23   3   7     42.25     41.71     45.91 <
 -21   3   7    449.61    498.38     63.71 o
 -19   3   7    668.17    618.12     50.51 o
 -17   3   7    111.29     90.51     34.20 <
 -15   3   7    856.50    895.49     51.71 o
 -13   3   7   9618.22   9695.68    140.76 o
 -11   3   7   1745.86   1738.36     53.92 o
  -9   3   7   2780.72   2666.82     61.73 o
  -7   3   7    158.45    171.53     21.60 o
  -5   3   7   1290.29   1309.69     59.22 o
  -3   3   7   1610.64   1491.92     54.02 o
  -1   3   7  14786.80  14743.10    176.07 o
   1   3   7   2252.79   2229.36     52.12 o
   3   3   7  17415.20  17902.90    204.68 o
   5   3   7   4125.56   4286.32     76.15 o
   7   3   7  13427.90  13593.00    151.05 o
   9   3   7   2432.81   2590.32     62.22 o
  11   3   7    125.50    169.43     26.90 o
  13   3   7     73.63     56.61     25.40 <
  15   3   7   1893.99   2105.02     82.32 o
  17   3   7    427.79    373.66     45.81 o
  19   3   7    475.61    423.07     59.51 o
  21   3   7   1818.81   1809.27    106.83 o
  23   3   7    326.20    450.57     79.51 o
  25   3   7     11.26      2.80     56.81 <
  27   3   7     73.29    -27.60     61.01 <
 -28   4   7    113.56    -11.20     71.91 <
 -26   4   7    162.43    126.12     75.11 <
 -24   4   7      5.89    -31.40     52.91 <
 -22   4   7     55.97     98.51     52.11 <
 -20   4   7    309.20    365.46     60.51 o
 -18   4   7   2796.32   2618.31     94.83 o
 -16   4   7     55.44     73.91     32.10 <
 -14   4   7   1632.56   1609.44     68.62 o
 -12   4   7    287.33    317.75     36.71 o
 -10   4   7    190.41    119.72     27.50 o
  -8   4   7   4912.03   5025.15    100.36 o
  -6   4   7    508.84    495.79     39.81 o
  -4   4   7   6109.30   6064.47    116.59 o
  -2   4   7    943.63    999.44     51.31 o
   0   4   7   1303.58   1251.24     57.02 o
   2   4   7   9411.98   9458.43    192.82 o
   4   4   7   4915.29   5217.65    120.18 o
   6   4   7   3786.04   3721.70     77.04 o
   8   4   7    876.28    859.79     49.51 o
  10   4   7   3502.30   3531.58    113.85 o
  12   4   7   1183.12   1203.08     90.12 o
  14   4   7    256.35    224.93     50.61 o
  16   4   7    595.68    547.10     68.01 o
  18   4   7    730.31    693.23    104.32 o
  20   4   7    249.77    138.62     80.01 <
  22   4   7    330.62    212.53     82.81 <
  24   4   7    234.52    392.56    103.01 o
  26   4   7     18.80    181.43    159.22 <
 -25   5   7     54.77    -70.91     78.51 <
 -23   5   7    258.95    451.07    179.23 <
 -21   5   7     23.19     60.61     64.71 <
 -19   5   7   1054.06   1151.44    164.63 o
 -17   5   7    242.44    174.73     72.11 <
 -15   5   7    441.41    346.66     84.81 o
 -13   5   7    737.27    660.03     75.01 o
 -11   5   7      4.29     -6.40     31.10 <
  -9   5   7    629.77    684.13     55.41 o
  -7   5   7    449.48    410.27     45.21 o
  -5   5   7     28.56     20.40     29.00 <
  -3   5   7    531.51    572.80     52.51 o
  -1   5   7     28.65     21.70     29.00 <
   1   5   7      5.33     17.40     29.00 <
   3   5   7    908.28    857.78     74.32 o
   5   5   7      9.95     -7.80     31.00 <
   7   5   7     62.71     75.81     28.10 <
   9   5   7      3.15     40.61     40.61 <
  11   5   7     21.31     56.51     48.71 <
  13   5   7    222.43     98.01     60.71 <
  15   5   7    105.77    123.92     66.21 <
  17   5   7     79.13     90.21     81.71 <
  19   5   7     16.36    168.42    135.12 <
  21   5   7    129.89    133.32    137.02 <
  23   5   7     81.40     31.50    124.02 <
 -22   6   7    489.24    392.06    136.72 <
 -20   6   7    871.12    756.34    131.62 o
 -18   6   7     73.36    131.72     80.11 <
 -16   6   7   1270.56   1123.14    118.93 o
 -14   6   7     24.47     42.41     73.81 <
 -12   6   7   1181.79   1431.41    133.43 o
 -10   6   7     88.63     77.81     74.81 <
  -8   6   7    107.42    118.52     53.01 <
  -6   6   7   1409.17   1452.75     90.62 o
  -4   6   7    186.54    221.53     50.41 o
  -2   6   7   2052.15   2078.20    106.93 o
   0   6   7     51.48     43.61     43.81 <
   2   6   7    549.03    561.70     70.21 o
   4   6   7    545.55    723.63     94.02 o
   6   6   7      7.34    -26.20     44.21 <
   8   6   7     37.48     10.50     49.71 <
  10   6   7    521.51    518.89     73.71 o
  12   6   7    169.31    141.42     84.31 <
  14   6   7    890.06    566.31    126.42 o
  16   6   7    266.18    378.56    117.12 o
  18   6   7    153.01    187.13    113.82 <
  20   6   7    131.18     35.21    146.22 <
 -17   7   7      1.25     50.51     68.71 <
 -15   7   7    213.75    193.83    106.82 <
 -13   7   7      5.67    -10.50     60.91 <
 -11   7   7      1.05     29.10     67.01 <
  -9   7   7      2.79     -8.00     59.11 <
  -7   7   7    190.11     98.51     68.11 <
  -5   7   7    571.92    466.48     86.21 o
  -3   7   7     44.93     75.91     61.41 <
  -1   7   7     19.48     51.51     57.91 <
   1   7   7      1.40    -34.50     65.41 <
   3   7   7      8.32     16.90     67.91 <
   5   7   7     86.76     18.80     85.11 <
   7   7   7    314.98     33.21    109.22 <
   9   7   7      0.70    -37.21     71.71 <
  11   7   7     30.30    146.62     91.91 <
  13   7   7     59.77     49.71     95.51 <
  15   7   7     11.91    -13.00     95.71 <
 -10   8   7    739.62    501.09     86.82 o
  -8   8   7    168.57    148.42     71.21 <
  -6   8   7     40.02     36.31     66.91 <
  -4   8   7    267.27    257.84     84.51 o
  -2   8   7      5.38    -50.01     66.61 <
   0   8   7    678.63    619.61    174.53 o
   2   8   7     24.55     90.61     89.71 <
   4   8   7     39.33     52.51    102.01 <
   6   8   7    401.72    414.67    134.12 o
 -32   0   8     72.35    120.32    138.82 <
 -30   0   8   1054.04   1246.25    202.74 o
 -28   0   8     65.42     75.61     77.11 <
 -26   0   8     51.63     88.11     71.61 <
 -24   0   8   1413.85   1352.72    134.03 o
 -22   0   8   1467.78   1548.19    123.13 o
 -20   0   8     52.58     70.01     44.11 <
 -18   0   8   3633.32   3687.17    143.27 o
 -16   0   8   5801.96   5951.91    258.89 o
 -14   0   8   5255.32   5130.81    157.32 o
 -12   0   8    740.73    796.48     66.12 o
 -10   0   8     35.46     49.41     26.80 <
  -8   0   8  13340.50  13496.30    229.61 o
  -6   0   8  20611.90  19216.60    335.42 o
  -4   0   8   1064.42    944.01     59.62 o
  -2   0   8   1033.36   1120.37     47.22 o
   0   0   8  28601.70  28376.90    377.54 o
   2   0   8  11437.20  11838.40    277.10 o
   4   0   8   2573.40   2395.94    103.96 o
   6   0   8     25.68     28.80     31.10 <
   8   0   8   1464.90   1280.73     77.33 o
  10   0   8    238.38    246.94     50.91 o
  12   0   8   8908.21   9434.29    218.95 o
  14   0   8    664.56    675.74    102.62 o
  16   0   8   2391.09   2400.65    115.64 o
  18   0   8   1374.98   1327.83    117.33 o
  20   0   8   1427.32   1145.88    117.73 o
  22   0   8     47.62     23.20     58.11 <
  24   0   8   2302.34   1901.65    165.25 o
  26   0   8    155.23    211.43     83.21 <
  28   0   8    226.94    212.43     92.21 <
 -31   1   8    448.66    231.34     89.61 <
 -29   1   8    100.01    114.12     65.51 <
 -27   1   8      0.92    -18.80     48.11 <
 -25   1   8    522.64    493.98     67.91 o
 -23   1   8    247.25    214.33     67.61 o
 -21   1   8      0.65      5.70     31.30 <
 -19   1   8    597.65    554.60     49.21 o
 -17   1   8    188.15    213.93     34.71 o
 -15   1   8   2810.42   2867.15    101.54 o
 -13   1   8    483.78    471.69     37.31 o
 -11   1   8   5900.44   6415.41    104.89 o
  -9   1   8   1775.86   2028.49     61.72 o
  -7   1   8    159.19    150.22     17.80 o
  -5   1   8    114.21    172.43     17.70 o
  -3   1   8   1290.48   1377.70     36.01 o
  -1   1   8     21.91     87.61     12.30 o
   1   1   8  12835.00  13441.10    144.24 o
   3   1   8  20042.40  21910.10    243.63 o
   5   1   8   5483.34   6200.57     82.08 o
   7   1   8   1266.36   1384.23     36.51 o
   9   1   8   2063.34   1944.87     45.22 o
  11   1   8   1514.28   1637.90     49.92 o
  13   1   8   1232.48   1486.29     58.42 o
  15   1   8   1335.17   1214.12     81.82 o
  17   1   8    486.35    526.89     54.51 o
  19   1   8      0.59     16.90     35.40 <
  21   1   8      9.94     -3.00     39.01 <
  23   1   8    462.08    385.86     64.61 o
  25   1   8    639.30    513.49     73.61 o
  27   1   8     74.00     17.90     50.21 <
 -30   2   8     27.01     15.30     65.61 <
 -28   2   8    493.23    613.90     87.91 o
 -26   2   8    149.34    195.23     60.31 o
 -24   2   8    104.75    217.93     54.81 o
 -22   2   8   1155.24   1064.54     82.72 o
 -20   2   8    760.86    746.25     58.31 o
 -18   2   8     42.76     71.91     33.00 <
 -16   2   8   1233.98   1077.77     74.52 o
 -14   2   8    638.01    691.94     43.61 o
 -12   2   8   1166.50   1229.93     46.91 o
 -10   2   8   4252.09   4348.67     75.35 o
  -8   2   8   1391.08   1270.51     41.81 o
  -6   2   8   3982.08   3913.63     69.55 o
  -4   2   8    212.72    229.54     22.40 o
  -2   2   8   5346.28   5766.83     97.39 o
   0   2   8   7219.99   7460.09    102.02 o
   2   2   8    928.99   1017.17     34.51 o
   4   2   8    174.30    187.33     19.30 o
   6   2   8   9373.15   9962.90    121.56 o
   8   2   8   9478.49   9598.86    125.46 o
  10   2   8   7818.22   7668.22    104.50 o
  12   2   8     11.02      0.20     15.90 <
  14   2   8    767.04    751.25     48.21 o
  16   2   8   3292.67   3484.35    114.35 o
  18   2   8    839.84    945.09     84.02 o
  20   2   8   1688.28   1602.21    127.93 o
  22   2   8   1661.83   1901.27    129.13 o
  24   2   8    179.97    203.93     58.01 o
  26   2   8    449.84    314.35     95.92 o
  28   2   8     51.99     78.11     66.91 <
 -29   3   8    332.33    259.64     79.21 o
 -27   3   8    117.38    211.63     68.71 o
 -25   3   8     43.72     50.61     51.81 <
 -23   3   8    268.87    174.13     54.01 o
 -21   3   8     62.52    146.02     49.41 <
 -19   3   8    286.82    180.13     39.91 o
 -17   3   8     26.88      2.30     28.70 <
 -15   3   8    441.92    369.06     45.01 o
 -13   3   8   3113.88   3060.34     77.33 o
 -11   3   8    707.53    752.86     39.71 o
  -9   3   8    236.48    326.25     28.40 o
  -7   3   8    583.35    623.93     36.31 o
  -5   3   8   6306.58   6299.97    103.39 o
  -3   3   8   3578.68   3695.34     81.05 o
  -1   3   8   2399.64   2465.77     56.72 o
   1   3   8    252.30    172.93     21.20 o
   3   3   8   8051.59   8927.20    127.24 o
   5   3   8   2886.90   3031.31     62.23 o
   7   3   8   1482.62   1550.86     44.41 o
   9   3   8   1161.00   1204.50     52.71 o
  11   3   8   1034.16   1143.37     56.01 o
  13   3   8    694.28    769.55     55.61 o
  15   3   8    333.29    387.06     49.41 o
  17   3   8    583.42    620.31     81.81 o
  19   3   8    143.54    103.11     53.51 <
  21   3   8    585.70    697.72    111.42 o
  23   3   8    576.87    412.47     75.61 o
  25   3   8    166.31     56.91     59.71 <
  27   3   8     18.42     75.01     67.51 <
 -28   4   8     41.80     66.91     72.91 <
 -26   4   8    392.24    363.76     85.81 o
 -24   4   8    355.74    355.46     68.51 o
 -22   4   8    108.64    -18.80     45.11 <
 -20   4   8   1016.57    922.69     81.22 o
 -18   4   8    324.46    317.35     55.11 o
 -16   4   8     53.95     85.61     35.00 <
 -14   4   8   2623.27   2730.66     99.14 o
 -12   4   8   1011.89   1090.34     76.62 o
 -10   4   8     43.58     25.00     25.30 <
  -8   4   8   1103.56   1214.69     58.81 o
  -6   4   8     90.73     67.31     31.60 <
  -4   4   8   3415.54   3590.64     90.14 o
  -2   4   8   1392.13   1357.38     60.72 o
   0   4   8     82.99     77.21     25.50 o
   2   4   8   2785.87   2685.12     77.93 o
   4   4   8    942.87    967.02     88.42 o
   6   4   8     76.27     67.21     24.40 <
   8   4   8    344.30    380.16     41.81 o
  10   4   8     17.80      9.50     30.10 <
  12   4   8    140.87    187.43     47.11 o
  14   4   8   1075.91   1111.94     90.32 o
  16   4   8      3.00     35.10     44.51 <
  18   4   8    479.36    469.78     92.82 o
  20   4   8    525.29    544.69     99.12 o
  22   4   8     22.51    -22.10     72.91 <
  24   4   8     47.88      0.40     77.61 <
 -25   5   8    385.51    384.36    128.92 <
 -23   5   8     93.13    115.72    102.71 <
 -21   5   8   1092.81   1139.03    136.43 o
 -19   5   8   1381.06   1310.70    140.33 o
 -17   5   8   1692.15   1898.48    158.14 o
 -15   5   8    144.77    258.04     73.31 o
 -13   5   8      7.91     -3.00     35.70 <
 -11   5   8     81.09     94.11     37.81 <
  -9   5   8   1267.08   1309.11     74.12 o
  -7   5   8   1832.02   1861.34     82.42 o
  -5   5   8      8.82     14.10     28.50 <
  -3   5   8  10617.50  10921.20    210.92 o
  -1   5   8     51.67    103.31     34.80 <
   1   5   8    542.80    560.90     57.21 o
   3   5   8    685.41    732.04     53.91 o
   5   5   8      7.82     -2.30     36.00 <
   7   5   8    672.49    744.24     53.21 o
   9   5   8    177.25    205.83     52.21 o
  11   5   8   1795.00   1806.48    152.14 o
  13   5   8   1810.99   2229.89    157.44 o
  15   5   8   1689.44   1417.55    164.14 o
  17   5   8     11.63     54.81     77.71 <
  19   5   8    312.43    370.26    153.62 <
  21   5   8    248.71    101.82    129.62 <
 -22   6   8      8.29     36.10     98.81 <
 -20   6   8     42.83    212.33     92.91 <
 -18   6   8     47.19     -2.60     73.41 <
 -16   6   8     85.50     31.10     69.71 <
 -14   6   8    313.99    375.76     92.01 o
 -12   6   8    205.05    147.72     80.21 <
 -10   6   8    229.49    214.03     70.41 o
  -8   6   8      0.33     -0.70     52.21 <
  -6   6   8    345.08    317.45     55.71 o
  -4   6   8      0.20      9.80     36.81 <
  -2   6   8     62.19     69.71     42.61 <
   0   6   8      1.78     31.70     39.11 <
   2   6   8      5.42     33.30     41.41 <
   4   6   8    604.31    574.10     72.71 o
   6   6   8    467.83    328.26     71.81 o
   8   6   8    319.70    291.65     81.81 o
  10   6   8     54.81    129.62    102.71 <
  12   6   8    502.34    578.50    118.42 o
  14   6   8      8.69     44.71     82.51 <
  16   6   8     38.96    -39.41     81.31 <
  18   6   8     67.73    133.42    103.81 <
 -17   7   8     74.92     82.01     67.71 <
 -15   7   8    182.02    199.03     79.61 <
 -13   7   8    149.01    120.62     78.41 <
 -11   7   8    821.79    733.54    103.42 o
  -9   7   8    586.46    424.87    121.62 o
  -7   7   8     20.83    -23.90     59.71 <
  -5   7   8   1301.94   1222.37    184.14 o
  -3   7   8      5.93     91.21     64.21 <
  -1   7   8   1580.52   1645.19    265.16 o
   1   7   8    153.22    115.22     65.01 <
   3   7   8     27.83    -32.40     63.91 <
   5   7   8   1894.46   2083.33    188.45 o
   7   7   8     53.64    -49.71     81.81 <
   9   7   8   1098.08    818.27    236.95 o
  11   7   8      2.41     89.11     95.11 <
  13   7   8    148.45    158.62    204.53 <
  -8   8   8     43.39    -35.50     70.91 <
  -6   8   8     62.17     76.31     77.11 <
  -4   8   8      0.94     11.80     71.81 <
  -2   8   8     42.19     70.71     72.61 <
   0   8   8      1.14    -69.01     69.01 <
   2   8   8    202.15    132.12     89.51 <
   4   8   8     13.39     61.81    105.31 <
   6   8   8     75.28     -4.10     99.61 <
 -31   1   9    649.57    886.15    123.32 o
 -29   1   9    271.40    311.85     75.11 o
 -27   1   9     99.12     57.51     53.21 <
 -25   1   9    418.55    411.97     78.91 o
 -23   1   9   3274.66   3387.77    243.99 o
 -21   1   9   2208.05   2187.38     93.73 o
 -19   1   9   2261.00   2435.00     90.13 o
 -17   1   9   3760.50   3737.92    114.26 o
 -15   1   9   6233.36   6117.54    128.40 o
 -13   1   9   1006.46    993.75     58.91 o
 -11   1   9   3027.39   2909.17     67.43 o
  -9   1   9   1143.79   1081.21     39.11 o
  -7   1   9   9616.04   9763.84    131.60 o
  -5   1   9  11559.40  11348.80    148.68 o
  -3   1   9   4461.16   4473.72     78.47 o
  -1   1   9  13424.40  13704.90    157.05 o
   1   1   9   5795.77   5583.52     75.68 o
   3   1   9   2841.43   2781.83     53.53 o
   5   1   9  11988.00  11788.80    155.58 o
   7   1   9    416.91    305.86     27.01 o
   9   1   9   2591.13   2642.55     59.83 o
  11   1   9   2971.40   3131.71     83.24 o
  13   1   9   9920.93  10035.30    212.73 o
  15   1   9   1165.95   1325.22     79.12 o
  17   1   9   1515.17   1574.91     89.92 o
  19   1   9    872.73    858.77     74.11 o
  21   1   9   1899.38   1969.43    110.03 o
  23   1   9    741.54    819.55     81.71 o
  25   1   9     26.00     56.81     51.61 <
  27   1   9    569.98    537.39     80.41 o
 -30   2   9    102.52     73.01     71.01 <
 -28   2   9     69.34    142.52     67.11 <
 -26   2   9    991.46   1093.72     94.02 o
 -24   2   9    244.01    317.45     61.51 o
 -22   2   9    186.07    107.42     50.01 <
 -20   2   9     62.78     31.00     35.60 <
 -18   2   9   3182.65   2917.89    104.04 o
 -16   2   9   2188.04   2172.53     81.63 o
 -14   2   9    932.76    915.51     59.21 o
 -12   2   9   1360.11   1422.60     54.72 o
 -10   2   9   3785.33   3899.95     74.94 o
  -8   2   9     78.31     64.61     18.10 o
  -6   2   9    257.62    309.15     28.90 o
  -4   2   9     16.95     17.50     15.70 <
  -2   2   9   1429.36   1405.47     41.41 o
   0   2   9  23953.30  25049.60    260.29 o
   2   2   9      4.78     16.80     15.00 <
   4   2   9   1070.28   1150.41     36.41 o
   6   2   9   3224.34   3176.06     72.84 o
   8   2   9   1389.34   1515.04     47.81 o
  10   2   9     95.09     62.91     21.00 <
  12   2   9    122.82    102.21     33.90 o
  14   2   9     18.42     59.41     22.70 <
  16   2   9   4222.95   4161.00    136.26 o
  18   2   9   1646.90   1604.32    126.33 o
  20   2   9     91.10     28.20     47.71 <
  22   2   9    622.96    488.19     75.31 o
  24   2   9    334.50    104.42     62.71 <
  26   2   9      6.93      7.50     62.21 <
 -29   3   9    276.73    350.85     82.51 o
 -27   3   9    523.26    495.18     82.61 o
 -25   3   9    337.67    460.07     69.31 o
 -23   3   9     56.90     89.41     49.51 <
 -21   3   9    123.82    202.53     63.31 o
 -19   3   9      4.63     18.60     34.40 <
 -17   3   9      6.56    -27.50     27.50 <
 -15   3   9      5.55      0.80     25.20 <
 -13   3   9   6576.46   6725.55    118.29 o
 -11   3   9   2532.10   2463.35     73.13 o
  -9   3   9   4631.20   4765.97     96.76 o
  -7   3   9    423.07    405.37     33.11 o
  -5   3   9   1462.90   1518.26     53.82 o
  -3   3   9   3315.64   3220.38     69.64 o
  -1   3   9    611.84    721.65     36.91 o
   1   3   9   3999.80   4248.74     83.95 o
   3   3   9   8818.95   8722.81    152.07 o
   5   3   9     48.09     87.61     18.90 o
   7   3   9   7938.39   8051.71    117.41 o
   9   3   9    682.68    667.83     31.91 o
  11   3   9   6593.04   6719.90    134.60 o
  13   3   9   1168.26   1105.16     70.52 o
  15   3   9    506.14    440.98     54.71 o
  17   3   9    423.63    611.20     76.61 o
  19   3   9   1324.65   1269.49    102.22 o
  21   3   9      2.64    -28.50     47.91 <
  23   3   9      3.02    -26.80     53.91 <
  25   3   9    846.05    939.07    105.92 o
 -26   4   9      8.62    -34.80     70.61 <
 -24   4   9    601.70    674.92    121.32 o
 -22   4   9    148.10    110.22     65.21 <
 -20   4   9     32.95     26.30     50.41 <
 -18   4   9    398.65    412.97    100.72 o
 -16   4   9   1262.20   1289.30     75.02 o
 -14   4   9      6.67     -2.60     29.90 <
 -12   4   9    188.41    163.62     34.81 o
 -10   4   9   3144.90   2981.74    133.05 o
  -8   4   9   5656.88   5791.32    165.81 o
  -6   4   9   3086.55   3036.01     99.64 o
  -4   4   9    755.68    841.17     63.91 o
  -2   4   9   8134.12   8007.00    150.24 o
   0   4   9    207.09    160.02     38.31 o
   2   4   9    648.76    594.42     44.01 o
   4   4   9    610.10    520.50     44.01 o
   6   4   9   7166.87   7322.85    205.76 o
   8   4   9   5272.85   5149.65    116.57 o
  10   4   9    141.31     36.91     36.31 <
  12   4   9   2044.84   1998.19    129.34 o
  14   4   9   3216.22   3063.15    175.87 o
  16   4   9    146.84    253.24     65.71 o
  18   4   9      6.08     89.51     70.31 <
  20   4   9    221.80     76.51     71.21 <
  22   4   9    818.27   1012.19    144.53 o
  24   4   9    486.28    528.69    184.83 <
 -25   5   9      9.88     56.81     99.41 <
 -23   5   9      2.20    -61.61     68.21 <
 -21   5   9     33.23     82.21     74.21 <
 -19   5   9    582.13    562.60    102.22 o
 -17   5   9    411.92    305.05     88.71 o
 -15   5   9    118.37     50.61     61.41 <
 -13   5   9      1.02     43.61     40.61 <
 -11   5   9    175.22     73.41     36.81 <
  -9   5   9     35.31     45.11     34.70 <
  -7   5   9      4.66    -15.20     29.50 <
  -5   5   9     25.29     34.70     30.40 <
  -3   5   9    135.77    104.51     36.81 <
  -1   5   9    462.67    483.38     55.71 o
   1   5   9    266.94    163.03     52.21 o
   3   5   9    182.05    124.32     44.91 <
   5   5   9   1082.90   1155.36    114.62 o
   7   5   9   1083.93    974.91     95.02 o
   9   5   9   1005.91    799.37    115.92 o
  11   5   9   1817.81   1641.54    172.65 o
  13   5   9    258.74    297.64     92.91 o
  15   5   9      6.48    -39.91     64.51 <
  17   5   9      2.83    -16.70     70.01 <
  19   5   9      0.32    -66.61     92.61 <
  21   5   9      1.12      9.20    107.41 <
 -20   6   9    770.18    810.85    133.82 o
 -18   6   9    169.18    180.33     83.31 <
 -16   6   9    326.99    267.54     88.51 o
 -14   6   9   1105.37   1003.21    128.03 o
 -12   6   9    438.20    400.87     91.11 o
 -10   6   9    362.61    415.37     80.51 o
  -8   6   9    965.32   1048.41    142.73 o
  -6   6   9    431.48    289.75     58.71 o
  -4   6   9   1563.79   1440.06    102.12 o
  -2   6   9     16.72     53.01     43.01 <
   0   6   9   1611.75   1835.06    103.73 o
   2   6   9   1266.77   1359.21     91.72 o
   4   6   9    249.55    137.82     74.01 <
   6   6   9     73.59    196.13     66.21 <
   8   6   9     15.06     23.30     57.71 <
  10   6   9    921.21    816.56    134.93 o
  12   6   9    310.27    388.66    113.82 o
  14   6   9    199.70     79.91     92.81 <
  16   6   9    350.40    534.78    160.12 o
  18   6   9     53.39     60.31    100.11 <
 -17   7   9    237.14    364.65    209.23 <
 -15   7   9     50.65     -2.10     78.81 <
 -13   7   9    308.56    195.63     89.51 <
 -11   7   9    168.57     75.81     83.61 <
  -9   7   9     10.49     -6.80     63.11 <
  -7   7   9      0.51    -26.00     71.61 <
  -5   7   9    157.47    111.92     66.31 <
  -3   7   9    243.49    275.44     87.91 o
  -1   7   9      3.19     -7.30     59.51 <
   1   7   9     57.48     36.71     70.31 <
   3   7   9     10.69    -64.51     64.51 <
   5   7   9    862.57    648.92    112.72 o
   7   7   9    155.06    188.53    102.71 <
   9   7   9    357.26    459.87    210.13 <
  11   7   9    117.74    142.32    102.51 <
  13   7   9      8.35    -10.10     88.91 <
  -6   8   9    166.90    111.32     79.21 <
  -4   8   9      6.75     24.70     72.51 <
  -2   8   9    198.94    242.04     84.61 <
   0   8   9     26.64     37.51     82.61 <
   2   8   9     34.62     81.61     89.01 <
 -30   0  10    167.93     -8.80     78.41 <
 -28   0  10   1477.48   1741.70    165.34 o
 -26   0  10    296.44    190.23     87.21 <
 -24   0  10    740.65    892.97    116.82 o
 -22   0  10   6511.69   6866.21    272.67 o
 -20   0  10   2184.55   2223.40    126.84 o
 -18   0  10   5706.16   5716.25    187.22 o
 -16   0  10    275.42    317.55     57.01 o
 -14   0  10   3111.23   3367.45    129.86 o
 -12   0  10  14907.90  15944.80    306.86 o
 -10   0  10  22645.90  22380.50    454.22 o
  -8   0  10   4415.01   4341.02    108.48 o
  -6   0  10   8966.33   8794.20    191.07 o
  -4   0  10  15073.20  14877.10    276.34 o
  -2   0  10  16227.60  16223.20    256.25 o
   0   0  10  35071.10  37249.40    599.64 o
   2   0  10   5249.52   5882.36    182.16 o
   4   0  10   7837.66   7840.79    187.92 o
   6   0  10    329.80    190.33     43.31 o
   8   0  10   2394.66   2378.88    100.44 o
  10   0  10    524.68    641.02     60.51 o
  12   0  10    331.70    359.56     65.51 o
  14   0  10   9128.71   8850.37    390.97 o
  16   0  10    628.82    597.91    157.03 o
  18   0  10     11.31     15.50     49.01 <
  20   0  10     60.79     10.90     51.51 <
  22   0  10     25.77     52.61     61.31 <
  24   0  10    546.84    565.10    104.82 o
  26   0  10      5.59    -21.20     70.71 <
 -31   1  10      0.47    102.01     74.01 <
 -29   1  10      2.43      7.10     57.61 <
 -27   1  10    438.57    487.08     72.51 o
 -25   1  10    241.37    226.23     59.51 o
 -23   1  10      1.85      0.30     44.31 <
 -21   1  10    357.51    352.66     48.31 o
 -19   1  10    884.42    691.64     57.31 o
 -17   1  10   4966.43   4556.66    114.47 o
 -15   1  10   2089.73   2056.30     81.83 o
 -13   1  10      2.34     11.90     22.50 <
 -11   1  10   6657.90   6693.23    111.30 o
  -9   1  10     75.24     94.41     19.30 o
  -7   1  10   4547.11   4410.23    104.08 o
  -5   1  10   1394.15   1377.85     47.92 o
  -3   1  10   2803.93   2796.08     62.23 o
  -1   1  10   2486.55   2605.87     48.92 o
   1   1  10   3414.00   3857.64     72.84 o
   3   1  10   9283.24  10246.50    142.29 o
   5   1  10    464.78    394.28     31.11 o
   7   1  10   1108.37   1137.00     46.91 o
   9   1  10    151.34    118.92     28.60 o
  11   1  10   2433.77   2545.66     77.13 o
  13   1  10   5851.98   5871.36    125.49 o
  15   1  10  10719.30  10858.00    209.12 o
  17   1  10   1329.91   1433.74     89.32 o
  19   1  10     11.14    -16.50     39.21 <
  21   1  10    774.70    882.77     96.62 o
  23   1  10    436.04    457.17     90.91 o
  25   1  10    251.68    130.12     64.01 <
  27   1  10     32.12     -0.10     62.11 <
 -30   2  10    636.40    792.14    101.52 o
 -28   2  10     37.90     40.01     57.11 <
 -26   2  10   1606.79   1618.69    120.33 o
 -24   2  10    279.16    269.84     66.11 o
 -22   2  10     75.24    -13.40     46.51 <
 -20   2  10   1400.48   1424.15     78.42 o
 -18   2  10   1640.52   1859.50     82.22 o
 -16   2  10   1490.23   1524.91     71.92 o
 -14   2  10     28.64     44.71     26.60 <
 -12   2  10    326.70    308.45     32.71 o
 -10   2  10   2639.32   2516.97    105.35 o
  -8   2  10    966.64    969.84     43.91 o
  -6   2  10    479.13    480.39     34.01 o
  -4   2  10   4006.06   4018.26     73.95 o
  -2   2  10   6218.38   6167.70     90.88 o
   0   2  10    956.94   1173.70     37.81 o
   2   2  10   5065.10   5243.37    101.88 o
   4   2  10   1146.78   1108.90     43.61 o
   6   2  10  12192.90  12371.50    172.86 o
   8   2  10   1202.42   1223.62     47.91 o
  10   2  10    518.69    560.40     57.01 o
  12   2  10   9690.68   9928.36    176.08 o
  14   2  10    131.22    180.53     33.70 o
  16   2  10    501.39    466.28     41.31 o
  18   2  10    677.04    597.61     74.11 o
  20   2  10   1019.86    961.40     93.42 o
  22   2  10   1747.10   1598.10    119.53 o
  24   2  10     42.49     60.11     59.01 <
  26   2  10    166.44    190.23     72.11 <
 -29   3  10     19.13     20.00     67.31 <
 -27   3  10     96.27    108.51     60.11 <
 -25   3  10    514.85    451.18     71.41 o
 -23   3  10   1133.57   1150.04     90.92 o
 -21   3  10    286.07    278.04     66.11 o
 -19   3  10      3.90      3.40     34.60 <
 -17   3  10    110.11    167.12     39.81 o
 -15   3  10    738.51    739.95     75.82 o
 -13   3  10    586.04    655.12     54.81 o
 -11   3  10    643.90    653.73     44.81 o
  -9   3  10   1392.74   1406.59     57.12 o
  -7   3  10    444.88    414.38     35.41 o
  -5   3  10   2249.21   2185.32     64.82 o
  -3   3  10    518.22    502.60     34.21 o
  -1   3  10     12.12      1.10     18.00 <
   1   3  10   5866.18   6161.94    107.58 o
   3   3  10      7.39     -4.30     18.50 <
   5   3  10   2192.58   2380.55     73.83 o
   7   3  10   1128.90   1157.18     66.12 o
   9   3  10     86.16     67.81     24.60 <
  11   3  10   6630.10   6411.82    150.21 o
  13   3  10    275.43    190.43     43.81 o
  15   3  10   1556.84   1649.02     95.32 o
  17   3  10    112.74    126.92     47.91 <
  19   3  10   1384.16   1373.61    108.82 o
  21   3  10     12.13    -51.31     51.41 <
  23   3  10     61.74    163.12     67.71 <
  25   3  10    180.74    103.21     71.41 <
 -26   4  10     99.72      7.80     60.51 <
 -24   4  10    323.37    308.45     72.71 o
 -22   4  10     10.28     95.51     58.91 <
 -20   4  10     16.55    -40.11     46.81 <
 -18   4  10     17.24     16.60     45.71 <
 -16   4  10   1168.77   1231.77     90.72 o
 -14   4  10   2457.44   2278.35     92.03 o
 -12   4  10   1227.11   1205.88     77.22 o
 -10   4  10     77.13     63.11     29.80 <
  -8   4  10    479.06    448.58     42.71 o
  -6   4  10     68.54    100.51     28.90 o
  -4   4  10     12.04      8.50     24.70 <
  -2   4  10     11.15     23.70     24.20 <
   0   4  10   1690.18   1683.19     68.42 o
   2   4  10   2150.86   2143.11     74.82 o
   4   4  10   2418.74   2146.16     86.23 o
   6   4  10    446.94    432.27     46.21 o
   8   4  10      3.60     -6.90     25.00 <
  10   4  10   1556.20   1687.94    103.93 o
  12   4  10   1333.24   1178.78     99.12 o
  14   4  10    117.20    153.12     56.21 <
  16   4  10    362.81    338.25     70.61 o
  18   4  10    420.08    434.47     94.92 o
  20   4  10   1060.17   1207.34    139.13 o
  22   4  10     81.07     67.71     82.31 <
 -23   5  10    173.18    111.62    138.92 <
 -21   5  10    505.63    380.46     95.82 o
 -19   5  10    430.01    508.08    103.92 o
 -17   5  10    513.38    692.72    160.93 o
 -15   5  10    368.97    402.67     89.21 o
 -13   5  10   1147.49   1055.93    118.13 o
 -11   5  10     92.08     16.40     37.11 <
  -9   5  10    420.84    323.35     57.61 o
  -7   5  10   1357.76   1570.98     95.92 o
  -5   5  10    698.45    977.79     95.92 o
  -3   5  10     22.88     25.50     32.40 <
  -1   5  10   2232.83   2563.21    163.85 o
   1   5  10   1611.36   1691.25     90.12 o
   3   5  10   1556.56   1597.11    114.33 o
   5   5  10    190.07     95.21     53.11 <
   7   5  10    239.36    223.53     60.31 o
   9   5  10   1791.79   1723.26    143.64 o
  11   5  10    303.90    290.95    129.62 <
  13   5  10    417.89    561.89    116.12 o
  15   5  10    458.08    529.59    116.92 o
  17   5  10    407.81    339.95    107.82 o
  19   5  10      9.33   -101.81    101.81 <
  21   5  10    170.23    142.52    127.72 <
 -20   6  10     26.72     -7.70    104.21 <
 -18   6  10    114.91    146.32     80.61 <
 -16   6  10     21.37     46.31     73.01 <
 -14   6  10     82.64     77.81    119.52 <
 -12   6  10    215.11    158.12     73.21 <
 -10   6  10      0.97    -12.30     55.31 <
  -8   6  10    285.82    343.15     75.31 o
  -6   6  10    665.14    680.52    102.72 o
  -4   6  10      0.16    -38.71     38.71 <
  -2   6  10     56.25     56.51     41.71 <
   0   6  10     64.75     45.11     50.61 <
   2   6  10     12.91     23.10     52.61 <
   4   6  10     95.34    116.72     61.71 <
   6   6  10   1636.37   1390.14    118.13 o
   8   6  10   1206.73   1422.01    227.85 o
  10   6  10     51.85    -17.50     84.21 <
  12   6  10    169.91     57.81     84.11 <
  14   6  10     10.55    -24.10     77.51 <
  16   6  10     61.69     96.11    116.62 <
 -15   7  10    254.74     73.41     95.01 <
 -13   7  10     76.22     49.21     83.81 <
 -11   7  10    260.40    245.64     90.31 <
  -9   7  10    407.44    444.47     93.11 o
  -7   7  10    367.25    314.55     82.61 o
  -5   7  10    192.02     77.21    112.12 <
  -3   7  10   1108.92    981.00    113.92 o
  -1   7  10     89.60    106.01     65.21 <
   1   7  10     58.63      4.60     70.01 <
   3   7  10    244.40    332.15     96.51 o
   5   7  10     32.91     57.41     82.51 <
   7   7  10    411.91    532.28    110.32 o
   9   7  10    159.44    134.72     97.71 <
  11   7  10      2.07     46.31     98.21 <
 -29   1  11    163.64    170.43     65.71 <
 -27   1  11    385.52    316.95     84.11 o
 -25   1  11     93.60      7.60     49.31 <
 -23   1  11    345.78    359.56     60.51 o
 -21   1  11    782.63    811.66     66.11 o
 -19   1  11    901.53   1036.82     68.21 o
 -17   1  11    813.82    850.78     62.91 o
 -15   1  11    497.06    540.90     46.41 o
 -13   1  11   1499.83   1496.93     66.02 o
 -11   1  11   6026.73   6191.76    118.29 o
  -9   1  11    914.74    900.92     53.01 o
  -7   1  11   2674.51   2675.13     86.04 o
  -5   1  11   5485.96   5526.45    112.69 o
  -3   1  11   2186.54   1943.71     55.62 o
  -1   1  11   1017.60    987.36     32.01 o
   1   1  11   7904.08   7852.26    112.53 o
   3   1  11   2414.22   2454.55     62.53 o
   5   1  11   1230.66   1186.43     56.82 o
   7   1  11   3906.71   4080.38    115.26 o
   9   1  11   3935.51   4105.19    150.78 o
  11   1  11   5098.73   5055.51    123.88 o
  13   1  11    895.33    897.19     60.41 o
  15   1  11     65.42     48.11     41.81 <
  17   1  11   2692.83   2865.67    232.28 o
  19   1  11    145.16    279.14     62.01 o
  21   1  11    262.98    245.04     63.81 o
  23   1  11    301.01    237.44     66.41 o
  25   1  11    409.90    281.64     73.61 o
 -28   2  11    827.02    967.98    103.62 o
 -26   2  11      2.51     10.40     56.51 <
 -24   2  11     88.12    -14.90     44.31 <
 -22   2  11      3.30      1.50     43.51 <
 -20   2  11    669.71    618.41     57.11 o
 -18   2  11    215.23    157.12     37.11 o
 -16   2  11    213.15    184.23     37.71 o
 -14   2  11   2302.63   2494.46     93.83 o
 -12   2  11   1493.30   1487.82     64.32 o
 -10   2  11   1849.12   1723.36     65.02 o
  -8   2  11    682.37    690.64     43.11 o
  -6   2  11    645.80    663.14     38.81 o
  -4   2  11    168.91    159.62     23.80 o
  -2   2  11    256.84    250.14     24.40 o
   0   2  11    843.90    767.28     35.21 o
   2   2  11   1606.95   1593.40     50.42 o
   4   2  11  10667.20  10848.50    176.03 o
   6   2  11   1707.96   1748.85     62.12 o
   8   2  11   1631.98   1649.19     61.52 o
  10   2  11   3012.13   2706.61    111.85 o
  12   2  11   2834.37   2813.37    130.25 o
  14   2  11     76.77     -0.70     35.00 <
  16   2  11      5.64     20.70     43.81 <
  18   2  11   1375.69   1573.67    114.03 o
  20   2  11    102.74     78.51     56.11 <
  22   2  11    446.47    385.46     76.61 o
  24   2  11      2.04    -48.71     56.01 <
  26   2  11      2.37    -16.30     80.61 <
 -27   3  11     71.37     48.81     62.11 <
 -25   3  11   1125.02   1131.13    108.12 o
 -23   3  11    826.22    771.75     88.02 o
 -21   3  11     47.44    106.11     52.91 <
 -19   3  11    288.37    311.35     60.41 o
 -17   3  11   1548.27   1405.36     83.72 o
 -15   3  11   2122.13   2277.10     91.63 o
 -13   3  11    426.43    542.29     45.31 o
 -11   3  11    454.01    420.27     39.41 o
  -9   3  11   2538.41   2706.92     86.83 o
  -7   3  11   1820.12   1980.22     65.72 o
  -5   3  11    129.93    142.32     28.40 o
  -3   3  11    299.14    309.85     33.31 o
  -1   3  11   4482.78   4734.12     89.65 o
   1   3  11     23.61    -10.60     19.80 <
   3   3  11    383.55    435.38     40.31 o
   5   3  11   1964.50   2162.30     90.53 o
   7   3  11      6.57    -16.20     23.80 <
   9   3  11    394.14    425.57     38.71 o
  11   3  11    305.59    232.04     36.01 o
  13   3  11    323.15    247.94     47.01 o
  15   3  11   7366.29   7511.07    234.16 o
  17   3  11     58.89    -13.60     43.41 <
  19   3  11   1012.29    930.19     95.42 o
  21   3  11     25.01     11.50     55.11 <
  23   3  11    481.78    334.26     80.21 o
 -26   4  11    269.95    239.74     80.41 <
 -24   4  11      5.15    -50.01     56.21 <
 -22   4  11    461.50    461.68     79.71 o
 -20   4  11   3483.17   3567.41    159.96 o
 -18   4  11    320.34    291.45     61.21 o
 -16   4  11     20.71     19.00     38.41 <
 -14   4  11     28.90     40.21     33.80 <
 -12   4  11   1669.24   1716.26     76.92 o
 -10   4  11     61.38     36.51     30.80 <
  -8   4  11      9.48     47.61     28.60 <
  -6   4  11   1006.17   1159.96     60.41 o
  -4   4  11   3259.61   3366.33     93.54 o
  -2   4  11   1115.40   1013.94     54.11 o
   0   4  11     43.60     38.31     30.40 <
   2   4  11    206.61    240.24     43.61 o
   4   4  11    104.99    143.42     37.01 o
   6   4  11    720.71    793.45     82.22 o
   8   4  11   1130.88    885.70     83.42 o
  10   4  11   8509.94   8816.93    222.18 o
  12   4  11     17.85     28.90     50.81 <
  14   4  11    247.86    324.85     71.11 o
  16   4  11    442.34    522.79     84.41 o
  18   4  11      5.80     13.90     65.21 <
  20   4  11   1699.26   1636.19    159.14 o
  22   4  11      9.50     14.40     77.91 <
 -23   5  11     77.90     54.81     78.51 <
 -21   5  11    132.23    132.82     84.81 <
 -19   5  11    117.03     99.91     74.81 <
 -17   5  11     45.81    -29.60     63.31 <
 -15   5  11    187.37    208.03     74.91 <
 -13   5  11    152.63     68.71     62.81 <
 -11   5  11   1054.79   1006.01     76.82 o
  -9   5  11    396.80    293.15     59.01 o
  -7   5  11     28.81     58.21     36.21 <
  -5   5  11     85.32     75.51     36.21 <
  -3   5  11   1665.43   1647.64     84.72 o
  -1   5  11    230.12    200.03     46.11 o
   1   5  11    238.64    260.94     64.51 o
   3   5  11    593.98    433.18     82.31 o
   5   5  11    116.90    131.12     63.71 <
   7   5  11   2607.61   2666.96    235.38 o
   9   5  11     20.22    -29.20     55.11 <
  11   5  11    117.94     27.20     71.71 <
  13   5  11    161.98    196.13    142.52 <
  15   5  11    270.59     21.00     75.91 <
  17   5  11    248.01    217.63    102.71 <
  19   5  11     73.24    -13.00    116.62 <
 -20   6  11     92.52     78.81     88.11 <
 -18   6  11    132.54    128.42     78.81 <
 -16   6  11    333.90    288.64    131.72 <
 -14   6  11    708.13    555.20    130.02 o
 -12   6  11    368.77    553.89    151.72 o
 -10   6  11    367.54    367.06     82.81 o
  -8   6  11   1907.69   2101.75    241.16 o
  -6   6  11    529.22    666.51    110.92 o
  -4   6  11    525.40    673.91     79.31 o
  -2   6  11    627.72    660.72    123.12 o
   0   6  11   1109.71   1014.51    107.32 o
   2   6  11   1115.70   1133.94    199.34 o
   4   6  11   1268.66   1510.73    149.23 o
   6   6  11     91.89     12.80     62.21 <
   8   6  11   2189.33   2517.50    210.46 o
  10   6  11     16.22    -38.21    163.82 <
  12   6  11    625.11    553.80    203.63 <
  14   6  11    413.52    250.84    181.43 <
  16   6  11     23.88    -17.10     90.11 <
 -13   7  11      1.03    -68.11     71.81 <
 -11   7  11     12.23     -2.90     76.41 <
  -9   7  11     41.55     67.21     70.31 <
  -7   7  11      7.13     39.71     61.71 <
  -5   7  11      0.75    -38.81     81.81 <
  -3   7  11     89.22    -39.51     60.21 <
  -1   7  11     77.69     30.60     81.61 <
   1   7  11      0.15    -65.11     65.11 <
   3   7  11     97.88     26.30     75.71 <
   5   7  11      1.55    -54.51     67.71 <
   7   7  11    315.73    266.64     95.71 <
   9   7  11    138.48    215.73    150.92 <
 -30   0  12    500.63    410.07    118.12 o
 -28   0  12    118.40    218.13     95.21 <
 -26   0  12    507.27    600.10    112.92 o
 -24   0  12    518.67    653.21    109.12 o
 -22   0  12   4845.42   4265.86    212.70 o
 -20   0  12    701.65    700.53     92.82 o
 -18   0  12   3174.70   2768.59    138.76 o
 -16   0  12    646.04    768.55     77.71 o
 -14   0  12   3196.42   2901.76    199.49 o
 -12   0  12   2251.82   2280.72    133.95 o
 -10   0  12  14902.60  15638.00    302.92 o
  -8   0  12   2016.64   1952.71     90.83 o
  -6   0  12  11291.20  10958.50    256.87 o
  -4   0  12    848.86    837.00     62.51 o
  -2   0  12   1796.87   1718.70     77.13 o
   0   0  12  25322.30  25312.90    563.18 o
   2   0  12   9718.38   9821.43    266.84 o
   4   0  12    354.62    497.29     58.51 o
   6   0  12   2082.97   1966.20    129.15 o
   8   0  12   7562.19   7584.04    329.99 o
  10   0  12    648.68    721.94     84.82 o
  12   0  12  18563.90  17649.60    456.10 o
  14   0  12   4559.16   4908.78    265.03 o
  16   0  12  11642.00  11575.80    455.77 o
  18   0  12    689.93    576.11    128.92 o
  20   0  12     29.34     33.00     79.61 <
  22   0  12   2667.84   3320.21    409.23 o
  24   0  12     15.35    -46.31    162.92 <
  26   0  12    997.82    733.44    170.43 o
 -29   1  12    319.96    372.46     97.01 o
 -27   1  12     16.46     -6.20     51.51 <
 -25   1  12     49.74     35.70     50.21 <
 -23   1  12     12.09    -15.40     48.01 <
 -21   1  12    312.22    235.14     52.91 o
 -19   1  12    138.78     58.81     35.71 <
 -17   1  12   1376.83   1224.21     69.02 o
 -15   1  12   2472.32   2488.69     97.23 o
 -13   1  12   1522.64   1461.91     89.73 o
 -11   1  12    464.43    486.59     41.21 o
  -9   1  12   2092.25   2109.76     75.23 o
  -7   1  12   1371.15   1426.51     56.22 o
  -5   1  12   4600.86   4414.34    106.07 o
  -3   1  12     37.78     21.30     17.90 <
  -1   1  12     21.76     51.51     21.40 <
   1   1  12   6119.12   6077.19    125.61 o
   3   1  12     54.72     35.51     21.80 <
   5   1  12   9653.25  10159.30    195.93 o
   7   1  12    185.05    144.72     32.20 o
   9   1  12     86.74     55.91     26.20 <
  11   1  12    148.86     65.41     32.00 <
  13   1  12    354.74    256.04     54.01 o
  15   1  12    296.29    256.74     53.31 o
  17   1  12    999.93   1064.32    116.22 o
  19   1  12     39.57     37.91     53.11 <
  21   1  12    473.67    485.38     79.91 o
  23   1  12    176.24    209.53     71.21 <
  25   1  12     74.17     80.31     65.61 <
 -28   2  12    606.42    472.38     86.51 o
 -26   2  12      9.98    -48.11     48.11 <
 -24   2  12    634.70    404.07     72.11 o
 -22   2  12    336.98    331.85     64.71 o
 -20   2  12   1544.35   1523.18    124.33 o
 -18   2  12    185.27    221.53     43.41 o
 -16   2  12   1958.33   2062.01    125.84 o
 -14   2  12   1843.07   1858.25     84.43 o
 -12   2  12   1612.86   1857.93     76.82 o
 -10   2  12    381.95    287.45     40.01 o
  -8   2  12   2344.57   2459.22     98.84 o
  -6   2  12   4406.96   4504.10     96.66 o
  -4   2  12   4371.16   4451.69    100.46 o
  -2   2  12   2162.73   2292.05     61.32 o
   0   2  12    276.61    244.74     30.20 o
   2   2  12   1242.34   1106.99     54.11 o
   4   2  12   2395.86   2432.62     97.44 o
   6   2  12    958.11   1074.34     60.51 o
   8   2  12    748.27    845.67     57.81 o
  10   2  12   6340.21   6132.50    142.50 o
  12   2  12    970.00    894.39     72.52 o
  14   2  12   8203.07   8173.66    239.28 o
  16   2  12    133.97    103.61    102.01 <
  18   2  12   1589.78   1482.26    111.83 o
  20   2  12    425.38    478.68     79.41 o
  22   2  12     43.19      9.10     54.81 <
  24   2  12   1380.31   1473.42    129.43 o
 -27   3  12    197.84    173.43     75.21 <
 -25   3  12      5.94     54.71     56.91 <
 -23   3  12   1004.24   1012.40    118.62 o
 -21   3  12    152.01     20.60     52.21 <
 -19   3  12   1149.57   1123.54     96.52 o
 -17   3  12    514.50    527.79     58.11 o
 -15   3  12    693.72    657.62     56.91 o
 -13   3  12    976.49   1035.22     69.42 o
 -11   3  12     54.47     31.10     27.40 <
  -9   3  12   1390.42   1397.26     75.82 o
  -7   3  12   1339.60   1316.74     57.31 o
  -5   3  12    405.42    457.88     38.31 o
  -3   3  12    145.57    130.32     26.80 o
  -1   3  12   2956.64   2904.12     79.33 o
   1   3  12   2438.88   2440.60     90.43 o
   3   3  12   1853.69   1942.30    102.23 o
   5   3  12      5.43     43.31     28.70 <
   7   3  12   1169.44   1185.38     62.51 o
   9   3  12    480.57    355.46     50.01 o
  11   3  12     91.58     51.91     36.21 <
  13   3  12   1413.79   1268.80     85.22 o
  15   3  12    445.62    551.49     64.81 o
  17   3  12   1558.85   1452.15    108.23 o
  19   3  12     48.13     60.11     56.71 <
  21   3  12    199.83    174.83     68.81 <
  23   3  12    343.80    192.93     72.71 <
 -26   4  12    452.01    488.68     98.02 o
 -24   4  12     33.40    -10.10     57.81 <
 -22   4  12      1.36    -39.21     52.81 <
 -20   4  12     11.68     -2.00     49.01 <
 -18   4  12      2.46    -26.90     48.01 <
 -16   4  12    324.30    304.95     62.81 o
 -14   4  12    474.01    530.79     59.31 o
 -12   4  12    242.14    263.44     44.21 o
 -10   4  12   1007.76    938.40     62.21 o
  -8   4  12   1623.64   1579.62     78.52 o
  -6   4  12      8.67      7.70     26.70 <
  -4   4  12    157.73    173.83     33.51 o
  -2   4  12     30.67     31.40     28.20 <
   0   4  12    277.15    256.34     40.51 o
   2   4  12   1357.33   1208.90     86.52 o
   4   4  12    850.89    781.56    102.12 o
   6   4  12   1199.29   1245.59    100.62 o
   8   4  12    718.24    674.33     80.92 o
  10   4  12    238.69    190.03     59.31 o
  12   4  12    356.78    284.95     66.91 o
  14   4  12      3.82     79.21     55.71 <
  16   4  12    444.81    338.65     73.41 o
  18   4  12     23.22     29.30     66.71 <
  20   4  12    146.03    220.03     86.81 <
 -23   5  12     11.66     82.21     85.41 <
 -21   5  12    462.15    349.96     97.72 o
 -19   5  12     61.01     99.01     75.11 <
 -17   5  12     31.88    172.92     92.71 <
 -15   5  12    270.07    194.43    143.12 <
 -13   5  12     33.92    -10.10     61.21 <
 -11   5  12   3018.14   2932.02    141.45 o
  -9   5  12   1613.30   1611.70     91.82 o
  -7   5  12    654.57    680.82     70.11 o
  -5   5  12    873.61    947.89     89.92 o
  -3   5  12   2565.77   2692.48    137.65 o
  -1   5  12    809.49    776.15     70.61 o
   1   5  12    153.71    165.92     58.61 <
   3   5  12    491.62    596.20     95.82 o
   5   5  12   1179.91   1046.53    196.94 o
   7   5  12    966.39   1021.01    118.42 o
   9   5  12   1742.12   1832.97    153.14 o
  11   5  12   1193.46    955.40    116.43 o
  13   5  12    380.05    608.00    124.32 o
  15   5  12    397.39    348.05    109.42 o
  17   5  12    209.51     78.61     89.01 <
  19   5  12    527.20    594.30    190.63 o
 -18   6  12    237.87    159.72     88.31 <
 -16   6  12     19.72     -5.90     70.41 <
 -14   6  12     75.81     68.01     71.71 <
 -12   6  12      0.34     13.50     66.51 <
 -10   6  12     11.68     26.70     62.21 <
  -8   6  12    285.38    160.32     70.81 <
  -6   6  12     17.41      7.70     55.81 <
  -4   6  12     51.54     42.71     58.11 <
  -2   6  12    196.73    277.44     73.81 o
   0   6  12      3.58     76.11     61.71 <
   2   6  12    265.71    156.42     75.61 <
   4   6  12     31.85    -13.20     63.81 <
   6   6  12    118.88    105.51     73.91 <
   8   6  12    148.11    228.73     85.71 <
  10   6  12      2.55     46.71     70.71 <
  12   6  12     66.15      0.70     86.71 <
  14   6  12     48.90     41.51     90.21 <
 -13   7  12    530.65    642.81    123.92 o
 -11   7  12      3.98    -69.81     69.91 <
  -9   7  12    164.93    209.93     79.31 <
  -7   7  12     86.20    120.52     72.61 <
  -5   7  12    132.83     73.31     72.71 <
  -3   7  12    298.70    370.86     89.81 o
  -1   7  12    209.46    232.03    119.72 <
   1   7  12     60.64     -5.90     74.31 <
   3   7  12    118.11    256.54     91.31 <
   5   7  12    271.53    109.02     89.01 <
   7   7  12    159.80     46.11     81.71 <
   9   7  12     14.14    115.22    130.52 <
 -29   1  13    174.30    242.43     73.01 o
 -27   1  13    160.52     79.71     60.81 <
 -25   1  13    492.47    533.69     85.11 o
 -23   1  13   2122.79   2232.72    146.84 o
 -21   1  13    407.52    415.97     80.91 o
 -19   1  13    647.99    685.23     62.91 o
 -17   1  13   1070.66   1144.45     82.62 o
 -15   1  13   1141.89   1264.19     73.12 o
 -13   1  13   1715.74   1686.29     78.02 o
 -11   1  13   1488.94   1596.54     74.22 o
  -9   1  13   5451.43   5435.09    167.71 o
  -7   1  13   5901.13   5927.72    116.19 o
  -5   1  13   7125.67   7172.70    127.91 o
  -3   1  13   3606.70   3452.01     97.05 o
  -1   1  13   3526.28   3590.34    107.75 o
   1   1  13   2145.06   2151.58     75.23 o
   3   1  13    759.19    919.49     58.91 o
   5   1  13   3485.53   3549.00    168.78 o
   7   1  13   1260.54   1095.98     64.12 o
   9   1  13   2809.19   2969.54    112.74 o
  11   1  13   3429.76   3074.00    229.80 o
  13   1  13   2074.28   1955.28    211.46 o
  15   1  13     34.54     23.30     47.01 <
  17   1  13    180.85    209.13     56.41 o
  19   1  13    312.90    302.85     81.51 o
  21   1  13    559.22    599.00     99.42 o
  23   1  13     54.24     21.10     69.11 <
 -28   2  13     12.75     59.61     61.31 <
 -26   2  13    100.87     -2.90     54.41 <
 -24   2  13     44.98     79.71     55.81 <
 -22   2  13    230.44    152.32     62.11 <
 -20   2  13     69.69     51.31     48.31 <
 -18   2  13    629.40    637.72     62.01 o
 -16   2  13    120.94     95.11     35.71 <
 -14   2  13    772.40    898.08     75.62 o
 -12   2  13    182.26    214.93     37.81 o
 -10   2  13   3018.42   3271.95     96.44 o
  -8   2  13   1571.56   1631.96     64.32 o
  -6   2  13   2701.78   2639.66     75.73 o
  -4   2  13     65.25     43.41     24.10 <
  -2   2  13   2519.03   2649.23     81.43 o
   0   2  13   4466.82   4486.20    118.87 o
   2   2  13    735.28    793.96     75.72 o
   4   2  13    192.79    139.72     35.81 o
   6   2  13   2534.43   2727.70     97.04 o
   8   2  13    900.88    807.57     58.21 o
  10   2  13     66.34    -12.40     35.71 <
  12   2  13      6.27     44.61     41.71 <
  14   2  13    222.57    236.44     56.81 o
  16   2  13   4373.28   4641.24    231.70 o
  18   2  13    569.75    470.58     75.21 o
  20   2  13      1.32    -48.31     48.31 <
  22   2  13      8.00     22.00     69.21 <
  24   2  13    227.01    138.22     83.11 <
 -27   3  13    294.13    231.54     89.41 <
 -25   3  13    189.00     50.31     59.81 <
 -23   3  13     75.77     18.10     50.81 <
 -21   3  13   1399.87   1649.37    119.23 o
 -19   3  13    477.76    579.20     77.31 o
 -17   3  13    697.63    852.16     78.41 o
 -15   3  13   1886.92   1940.54     93.73 o
 -13   3  13    294.09    383.46     47.01 o
 -11   3  13   2675.52   2678.66     90.13 o
  -9   3  13    347.38    320.95     41.01 o
  -7   3  13      5.83      5.50     24.90 <
  -5   3  13     11.76     31.40     31.50 <
  -3   3  13    195.56    246.94     34.31 o
  -1   3  13    183.12    178.93     35.81 o
   1   3  13   1386.73   1507.09     79.62 o
   3   3  13   3145.34   3207.72    103.34 o
   5   3  13    165.56     77.81     48.21 <
   7   3  13    657.40    878.17    103.12 o
   9   3  13    300.48    181.13     46.21 o
  11   3  13      4.58    -11.70     36.00 <
  13   3  13     76.96     70.81     50.81 <
  15   3  13   1408.18   1674.39    122.03 o
  17   3  13    747.12    593.61     81.21 o
  19   3  13    324.61    358.26     73.21 o
  21   3  13     32.49     25.10     60.01 <
 -24   4  13    567.51    582.50    100.22 o
 -22   4  13    211.97    218.83     69.21 o
 -20   4  13    825.36    857.46    102.82 o
 -18   4  13    425.57    579.69     80.71 o
 -16   4  13   2405.95   2643.09    137.14 o
 -14   4  13    167.71    152.52     45.81 o
 -12   4  13    236.96    294.24     46.01 o
 -10   4  13    230.49    224.23     42.11 o
  -8   4  13    697.10    786.55     57.51 o
  -6   4  13      9.45     13.80     33.60 <
  -4   4  13   1117.57   1218.77     73.12 o
  -2   4  13    281.79    456.97     57.41 o
   0   4  13   1002.97   1147.75    106.92 o
   2   4  13     68.53     55.91     50.51 <
   4   4  13     27.71      7.30     48.41 <
   6   4  13    444.66    535.79     89.52 o
   8   4  13    900.40    903.28     94.22 o
  10   4  13    235.38    155.62     69.41 <
  12   4  13    228.24    235.13     67.81 o
  14   4  13    654.02    722.33     92.22 o
  16   4  13    364.29    347.76     98.32 o
  18   4  13   2027.47   1536.20    301.68 o
  20   4  13     41.36    105.21     83.41 <
 -21   5  13    114.67    107.61     84.51 <
 -19   5  13    135.50     55.71     76.01 <
 -17   5  13     27.57     57.11     71.11 <
 -15   5  13    531.36    508.19    100.52 o
 -13   5  13   1143.58   1238.86    136.13 o
 -11   5  13    201.13    173.93     57.91 o
  -9   5  13    667.65    721.53     93.92 o
  -7   5  13     21.84      3.00     41.01 <
  -5   5  13    386.92    378.16     57.41 o
  -3   5  13    531.49    424.37     61.41 o
  -1   5  13      1.38     -6.60     58.01 <
   1   5  13      3.96    -56.51     56.51 <
   3   5  13    283.37    191.43     71.71 <
   5   5  13    378.30    389.26     83.61 o
   7   5  13      1.91      8.00     74.51 <
   9   5  13    952.02    744.05    106.02 o
  11   5  13     70.07     97.81     80.11 <
  13   5  13      0.29     65.61     77.71 <
  15   5  13      6.07     17.30     81.81 <
  17   5  13      6.48     12.90     84.01 <
 -18   6  13     39.62     35.60     83.31 <
 -16   6  13     26.68    106.21     82.11 <
 -14   6  13    202.49    176.43     85.01 <
 -12   6  13    479.60    709.82    116.22 o
 -10   6  13    502.96    565.39     94.22 o
  -8   6  13    492.05    564.29     89.51 o
  -6   6  13    574.26    612.10     92.12 o
  -4   6  13    107.89     62.01     61.61 <
  -2   6  13    846.58    861.86    207.44 o
   0   6  13    261.75    357.65     92.81 o
   2   6  13    332.41    263.94     87.01 o
   4   6  13    495.52    473.68     97.92 o
   6   6  13    575.92    619.51    112.02 o
   8   6  13    219.68    275.94     87.81 o
  10   6  13    592.55    642.21    130.12 o
  12   6  13    178.04    227.63    140.72 <
 -11   7  13     96.51    152.62     87.41 <
  -9   7  13     28.07    -41.11     70.41 <
  -7   7  13      2.57     38.21     74.11 <
  -5   7  13      8.79     20.20     69.41 <
  -3   7  13     25.11     23.20     80.51 <
  -1   7  13     54.77    -29.90     72.71 <
   1   7  13    103.15    170.22     86.91 <
   3   7  13    200.49    113.02     88.21 <
   5   7  13    151.71    136.62     85.21 <
 -28   0  14     26.12     62.81     84.51 <
 -26   0  14   1661.43   1971.97    216.45 o
 -24   0  14    567.78    467.08    103.82 o
 -22   0  14    358.69    427.07     95.32 o
 -20   0  14    657.64    509.39     81.21 o
 -18   0  14    745.45    688.23     98.42 o
 -16   0  14     82.05     15.10     47.01 <
 -14   0  14    357.95    353.16     82.81 o
 -12   0  14     19.04     -3.20     41.91 <
 -10   0  14   9185.86   8901.74    274.37 o
  -8   0  14   2045.20   2197.23    182.76 o
  -6   0  14     75.48     81.11     50.21 <
  -4   0  14    870.85    852.49     91.32 o
  -2   0  14   6321.72   5975.45    209.36 o
   0   0  14     89.56     37.71     60.81 <
   2   0  14    297.55    239.64     55.61 o
   4   0  14   1138.44   1160.38    130.83 o
   6   0  14  18273.40  19389.80    603.19 o
   8   0  14   4752.28   4721.79    201.51 o
  10   0  14     16.29    -55.61     55.61 <
  12   0  14   3052.38   3101.36    349.93 o
  14   0  14   6122.04   5316.22    552.83 o
  16   0  14      9.31     15.90     77.51 <
  18   0  14     21.47    -16.50     75.21 <
  20   0  14    762.86    649.52    136.23 o
  22   0  14    270.27    160.52    115.92 <
  24   0  14   1420.22   1391.90    213.55 o
 -27   1  14      0.61      6.20     63.31 <
 -25   1  14    186.93     94.01     60.41 <
 -23   1  14      7.79     36.81     46.91 <
 -21   1  14    967.66    816.36     85.82 o
 -19   1  14   1365.48   1078.05     84.02 o
 -17   1  14   1846.66   1696.97     88.02 o
 -15   1  14    206.30    178.33     38.11 o
 -13   1  14      9.23     31.60     29.80 <
 -11   1  14    338.64    365.26     59.21 o
  -9   1  14   3215.13   3134.86     91.94 o
  -7   1  14   5219.64   4984.88    115.47 o
  -5   1  14   3653.18   3729.55    155.98 o
  -3   1  14   1186.11   1250.92     73.52 o
  -1   1  14     43.04     80.71     34.20 <
   1   1  14    750.24    594.82     53.11 o
   3   1  14    999.10   1147.96     81.12 o
   5   1  14    369.19    276.45     57.31 o
   7   1  14    211.71    191.23     56.31 o
   9   1  14   1953.22   2005.40    111.53 o
  11   1  14    697.31    585.01     81.32 o
  13   1  14    368.28    240.84     64.01 o
  15   1  14    926.09    780.46     96.52 o
  17   1  14    651.29    819.75    105.52 o
  19   1  14    239.77     37.21     67.11 <
  21   1  14     56.13      4.40     69.51 <
  23   1  14      0.35     -8.90     71.11 <
 -28   2  14    450.39    679.11    158.93 o
 -26   2  14     15.50     26.00     54.61 <
 -24   2  14    134.23    169.32     58.51 <
 -22   2  14    142.78    123.32     53.61 <
 -20   2  14   2454.89   2405.03    134.64 o
 -18   2  14   1311.21   1625.07     93.02 o
 -16   2  14   2380.92   2674.04    140.34 o
 -14   2  14    271.64    345.75     63.01 o
 -12   2  14   2709.42   2769.30    101.64 o
 -10   2  14   1267.90   1364.23     69.32 o
  -8   2  14    107.26    114.02     32.80 o
  -6   2  14    994.31   1101.05     76.92 o
  -4   2  14   2577.61   2643.19    100.24 o
  -2   2  14   1122.74   1044.35     77.32 o
   0   2  14   4839.45   4725.96    119.37 o
   2   2  14      9.23    -18.10     31.80 <
   4   2  14   1377.91   1451.57     78.52 o
   6   2  14    120.99     98.41     40.81 <
   8   2  14     10.25     53.91     43.01 <
  10   2  14    521.33    625.51     63.91 o
  12   2  14    478.28    348.46     60.91 o
  14   2  14     29.08    -16.30     44.81 <
  16   2  14    822.77    767.35     84.72 o
  18   2  14    229.52    314.45     86.61 o
  20   2  14     82.62     19.60     55.61 <
  22   2  14    661.52    741.33     98.22 o
 -25   3  14    337.59    411.06     83.01 o
 -23   3  14     26.51     51.71     56.71 <
 -21   3  14    293.70    206.13     64.01 o
 -19   3  14    115.30     19.80     48.91 <
 -17   3  14   2911.76   2755.24    124.94 o
 -15   3  14    650.49    791.54     66.81 o
 -13   3  14     39.51     43.81     33.60 <
 -11   3  14   2660.37   2755.65     93.43 o
  -9   3  14    466.21    372.16     47.61 o
  -7   3  14   2268.20   2389.28     83.93 o
  -5   3  14    178.80    127.12     35.91 o
  -3   3  14    265.17    384.16     46.41 o
  -1   3  14    150.61    173.93     38.21 o
   1   3  14    818.06    827.87     72.61 o
   3   3  14    967.99    872.49     75.92 o
   5   3  14    671.26    739.94     72.61 o
   7   3  14     14.58     -0.30     44.61 <
   9   3  14    287.99    141.02     51.11 <
  11   3  14    237.52    201.13     56.51 o
  13   3  14     60.40     61.21     50.51 <
  15   3  14     78.30    119.22     55.21 <
  17   3  14    202.12    150.72     60.31 <
  19   3  14    268.27    264.44     69.81 o
  21   3  14     40.07     39.61     63.71 <
 -24   4  14     83.98     63.81     63.21 <
 -22   4  14    145.88     61.81     68.61 <
 -20   4  14    117.02     83.01     58.71 <
 -18   4  14    115.19     91.41     58.91 <
 -16   4  14    126.74    136.62     65.61 <
 -14   4  14    175.75    214.13     54.21 o
 -12   4  14    521.39    508.69     56.81 o
 -10   4  14    109.09    106.92     43.31 <
  -8   4  14   1779.05   1702.76     96.23 o
  -6   4  14    782.52    800.36     72.11 o
  -4   4  14    177.13    206.43     55.31 o
  -2   4  14    789.93    917.78     81.72 o
   0   4  14      2.37     48.51     50.71 <
   2   4  14   3482.35   3477.39    160.46 o
   4   4  14    707.79    688.93    126.22 o
   6   4  14     11.02    -37.01     50.81 <
   8   4  14    124.04    185.63     74.31 <
  10   4  14    431.26    368.16     83.11 o
  12   4  14     52.51      0.60     53.71 <
  14   4  14    509.02    414.57     94.92 o
  16   4  14     36.16     58.11     59.31 <
  18   4  14    513.15    498.08    113.52 o
 -21   5  14    176.41    -71.61     71.61 <
 -19   5  14    196.47    213.33     88.21 <
 -17   5  14     74.02      2.90     70.81 <
 -15   5  14     35.57     46.21     64.21 <
 -13   5  14    969.72    904.38    169.93 o
 -11   5  14     54.05     34.50     57.41 <
  -9   5  14   1211.33   1301.78    110.82 o
  -7   5  14    935.97    951.99    109.62 o
  -5   5  14   1269.22   1239.88    112.32 o
  -3   5  14    943.02   1022.41    101.62 o
  -1   5  14    781.07    555.51     96.12 o
   1   5  14    253.18    218.53     78.11 <
   3   5  14      4.84     27.30     66.21 <
   5   5  14     82.05     49.81     66.11 <
   7   5  14    510.34    633.21    148.43 o
   9   5  14    985.36   1009.70    154.23 o
  11   5  14    454.45    230.84    221.24 <
  13   5  14     68.59     11.70     78.31 <
  15   5  14    182.39     85.11     91.61 <
 -16   6  14      4.54     19.50     77.81 <
 -14   6  14    638.10    474.08    108.22 o
 -12   6  14    319.05    280.94     95.01 <
 -10   6  14    166.49    163.42     73.31 <
  -8   6  14      0.59     22.10     64.11 <
  -6   6  14      2.52    -24.50     57.61 <
  -4   6  14     19.10     43.31     60.71 <
  -2   6  14    247.07    133.12     99.51 <
   0   6  14    278.98    137.22     80.71 <
   2   6  14      0.13     -0.10     61.81 <
   4   6  14      2.65    -62.01     62.01 <
   6   6  14     66.03     85.01     76.11 <
   8   6  14    249.04    125.12     97.51 <
  10   6  14     74.92    -31.10     88.31 <
  12   6  14      0.42     51.31     90.21 <
  -7   7  14     24.44     70.71     75.41 <
  -5   7  14    363.05    432.47    111.82 o
  -3   7  14     72.22     29.60     80.71 <
  -1   7  14    110.63    111.52     87.11 <
   1   7  14    190.81    191.93     98.91 <
   3   7  14    507.16    187.33     94.22 <
 -27   1  15    289.65    397.76     79.91 o
 -25   1  15    416.97    410.27     77.71 o
 -23   1  15    757.25    752.34    113.22 o
 -21   1  15    828.22    767.85     84.72 o
 -19   1  15    613.84    727.23     70.91 o
 -17   1  15    824.04    879.77     69.11 o
 -15   1  15   2641.31   2735.83    105.24 o
 -13   1  15    302.81    350.06     72.31 o
 -11   1  15   2332.45   2510.03    117.24 o
  -9   1  15    265.40    322.75     53.61 o
  -7   1  15   3119.54   3478.05    136.66 o
  -5   1  15   8061.07   8430.77    194.57 o
  -3   1  15    368.65    375.46     50.21 o
  -1   1  15   2484.71   2587.84    101.14 o
   1   1  15   2654.30   2894.29    120.14 o
   3   1  15   1063.67   1078.05     93.92 o
   5   1  15    729.02    916.48     88.22 o
   7   1  15   2258.26   1964.63    144.75 o
   9   1  15   2586.87   2378.51    140.45 o
  11   1  15   1737.53   1749.86    127.83 o
  13   1  15    314.65    223.54     65.71 o
  15   1  15    225.91    235.63     72.01 o
  17   1  15   1959.16   2314.31    161.24 o
  19   1  15    330.03    260.64     81.81 o
  21   1  15     93.71    138.92     77.71 <
 -26   2  15     10.89     39.81     60.01 <
 -24   2  15     86.90     44.51     53.21 <
 -22   2  15    180.50    120.92     57.01 <
 -20   2  15    623.28    516.19     95.42 o
 -18   2  15   2257.57   2431.71    116.83 o
 -16   2  15      2.13    -34.50     34.50 <
 -14   2  15    104.70    130.72     40.21 o
 -12   2  15    103.60     82.21     38.71 <
 -10   2  15   5842.99   6038.12    149.39 o
  -8   2  15   2733.59   2601.15    108.64 o
  -6   2  15    213.06    116.22     46.51 <
  -4   2  15   1522.35   1576.12    122.23 o
  -2   2  15    469.68    284.35     63.41 o
   0   2  15   2153.52   1902.21    103.23 o
   2   2  15    511.65    529.89     65.71 o
   4   2  15   2056.03   2236.68    126.54 o
   6   2  15    863.29    817.47     85.82 o
   8   2  15   1515.68   1232.91    104.13 o
  10   2  15     26.82    -38.71     49.21 <
  12   2  15   2458.20   2426.65    148.45 o
  14   2  15    477.20    376.86     80.21 o
  16   2  15      8.82    -32.60     57.71 <
  18   2  15    803.15    680.33    133.62 o
  20   2  15    239.94    347.05    116.52 <
 -25   3  15    201.65    241.43     73.51 o
 -23   3  15     26.85      8.60     58.01 <
 -21   3  15      8.05     44.11     52.91 <
 -19   3  15    360.41    304.35     66.01 o
 -17   3  15   1158.08   1096.13     96.92 o
 -15   3  15    182.14    101.82     40.21 <
 -13   3  15   2854.25   2803.66    121.14 o
 -11   3  15     43.50     36.91     35.70 <
  -9   3  15   5039.73   5176.63    142.27 o
  -7   3  15    450.54    531.29     76.21 o
  -5   3  15   1859.91   1917.45     97.63 o
  -3   3  15   3586.48   3506.19    134.26 o
  -1   3  15    257.12    215.83     56.61 o
   1   3  15   1958.04   2033.99    108.83 o
   3   3  15   1141.76   1487.23    107.02 o
   5   3  15   1347.52   1328.62    156.34 o
   7   3  15     60.43     92.61     61.11 <
   9   3  15    118.22     42.81    100.41 <
  11   3  15     97.00    129.12     57.51 <
  13   3  15    539.63    612.00    101.02 o
  15   3  15    766.80    708.03     84.32 o
  17   3  15     30.15     16.40     56.61 <
  19   3  15    170.25    226.63     72.61 o
 -22   4  15    133.40     80.41     61.81 <
 -20   4  15    502.17    768.93     92.72 o
 -18   4  15      3.29     53.91     60.41 <
 -16   4  15    631.38    599.10    106.62 o
 -14   4  15    392.44    332.05     75.51 o
 -12   4  15   4259.21   4417.70    157.17 o
 -10   4  15    484.49    510.29     67.71 o
  -8   4  15   2186.19   2137.33    121.44 o
  -6   4  15   1271.55   1409.72    134.33 o
  -4   4  15   1598.69   1693.13    108.63 o
  -2   4  15   1438.27   1600.49    119.13 o
   0   4  15    113.06     58.81     55.31 <
   2   4  15    994.23    990.30     99.22 o
   4   4  15   1128.10   1131.14    164.63 o
   6   4  15    467.55    393.07     74.41 o
   8   4  15   1581.19   1776.53    149.54 o
  10   4  15    865.87    724.34    121.62 o
  12   4  15     98.23     66.11     85.61 <
  14   4  15     27.81    -47.11     68.31 <
  16   4  15    340.83    293.35     93.51 o
  18   4  15      3.11    -66.51     86.01 <
 -19   5  15      0.64     43.81     73.01 <
 -17   5  15    175.59    165.02     83.11 <
 -15   5  15    831.69    947.88    130.52 o
 -13   5  15    585.94    640.21    112.42 o
 -11   5  15    191.90    188.73     72.41 <
  -9   5  15    290.90    172.23     67.91 <
  -7   5  15      1.18     48.41     57.91 <
  -5   5  15    935.13    963.59    103.32 o
  -3   5  15    326.71    215.73    114.92 <
  -1   5  15    668.72    579.80    172.43 o
   1   5  15    481.93    264.44    106.92 <
   3   5  15     20.75      3.10     64.11 <
   5   5  15     11.68     98.71     67.01 <
   7   5  15    318.23    324.45     85.51 o
   9   5  15     14.47     82.91     95.31 <
  11   5  15      0.68     95.61     92.51 <
  13   5  15     20.62     44.01     89.31 <
  15   5  15     94.43    -80.51     89.31 <
 -14   6  15    366.12    184.43    112.32 <
 -12   6  15     64.73     44.71     75.21 <
 -10   6  15    933.11    829.46    122.62 o
  -8   6  15    300.09    336.45     82.21 o
  -6   6  15    234.06    308.65     81.71 o
  -4   6  15    425.84    457.97    103.42 o
  -2   6  15      4.43     26.20     91.71 <
   0   6  15    465.80    583.20    111.32 o
   2   6  15    108.67    104.51     73.81 <
   4   6  15    103.18    209.33     85.31 <
   6   6  15    336.91    274.64     93.71 <
   8   6  15    330.79    436.17     99.02 o
  10   6  15    523.36    480.28    141.62 o
 -26   0  16    219.77    193.23    114.52 <
 -24   0  16    422.69    280.24    114.82 <
 -22   0  16   1885.82   1991.61    217.46 o
 -20   0  16    541.58    556.49    125.92 o
 -18   0  16     57.29     42.31     60.01 <
 -16   0  16    612.88    391.67     80.71 o
 -14   0  16    983.86    925.70    341.57 <
 -12   0  16    565.62    831.25    137.02 o
 -10   0  16   6367.50   6757.47    307.10 o
  -8   0  16   3985.80   4142.86    234.91 o
  -6   0  16  29469.30  28995.90    683.03 o
  -4   0  16    398.00    443.27     80.21 o
  -2   0  16   2177.23   1989.45    132.54 o
   0   0  16    914.41   1213.96    124.23 o
   2   0  16     86.37     72.01     77.21 <
   4   0  16   6964.87   7563.10    607.53 o
   6   0  16    282.08    279.54    127.72 <
   8   0  16   1855.51   1919.93    266.57 o
  10   0  16   3075.69   2820.72    222.58 o
  12   0  16   1529.50   2110.01    321.18 o
  14   0  16    508.33    549.39    129.82 o
  16   0  16    975.29    859.37    154.93 o
  18   0  16   1096.10   1034.91    447.99 <
  20   0  16     60.35    -89.81     89.81 <
 -27   1  16     45.65    -61.01     61.01 <
 -25   1  16    112.00     55.91     68.61 <
 -23   1  16    141.95    116.22     66.71 <
 -21   1  16      2.27    -13.00     53.51 <
 -19   1  16     78.79     35.30     52.91 <
 -17   1  16    778.72    787.05     76.71 o
 -15   1  16     33.07      7.10     41.81 <
 -13   1  16    868.42    924.69     95.92 o
 -11   1  16     34.14    156.32     51.31 o
  -9   1  16   2501.37   2253.47    119.54 o
  -7   1  16   8002.85   8199.45    353.89 o
  -5   1  16    404.77    331.76     56.61 o
  -3   1  16     79.32     13.40     36.81 <
  -1   1  16   1840.08   1742.51     89.13 o
   1   1  16    539.49    549.30     67.11 o
   3   1  16     20.01    -35.30     46.31 <
   5   1  16    777.38    607.22     95.82 o
   7   1  16    265.25    161.23    110.12 <
   9   1  16    143.79    260.34    119.42 <
  11   1  16   1359.65   1301.90    124.23 o
  13   1  16    107.90    -13.10     52.31 <
  15   1  16    217.43     -3.90     63.81 <
  17   1  16    109.47     80.51     68.71 <
  19   1  16     19.22     26.60     65.81 <
  21   1  16     20.52     41.21     77.21 <
 -26   2  16    140.52    106.21     65.31 <
 -24   2  16    176.92    243.63     69.31 o
 -22   2  16    278.85    230.13     67.01 o
 -20   2  16    578.00    540.19     77.91 o
 -18   2  16    559.08    676.02     93.12 o
 -16   2  16   2625.03   2738.28    124.84 o
 -14   2  16   1679.19   1931.80    125.13 o
 -12   2  16   2737.06   2828.97    132.24 o
 -10   2  16    138.78     -9.70     36.21 <
  -8   2  16   9284.82   9211.39    211.79 o
  -6   2  16    339.60    227.14     53.71 o
  -4   2  16   3782.34   3774.48    151.27 o
  -2   2  16     32.09     62.61     41.91 <
   0   2  16    985.70   1163.75    113.82 o
   2   2  16   5732.53   5444.34    193.62 o
   4   2  16     82.94    -58.91     58.91 <
   6   2  16   1408.81   1452.15    139.83 o
   8   2  16    464.31    505.18    157.33 o
  10   2  16    409.82    347.16    104.62 o
  12   2  16    292.89    191.43     91.41 <
  14   2  16      5.80     48.11     61.91 <
  16   2  16    117.68     94.91     70.51 <
  18   2  16    112.95    135.02     76.11 <
  20   2  16    269.73    400.76    109.02 o
 -23   3  16    147.60    289.54     73.11 o
 -21   3  16    325.64    405.16     80.91 o
 -19   3  16    349.34    332.35     69.61 o
 -17   3  16     57.18     15.00     49.91 <
 -15   3  16   1080.11   1294.17     93.92 o
 -13   3  16   1063.75   1089.43    172.44 o
 -11   3  16    652.87    634.52     82.61 o
  -9   3  16   3145.90   3243.40    141.45 o
  -7   3  16     41.77     63.61     45.51 <
  -5   3  16   2113.13   2387.91    120.64 o
  -3   3  16     22.91     12.80     43.11 <
  -1   3  16   1034.72   1015.62     94.32 o
   1   3  16   1891.74   2020.86    124.33 o
   3   3  16    191.10    167.02     57.21 <
   5   3  16   1152.16   1159.85    120.73 o
   7   3  16    177.57     25.50     79.31 <
   9   3  16    299.27    261.14     78.11 o
  11   3  16      8.65    -56.01     56.01 <
  13   3  16    189.88    180.73     67.41 <
  15   3  16     31.86     28.20     54.31 <
  17   3  16    480.36    486.98     84.21 o
  19   3  16     33.99     80.31     90.11 <
 -22   4  16     32.41     96.91     72.91 <
 -20   4  16    103.67    138.82     70.61 <
 -18   4  16    174.97    170.23     75.51 <
 -16   4  16    248.65    193.63     75.31 <
 -14   4  16     93.88     49.31     59.71 <
 -12   4  16     86.18     -1.00     55.01 <
 -10   4  16    569.80    350.46     74.61 o
  -8   4  16     22.36     13.00     47.61 <
  -6   4  16      2.39     -9.20     46.61 <
  -4   4  16    136.04    147.62     56.11 <
  -2   4  16    636.84    749.23     94.22 o
   0   4  16    860.42    764.95     90.72 o
   2   4  16      3.41    -42.11     51.11 <
   4   4  16    492.25    544.49     85.51 o
   6   4  16     22.67     40.51     68.81 <
   8   4  16     30.97    -40.61     61.11 <
  10   4  16      5.81    -24.00     86.81 <
  12   4  16      1.18    -61.01     99.01 <
  14   4  16    493.48    549.39    136.02 o
  16   4  16     78.28    195.93     82.01 <
 -17   5  16    509.15    498.88    158.13 o
 -15   5  16    101.04    188.23     96.11 <
 -13   5  16    406.51    292.25    107.42 <
 -11   5  16    187.21    117.52     70.81 <
  -9   5  16    155.24    110.52     87.41 <
  -7   5  16    408.55    410.47     85.21 o
  -5   5  16     44.54     61.01     64.21 <
  -3   5  16   1636.87   1837.14    192.15 o
  -1   5  16     12.90    -74.81     74.81 <
   1   5  16     90.39     45.51     70.61 <
   3   5  16    224.55    235.84     81.61 <
   5   5  16    229.19     93.51     75.41 <
   7   5  16    616.16    420.37    128.62 o
   9   5  16    125.32    122.42    102.71 <
  11   5  16    177.85    263.64    108.02 <
  13   5  16     22.91     31.80     89.51 <
 -12   6  16     12.78     41.81     80.11 <
 -10   6  16      9.02    -57.81     65.21 <
  -8   6  16      0.45    -41.31     65.01 <
  -6   6  16    127.74     66.31     81.71 <
  -4   6  16      0.45     32.30     72.61 <
  -2   6  16     49.74     39.71     79.81 <
   0   6  16    117.17    120.12     80.61 <
   2   6  16     24.09     55.31     78.21 <
   4   6  16     11.64    -24.60     72.61 <
   6   6  16     64.83     37.31     81.01 <
 -25   1  17    341.64    207.63     73.91 <
 -23   1  17    296.03    202.93     72.31 <
 -21   1  17    121.30    145.32     66.31 <
 -19   1  17    163.60     85.11     63.31 <
 -17   1  17    615.91    836.65    101.62 o
 -15   1  17    579.16    638.21     87.42 o
 -13   1  17    334.14    305.95    141.12 <
 -11   1  17    562.81    640.71     84.82 o
  -9   1  17    834.20    920.88     95.22 o
  -7   1  17   1165.41   1300.70     97.42 o
  -5   1  17    341.02    335.55     60.61 o
  -3   1  17    631.18    573.31     65.61 o
  -1   1  17    199.72    147.42     82.61 <
   1   1  17    325.19    269.94    103.02 <
   3   1  17    190.45    122.42     73.21 <
   5   1  17   1159.61    961.11    208.25 o
   7   1  17   1459.89   1053.66    147.14 o
   9   1  17    610.53    726.03    220.34 o
  11   1  17    492.91    591.50    130.22 o
  13   1  17    380.64    340.25     78.51 o
  15   1  17     74.23    159.52     72.11 <
  17   1  17    281.87    326.35     89.11 o
  19   1  17    113.21    105.32     79.41 <
 -24   2  17     26.06     56.41     69.11 <
 -22   2  17    128.01    135.72     68.41 <
 -20   2  17      6.78    -55.81     55.81 <
 -18   2  17      4.19     17.20     55.41 <
 -16   2  17    136.19    202.93     69.41 <
 -14   2  17    526.09    824.14    102.92 o
 -12   2  17      4.33     59.91     51.01 <
 -10   2  17     32.96     33.80     52.91 <
  -8   2  17    232.34    237.04     59.01 o
  -6   2  17    404.27    398.47     77.91 o
  -4   2  17   2989.19   2588.95    138.75 o
  -2   2  17    937.16    822.67    104.92 o
   0   2  17     40.68     15.50     57.21 <
   2   2  17   1031.40    921.00    140.73 o
   4   2  17     43.30     40.61     70.21 <
   6   2  17      3.45    152.72    120.32 <
   8   2  17    340.01    166.63    174.03 <
  10   2  17    145.62    -46.31     82.51 <
  12   2  17    143.79    306.34    104.82 <
  14   2  17    149.44     84.51     65.41 <
  16   2  17    260.39    249.74     82.51 o
  18   2  17    111.04     83.91     74.51 <
 -23   3  17    143.50    143.72     67.51 <
 -21   3  17    423.92    423.27     78.91 o
 -19   3  17    309.98    205.63     67.81 o
 -17   3  17    156.23     28.40     51.31 <
 -15   3  17    285.69    247.24     62.31 o
 -13   3  17    667.96    616.11    122.92 o
 -11   3  17   1105.76   1020.02     91.72 o
  -9   3  17    445.36    391.77     69.31 o
  -7   3  17    143.68    180.13     54.81 o
  -5   3  17   2226.60   2173.15    120.04 o
  -3   3  17    391.41    230.14     68.11 o
  -1   3  17   2370.88   2570.49    141.04 o
   1   3  17   1046.53   1073.33    118.12 o
   3   3  17   1393.91   1500.95    169.44 o
   5   3  17    327.84    485.58    190.63 <
   7   3  17      7.70     -4.60    100.91 <
   9   3  17     31.82    -34.80     81.31 <
  11   3  17    237.67    355.05    122.22 <
  13   3  17    275.30    139.62    102.72 <
  15   3  17    261.12    206.23     92.21 <
  17   3  17     13.52     39.81     83.31 <
 -20   4  17     27.24      8.40     66.61 <
 -18   4  17    190.77    164.12     73.11 <
 -16   4  17    544.55    600.30     96.42 o
 -14   4  17    150.22    139.72     74.51 <
 -12   4  17    158.94    186.43     67.21 <
 -10   4  17    456.07    525.09     85.31 o
  -8   4  17   1807.86   1859.78    134.33 o
  -6   4  17     69.81     50.31     56.71 <
  -4   4  17   3430.87   3255.90    194.67 o
  -2   4  17    145.39    155.52     65.61 <
   0   4  17   3092.74   3022.94    184.36 o
   2   4  17     71.88     25.10     60.21 <
   4   4  17    139.53    101.82     63.71 <
   6   4  17   1131.84   1476.91    178.34 o
   8   4  17    130.92     27.80     85.31 <
  10   4  17    533.64    621.60    224.94 <
  12   4  17      6.28    -77.11     83.01 <
  14   4  17     16.90    -19.30     92.91 <
 -17   5  17     12.41    128.92     84.01 <
 -15   5  17      1.53    -18.90     70.81 <
 -13   5  17     69.02    124.62     80.41 <
 -11   5  17     43.78     51.51     66.41 <
  -9   5  17      4.13     30.30     66.41 <
  -7   5  17     17.03     82.01     64.51 <
  -5   5  17    102.62    132.32     77.71 <
  -3   5  17    876.49    766.35    119.32 o
  -1   5  17    122.89    -37.01     69.21 <
   1   5  17     84.47    101.01     77.21 <
   3   5  17      4.49     82.81     73.31 <
   5   5  17      0.26    -18.30     65.41 <
   7   5  17     47.29     41.71     88.51 <
   9   5  17     85.60    142.72     96.21 <
  11   5  17    109.73    143.12    197.13 <
 -10   6  17     43.01     -4.70     83.81 <
  -8   6  17     75.61     69.41     75.51 <
  -6   6  17    504.90    520.89    152.93 o
  -4   6  17     16.30    -46.01     77.11 <
  -2   6  17   1085.93   1110.92    171.93 o
   0   6  17    305.43    205.03     97.41 <
   2   6  17    594.56    558.40    174.23 o
   4   6  17    164.21     62.21     87.91 <
 -24   0  18    191.90    245.64    116.72 <
 -22   0  18    225.05    280.54    113.12 <
 -20   0  18   1011.49   1364.47    354.57 o
 -18   0  18   1647.94   2090.11    217.65 o
 -16   0  18   1419.31   1317.70    265.66 o
 -14   0  18    142.34    248.24    122.22 <
 -12   0  18     83.63     88.91     76.21 <
 -10   0  18   4841.48   4707.82    277.34 o
  -8   0  18    749.73    715.04    124.22 o
  -6   0  18    111.77    224.53     84.41 <
  -4   0  18    677.59    597.91    114.32 o
  -2   0  18   2525.23   2428.00    172.06 o
   0   0  18     69.24     40.51     85.61 <
   2   0  18   3912.58   3386.86    348.15 o
   4   0  18     43.31     18.50    101.81 <
   6   0  18   7221.59   6536.37    468.61 o
   8   0  18    327.27    190.63    133.32 <
  10   0  18     89.33    135.12    131.42 <
  12   0  18   1315.58   1597.75    281.46 o
  14   0  18    665.60    781.24    151.83 o
  16   0  18    249.93      5.30     96.21 <
  18   0  18    426.60    434.37    188.83 <
 -23   1  18     37.36     76.01     66.41 <
 -21   1  18    233.17    215.63     74.61 <
 -19   1  18      5.69      5.90     56.41 <
 -17   1  18    894.21   1068.81    112.72 o
 -15   1  18   1191.77   1149.75    146.13 o
 -13   1  18      2.29    -43.91     43.91 <
 -11   1  18      2.72      1.50     47.11 <
  -9   1  18    422.92    323.55    106.12 o
  -7   1  18    734.82    479.69     71.61 o
  -5   1  18    589.02    542.90     70.71 o
  -3   1  18    316.11    213.63    103.12 <
  -1   1  18    607.38    585.51    112.72 o
   1   1  18   1001.80   1007.31    161.93 o
   3   1  18    468.65    132.62     85.71 <
   5   1  18     43.95     27.60     86.11 <
   7   1  18     72.64     15.90     74.61 <
   9   1  18      0.41    -50.11     73.91 <
  11   1  18     77.57     45.91     86.31 <
  13   1  18    159.40     53.71    109.22 <
  15   1  18     33.84     26.60     65.01 <
  17   1  18    573.16    741.03    113.52 o
 -22   2  18    267.14    246.74     90.31 <
 -20   2  18      7.74     72.71     65.51 <
 -18   2  18    295.08    314.35     90.91 o
 -16   2  18    309.70    330.65     77.31 o
 -14   2  18    304.70    315.25     76.41 o
 -12   2  18   1195.57   1203.96    117.12 o
 -10   2  18    491.04    496.78    120.82 o
  -8   2  18    821.86    936.28    110.32 o
  -6   2  18   1598.02   1333.44    136.13 o
  -4   2  18   1003.98   1053.12    102.72 o
  -2   2  18   1612.33   1656.72    144.74 o
   0   2  18   1970.71   1774.69    148.54 o
   2   2  18    310.08     60.31     84.91 <
   4   2  18   3206.47   3104.12    241.49 o
   6   2  18    150.03    163.02    113.82 <
   8   2  18   3217.76   3457.01    259.89 o
  10   2  18    487.03    712.92    139.42 o
  12   2  18    376.05    153.82    195.33 <
  14   2  18    466.57    308.25     98.92 o
  16   2  18    213.24    206.93     83.81 <
 -21   3  18     15.27    -17.10     57.61 <
 -19   3  18    309.05    180.63     64.71 <
 -17   3  18    173.29    236.23     65.31 o
 -15   3  18     58.60     45.11     52.51 <
 -13   3  18    261.30    331.85     76.41 o
 -11   3  18    540.73    580.10     90.42 o
  -9   3  18    697.36    720.93    127.72 o
  -7   3  18    938.15    912.98    101.12 o
  -5   3  18    320.09    261.74     69.61 o
  -3   3  18    431.56    474.88     95.02 o
  -1   3  18    540.84    554.50    100.02 o
   1   3  18    698.62    637.22    101.62 o
   3   3  18   1371.82   1391.42    179.74 o
   5   3  18    305.17    494.08    124.92 o
   7   3  18    277.15    308.65    115.22 <
   9   3  18    168.36    126.82    103.21 <
  11   3  18    766.28    988.98    414.68 <
  13   3  18    141.60     21.50    101.32 <
  15   3  18     43.44     77.91    110.32 <
 -18   4  18      5.07     59.11     67.21 <
 -16   4  18     12.36     53.71     65.21 <
 -14   4  18    366.38    368.56     82.61 o
 -12   4  18    110.30    194.53     73.41 <
 -10   4  18     22.27     12.90     57.11 <
  -8   4  18     97.87     48.21     59.71 <
  -6   4  18     15.70     24.60     58.61 <
  -4   4  18    244.67    119.82     71.41 <
  -2   4  18     48.54    -59.71     59.71 <
   0   4  18    163.53     75.61     67.71 <
   2   4  18    920.09    549.81    102.42 o
   4   4  18     32.87      7.20     95.61 <
   6   4  18     10.09     10.40     87.61 <
   8   4  18    121.00     86.81     94.81 <
  10   4  18    798.04    696.13    233.24 <
  12   4  18     14.39    -27.80    151.82 <
 -15   5  18     89.08     68.91    100.61 <
 -13   5  18    174.40     89.31     81.71 <
 -11   5  18    231.33    153.12     80.91 <
  -9   5  18    368.82    402.46    109.22 o
  -7   5  18    436.12    675.51    141.42 o
  -5   5  18    243.54    257.34     89.11 <
  -3   5  18     48.69     35.60     78.51 <
  -1   5  18    110.03     62.41     93.71 <
   1   5  18     32.03    110.82     81.31 <
   3   5  18    207.64    169.02     81.51 <
   5   5  18    687.22    738.83    147.13 o
   7   5  18    236.89    108.22     96.41 <
 -23   1  19    486.15    655.51    106.22 o
 -21   1  19     94.22     -3.40     64.31 <
 -19   1  19    319.73    144.72     68.91 <
 -17   1  19    667.14    589.20     94.22 o
 -15   1  19    378.48    288.95     75.21 o
 -13   1  19    139.06    209.83     87.11 <
 -11   1  19    803.80    873.27    102.42 o
  -9   1  19   1034.93    906.29    101.22 o
  -7   1  19   1892.34   2093.17    155.04 o
  -5   1  19   1290.63   1309.20    112.43 o
  -3   1  19     89.52    104.92     66.81 <
  -1   1  19    648.05    948.17    151.23 o
   1   1  19   1016.95    845.17    149.93 o
   3   1  19    391.96    309.25    104.02 <
   5   1  19    453.45    451.98    126.92 o
   7   1  19    864.13   1055.80    160.33 o
   9   1  19    760.07    672.52    139.43 o
  11   1  19    467.88    600.40    157.33 o
  13   1  19    434.80    431.67    145.32 <
  15   1  19     15.86    -37.31    224.93 <
 -22   2  19    301.58    314.45     86.51 o
 -20   2  19    117.45    121.92     73.31 <
 -18   2  19    258.58    178.83     74.11 <
 -16   2  19     32.58     71.71     62.81 <
 -14   2  19      1.70      3.00     58.51 <
 -12   2  19   1109.97   1213.25    140.73 o
 -10   2  19    454.27    596.10    107.12 o
  -8   2  19    931.08    823.56    125.62 o
  -6   2  19    177.39    163.42     69.51 <
  -4   2  19   1679.55   1548.19    147.64 o
  -2   2  19    587.89    626.61    124.62 o
   0   2  19     20.09     97.11     85.01 <
   2   2  19    126.29    126.72     94.41 <
   4   2  19    111.43     45.91     91.41 <
   6   2  19    585.46    482.08    123.72 o
   8   2  19    398.45    206.53    231.44 <
  10   2  19    137.96    180.23    101.42 <
  12   2  19    785.24    625.21    147.33 o
  14   2  19      9.30     55.51    104.71 <
 -19   3  19    109.94     86.71     72.41 <
 -17   3  19     81.99     13.90     60.51 <
 -15   3  19    321.13    501.38     94.01 o
 -13   3  19   1052.93    903.98    107.92 o
 -11   3  19    194.25    191.03     68.61 <
  -9   3  19    198.81    147.42     68.41 <
  -7   3  19      3.46    -16.20     56.61 <
  -5   3  19    111.54    110.02     89.61 <
  -3   3  19   1259.12   1285.38    190.84 o
  -1   3  19    275.65    271.44     86.61 o
   1   3  19    380.01    312.05    121.72 <
   3   3  19    525.20    336.26    120.82 <
   5   3  19    159.65    235.83    146.22 <
   7   3  19     35.39     75.01    101.91 <
   9   3  19     92.68    141.02    189.73 <
  11   3  19    206.14    283.04    126.92 <
  13   3  19     86.57     86.71    107.82 <
 -16   4  19    255.04    242.74     82.21 <
 -14   4  19    348.74    434.17     91.81 o
 -12   4  19    187.17    119.82     72.31 <
 -10   4  19    337.57    336.35    115.32 <
  -8   4  19    811.78    989.58    134.43 o
  -6   4  19    378.96    436.47    127.82 o
  -4   4  19    238.68    265.34    118.02 <
  -2   4  19    533.82    677.41    142.02 o
   0   4  19     68.57     40.31    224.93 <
   2   4  19    172.39     71.91     98.71 <
   4   4  19    849.73    718.34    220.34 o
   6   4  19     84.89    286.94    201.83 <
   8   4  19    611.66   1101.49    272.15 o
  10   4  19     28.87    -35.20    155.52 <
 -11   5  19      5.73     14.80     76.61 <
  -9   5  19     20.60     16.80     72.11 <
  -7   5  19      5.21    -60.71     87.51 <
  -5   5  19     17.02    -38.51     85.71 <
  -3   5  19      1.07    -92.81    111.11 <
  -1   5  19    122.16    350.15    116.12 o
   1   5  19      7.81      8.00     90.21 <
   3   5  19      9.62   -114.82    114.82 <
   5   5  19      2.47    -18.50    131.42 <
 -22   0  20    544.21    364.26    124.32 <
 -20   0  20     88.65    178.93     95.01 <
 -18   0  20    551.65    243.94    108.52 <
 -16   0  20    129.02     -0.30     81.71 <
 -14   0  20   3458.79   3859.79    281.50 o
 -12   0  20   2129.59   1773.79    199.15 o
 -10   0  20    382.42    475.88    211.93 <
  -8   0  20    383.56    597.80    122.72 o
  -6   0  20   1670.43   2014.50    259.17 o
  -4   0  20     39.86    -22.20     68.51 <
  -2   0  20   1152.60   1155.25    235.15 o
   0   0  20     20.31   -105.51    105.51 <
   2   0  20   2209.99   2134.81    303.69 o
   4   0  20   1409.51   1349.61    273.96 o
   6   0  20     82.89    236.93    153.62 <
   8   0  20     17.87    168.42    140.72 <
  10   0  20    150.82    188.83    148.12 <
  12   0  20     78.53    129.62    146.22 <
  14   0  20    115.89    -94.41    131.42 <
 -21   1  20     43.70     20.40     68.91 <
 -19   1  20    461.19    679.21    102.42 o
 -17   1  20     41.96      7.80     60.81 <
 -15   1  20    872.76    963.48    131.52 o
 -13   1  20     26.39     62.21     61.71 <
 -11   1  20    297.64    335.25     76.71 o
  -9   1  20     27.94     23.10     53.81 <
  -7   1  20     85.51     29.00     52.11 <
  -5   1  20    231.14    199.63     65.51 o
  -3   1  20     58.30     93.21    100.51 <
  -1   1  20    203.34     17.60     92.21 <
   1   1  20     47.63     55.21     88.71 <
   3   1  20    209.99    263.84    228.63 <
   5   1  20     51.33    196.03     99.41 <
   7   1  20     84.19    123.12    102.01 <
   9   1  20      2.26    -88.71     88.71 <
  11   1  20    122.25     38.91     95.51 <
  13   1  20     59.11    215.63    139.82 <
 -20   2  20    498.50    567.69     98.82 o
 -18   2  20      9.57    -50.61     58.91 <
 -16   2  20    667.63    704.82    104.12 o
 -14   2  20     13.80     12.10     61.01 <
 -12   2  20     96.92    161.52     69.51 <
 -10   2  20    192.32    194.43     69.51 <
  -8   2  20     52.14     52.71     59.01 <
  -6   2  20    630.29    389.97    107.72 o
  -4   2  20   1484.32   1525.66    152.24 o
  -2   2  20   1114.75    987.51    125.03 o
   0   2  20    707.16    768.24    309.16 <
   2   2  20    129.60     99.81    106.01 <
   4   2  20     71.09     97.81     94.21 <
   6   2  20    406.56    145.02    111.82 <
   8   2  20    249.42    358.05    123.62 <
  10   2  20    682.43    321.16    127.92 <
  12   2  20    453.32    388.76    131.42 <
 -17   3  20    286.01    320.65    153.12 <
 -15   3  20      4.05     -8.90     64.61 <
 -13   3  20    107.97    176.73     73.61 <
 -11   3  20      2.37     -1.30     62.31 <
  -9   3  20     96.47     79.81     64.71 <
  -7   3  20    187.13    256.04     91.21 <
  -5   3  20    382.49    459.17    106.62 o
  -3   3  20      5.31     60.71     75.41 <
  -1   3  20    272.55    268.34     89.11 o
   1   3  20    471.03    554.39    141.32 o
   3   3  20     28.29     -2.70    100.11 <
   5   3  20     54.44     70.81    103.11 <
   7   3  20    177.15    316.15    132.82 <
   9   3  20     44.38    192.93    117.22 <
  11   3  20    309.17    197.43    124.32 <
 -14   4  20    119.21     45.41     87.41 <
 -12   4  20      3.30    -74.11     74.11 <
 -10   4  20     17.20     11.60     78.81 <
  -8   4  20    432.57    317.05    152.73 <
  -6   4  20     12.47     97.61    108.92 <
  -4   4  20    138.59     62.31     99.91 <
  -2   4  20    602.51    760.53    152.93 o
   0   4  20    179.07    -25.30     94.71 <
   2   4  20     45.97    305.44    192.53 <
   4   4  20     86.53    177.73    177.73 <
   6   4  20      1.84   -142.52    151.82 <
   8   4  20    229.72    303.64    207.33 <
  -5   5  20     61.66     75.71     96.41 <
  -3   5  20    135.44    103.71    109.22 <
  -1   5  20     56.06     61.11    138.82 <
 -19   1  21    193.50    223.23     79.81 <
 -17   1  21    413.46    360.56     85.41 o
 -15   1  21    443.13    488.78     90.61 o
 -13   1  21    298.33    161.73     69.91 <
 -11   1  21    808.43    796.35    101.82 o
  -9   1  21    731.15    678.62     93.32 o
  -7   1  21    460.61    409.47     82.01 o
  -5   1  21    549.34    404.47    151.23 <
  -3   1  21    442.56    375.46    121.52 o
  -1   1  21    695.09    761.84    152.53 o
   1   1  21    750.39    831.05    153.63 o
   3   1  21    428.82    393.56    123.02 o
   5   1  21    598.22    167.03    234.14 <
   7   1  21    528.26    490.98    136.82 o
   9   1  21    152.82     82.51    100.82 <
  11   1  21    341.46    338.25    126.22 <
 -18   2  21     12.23    -63.11     63.11 <
 -16   2  21    405.15    336.55     89.91 o
 -14   2  21    901.96    799.15    108.02 o
 -12   2  21     91.93    250.34     78.71 o
 -10   2  21     64.74    159.52     99.41 <
  -8   2  21     35.23     -4.30     56.81 <
  -6   2  21    634.38    554.30    144.62 o
  -4   2  21     61.15     48.31     72.61 <
  -2   2  21    298.79    331.85    119.32 <
   0   2  21    927.63    907.38    163.63 o
   2   2  21    343.06     57.61     91.91 <
   4   2  21      1.30    123.22     94.41 <
   6   2  21     55.48     16.40    104.01 <
   8   2  21     85.30     28.70    108.51 <
  10   2  21     12.69     95.01    112.51 <
 -15   3  21      6.86     22.80     73.61 <
 -13   3  21    115.24    247.93     82.01 o
 -11   3  21      3.46     38.81     67.11 <
  -9   3  21     82.68    169.12     72.21 <
  -7   3  21    217.65    347.95    126.52 <
  -5   3  21    121.28    107.01     86.01 <
  -3   3  21    196.74    342.75    109.12 o
  -1   3  21    150.18     45.41    143.42 <
   1   3  21     37.63     97.21    104.01 <
   3   3  21    101.00     75.71    107.82 <
   5   3  21    113.71     76.21    210.13 <
   7   3  21    125.16    238.13    125.12 <
 -10   4  21      4.13    -26.80     80.41 <
  -8   4  21    197.67    201.33    121.02 <
  -6   4  21    154.98    165.42    191.63 <
  -4   4  21    191.38    387.36    174.93 <
  -2   4  21    105.43    225.23    116.82 <
   0   4  21    126.85     -3.70    175.82 <
   2   4  21     94.52    127.72    181.43 <
   4   4  21    103.65     99.91    181.43 <
 -18   0  22     57.57     12.20     88.01 <
 -16   0  22    751.93   1058.09    178.13 o
 -14   0  22     31.66      6.20     83.81 <
 -12   0  22   1053.02   1052.91    183.24 o
 -10   0  22   3902.49   4200.19    296.01 o
  -8   0  22    596.77    500.69    189.73 <
  -6   0  22    864.74    625.92    313.76 <
  -4   0  22      5.34    124.02    153.62 <
  -2   0  22    608.16    351.76    172.13 <
   0   0  22    380.67    520.18    196.23 <
   2   0  22    147.88    105.51    159.22 <
   4   0  22    340.97    224.04    166.63 <
   6   0  22   1433.42   1336.70    283.26 o
   8   0  22    587.24    292.55    192.53 <
  10   0  22     51.62    186.93    164.72 <
 -17   1  22    617.65    733.33    112.72 o
 -15   1  22      2.71     -8.10     82.31 <
 -13   1  22     25.26    -24.70     63.31 <
 -11   1  22     14.84    -10.90     61.21 <
  -9   1  22    145.66    212.83     73.21 <
  -7   1  22     80.00    173.72     86.61 <
  -5   1  22    999.35   1065.21    138.83 o
  -3   1  22     19.01     39.71     98.81 <
  -1   1  22    125.79    126.82    104.71 <
   1   1  22      3.24     72.41    103.31 <
   3   1  22     24.95    -80.71     93.41 <
   5   1  22     25.99    -92.31     92.31 <
   7   1  22     14.40     55.51    108.21 <
   9   1  22     53.99     57.01    110.21 <
 -16   2  22     53.74    -41.51     77.21 <
 -14   2  22    676.69    680.22    116.32 o
 -12   2  22      2.88     -9.20     58.11 <
 -10   2  22     14.35    -49.81     62.81 <
  -8   2  22    188.51    173.82     86.61 <
  -6   2  22     34.84    -22.00     73.51 <
  -4   2  22    640.91    600.10    122.12 o
  -2   2  22    374.95    305.25    131.22 <
   0   2  22    347.88    179.43    110.22 <
   2   2  22    153.29     12.90     98.01 <
   4   2  22    143.03    280.64    164.72 <
   6   2  22    135.61     75.51    109.02 <
   8   2  22     57.81     29.60    117.82 <
 -13   3  22      7.91    -24.10    157.32 <
 -11   3  22    159.40    229.13     86.21 <
  -9   3  22     47.20     56.71     85.21 <
  -7   3  22    128.82     52.51    107.21 <
  -5   3  22     56.24      3.30     95.21 <
  -3   3  22    260.51    373.56    105.72 o
  -1   3  22    136.65    101.21    150.92 <
   1   3  22    289.94    127.02    118.42 <
   3   3  22     56.66    194.43    132.22 <
   5   3  22     44.22     49.81    110.51 <
 -13   1  23    354.53    374.96     93.21 o
 -11   1  23    589.07    768.53    159.23 o
  -9   1  23    530.70    474.38     91.82 o
  -7   1  23     60.73     -0.60     76.71 <
  -5   1  23    232.48    147.82    111.22 <
  -3   1  23     19.01    -11.50    102.01 <
  -1   1  23    290.42     50.01    106.52 <
   1   1  23    234.84    206.03    122.72 <
   3   1  23    104.38    -70.61     97.91 <
   5   1  23    155.93    182.73    125.02 <
 -12   2  23    236.40    176.43     81.91 <
 -10   2  23    227.38    245.54     85.31 <
  -8   2  23     52.51     14.40     79.11 <
  -6   2  23    496.35    342.16    108.32 o
  -4   2  23     96.35     32.90    110.72 <
  -2   2  23     14.02    209.93    122.42 <
   0   2  23     27.85     48.21    129.62 <
   2   2  23     22.24    147.42    123.12 <
   4   2  23    138.19    237.43    128.22 <
  -7   3  23    502.64    538.69    220.34 <
  -5   3  23     34.28    -24.30     98.21 <
  -3   3  23    356.06    358.06    148.62 <
 -10   0  24    731.85    778.14    193.43 o
  -8   0  24      9.78    179.52    161.02 <
  -6   0  24   1698.65   1458.94    301.77 o
  -4   0  24     42.18     87.01    153.62 <
  -2   0  24    515.70    401.77    186.93 <
   0   0  24    462.14    375.86    201.83 <
   2   0  24    909.40    685.03    227.74 o
  -9   1  24     28.79      2.30     82.51 <
  -7   1  24     28.61     -3.70     95.51 <
  -5   1  24   1576.95   1918.54    248.46 o
  -3   1  24     22.57     15.30    158.32 <
  -1   1  24    446.91    324.95    138.32 <
   1   1  24     20.35    159.42    119.02 <
