# Supplementary material for: A resonance-assisted intra­molecular hydrogen bond in compounds containing 2-hy­droxy-3,5-di­nitro­benzoic acid and its various deprotonated forms: redetermination of several related structures
Source: Acta Crystallogr E Crystallogr Commun. 2018 Aug 24;74(Pt 9):1344–57. doi: 10.1107/S2056989018011544 (PMC6127720; doi:10.1107/S2056989018011544)
Supplement: Supplementary file 4 [file e-74-01344-IIIsup4.hkl]

#
# h,k,l, Fc-squared, Fo-squared, sigma(Fo-squared) and status flag
#
data_III
_shelx_title                             '   '
_shelx_refln_list_code                   4
_shelx_F_calc_maximum                    314.20
_exptl_crystal_F_000                     840
_reflns_d_resolution_high                ?

loop_
 _symmetry_equiv_pos_as_xyz
 'x, y, z'
 '-x+1/2, y+1/2, -z'
 '-x, -y, -z'
 'x+1/2, -y+1/2, z'

_cell_length_a                           14.8002(15)
_cell_length_b                           7.4029(16)
_cell_length_c                           16.0091(16)
_cell_angle_alpha                        90
_cell_angle_beta                         96.395(8)
_cell_angle_gamma                        90

_shelx_F_squared_multiplier              1.000

loop_
 _refln_index_h
 _refln_index_k
 _refln_index_l
 _refln_F_squared_calc
 _refln_F_squared_meas
 _refln_F_squared_sigma
 _refln_observed_status
   2   0   0   266.64   244.41    10.06 o
   4   0   0   269.91   245.35     6.89 o
   6   0   0  6446.23  6552.22    26.58 o
   8   0   0  4579.95  4748.00    58.12 o
  10   0   0  1910.78  1900.01    19.44 o
  12   0   0   103.11   118.29    11.91 o
  14   0   0   555.64   496.67    16.54 o
  16   0   0   133.38   165.03    14.66 o
  18   0   0     0.62     0.00    14.46 <
   1   1   0   697.48   655.19     5.63 o
   2   1   0  3065.02  2893.92    17.69 o
   3   1   0  9090.69  8669.41   102.21 o
   4   1   0     2.68     0.00     9.45 <
   5   1   0    19.77    21.45     5.51 o
   6   1   0  1062.92  1051.54    11.34 o
   7   1   0  3789.03  3901.40    48.87 o
   8   1   0    31.06    30.60    12.01 <
   9   1   0    19.73    34.05     7.58 o
  10   1   0   133.50   121.05    11.22 o
  11   1   0     0.20     0.00    10.43 <
  12   1   0    46.67    43.59    11.91 o
  13   1   0    44.96    59.24    22.34 <
  14   1   0     0.39     0.00    11.61 <
  15   1   0     0.07     0.00    19.88 <
  16   1   0     2.82     0.00    12.59 <
  17   1   0    14.64    27.85    36.80 <
  18   1   0    20.97    27.55    17.22 <
  19   1   0     0.57    22.43    15.25 <
   0   2   0     2.09     1.08     9.35 <
   1   2   0  3345.23  3304.16    16.33 o
   2   2   0  3277.92  3230.88    16.61 o
   3   2   0  1447.19  1439.29    11.56 o
   4   2   0   298.04   299.16     7.39 o
   5   2   0  1561.43  1548.56    13.33 o
   6   2   0    87.41    82.86     6.89 o
   7   2   0   184.44   169.89     9.84 o
   8   2   0     3.74     0.00     8.07 <
   9   2   0   262.94   266.26    11.71 o
  10   2   0     6.45     0.00     9.94 <
  11   2   0    29.70    27.26    11.02 <
  12   2   0   885.10   867.49    18.71 o
  13   2   0   458.73   402.13    15.55 o
  14   2   0   133.49   116.12    12.69 o
  15   2   0     7.72     1.77    12.30 <
  16   2   0     1.81     0.00    13.28 <
  17   2   0    25.57     9.05    21.84 <
  18   2   0     3.84    14.37    14.56 <
  19   2   0    15.68    45.46    22.34 <
   1   3   0  2236.20  2100.96    28.69 o
   2   3   0   758.96   749.90    13.31 o
   3   3   0   593.06   575.96    14.68 o
   4   3   0    90.60    84.64     7.18 o
   5   3   0   417.57   417.71     9.65 o
   6   3   0   195.43   176.09     8.76 o
   7   3   0   219.19   236.62    13.78 o
   8   3   0    51.33    65.34     8.95 o
   9   3   0    10.32     5.90    10.04 <
  10   3   0   173.71   174.59    16.53 o
  11   3   0   424.66   439.93    15.36 o
  12   3   0   513.20   517.24    25.20 o
  13   3   0    54.11    42.71    12.60 o
  14   3   0     6.94    13.78    17.42 <
  15   3   0     3.01     0.00    12.59 <
  16   3   0     0.01    21.55    31.98 <
  17   3   0     0.18    13.38    14.07 <
  18   3   0     0.00     0.00    15.25 <
   0   4   0   498.42   509.55    15.36 o
   1   4   0    41.39    42.41     7.28 o
   2   4   0   316.19   311.20    11.22 o
   3   4   0    16.17    25.29     7.38 o
   4   4   0     8.91     4.43     8.46 <
   5   4   0     0.32     0.00     8.86 <
   6   4   0   224.19   238.98    10.53 o
   7   4   0     0.41     7.18     9.94 <
   8   4   0    73.87    70.66    12.01 o
   9   4   0   148.14   151.75    13.19 o
  10   4   0   115.86   119.96    30.41 o
  11   4   0   246.42   200.88    13.98 o
  12   4   0    32.04    23.81    12.30 <
  13   4   0     0.08     0.00    12.40 <
  14   4   0    26.50    21.06    13.78 <
  15   4   0     5.58     6.40    15.35 <
  16   4   0    11.74    20.47    14.37 <
  17   4   0     0.00     0.69    15.15 <
   1   5   0    45.07    54.32     9.45 o
   2   5   0     1.61     6.20    14.86 <
   3   5   0   104.65    84.63    10.04 o
   4   5   0    58.57    64.06    12.50 o
   5   5   0   324.69   308.01    16.14 o
   6   5   0    73.35    76.46    12.10 o
   7   5   0     0.25     0.00    13.87 <
   8   5   0    32.33    24.90    12.20 <
   9   5   0     7.34     0.00    11.71 <
  10   5   0     3.33     0.00    15.45 <
  11   5   0     2.98    11.41    20.17 <
  12   5   0     0.00     6.99    12.59 <
  13   5   0     0.10    17.81    13.19 <
  14   5   0     5.35     0.00    16.92 <
  15   5   0    23.36    14.86    27.55 <
  16   5   0    17.72    12.59    16.53 <
   0   6   0    20.84    15.84    17.91 <
   1   6   0     5.41    21.25    12.10 <
   2   6   0    76.60    78.04    12.50 o
   3   6   0   132.22   127.44    13.68 o
   4   6   0    44.59    44.48    12.50 o
   5   6   0     0.15     0.00    11.61 <
   6   6   0    21.71    31.88    24.50 <
   7   6   0     1.33    23.91    11.41 <
   8   6   0    26.40    32.08    15.35 <
   9   6   0    62.45    76.06    23.12 o
  10   6   0     2.48    17.71    12.69 <
  11   6   0    22.63    14.37    14.17 <
  12   6   0     1.44     0.59    13.58 <
  13   6   0     3.47     7.67    14.86 <
  14   6   0     4.98     2.46    20.96 <
  15   6   0    16.56    11.02    31.78 <
   1   7   0    44.69    26.67    12.60 <
   2   7   0     3.50     8.27    12.10 <
   3   7   0     0.20     6.30    12.20 <
   4   7   0    19.93    33.85    12.00 <
   5   7   0    27.17    16.14    18.99 <
   6   7   0    12.16    10.43    12.69 <
   7   7   0    22.71     9.45    12.99 <
   8   7   0     2.40     0.00    14.07 <
   9   7   0    10.32     0.69    13.78 <
  10   7   0    25.26    46.54    24.01 <
  11   7   0     1.75     0.00    14.37 <
  12   7   0    12.25    16.92    15.65 <
  13   7   0    75.21    50.87    17.91 <
   0   8   0     4.51     5.51    19.88 <
   1   8   0     7.01    33.55    13.78 <
   2   8   0     5.83     0.00    23.02 <
   3   8   0     1.16     0.00    13.19 <
   4   8   0     0.98    29.81    13.58 <
   5   8   0     1.05    35.32    13.48 <
   6   8   0     1.52    18.70    20.66 <
   7   8   0    69.74    95.94    17.61 o
   8   8   0     0.02    17.22    14.66 <
   9   8   0     0.01     6.69    15.74 <
  10   8   0     0.58     0.00    16.04 <
  11   8   0     0.16    11.22    16.04 <
   1   9   0    50.32    39.26    24.90 <
   2   9   0    12.88    17.22    15.25 <
   3   9   0    17.75    19.78    22.04 <
   4   9   0     0.77    12.69    37.59 <
   5   9   0     0.00     0.00    15.94 <
   6   9   0    39.11    46.64    16.73 <
   7   9   0     1.76    25.29    16.24 <
 -18   0   1   208.24   236.98    17.81 o
 -16   0   1    40.24     0.00    13.09 <
 -14   0   1    14.97     5.61    11.61 <
 -12   0   1  1149.76  1120.62    19.70 o
 -10   0   1   134.96   146.93     9.74 o
  -8   0   1   221.43   249.93     8.56 o
  -6   0   1  1613.18  1658.70    13.14 o
  -4   0   1    79.00    80.02     6.20 o
  -2   0   1  3957.87  3898.42    18.20 o
   2   0   1  9321.60  8402.46    18.55 o
   4   0   1   609.13   573.78     8.18 o
   6   0   1  2227.16  2167.64    15.03 o
   8   0   1   166.77   170.87     8.17 o
  10   0   1    47.13    54.91     9.25 o
  12   0   1   350.46   328.48    14.47 o
  14   0   1   275.81   198.32    13.98 o
  16   0   1    94.82    91.91    13.88 o
  18   0   1   233.94   243.97    22.34 o
 -19   1   1     6.85    15.45    15.25 <
 -18   1   1     2.73     0.00    14.56 <
 -17   1   1    27.59    24.30    13.48 <
 -16   1   1    37.27     0.00    13.78 <
 -15   1   1   112.41    90.24    14.37 o
 -14   1   1   151.85   147.22    13.19 o
 -13   1   1    18.05    21.06    14.76 <
 -12   1   1   114.45    95.56    12.50 o
 -11   1   1   578.46   571.01    13.98 o
 -10   1   1   244.11   237.41    20.28 o
  -9   1   1   105.53   134.23    10.23 o
  -8   1   1     3.75    16.33     7.48 <
  -7   1   1   318.19   348.35     8.86 o
  -6   1   1    80.66    95.95     6.59 o
  -5   1   1   181.81   180.55     6.50 o
  -4   1   1   805.47   805.22    20.32 o
  -3   1   1   328.91   349.08     7.19 o
  -2   1   1    22.27    11.91     4.63 <
  -1   1   1  4240.68  3959.36    18.18 o
   0   1   1  3157.76  3101.29    38.99 o
   1   1   1  2456.85  2321.54    13.58 o
   2   1   1  3888.17  3652.22    42.30 o
   3   1   1   307.92   289.83     7.09 o
   4   1   1   629.75   585.92    14.59 o
   5   1   1  4914.36  4854.71    22.22 o
   6   1   1  4898.95  4907.10    28.64 o
   7   1   1  1006.67  1049.25    23.36 o
   8   1   1   120.85   123.81     8.07 o
   9   1   1    25.80    54.12     7.87 o
  10   1   1   182.04   187.98    10.24 o
  11   1   1    96.63    77.45    10.43 o
  12   1   1     0.15     3.05    11.32 <
  13   1   1    16.97     6.00    11.02 <
  14   1   1   266.51   235.52    14.27 o
  15   1   1   175.02   165.43    15.55 o
  16   1   1     5.04     0.00    13.19 <
  17   1   1     7.00    13.87    13.38 <
  18   1   1    31.90    44.87    15.06 <
  19   1   1    18.63    15.55    18.79 <
 -19   2   1    21.10    26.67    27.85 <
 -18   2   1    19.68    28.34    16.83 <
 -17   2   1    10.51     0.00    16.53 <
 -16   2   1    45.65    33.95    13.68 <
 -15   2   1   100.25    92.50    13.38 o
 -14   2   1     0.88     0.00    11.71 <
 -13   2   1   161.89   165.14    12.50 o
 -12   2   1    39.73    53.83    11.71 o
 -11   2   1   374.50   333.02    18.01 o
 -10   2   1   275.84   257.10    11.52 o
  -9   2   1     0.62     2.66     8.95 <
  -8   2   1   126.68   131.39     8.66 o
  -7   2   1    70.72    85.91     7.48 o
  -6   2   1   340.44   343.05     8.76 o
  -5   2   1    50.77    42.22     8.66 o
  -4   2   1   220.79   216.30     6.89 o
  -3   2   1  1583.76  1480.06    11.76 o
  -2   2   1  4519.89  4468.41    19.47 o
  -1   2   1  3075.25  2936.45    15.81 o
   0   2   1  3963.44  3875.52    45.80 o
   1   2   1  2193.74  2102.90    13.58 o
   2   2   1   261.51   263.04     6.99 o
   3   2   1   925.05   894.99    12.13 o
   4   2   1    43.68    44.87     6.69 o
   5   2   1   171.32   180.82    14.67 o
   6   2   1  2842.40  2917.96    49.57 o
   7   2   1   139.26   165.64     8.07 o
   8   2   1     1.27     0.00     8.27 <
   9   2   1    27.73    25.09    10.53 <
  10   2   1    27.42    30.31    10.04 o
  11   2   1   300.23   289.68    13.78 o
  12   2   1   105.13    94.37    12.01 o
  13   2   1     0.23     0.00    15.74 <
  14   2   1    32.53    33.65    12.10 <
  15   2   1    24.82    26.17    12.50 <
  16   2   1     9.56    10.33    13.38 <
  17   2   1   115.53   120.35    19.98 o
  18   2   1    23.83     0.00    15.25 <
 -18   3   1     0.05     0.00    15.65 <
 -17   3   1    28.08    17.32    14.27 <
 -16   3   1     0.85     9.84    24.01 <
 -15   3   1     0.02    12.10    12.59 <
 -14   3   1     7.01     0.00    12.20 <
 -13   3   1    11.52     8.07    11.51 <
 -12   3   1    59.54    67.90    11.81 o
 -11   3   1   280.65   263.98    14.17 o
 -10   3   1   108.59   126.65    11.91 o
  -9   3   1   129.96   124.20    10.33 o
  -8   3   1   431.18   426.80    12.11 o
  -7   3   1  2367.78  2408.62    31.50 o
  -6   3   1   550.65   576.74    11.03 o
  -5   3   1   354.45   339.00     9.06 o
  -4   3   1   129.25   130.11    10.53 o
  -3   3   1   836.07   845.85    15.57 o
  -2   3   1  1414.57  1426.99    12.93 o
  -1   3   1  2792.67  2788.88    29.12 o
   0   3   1   448.91   470.64    12.41 o
   1   3   1   550.29   543.85     8.97 o
   2   3   1    15.24    24.60     5.71 o
   3   3   1   141.10   141.73     7.19 o
   4   3   1   358.48   369.34     9.06 o
   5   3   1   492.10   489.95    10.34 o
   6   3   1   307.74   314.44     9.84 o
   7   3   1   363.22   355.50    10.63 o
   8   3   1   175.15   191.62    26.67 o
   9   3   1     1.57     0.00    10.23 <
  10   3   1   367.42   354.87    20.48 o
  11   3   1   122.40   149.48    12.69 o
  12   3   1     0.03    20.96    11.22 <
  13   3   1     9.01    12.20    11.71 <
  14   3   1     0.36     0.00    12.10 <
  15   3   1     1.11     3.15    13.78 <
  16   3   1     2.18    21.84    12.69 <
  17   3   1    14.40     0.00    14.46 <
  18   3   1     0.10     2.46    16.24 <
 -17   4   1     7.38    17.71    15.65 <
 -16   4   1     0.22    16.43    28.24 <
 -15   4   1     6.36    14.27    13.58 <
 -14   4   1     4.31     5.31    12.79 <
 -13   4   1     0.58     3.94    12.20 <
 -12   4   1     3.31     3.44    11.71 <
 -11   4   1    21.99    15.55    11.91 <
 -10   4   1    30.85    43.98    11.81 o
  -9   4   1     2.18     0.00    11.51 <
  -8   4   1   178.70   174.79    16.24 o
  -7   4   1     1.36     0.00    10.13 <
  -6   4   1  1822.37  1825.83    19.33 o
  -5   4   1   128.16   130.50     9.15 o
  -4   4   1   228.24   224.33     9.45 o
  -3   4   1    19.09    22.24     7.97 <
  -2   4   1    53.71    59.24    16.04 o
  -1   4   1   961.92   918.90    21.98 o
   0   4   1    49.70    24.90    65.34 <
   1   4   1    92.22    84.34     7.68 o
   2   4   1    37.63    45.07     7.28 o
   3   4   1     1.08     0.00     7.97 <
   4   4   1     8.71     0.00    12.30 <
   5   4   1     5.73    11.32     8.66 <
   6   4   1   112.22   114.75    13.19 o
   7   4   1    16.22    18.79    20.86 <
   8   4   1    13.85    24.21    10.53 <
   9   4   1   339.92   336.05    14.96 o
  10   4   1   346.63   365.08    15.85 o
  11   4   1     2.01    15.84    11.41 <
  12   4   1     1.06     6.49    12.00 <
  13   4   1    93.86   108.15    13.09 o
  14   4   1    28.10    49.79    34.93 <
  15   4   1     0.01     0.00    13.19 <
  16   4   1     0.55     0.00    15.05 <
  17   4   1     0.02     3.44    15.35 <
 -16   5   1     4.51     0.20    25.48 <
 -15   5   1     0.07     0.00    14.66 <
 -14   5   1     4.54     9.74    13.87 <
 -13   5   1    16.74    19.19    12.89 <
 -12   5   1    31.66    35.33    12.89 <
 -11   5   1    26.41    37.39    26.08 <
 -10   5   1    64.73    67.31    12.60 o
  -9   5   1   316.90   322.06    14.96 o
  -8   5   1   139.90   120.95    13.38 o
  -7   5   1    20.90    22.14    11.81 <
  -6   5   1    71.81    65.83    12.30 o
  -5   5   1    80.56   107.46    10.73 o
  -4   5   1   235.86   237.80    30.61 o
  -3   5   1   177.58   171.35    13.19 o
  -2   5   1   273.16   316.76    28.25 o
  -1   5   1     5.46     4.53     9.74 <
   0   5   1    44.24    34.74    49.79 <
   1   5   1    23.33    24.50     9.74 <
   2   5   1    93.68    85.91    10.04 o
   3   5   1    62.83    40.74     9.84 o
   4   5   1    78.63    55.70    10.33 o
   5   5   1   358.96   366.10    14.96 o
   6   5   1    23.34    20.96    11.41 <
   7   5   1    16.77    23.03    11.81 <
   8   5   1   111.70   136.59    12.89 o
   9   5   1    39.20    24.70    11.91 <
  10   5   1     2.48     0.00    22.43 <
  11   5   1   299.42   308.16    16.14 o
  12   5   1    55.76    49.99    13.68 o
  13   5   1    56.43    46.15    14.37 o
  14   5   1     2.09     7.08    18.10 <
  15   5   1    47.35    54.12    15.74 o
  16   5   1     3.24    24.89    24.60 <
 -15   6   1     0.50     0.00    15.94 <
 -14   6   1    36.17    37.98    15.55 <
 -13   6   1    19.52    16.83    23.52 <
 -12   6   1     0.80     7.87    30.70 <
 -11   6   1     0.45     0.00    26.47 <
 -10   6   1    58.21    60.91    13.78 o
  -9   6   1   413.80   427.89    17.32 o
  -8   6   1    88.63    87.38    13.38 o
  -7   6   1     0.51    15.55    11.12 <
  -6   6   1     1.39     0.00    11.32 <
  -5   6   1   130.33   114.94    13.29 o
  -4   6   1    20.21     5.31    12.20 <
  -3   6   1     1.82     0.00    16.43 <
  -2   6   1   171.85   176.85    13.78 o
  -1   6   1    31.76    31.00    12.50 <
   0   6   1    11.09     3.54    13.19 <
   1   6   1    39.16    41.82    12.30 o
   2   6   1     0.05     0.00    13.19 <
   3   6   1    23.56    12.79    12.10 <
   4   6   1    10.78    25.09    11.71 <
   5   6   1   414.24   398.28    15.85 o
   6   6   1    19.96    26.57    11.41 <
   7   6   1    20.97    22.14    11.91 <
   8   6   1     0.62     0.00    12.20 <
   9   6   1    17.51    46.54    12.30 o
  10   6   1     9.35    26.67    12.89 <
  11   6   1    80.77    93.88    15.45 o
  12   6   1    28.42    27.45    14.46 <
  13   6   1     8.75    27.06    14.37 <
  14   6   1     3.36    25.88    17.02 <
  15   6   1     0.66     0.00    25.29 <
 -13   7   1    34.36    29.81    16.43 <
 -12   7   1    82.09    81.08    16.93 o
 -11   7   1     1.33    11.02    16.24 <
 -10   7   1    17.07    16.92    36.31 <
  -9   7   1   124.00   148.99    23.13 o
  -8   7   1    90.41   113.85    15.06 o
  -7   7   1   129.15   130.98    43.89 <
  -6   7   1    65.93    56.48    15.65 o
  -5   7   1     4.56     0.00    12.59 <
  -4   7   1     1.75     3.54    33.65 <
  -3   7   1    60.94    79.80    31.88 <
  -2   7   1    87.40    64.06    12.20 o
  -1   7   1    61.72    72.82    12.60 o
   0   7   1    26.44    47.23    14.96 o
   1   7   1    99.11    99.49    24.50 o
   2   7   1     4.53     0.00    12.59 <
   3   7   1   154.98   143.88    13.78 o
   4   7   1     1.45    28.24    12.10 <
   5   7   1    92.71   104.70    13.78 o
   6   7   1     2.32     4.62    12.59 <
   7   7   1     2.28    25.88    22.53 <
   8   7   1    53.52    53.63    14.56 o
   9   7   1    28.70    13.68    33.75 <
  10   7   1     0.49     0.00    14.07 <
  11   7   1     0.16     9.74    14.56 <
  12   7   1    22.86    33.46    15.45 <
  13   7   1     0.02     0.00    16.43 <
 -11   8   1     9.23    14.37    16.73 <
 -10   8   1     0.24     0.00    16.04 <
  -9   8   1    25.27    42.61    15.84 <
  -8   8   1    34.74    35.23    15.15 <
  -7   8   1     0.19    19.09    14.37 <
  -6   8   1     5.04     5.31    35.32 <
  -5   8   1    21.30    28.24    17.22 <
  -4   8   1     3.16     7.38    15.84 <
  -3   8   1     3.86    15.94    17.71 <
  -2   8   1     9.97    28.93    13.87 <
  -1   8   1     8.85    22.34    13.78 <
   0   8   1    17.67    27.16    14.37 <
   1   8   1     6.89     6.99    17.12 <
   2   8   1     1.76     9.64    13.58 <
   3   8   1     0.00    11.02    13.38 <
   4   8   1   127.65   130.19    15.45 o
   5   8   1     0.17    14.66    22.14 <
   6   8   1     3.74     0.00    14.37 <
   7   8   1    50.34    92.99    40.15 <
   8   8   1    47.67    45.07    21.55 <
   9   8   1    28.75    29.52    16.73 <
  10   8   1     3.57     0.39    27.94 <
  11   8   1     1.62     8.17    16.63 <
  -7   9   1    11.06    16.33    24.70 <
  -6   9   1     6.20    17.91    16.33 <
  -5   9   1     6.85     0.00    16.04 <
  -4   9   1    16.95     0.00    19.38 <
  -3   9   1     6.75    18.50    15.55 <
  -2   9   1     7.41     2.95    15.84 <
  -1   9   1     1.57     2.16    15.65 <
   0   9   1     8.68     3.44    16.63 <
   1   9   1    22.30    51.27    15.25 o
   2   9   1    21.23    22.93    31.98 <
   3   9   1     7.13    22.83    16.14 <
   4   9   1    16.43    12.00    15.84 <
   5   9   1     3.50     0.00    15.65 <
   6   9   1    16.46    44.48    16.53 <
   7   9   1    12.31    12.99    18.89 <
 -18   0   2    12.82    40.54    39.56 <
 -16   0   2    29.94    13.78    27.35 <
 -14   0   2  1545.47  1406.69    35.57 o
 -12   0   2  1090.01  1047.05    19.61 o
 -10   0   2   180.77   170.76     9.84 o
  -8   0   2   129.24   109.74    10.92 o
  -6   0   2  1245.79  1198.35    11.65 o
  -4   0   2   900.33   887.64     9.18 o
  -2   0   2    26.90    32.18     3.94 o
   0   0   2  3584.04  3397.40    23.27 o
   2   0   2  8350.88  7776.74    20.00 o
   4   0   2  6683.56  6782.23    28.94 o
   6   0   2   360.65   409.95     8.47 o
   8   0   2   585.63   646.02    11.43 o
  10   0   2   155.25   149.49    20.27 o
  12   0   2    22.64    34.05    11.51 <
  14   0   2     1.15    28.44    16.33 <
  16   0   2    37.37    26.76    15.45 <
  18   0   2    16.81    22.73    15.45 <
 -19   1   2     0.62    12.79    15.45 <
 -18   1   2     2.20     0.00    19.58 <
 -17   1   2     9.74     0.89    16.04 <
 -16   1   2     8.50     0.00    15.05 <
 -15   1   2     0.47    20.86    22.24 <
 -14   1   2     5.76     0.39    13.09 <
 -13   1   2   722.68   731.33    18.02 o
 -12   1   2   568.36   578.64    16.44 o
 -11   1   2    79.08    72.62    10.04 o
 -10   1   2   172.72   167.71    10.04 o
  -9   1   2     0.37     0.00     8.17 <
  -8   1   2  1140.86  1167.18    15.97 o
  -7   1   2  2205.67  2331.81    17.10 o
  -6   1   2   120.31   116.83     6.50 o
  -5   1   2    12.36     8.27     5.90 <
  -4   1   2  4004.10  3875.87    19.33 o
  -3   1   2   982.03   931.11     9.28 o
  -2   1   2 13399.30 13072.00    27.73 o
  -1   1   2   131.76   113.63    13.39 o
   0   1   2    24.71    22.24     4.03 o
   1   1   2  1643.16  1485.70    23.41 o
   2   1   2  7937.05  7576.40   118.22 o
   3   1   2   210.88   226.09    14.57 o
   4   1   2   263.51   256.62     6.99 o
   5   1   2     6.35    16.24     5.90 <
   6   1   2  1282.74  1318.53    13.02 o
   7   1   2     5.39     0.00     8.66 <
   8   1   2   112.12   139.65     8.27 o
   9   1   2     7.53     0.00     8.66 <
  10   1   2    13.02    12.89    11.71 <
  11   1   2    32.75    34.05    23.91 <
  12   1   2     0.55     0.00    11.22 <
  13   1   2    23.47    23.32    11.22 <
  14   1   2     7.97     6.99    11.32 <
  15   1   2     6.15    12.69    12.10 <
  16   1   2    11.76     6.30    13.19 <
  17   1   2    16.21    27.75    13.68 <
  18   1   2     0.50    19.29    32.67 <
  19   1   2     0.04    23.22    16.63 <
 -19   2   2     2.79     8.86    15.25 <
 -18   2   2     7.79     0.00    15.05 <
 -17   2   2    65.82    90.92    14.66 o
 -16   2   2    28.86    40.54    12.89 o
 -15   2   2   203.70   196.73    14.76 o
 -14   2   2    18.97    14.46    11.81 <
 -13   2   2    60.03    67.70    11.71 o
 -12   2   2   269.97   228.84    21.75 o
 -11   2   2     3.37     8.36    10.73 <
 -10   2   2   331.49   332.82    12.01 o
  -9   2   2  1069.68  1059.65    15.47 o
  -8   2   2   821.64   855.38    13.01 o
  -7   2   2   892.61   904.59    12.52 o
  -6   2   2    29.63    24.99     6.69 o
  -5   2   2   103.47   116.04     6.99 o
  -4   2   2   623.42   602.43    15.57 o
  -3   2   2   454.78   444.63     8.08 o
  -2   2   2 18069.50 18269.30    39.64 o
  -1   2   2 88345.20 98720.40   203.52 o
   0   2   2 40414.40 42049.70   780.80 o
   1   2   2    99.87    86.12     6.10 o
   2   2   2   706.40   684.01     9.17 o
   3   2   2     0.51     0.00     5.90 <
   4   2   2   287.77   288.11     7.58 o
   5   2   2  1452.05  1424.88    14.41 o
   6   2   2  1118.84  1158.97    13.31 o
   7   2   2  1542.33  1557.37    15.88 o
   8   2   2     5.66     2.36     8.17 <
   9   2   2   699.74   694.84    28.36 o
  10   2   2    31.54    28.04    10.04 <
  11   2   2    36.32    22.34    11.71 <
  12   2   2     2.22    12.69    14.07 <
  13   2   2   244.19   244.47    18.31 o
  14   2   2     4.91    16.33    14.66 <
  15   2   2    61.65    79.41    16.33 o
  16   2   2    20.25    24.11    23.62 <
  17   2   2     0.19     0.00    13.78 <
  18   2   2     5.71     4.62    15.15 <
 -18   3   2     0.02    15.94    14.66 <
 -17   3   2    29.74    37.49    14.86 <
 -16   3   2    45.38    47.33    14.17 o
 -15   3   2     0.00    14.86    24.01 <
 -14   3   2    13.98     0.00    12.30 <
 -13   3   2     0.36     0.00    11.71 <
 -12   3   2    22.10    35.52    11.32 o
 -11   3   2     2.26     0.00    11.61 <
 -10   3   2     0.41     3.44    11.12 <
  -9   3   2   129.83   118.49    11.32 o
  -8   3   2   779.94   786.94    20.88 o
  -7   3   2     0.02     0.00     8.56 <
  -6   3   2   532.06   548.06    11.23 o
  -5   3   2    44.49    62.19     9.45 o
  -4   3   2   957.70   987.48    12.22 o
  -3   3   2   131.53   132.58    12.80 o
  -2   3   2   515.59   516.38     9.06 o
  -1   3   2   507.37   486.64     8.96 o
   0   3   2    38.01    19.58    19.78 <
   1   3   2    15.91    22.24     9.74 <
   2   3   2   936.83   913.39    11.04 o
   3   3   2     9.26    15.55     6.79 <
   4   3   2     1.72    22.34    22.63 <
   5   3   2  2332.29  2346.36    44.16 o
   6   3   2   176.26   195.57     8.96 o
   7   3   2   272.71   273.26    10.43 o
   8   3   2    47.72    40.74    10.33 o
   9   3   2    96.52    99.79    10.63 o
  10   3   2     0.12     0.69    11.32 <
  11   3   2    23.96     0.00    11.91 <
  12   3   2    16.12    19.38    11.32 <
  13   3   2     4.25     0.00    19.78 <
  14   3   2     0.92     0.00    12.69 <
  15   3   2     0.43    26.37    12.40 <
  16   3   2     6.14    10.04    25.09 <
  17   3   2     0.14    15.74    14.27 <
  18   3   2     4.75     0.00    15.84 <
 -17   4   2     0.74     0.00    23.71 <
 -16   4   2    19.53    36.51    14.66 <
 -15   4   2    11.57    17.02    14.86 <
 -14   4   2     1.42     0.00    18.10 <
 -13   4   2    16.22    10.82    12.69 <
 -12   4   2    70.67    83.94    12.50 o
 -11   4   2    48.78    57.17    11.81 o
 -10   4   2    16.51     2.46    22.14 <
  -9   4   2   161.73   139.85    22.24 o
  -8   4   2    32.25    19.68    10.82 <
  -7   4   2     2.59     4.62     9.94 <
  -6   4   2     8.70     0.00     9.45 <
  -5   4   2    17.56    13.09     8.86 <
  -4   4   2   229.02   226.88     9.74 o
  -3   4   2  2699.62  2735.75    20.95 o
  -2   4   2  1603.37  1584.41    18.45 o
  -1   4   2     8.05    19.48     7.48 <
   0   4   2    83.44    13.78    53.04 <
   1   4   2     4.76     0.00     7.97 <
   2   4   2    71.10    70.85     7.68 o
   3   4   2     2.01    16.04     7.77 <
   4   4   2    76.01    76.56     8.17 o
   5   4   2   121.28   113.77    14.47 o
   6   4   2     2.69    21.25     9.05 <
   7   4   2   105.29   110.22    27.26 o
   8   4   2     5.72    17.02    10.63 <
   9   4   2    53.75    63.76    11.71 o
  10   4   2     5.10    11.91    11.51 <
  11   4   2   183.13   201.85    36.12 o
  12   4   2   647.09   664.27    18.80 o
  13   4   2   120.66    87.09    14.37 o
  14   4   2     2.28     0.00    21.25 <
  15   4   2    37.42    37.79    14.56 <
  16   4   2     0.02     0.00    13.97 <
  17   4   2     0.05    19.68    15.25 <
 -16   5   2    20.18    42.61    19.29 <
 -15   5   2     5.82    39.26    14.76 <
 -14   5   2     8.28    11.91    13.48 <
 -13   5   2     5.92    12.50    12.69 <
 -12   5   2     0.06     0.00    12.30 <
 -11   5   2    26.44    14.66    12.30 <
 -10   5   2    13.02     7.28    12.30 <
  -9   5   2    86.30    89.35    13.78 o
  -8   5   2    81.08    65.83    12.60 o
  -7   5   2     7.47    13.48    11.91 <
  -6   5   2    84.57    63.47    12.40 o
  -5   5   2    10.96    26.57    10.53 <
  -4   5   2    17.38    24.70    10.53 <
  -3   5   2     1.29     9.25    10.33 <
  -2   5   2    22.83    31.49     9.25 o
  -1   5   2    11.00    11.71     9.74 <
   0   5   2   337.86   336.38    12.31 o
   1   5   2    42.77    38.48     9.25 o
   2   5   2     5.44     7.58     9.84 <
   3   5   2    59.28    70.75    10.53 o
   4   5   2   142.77   131.58    13.09 o
   5   5   2    71.69    68.88    10.82 o
   6   5   2   229.11   237.20    13.68 o
   7   5   2    26.72    31.00    12.20 <
   8   5   2    15.93    12.20    15.35 <
   9   5   2    89.93    99.09    21.26 o
  10   5   2   271.38   306.98    20.57 o
  11   5   2    44.36    55.50    18.11 o
  12   5   2   424.57   451.80    24.12 o
  13   5   2   174.62   177.34    16.14 o
  14   5   2    34.91    24.30    14.07 <
  15   5   2     4.71    10.33    17.02 <
  16   5   2     0.83     4.03    15.94 <
 -15   6   2     0.00     3.25    15.94 <
 -14   6   2     2.16     3.25    15.05 <
 -13   6   2     0.00     7.67    13.87 <
 -12   6   2     5.22    18.20    13.68 <
 -11   6   2     4.28     7.87    17.12 <
 -10   6   2     7.51     4.62    20.57 <
  -9   6   2    21.89    20.76    12.10 <
  -8   6   2    20.13     0.98    23.03 <
  -7   6   2    94.21   108.74    17.81 o
  -6   6   2    25.05    71.14    13.78 o
  -5   6   2     0.64     8.66    11.61 <
  -4   6   2    28.48    50.09    12.00 o
  -3   6   2     1.39     3.74    12.00 <
  -2   6   2     1.94     8.17    14.56 <
  -1   6   2    37.81    58.45    18.01 o
   0   6   2    12.44     0.00    19.68 <
   1   6   2    46.98    67.11    12.20 o
   2   6   2     2.57     0.00    18.50 <
   3   6   2    11.49     3.15    11.91 <
   4   6   2     6.73     6.89    21.55 <
   5   6   2     4.66     0.00    11.51 <
   6   6   2   216.13   231.68    16.83 o
   7   6   2     5.41    12.79    11.61 <
   8   6   2     7.17     0.00    12.50 <
   9   6   2   192.49   199.88    23.32 o
  10   6   2   157.85   172.12    27.75 o
  11   6   2     0.17     6.30    13.38 <
  12   6   2   108.47   135.31    15.55 o
  13   6   2   117.56   142.00    16.63 o
  14   6   2     7.97    28.73    15.45 <
  15   6   2    31.67    16.43    21.55 <
 -13   7   2     1.12     0.00    24.30 <
 -12   7   2     0.97     0.00    15.65 <
 -11   7   2     0.55     0.00    14.46 <
 -10   7   2     9.95     0.00    14.56 <
  -9   7   2    33.84    17.02    14.56 <
  -8   7   2    15.72    20.37    13.48 <
  -7   7   2    83.83    82.27    14.27 o
  -6   7   2     0.93     0.00    17.42 <
  -5   7   2    15.21    11.12    12.50 <
  -4   7   2     0.04     0.00    12.30 <
  -3   7   2    32.57    58.65    12.10 o
  -2   7   2    46.84    11.61    12.89 <
  -1   7   2    23.33    19.78    12.50 <
   0   7   2    18.77     1.18    12.20 <
   1   7   2    78.02    84.53    31.19 <
   2   7   2    68.65    69.57    13.28 o
   3   7   2   140.63   184.52    13.88 o
   4   7   2    55.02    73.90    12.69 o
   5   7   2    20.18     0.00    12.60 <
   6   7   2     2.68     0.00    12.59 <
   7   7   2    21.19    28.63    12.99 <
   8   7   2     0.44     0.30    13.58 <
   9   7   2    31.37    23.62    27.85 <
  10   7   2     2.49    10.33    14.37 <
  11   7   2     6.33    14.86    14.86 <
  12   7   2    29.37    40.05    15.25 <
  13   7   2    28.18    19.68    17.42 <
 -11   8   2     0.38    22.04    15.94 <
 -10   8   2     4.48     0.00    16.24 <
  -9   8   2    11.11     0.00    16.24 <
  -8   8   2     2.21     0.00    15.05 <
  -7   8   2     7.90     0.00    14.27 <
  -6   8   2     6.73    10.43    13.87 <
  -5   8   2     2.44     6.79    18.60 <
  -4   8   2     0.02     8.07    28.63 <
  -3   8   2     3.92    10.53    15.65 <
  -2   8   2     3.72     3.94    13.58 <
  -1   8   2    11.77    36.60    19.97 <
   0   8   2    10.63    26.96    46.35 <
   1   8   2    11.08     1.97    13.87 <
   2   8   2    87.08    85.02    14.27 o
   3   8   2     0.48    23.62    13.68 <
   4   8   2    20.60     9.05    14.56 <
   5   8   2     8.00     0.00    14.37 <
   6   8   2     0.01     8.76    14.07 <
   7   8   2     0.35    10.82    14.27 <
   8   8   2    78.63    96.73    16.53 o
   9   8   2     0.22     0.00    15.84 <
  10   8   2     7.45     0.00    16.43 <
  -7   9   2     1.67    29.42    27.16 <
  -6   9   2     2.49     0.00    16.83 <
  -5   9   2     0.48    12.89    29.32 <
  -4   9   2     1.21     0.00    15.74 <
  -3   9   2     0.02     7.48    16.63 <
  -2   9   2     6.88     3.05    15.55 <
  -1   9   2     6.17     0.49    15.45 <
   0   9   2     5.65     4.62    15.25 <
   1   9   2     3.55    10.73    16.73 <
   2   9   2     0.22     0.00    15.84 <
   3   9   2     0.77     9.35    26.67 <
   4   9   2    23.35     7.68    15.84 <
   5   9   2     0.05     0.00    16.73 <
   6   9   2     3.79     3.94    16.83 <
   7   9   2     1.78    11.02    17.22 <
 -18   0   3     0.34     0.00    14.46 <
 -16   0   3    45.88    43.10    13.28 o
 -14   0   3   113.77    88.17    12.79 o
 -12   0   3   631.34   613.15    16.64 o
 -10   0   3   170.21   181.78    18.31 o
  -8   0   3    97.49    88.97     8.07 o
  -6   0   3    16.99    23.12     9.94 <
  -4   0   3   139.49   147.86    12.80 o
  -2   0   3  1421.52  1451.21     9.51 o
   0   0   3     0.64     0.00     4.43 <
   2   0   3  3416.75  3191.93    49.38 o
   4   0   3  3628.39  3512.14    28.23 o
   6   0   3  3671.39  3884.86    32.22 o
   8   0   3    27.89    28.54     7.68 o
  10   0   3    43.82    40.34    17.52 <
  12   0   3     1.13     0.00    20.76 <
  14   0   3     6.36     0.00    11.51 <
  16   0   3    28.47    11.91    13.09 <
  18   0   3    24.22    35.92    15.15 <
 -19   1   3     0.44     0.00    22.43 <
 -18   1   3     2.73     0.00    14.56 <
 -17   1   3    18.76    22.83    13.19 <
 -16   1   3     0.95    10.33    21.84 <
 -15   1   3    14.43    16.63    36.11 <
 -14   1   3    75.80    72.62    12.30 o
 -13   1   3    24.42    14.17    11.51 <
 -12   1   3  1113.76  1122.91    20.10 o
 -11   1   3   303.41   334.77    12.40 o
 -10   1   3   423.01   408.18    16.44 o
  -9   1   3    35.84    47.63     9.05 o
  -8   1   3   829.99   844.82    15.08 o
  -7   1   3   163.20   153.05     7.68 o
  -6   1   3    29.15    33.46     6.00 o
  -5   1   3   691.12   702.48    12.42 o
  -4   1   3   622.16   618.35     8.58 o
  -3   1   3    80.47    86.81     6.10 o
  -2   1   3   727.45   746.86    15.98 o
  -1   1   3   465.77   456.18     7.30 o
   0   1   3  5235.72  5176.68    97.28 o
   1   1   3  1393.46  1353.42    18.70 o
   2   1   3    55.72    69.19     6.59 o
   3   1   3     3.60     8.56     5.90 <
   4   1   3  9276.49  9156.20   122.25 o
   5   1   3  5706.61  5866.13    25.91 o
   6   1   3    40.80    35.72     6.69 o
   7   1   3   406.57   471.75    10.14 o
   8   1   3   154.04   163.48     8.76 o
   9   1   3   279.18   262.03    10.53 o
  10   1   3   101.03    99.59    10.14 o
  11   1   3     0.91    12.59    10.73 <
  12   1   3    27.77    49.00    16.14 o
  13   1   3    43.49    32.28    18.70 <
  14   1   3    33.05    38.87    12.10 o
  15   1   3   117.01   110.81    19.68 o
  16   1   3    13.67    20.76    12.89 <
  17   1   3    13.54    36.01    13.58 <
  18   1   3     1.06     0.00    15.35 <
 -19   2   3     8.28     4.43    16.14 <
 -18   2   3    20.97    16.43    14.37 <
 -17   2   3     5.08     0.00    17.22 <
 -16   2   3    62.32    45.95    13.58 o
 -15   2   3     1.11    15.65    13.19 <
 -14   2   3    21.19    12.79    16.63 <
 -13   2   3   152.21   151.65    21.16 o
 -12   2   3   364.79   386.95    15.06 o
 -11   2   3     2.36     0.89    11.12 <
 -10   2   3     4.87     5.22     9.94 <
  -9   2   3    47.20    54.61    18.01 o
  -8   2   3  1081.29  1110.08    14.49 o
  -7   2   3   524.98   565.40    13.49 o
  -6   2   3  1322.25  1430.53    14.20 o
  -5   2   3   103.92    99.60     6.79 o
  -4   2   3   739.48   747.35    17.35 o
  -3   2   3   300.55   303.20     7.58 o
  -2   2   3  1497.33  1434.68    11.76 o
  -1   2   3   265.90   254.06    12.80 o
   0   2   3  1762.49  1726.10    20.97 o
   1   2   3   413.96   424.60    10.25 o
   2   2   3     1.14     0.00     8.27 <
   3   2   3    28.07    28.54     5.61 o
   4   2   3    52.05    60.72     6.20 o
   5   2   3    11.28    16.14     6.79 <
   6   2   3   966.17  1006.55    23.16 o
   7   2   3   106.34   134.24     8.37 o
   8   2   3    95.88   132.85    10.04 o
   9   2   3    19.41    22.93    10.63 <
  10   2   3   147.29   138.47    11.02 o
  11   2   3     3.68     0.00    11.41 <
  12   2   3    75.07    74.49    12.10 o
  13   2   3   214.63   191.22    16.63 o
  14   2   3    37.56    25.19    12.60 <
  15   2   3    37.46    33.26    13.68 <
  16   2   3    13.87    23.91    18.40 <
  17   2   3    28.45    39.26    14.37 <
  18   2   3    34.18    79.01    15.65 o
 -18   3   3    53.73    61.89    15.84 o
 -17   3   3     9.94    30.01    31.09 <
 -16   3   3    26.39    19.19    22.04 <
 -15   3   3    40.92    27.06    13.48 <
 -14   3   3    21.71    24.70    14.27 <
 -13   3   3    44.98    42.21    19.68 <
 -12   3   3    63.07    74.00    11.61 o
 -11   3   3   331.67   325.22    16.24 o
 -10   3   3    91.44    80.30    12.01 o
  -9   3   3     0.01     1.77    21.45 <
  -8   3   3    72.12    67.21     9.25 o
  -7   3   3    15.75    10.92     8.86 <
  -6   3   3   594.14   669.05    20.29 o
  -5   3   3   812.76   877.27    12.61 o
  -4   3   3  1107.33  1141.51    13.21 o
  -3   3   3    99.55    95.37     9.74 o
  -2   3   3   615.31   624.05    10.05 o
  -1   3   3  2314.94  2356.84    26.60 o
   0   3   3   255.56   255.78    15.16 o
   1   3   3  1503.03  1552.45    13.82 o
   2   3   3    59.91    81.97    12.50 o
   3   3   3   648.97   635.35    10.64 o
   4   3   3   660.89   686.25    11.33 o
   5   3   3   477.14   480.75    12.60 o
   6   3   3    39.35    27.65    13.48 <
   7   3   3   135.70   160.42     9.45 o
   8   3   3     7.84    13.87    10.73 <
   9   3   3     3.54     0.00    10.33 <
  10   3   3    82.51   106.47    12.60 o
  11   3   3   508.01   524.14    16.15 o
  12   3   3   325.52   313.10    14.96 o
  13   3   3   238.22   223.80    15.06 o
  14   3   3     0.95     8.36    12.59 <
  15   3   3    48.39    37.59    13.38 <
  16   3   3     2.24     6.99    13.38 <
  17   3   3     5.40    14.76    14.76 <
 -17   4   3   122.36   129.70    17.52 o
 -16   4   3     0.32    17.02    19.68 <
 -15   4   3     5.45     0.00    13.28 <
 -14   4   3    11.40     8.86    20.96 <
 -13   4   3    26.54     6.10    12.99 <
 -12   4   3     0.43    10.92    10.92 <
 -11   4   3   221.65   234.73    16.73 o
 -10   4   3   933.35   930.36    26.89 o
  -9   4   3   149.15   159.92    13.48 o
  -8   4   3    77.40    70.06    10.73 o
  -7   4   3   157.52   153.43    10.43 o
  -6   4   3   262.77   284.27    11.02 o
  -5   4   3     6.64    21.25     8.76 <
  -4   4   3   751.06   755.27    17.34 o
  -3   4   3   346.36   365.15    10.63 o
  -2   4   3  1537.01  1573.66    16.67 o
  -1   4   3   378.31   412.54    14.47 o
   0   4   3  1781.21  1839.66    17.86 o
   1   4   3   177.40   171.55     8.66 o
   2   4   3   280.01   276.42    11.42 o
   3   4   3    97.84   118.00    11.02 o
   4   4   3   106.04    96.25     8.76 o
   5   4   3   459.03   492.59    12.41 o
   6   4   3     1.04    15.05     9.84 <
   7   4   3    53.41    66.32    10.14 o
   8   4   3     2.23     5.81    11.51 <
   9   4   3     4.07     0.00    11.71 <
  10   4   3   400.69   420.03    15.55 o
  11   4   3     4.26     0.00    11.91 <
  12   4   3    40.42    50.09    12.60 o
  13   4   3     3.56     0.00    12.59 <
  14   4   3    43.82    39.26    14.17 <
  15   4   3     0.48     0.00    13.68 <
  16   4   3   129.53   141.80    32.47 o
  17   4   3     8.12    38.47    15.15 <
 -16   5   3    31.97    42.61    32.47 <
 -15   5   3    13.18     0.00    36.11 <
 -14   5   3     2.02     6.10    13.97 <
 -13   5   3    30.77    42.02    13.87 o
 -12   5   3    47.62    39.66    22.73 <
 -11   5   3   129.83   119.57    14.86 o
 -10   5   3   170.85   183.24    17.62 o
  -9   5   3   877.74   870.78    19.89 o
  -8   5   3    14.64    25.39    16.43 <
  -7   5   3   123.72   116.91    12.99 o
  -6   5   3   233.18   229.52    13.98 o
  -5   5   3     4.84    16.14    14.86 <
  -4   5   3    70.93    68.10    10.43 o
  -3   5   3  1514.17  1484.64    19.13 o
  -2   5   3   128.52   154.02    13.58 o
  -1   5   3   673.64   709.78    14.38 o
   0   5   3   170.55   160.03    11.12 o
   1   5   3   347.63   385.20    12.21 o
   2   5   3   108.08    80.11    19.58 o
   3   5   3   113.79   102.15    10.73 o
   4   5   3   138.60   128.92    91.92 <
   5   5   3    10.16     0.00    11.32 <
   6   5   3     4.62     6.40    11.71 <
   7   5   3    14.75    16.33    11.91 <
   8   5   3     5.47     0.00    13.28 <
   9   5   3    52.57    57.56    12.60 o
  10   5   3   120.93   111.50    13.38 o
  11   5   3     5.54     0.79    15.84 <
  12   5   3     0.14     4.03    26.17 <
  13   5   3     0.07    10.43    13.38 <
  14   5   3     1.04    12.99    16.53 <
  15   5   3    11.47    14.56    14.76 <
  16   5   3     0.10     0.00    15.74 <
 -15   6   3     9.22    31.68    15.84 <
 -14   6   3     0.03     0.00    20.17 <
 -13   6   3     1.20    18.01    15.15 <
 -12   6   3    11.18    34.14    13.58 <
 -11   6   3     5.02    13.19    13.19 <
 -10   6   3    69.37    58.75    18.30 o
  -9   6   3   108.64   132.85    13.78 o
  -8   6   3     6.31     8.86    12.10 <
  -7   6   3    54.25    39.46    12.40 o
  -6   6   3    79.38    73.02    12.50 o
  -5   6   3    94.36    85.22    12.99 o
  -4   6   3    33.01    16.33    23.81 <
  -3   6   3    18.02    36.60    12.10 o
  -2   6   3   183.42   206.38    29.52 o
  -1   6   3    38.07    60.42    12.20 o
   0   6   3     0.79    20.47    11.91 <
   1   6   3     1.54     4.53    11.51 <
   2   6   3    27.24    49.69    11.91 o
   3   6   3    96.42   105.20    13.09 o
   4   6   3   120.65   104.31    25.68 o
   5   6   3    16.69     6.20    11.81 <
   6   6   3    15.80     8.76    11.91 <
   7   6   3     1.17     9.15    11.61 <
   8   6   3    69.00    52.94    13.09 o
   9   6   3   122.44   123.89    14.27 o
  10   6   3    45.46    46.15    13.87 o
  11   6   3     0.64    13.97    13.58 <
  12   6   3    47.29    39.36    14.96 <
  13   6   3     3.49     5.31    15.35 <
  14   6   3     6.47     0.49    16.14 <
 -13   7   3     1.92     0.00    20.47 <
 -12   7   3     2.96     6.89    26.17 <
 -11   7   3     4.68    15.05    14.27 <
 -10   7   3     1.89     0.00    13.97 <
  -9   7   3   110.00    48.42    15.74 o
  -8   7   3     8.01     3.94    13.87 <
  -7   7   3     0.76     0.00    12.99 <
  -6   7   3     0.54     9.45    12.20 <
  -5   7   3     5.04    25.19    27.55 <
  -4   7   3    19.70    20.37    12.50 <
  -3   7   3     7.01    18.11    12.40 <
  -2   7   3     0.26     3.15    12.10 <
  -1   7   3     2.23     1.57    11.81 <
   0   7   3     0.43    12.89    23.91 <
   1   7   3     5.66     6.79    11.71 <
   2   7   3     3.46     0.00    11.91 <
   3   7   3    21.77    41.52    12.40 o
   4   7   3    17.49     4.33    12.00 <
   5   7   3     2.77     7.08    12.40 <
   6   7   3    14.91     0.00    13.28 <
   7   7   3    52.25    77.05    13.78 o
   8   7   3    21.43    51.27    13.38 o
   9   7   3     1.34     4.72    14.17 <
  10   7   3    19.11    22.63    15.05 <
  11   7   3     4.31    25.88    30.40 <
  12   7   3    27.11     2.36    16.53 <
 -11   8   3     0.46    19.09    16.14 <
 -10   8   3    63.30    70.95    17.02 o
  -9   8   3     9.85    18.30    15.35 <
  -8   8   3     7.15    26.96    15.15 <
  -7   8   3     6.66    14.96    14.37 <
  -6   8   3     5.61    15.65    14.27 <
  -5   8   3     0.56     0.00    21.35 <
  -4   8   3     2.21     5.71    13.58 <
  -3   8   3     2.60     0.00    13.78 <
  -2   8   3     0.11     0.00    13.58 <
  -1   8   3     0.16     0.00    13.48 <
   0   8   3     0.21    11.22    13.68 <
   1   8   3     0.05     0.00    13.48 <
   2   8   3     5.81     0.00    23.91 <
   3   8   3     8.58     6.99    14.37 <
   4   8   3    79.14    88.27    14.76 o
   5   8   3     7.47    22.34    13.87 <
   6   8   3     0.59     0.00    14.37 <
   7   8   3    10.39    15.05    14.76 <
   8   8   3    69.53    94.86    17.22 o
   9   8   3     7.26    35.23    15.45 <
  10   8   3    12.39     9.35    16.92 <
  -7   9   3    23.30    40.74    22.93 <
  -6   9   3     5.88    19.09    15.65 <
  -5   9   3     4.31     0.00    16.83 <
  -4   9   3     1.37     0.00    15.65 <
  -3   9   3     0.65     0.00    24.11 <
  -2   9   3     0.05     0.00    15.05 <
  -1   9   3     4.51     0.00    14.96 <
   0   9   3     8.79    19.09    14.86 <
   1   9   3     5.08     0.00    15.84 <
   2   9   3     3.07    17.02    15.25 <
   3   9   3     4.48     0.00    43.49 <
   4   9   3    13.96    21.75    27.75 <
   5   9   3     5.17     2.26    16.33 <
   6   9   3     2.80     0.00    16.92 <
 -18   0   4    55.23    51.86    15.06 o
 -16   0   4    32.45    31.00    13.09 <
 -14   0   4   132.55   153.42    33.95 o
 -12   0   4   533.98   486.17    15.85 o
 -10   0   4   755.48   741.48    14.09 o
  -8   0   4    64.65    59.73     8.56 o
  -6   0   4  2178.56  2244.00    15.92 o
  -4   0   4  3392.40  3281.21    31.39 o
  -2   0   4  6177.70  5841.06    20.83 o
   0   0   4  7362.06  6988.96    65.20 o
   2   0   4   685.60   654.54     8.48 o
   4   0   4   615.98   611.40    14.98 o
   6   0   4  1467.66  1469.55    14.11 o
   8   0   4   375.67   400.51    11.13 o
  10   0   4    42.99    41.92     9.64 o
  12   0   4   342.38   326.10    14.47 o
  14   0   4    67.91    61.99    19.39 o
  16   0   4     1.10     0.00    34.24 <
  18   0   4     1.84     6.20    19.68 <
 -19   1   4    13.80    44.97    14.96 o
 -18   1   4    14.21    15.35    14.66 <
 -17   1   4    37.15    32.47    22.24 <
 -16   1   4     6.37    25.19    12.89 <
 -15   1   4    38.26    35.52    19.68 <
 -14   1   4    58.93    52.45    12.30 o
 -13   1   4   171.93   198.50    16.44 o
 -12   1   4   524.59   533.62    26.19 o
 -11   1   4    90.44    94.18    21.94 o
 -10   1   4    40.09    59.53     8.95 o
  -9   1   4   277.94   271.29    10.24 o
  -8   1   4   581.18   604.72    11.52 o
  -7   1   4   883.80   917.05    12.52 o
  -6   1   4    94.48   112.00    16.14 o
  -5   1   4   994.56   981.30    17.46 o
  -4   1   4   365.44   330.44     7.49 o
  -3   1   4   575.05   538.75     8.18 o
  -2   1   4  5465.33  5430.24    21.03 o
  -1   1   4    25.57    11.61    12.60 <
   0   1   4   205.51   198.12     6.70 o
   1   1   4  1388.77  1336.53    30.35 o
   2   1   4   172.14   138.91     6.30 o
   3   1   4   961.30   961.94    11.84 o
   4   1   4   410.12   389.24     8.37 o
   5   1   4   116.72   116.24     6.99 o
   6   1   4   628.59   639.34    10.74 o
   7   1   4    35.97    43.89     7.58 o
   8   1   4    32.27    19.68     8.17 <
   9   1   4    30.87    44.08    13.28 o
  10   1   4   101.61    97.82    10.23 o
  11   1   4     8.89     9.54    11.51 <
  12   1   4    55.85    36.21    11.41 o
  13   1   4    17.37     3.25    15.65 <
  14   1   4    29.05    28.34    12.20 <
  15   1   4     4.76     4.23    12.00 <
  16   1   4     2.37     0.00    12.79 <
  17   1   4    21.18    28.04    14.07 <
  18   1   4     0.43     0.00    15.55 <
 -19   2   4    17.12    17.42    15.25 <
 -18   2   4     1.18     0.00    15.35 <
 -17   2   4     6.28     0.00    14.56 <
 -16   2   4   104.08   113.36    16.63 o
 -15   2   4   156.88   138.27    13.78 o
 -14   2   4   278.94   278.43    14.76 o
 -13   2   4   142.64   161.98    13.48 o
 -12   2   4   356.49   371.00    15.06 o
 -11   2   4    29.11    21.65    11.81 <
 -10   2   4    96.82    89.06    10.04 o
  -9   2   4    11.79     5.02    19.19 <
  -8   2   4    43.75    46.05     8.76 o
  -7   2   4     0.15     3.64     7.48 <
  -6   2   4     2.10     0.98     7.08 <
  -5   2   4   258.51   298.79    12.70 o
  -4   2   4  1742.83  1772.71    14.32 o
  -3   2   4     2.54     7.18     5.90 <
  -2   2   4   446.25   415.81     9.75 o
  -1   2   4   208.67   212.65    16.74 o
   0   2   4   357.15   369.34    40.18 o
   1   2   4  1002.46  1000.72    19.43 o
   2   2   4    72.50    74.60     6.00 o
   3   2   4  1222.50  1155.48    11.84 o
   4   2   4   717.86   755.02    14.19 o
   5   2   4    74.32    79.22     7.38 o
   6   2   4   548.66   561.28    10.93 o
   7   2   4    11.74    15.35    18.89 <
   8   2   4    95.11   108.74     9.25 o
   9   2   4   112.79   113.47    10.04 o
  10   2   4   109.57    91.13    12.40 o
  11   2   4    87.17    86.89    12.60 o
  12   2   4    10.61     9.84    11.32 <
  13   2   4    80.84    51.17    13.38 o
  14   2   4   118.61   106.77    14.27 o
  15   2   4     0.03     8.46    12.50 <
  16   2   4     0.39     8.27    13.38 <
  17   2   4    32.30    45.17    14.96 o
  18   2   4     0.25     0.00    15.45 <
 -18   3   4    10.31    37.59    32.77 <
 -17   3   4    89.16    76.85    15.45 o
 -16   3   4     5.87     8.76    13.48 <
 -15   3   4     8.59    30.11    23.02 <
 -14   3   4   122.38   124.29    14.37 o
 -13   3   4     1.99    16.14    11.51 <
 -12   3   4     0.71     1.77    11.12 <
 -11   3   4   197.05   192.41    13.68 o
 -10   3   4    82.41    51.07    12.50 o
  -9   3   4   319.26   334.68    13.19 o
  -8   3   4   238.48   223.04    10.93 o
  -7   3   4    14.96    27.06    16.33 <
  -6   3   4     0.69     9.74    11.41 <
  -5   3   4  1009.92  1033.24    32.03 o
  -4   3   4    56.24    62.78     7.48 o
  -3   3   4   406.42   400.59     9.55 o
  -2   3   4   808.18   800.46    11.33 o
  -1   3   4   170.40   167.53     7.58 o
   0   3   4  1640.21  1694.01    14.71 o
   1   3   4  1055.04  1018.77    12.33 o
   2   3   4   198.20   164.68    19.49 o
   3   3   4   453.57   473.48    12.90 o
   4   3   4  1194.56  1209.48    14.40 o
   5   3   4   468.30   466.06    11.03 o
   6   3   4   118.90   105.30     9.05 o
   7   3   4   228.90   213.59    18.90 o
   8   3   4    29.49     8.66    10.63 <
   9   3   4    23.44    19.38    11.41 <
  10   3   4   247.59   252.45    13.88 o
  11   3   4   493.69   549.82    16.24 o
  12   3   4   413.21   392.26    15.85 o
  13   3   4    61.88    45.86    12.69 o
  14   3   4     1.58     0.00    12.89 <
  15   3   4     2.54     0.00    13.38 <
  16   3   4     1.26    11.61    22.93 <
  17   3   4    46.68    30.11    16.83 <
 -17   4   4    49.59    52.64    15.94 o
 -16   4   4    37.39    28.73    14.76 <
 -15   4   4    58.24    78.23    14.76 o
 -14   4   4     0.05     0.00    23.62 <
 -13   4   4     8.07     5.81    12.59 <
 -12   4   4    22.02     9.45    16.92 <
 -11   4   4     9.40    20.76    11.61 <
 -10   4   4   322.27   314.58    14.57 o
  -9   4   4    10.94    12.10    12.00 <
  -8   4   4   434.19   409.44    14.77 o
  -7   4   4    81.22    89.06    10.04 o
  -6   4   4     2.43     0.00    12.20 <
  -5   4   4   155.15   146.25     9.94 o
  -4   4   4     6.26    14.76     9.05 <
  -3   4   4  2425.69  2417.56    41.78 o
  -2   4   4 12576.00 12855.30    98.02 o
  -1   4   4  7281.22  7062.74    35.04 o
   0   4   4   127.00    38.68    48.22 <
   1   4   4    55.01    28.93     8.27 o
   2   4   4     0.14    16.24     8.17 <
   3   4   4   144.93   157.07     9.25 o
   4   4   4    24.26    19.58     9.74 <
   5   4   4  1786.23  1808.60    19.63 o
   6   4   4    72.46    36.61    22.53 <
   7   4   4    81.03   117.79    11.91 o
   8   4   4     6.55     0.00    15.74 <
   9   4   4     4.32     0.00    12.99 <
  10   4   4    99.54    98.70    19.68 o
  11   4   4   225.74   247.22    26.47 o
  12   4   4   482.00   523.00    17.72 o
  13   4   4     2.65     0.89    13.48 <
  14   4   4   110.73   125.86    17.81 o
  15   4   4     8.08     0.10    13.97 <
  16   4   4     9.27     8.56    15.35 <
 -16   5   4     0.99     0.00    15.45 <
 -15   5   4     1.48    10.92    14.56 <
 -14   5   4     0.14    14.27    21.16 <
 -13   5   4     1.33     2.95    32.57 <
 -12   5   4     0.46     4.72    13.48 <
 -11   5   4    25.83    18.50    12.69 <
 -10   5   4    10.05     0.00    15.25 <
  -9   5   4   424.32   403.59    39.18 o
  -8   5   4    17.82    14.46    11.51 <
  -7   5   4     8.74    21.35    11.61 <
  -6   5   4    81.63    98.50    12.40 o
  -5   5   4     2.66    18.30    13.38 <
  -4   5   4   172.11   161.01    21.45 o
  -3   5   4   129.16   172.42    11.12 o
  -2   5   4   118.22    98.02    14.86 o
  -1   5   4    14.50    13.19    10.14 <
   0   5   4   137.13   151.66    17.91 o
   1   5   4   218.66   214.17    12.80 o
   2   5   4   514.54   528.04    13.78 o
   3   5   4   136.45   155.59    11.22 o
   4   5   4   618.60   639.36    22.84 o
   5   5   4    13.56    15.25    22.24 <
   6   5   4    85.29   106.38    12.69 o
   7   5   4     0.00     8.07    18.40 <
   8   5   4    78.48    75.87    12.60 o
   9   5   4    24.05    15.06    13.97 <
  10   5   4     5.70     0.00    12.59 <
  11   5   4    54.22    71.73    13.48 o
  12   5   4    77.73    80.69    14.37 o
  13   5   4    18.48     0.00    54.22 <
  14   5   4     0.03     0.00    14.37 <
  15   5   4     0.76     7.28    15.05 <
 -15   6   4     6.47    21.55    15.45 <
 -14   6   4     1.66     0.00    37.98 <
 -13   6   4    11.55    28.54    14.56 <
 -12   6   4     3.20    13.87    19.78 <
 -11   6   4     3.20    20.07    16.73 <
 -10   6   4    39.56    19.78    13.09 <
  -9   6   4     3.05    27.45    29.81 <
  -8   6   4    47.18    43.79    12.99 o
  -7   6   4     4.93     1.38    11.81 <
  -6   6   4    58.25    80.39    12.10 o
  -5   6   4     1.24     0.00    11.71 <
  -4   6   4   429.73   436.29    26.87 o
  -3   6   4   348.28   295.20    24.12 o
  -2   6   4   302.22   272.25    25.10 o
  -1   6   4    17.51    25.29    12.20 <
   0   6   4     7.62    16.83    14.07 <
   1   6   4     0.62    12.30    11.81 <
   2   6   4    74.70    74.49    12.69 o
   3   6   4    95.99    69.67    12.99 o
   4   6   4    19.05    18.50    11.81 <
   5   6   4    19.93     8.56    25.09 <
   6   6   4    69.25    97.62    12.60 o
   7   6   4    27.10    23.12    14.17 <
   8   6   4    45.09    28.44    13.28 <
   9   6   4     0.08     0.00    12.89 <
  10   6   4    97.11   136.88    14.37 o
  11   6   4   119.48   160.89    23.52 o
  12   6   4   159.31   148.30    16.24 o
  13   6   4     0.08     0.00    15.15 <
  14   6   4     1.95    22.63    15.25 <
 -13   7   4     6.73     0.00    16.33 <
 -12   7   4     2.10     0.00    16.04 <
 -11   7   4    19.61    19.88    14.86 <
 -10   7   4     2.79     3.05    14.07 <
  -9   7   4     1.76     0.00    13.87 <
  -8   7   4    31.96    32.27    13.78 <
  -7   7   4    31.14    37.98    13.58 <
  -6   7   4     3.16     0.00    12.79 <
  -5   7   4     7.25     0.00    31.98 <
  -4   7   4     2.85     0.00    13.28 <
  -3   7   4    13.46    13.09    19.78 <
  -2   7   4     2.83    17.22    12.10 <
  -1   7   4     5.67    26.27    11.91 <
   0   7   4    11.79     0.89    12.20 <
   1   7   4     2.40     1.87    12.50 <
   2   7   4     2.15    12.20    12.10 <
   3   7   4    58.33    38.77    13.09 <
   4   7   4     1.64     0.00    27.85 <
   5   7   4     2.37     0.00    12.79 <
   6   7   4    10.16    38.47    13.09 <
   7   7   4     3.74    18.01    19.29 <
   8   7   4    44.33    24.70    14.56 <
   9   7   4   254.97   277.63    17.52 o
  10   7   4    10.36    19.68    14.46 <
  11   7   4    69.01    87.48    16.43 o
  12   7   4     0.02     0.00    22.04 <
 -10   8   4    19.56    44.87    27.35 <
  -9   8   4     7.71     6.89    15.35 <
  -8   8   4     7.60    29.72    21.35 <
  -7   8   4     9.29    21.75    14.46 <
  -6   8   4     7.19     6.89    17.02 <
  -5   8   4     2.05    16.33    23.62 <
  -4   8   4     8.54    10.33    15.65 <
  -3   8   4     7.31    31.59    13.97 <
  -2   8   4     0.18     0.30    13.87 <
  -1   8   4     3.61     7.18    14.86 <
   0   8   4     3.24     0.00    13.78 <
   1   8   4    11.28    10.43    41.52 <
   2   8   4     5.99     0.00    14.07 <
   3   8   4     8.49    19.29    18.20 <
   4   8   4     8.67     0.00    18.20 <
   5   8   4     8.02     0.00    13.97 <
   6   8   4     1.80    25.09    20.96 <
   7   8   4     9.15     0.00    14.86 <
   8   8   4    76.09   110.80    17.12 o
   9   8   4     2.15     0.00    37.59 <
  10   8   4   112.08   101.55    18.30 o
  -7   9   4     8.42    18.79    31.59 <
  -6   9   4     0.02     0.00    16.92 <
  -5   9   4     0.36     8.07    16.43 <
  -4   9   4    15.90    20.96    16.24 <
  -3   9   4    17.26     5.12    31.19 <
  -2   9   4     1.26     0.00    32.37 <
  -1   9   4     3.96     0.98    26.67 <
   0   9   4     0.17     0.00    18.20 <
   1   9   4     8.92     3.25    16.04 <
   2   9   4     2.46     0.00    16.73 <
   3   9   4    28.25    42.51    17.12 <
   4   9   4     0.01     0.00    45.16 <
   5   9   4     1.66    33.45    16.43 <
   6   9   4     1.48    23.81    16.53 <
 -18   0   5     0.37     9.45    14.27 <
 -16   0   5    44.30    42.12    13.97 o
 -14   0   5    15.21    23.03    11.71 <
 -12   0   5   166.39   186.49    13.29 o
 -10   0   5   294.62   278.27    12.30 o
  -8   0   5  3322.50  3479.58    22.85 o
  -6   0   5     2.91     9.74     6.89 <
  -4   0   5    47.65    42.91    10.23 o
  -2   0   5  4959.57  4775.74    20.47 o
   0   0   5   235.42   219.49     6.70 o
   2   0   5   699.95   663.59     8.87 o
   4   0   5  2247.68  2175.55    15.33 o
   6   0   5     2.13     0.00     7.18 <
   8   0   5    18.35     0.00    10.04 <
  10   0   5   273.88   257.98    13.19 o
  12   0   5   243.13   210.32    13.39 o
  14   0   5    27.00    30.31    12.30 <
  16   0   5     9.50     1.18    15.55 <
  18   0   5     1.43     0.39    15.05 <
 -19   1   5     0.82     0.00    15.55 <
 -18   1   5    22.87     2.76    16.92 <
 -17   1   5     0.64     8.17    14.66 <
 -16   1   5     2.05    11.02    12.79 <
 -15   1   5    83.13   113.36    23.62 o
 -14   1   5   111.96   112.77    12.69 o
 -13   1   5   378.87   389.30    14.77 o
 -12   1   5   328.64   320.89    42.23 o
 -11   1   5     0.63     0.00    10.82 <
 -10   1   5   100.85   103.92    10.23 o
  -9   1   5     8.12     6.30     8.95 <
  -8   1   5   500.50   495.42    11.03 o
  -7   1   5   982.19  1057.28    13.31 o
  -6   1   5  1108.38  1224.38    22.78 o
  -5   1   5  2990.78  3158.20    33.67 o
  -4   1   5   504.43   499.07     8.57 o
  -3   1   5    15.59     8.17     5.90 <
  -2   1   5  2636.04  2597.03    55.60 o
  -1   1   5     3.22     0.10     5.81 <
   0   1   5   667.65   708.84     8.97 o
   1   1   5    27.22    28.05     8.95 o
   2   1   5  1784.82  1723.83    15.42 o
   3   1   5   555.73   529.38     8.77 o
   4   1   5   912.95   925.64    11.24 o
   5   1   5  1028.33  1091.78    16.27 o
   6   1   5   114.01   129.12     8.07 o
   7   1   5   127.47   145.16     8.66 o
   8   1   5    95.00   110.22     9.15 o
   9   1   5   163.66   150.58    10.43 o
  10   1   5   926.14   939.91    18.12 o
  11   1   5   251.77   216.04    24.41 o
  12   1   5    59.60    73.51    11.71 o
  13   1   5   113.95   103.62    12.79 o
  14   1   5     2.12     0.00    12.20 <
  15   1   5    17.73    21.16    12.59 <
  16   1   5     0.22     0.00    20.47 <
  17   1   5    12.04     0.00    19.58 <
  18   1   5     3.70     0.00    15.55 <
 -18   2   5    51.79    71.64    15.55 o
 -17   2   5     5.95     2.36    13.87 <
 -16   2   5     9.92     8.07    13.19 <
 -15   2   5     7.85     0.00    12.99 <
 -14   2   5    24.97    48.71    15.65 o
 -13   2   5    28.50    22.43    11.32 <
 -12   2   5   881.71   892.38    19.30 o
 -11   2   5   691.84   692.46    17.13 o
 -10   2   5   569.82   573.06    14.08 o
  -9   2   5     3.62     0.00     9.64 <
  -8   2   5   184.07   167.51    16.14 o
  -7   2   5   224.40   226.98     9.15 o
  -6   2   5     4.63     2.85     7.18 <
  -5   2   5   194.20   190.66     8.07 o
  -4   2   5   489.74   519.26     9.55 o
  -3   2   5  1772.24  1790.04    14.42 o
  -2   2   5     3.85     7.68     6.10 <
  -1   2   5   432.47   416.15     8.18 o
   0   2   5     1.27     8.27     6.10 <
   1   2   5  1401.13  1384.25    13.52 o
   2   2   5    58.85    59.64     7.18 o
   3   2   5  2171.21  2141.06    16.21 o
   4   2   5    14.12    11.71     7.28 <
   5   2   5   509.71   520.58    13.59 o
   6   2   5   551.43   570.11    11.42 o
   7   2   5    20.96    26.27     8.46 o
   8   2   5    77.54    92.99     9.55 o
   9   2   5   307.00   300.42    20.67 o
  10   2   5   175.85   186.10    25.10 o
  11   2   5    34.22    49.30    11.81 o
  12   2   5    10.42    28.04    25.09 <
  13   2   5    49.82    60.81    12.20 o
  14   2   5     0.08    30.21    11.61 <
  15   2   5    76.82    75.97    13.78 o
  16   2   5    14.47     0.00    13.87 <
  17   2   5    10.48    25.88    15.55 <
 -18   3   5    21.68    22.04    15.65 <
 -17   3   5    15.57     6.59    15.15 <
 -16   3   5     0.91     0.00    16.73 <
 -15   3   5    41.27    34.64    13.68 <
 -14   3   5    82.24    95.35    26.77 o
 -13   3   5   362.51   387.61    16.44 o
 -12   3   5   450.88   420.54    31.99 o
 -11   3   5   594.70   599.90    17.03 o
 -10   3   5   694.58   663.31    17.13 o
  -9   3   5    53.02    66.42    15.94 o
  -8   3   5     0.09     0.00     9.94 <
  -7   3   5    75.33    72.62     9.35 o
  -6   3   5   230.59   222.06     9.84 o
  -5   3   5   235.76   245.20     9.25 o
  -4   3   5  2082.23  2135.04    18.17 o
  -3   3   5   359.54   385.57    15.85 o
  -2   3   5   624.10   623.86    10.84 o
  -1   3   5  1376.77  1410.02    14.40 o
   0   3   5    26.98    27.55     7.58 o
   1   3   5   679.80   751.22    14.78 o
   2   3   5   367.51   398.37     9.75 o
   3   3   5  1921.52  1981.44    17.57 o
   4   3   5  2396.12  2321.54    31.11 o
   5   3   5   216.54   219.49     9.74 o
   6   3   5    94.75    88.77    16.93 o
   7   3   5     0.01     0.00     9.84 <
   8   3   5    31.24    60.12    13.38 o
   9   3   5    41.45    32.57    19.58 <
  10   3   5     1.31     0.00    11.61 <
  11   3   5     2.59     0.00    11.61 <
  12   3   5    29.03    62.48    12.00 o
  13   3   5    31.29    31.49    12.50 <
  14   3   5    28.94    34.44    13.48 <
  15   3   5     1.51    12.20    12.79 <
  16   3   5    31.10    10.33    14.86 <
  17   3   5     1.33     2.66    15.45 <
 -17   4   5    92.00   118.97    18.60 o
 -16   4   5     2.61    12.10    14.86 <
 -15   4   5     8.83     1.18    13.78 <
 -14   4   5    36.80    31.29    13.58 <
 -13   4   5   218.06   206.57    15.35 o
 -12   4   5     3.09     0.00    11.91 <
 -11   4   5    63.98    56.19    12.40 o
 -10   4   5   124.79   112.48    13.19 o
  -9   4   5   125.18   136.10    13.19 o
  -8   4   5    75.67    60.22    12.40 o
  -7   4   5    12.41     0.00    12.40 <
  -6   4   5   136.46   140.34    10.53 o
  -5   4   5    31.51    20.07     9.84 <
  -4   4   5   176.51   183.65    10.14 o
  -3   4   5   458.91   474.10    12.11 o
  -2   4   5     0.19     1.77     9.05 <
  -1   4   5     0.70     0.00     8.86 <
   0   4   5   383.23   339.57    17.03 o
   1   4   5   172.64   191.04     9.45 o
   2   4   5   437.83   425.74    11.72 o
   3   4   5   369.04   387.88    11.72 o
   4   4   5    97.76    78.92     9.64 o
   5   4   5   244.54   236.03    11.71 o
   6   4   5    60.33    45.66    15.15 o
   7   4   5     2.38    30.21    11.41 <
   8   4   5     0.70    12.20    11.61 <
   9   4   5    31.36    24.80    11.71 <
  10   4   5     0.13    10.82    11.32 <
  11   4   5    28.71    45.66    15.55 <
  12   4   5    83.82    92.89    13.09 o
  13   4   5    13.43     4.92    16.43 <
  14   4   5    34.86    14.56    14.46 <
  15   4   5     8.15    33.06    24.40 <
  16   4   5    12.70     9.54    15.74 <
 -16   5   5     0.24     0.00    15.65 <
 -15   5   5     0.67     9.64    14.66 <
 -14   5   5    15.94    23.91    14.46 <
 -13   5   5     9.23    18.30    13.38 <
 -12   5   5     7.11    19.38    12.89 <
 -11   5   5    22.55    21.75    13.38 <
 -10   5   5    19.96    26.37    12.10 <
  -9   5   5    37.80    27.65    12.20 <
  -8   5   5     0.04     8.46    10.92 <
  -7   5   5    19.03    47.23    14.86 o
  -6   5   5     3.39     0.00    11.91 <
  -5   5   5    39.50    40.84    11.91 o
  -4   5   5    43.91    62.98    11.91 o
  -3   5   5   375.14   400.16    13.68 o
  -2   5   5   303.08   336.35    23.82 o
  -1   5   5    19.99     6.00    17.81 <
   0   5   5   251.18   260.05    12.40 o
   1   5   5    69.14    75.38    12.50 o
   2   5   5     0.32     0.00    10.82 <
   3   5   5   152.10   137.49    20.27 o
   4   5   5     1.73     7.08    11.51 <
   5   5   5     0.03    22.24    11.81 <
   6   5   5   100.24    99.78    12.99 o
   7   5   5     0.01     0.59    15.45 <
   8   5   5    20.79    28.14    13.87 <
   9   5   5     3.05     0.00    21.65 <
  10   5   5    41.60    25.98    13.09 <
  11   5   5    84.61    76.16    18.20 o
  12   5   5    21.70    41.23    15.55 <
  13   5   5    52.80    59.14    14.37 o
  14   5   5     0.00    11.71    13.97 <
  15   5   5     1.93    12.69    21.94 <
 -15   6   5     3.06     0.00    16.04 <
 -14   6   5     4.36     0.00    30.80 <
 -13   6   5     1.78     6.99    14.27 <
 -12   6   5     1.03     5.31    18.01 <
 -11   6   5   138.39   122.91    15.65 o
 -10   6   5    31.20    38.87    13.97 <
  -9   6   5    65.12    53.53    13.58 o
  -8   6   5     0.03     9.35    12.10 <
  -7   6   5    23.73    36.31    11.81 o
  -6   6   5     0.01     7.77    24.11 <
  -5   6   5    93.42    96.24    12.60 o
  -4   6   5   379.08   374.84    25.89 o
  -3   6   5   206.30   180.20    14.57 o
  -2   6   5    74.81    66.91    13.78 o
  -1   6   5   402.45   399.86    15.75 o
   0   6   5    67.90    75.48    12.79 o
   1   6   5    27.28    24.80    12.50 <
   2   6   5     3.09    28.83    18.10 <
   3   6   5     0.31    17.32    30.70 <
   4   6   5    28.20    33.46    12.10 <
   5   6   5     8.88     0.00    12.00 <
   6   6   5   151.38   193.67    14.07 o
   7   6   5   111.31   114.74    19.09 o
   8   6   5    53.22    53.24    13.68 o
   9   6   5    34.76    40.44    17.32 <
  10   6   5     2.92    12.00    14.17 <
  11   6   5    34.18    31.09    14.37 <
  12   6   5    15.53    45.46    14.37 o
  13   6   5     7.69    24.11    15.25 <
  14   6   5     2.85     0.00    16.43 <
 -13   7   5     3.29     0.00    16.53 <
 -12   7   5     7.20     0.00    15.25 <
 -11   7   5    12.05    16.33    14.86 <
 -10   7   5     9.10     8.66    14.46 <
  -9   7   5   106.89   140.23    15.84 o
  -8   7   5     0.01    20.47    30.90 <
  -7   7   5    24.44    16.24    13.78 <
  -6   7   5     0.19     0.00    14.86 <
  -5   7   5    15.55     3.35    25.68 <
  -4   7   5    12.22     4.03    12.30 <
  -3   7   5   164.31   145.65    14.47 o
  -2   7   5   174.07   154.90    17.03 o
  -1   7   5    24.67    11.81    12.99 <
   0   7   5     4.33     0.00    12.10 <
   1   7   5     8.09     0.00    12.59 <
   2   7   5     1.20     0.00    25.78 <
   3   7   5    18.61    34.14    12.40 <
   4   7   5     0.04    15.25    12.20 <
   5   7   5     0.17     0.00    38.87 <
   6   7   5     8.16     4.33    20.86 <
   7   7   5   126.70   133.93    15.15 o
   8   7   5    33.54     7.68    14.96 <
   9   7   5    68.02    58.16    15.74 o
  10   7   5    18.43    23.22    37.49 <
  11   7   5     0.00    12.50    15.94 <
  12   7   5     4.25     0.00    16.63 <
 -10   8   5     0.22     0.00    20.17 <
  -9   8   5     1.46    19.58    15.45 <
  -8   8   5    52.96    68.19    38.97 <
  -7   8   5     4.45     0.00    20.66 <
  -6   8   5    52.48    54.12    15.35 o
  -5   8   5     0.95     0.00    14.66 <
  -4   8   5     6.83    11.22    14.27 <
  -3   8   5    13.88     2.56    18.99 <
  -2   8   5     3.12    16.14    37.19 <
  -1   8   5     0.98     0.00    13.87 <
   0   8   5     0.35    10.33    13.68 <
   1   8   5     0.00    12.40    13.58 <
   2   8   5     0.00    35.82    13.58 <
   3   8   5     8.63    16.14    16.92 <
   4   8   5     1.16    11.71    13.78 <
   5   8   5     0.32     0.00    14.46 <
   6   8   5     3.74     0.00    34.54 <
   7   8   5     1.81    13.19    15.05 <
   8   8   5   181.93   173.60    19.29 o
   9   8   5     7.05    33.26    16.53 <
  -6   9   5     7.01     9.64    16.63 <
  -5   9   5    27.58     0.00    21.65 <
  -4   9   5    55.37    38.38    17.02 <
  -3   9   5     0.17     0.00    15.74 <
  -2   9   5    14.68     2.26    16.83 <
  -1   9   5     6.75     0.00    36.60 <
   0   9   5     0.42     9.64    19.97 <
   1   9   5    10.79    18.70    16.33 <
   2   9   5    23.49    11.41    15.84 <
   3   9   5    18.39    30.21    24.01 <
   4   9   5     6.20     0.00    17.02 <
   5   9   5     0.06     2.07    16.92 <
 -18   0   6    54.37    76.16    15.35 o
 -16   0   6     0.69    26.86    19.58 <
 -14   0   6    58.19    60.62    11.91 o
 -12   0   6   325.52   334.47    14.67 o
 -10   0   6    87.45    75.48    10.53 o
  -8   0   6   265.60   287.53    10.73 o
  -6   0   6  1722.45  1893.31    54.49 o
  -4   0   6   293.53   308.67     7.78 o
  -2   0   6    58.24    53.14     8.36 o
   0   0   6   104.89   119.49     6.10 o
   2   0   6    16.03    10.92     6.20 <
   4   0   6   224.34   266.18    12.50 o
   6   0   6   538.08   528.16    13.39 o
   8   0   6    78.92    71.15     9.15 o
  10   0   6   878.39   864.39    18.22 o
  12   0   6   435.12   384.70    15.36 o
  14   0   6    61.24    60.42    16.04 o
  16   0   6    92.60   123.79    14.86 o
 -19   1   6    71.27    99.88    17.32 o
 -18   1   6     2.67     0.00    15.05 <
 -17   1   6    36.35    62.29    14.17 o
 -16   1   6    12.31    21.35    12.30 <
 -15   1   6     0.28     0.00    13.19 <
 -14   1   6     0.48     2.56    11.51 <
 -13   1   6   121.96   126.95    12.50 o
 -12   1   6    36.75    32.47    11.91 <
 -11   1   6    19.39     4.23    11.81 <
 -10   1   6   100.35   115.33    10.43 o
  -9   1   6    37.48    49.69     8.86 o
  -8   1   6     1.05     0.00     8.46 <
  -7   1   6    88.65    80.11     7.77 o
  -6   1   6   959.75  1046.65    12.91 o
  -5   1   6     4.46     1.28     7.08 <
  -4   1   6    66.25    68.49     6.40 o
  -3   1   6   321.00   312.54    12.11 o
  -2   1   6     4.91     0.00     5.81 <
  -1   1   6   482.85   475.33     8.28 o
   0   1   6     8.62    13.19     5.61 <
   1   1   6   302.27   276.30     7.19 o
   2   1   6  3012.34  3011.46    21.69 o
   3   1   6  1281.07  1400.55    13.42 o
   4   1   6  2635.42  2755.55    28.78 o
   5   1   6    46.76    37.49     8.86 o
   6   1   6   261.25   225.42    12.60 o
   7   1   6    31.99    32.28     8.27 o
   8   1   6    19.70    14.46     9.45 <
   9   1   6   316.14   307.02    12.40 o
  10   1   6  1113.63  1104.69    20.00 o
  11   1   6   855.49   784.52    18.02 o
  12   1   6    16.83    14.76    19.29 <
  13   1   6    10.17    35.32    11.51 o
  14   1   6    13.82    25.98    12.59 <
  15   1   6    36.50    60.22    25.09 <
  16   1   6    10.05    24.50    13.68 <
  17   1   6    66.33    69.47    25.09 <
 -18   2   6    18.33    51.36    15.15 o
 -17   2   6     0.80    20.56    13.38 <
 -16   2   6     1.08     2.26    12.99 <
 -15   2   6    47.00    63.57    13.19 o
 -14   2   6    25.00    24.21    15.15 <
 -13   2   6    54.41    43.89    11.81 o
 -12   2   6    91.83    89.35    19.98 o
 -11   2   6   556.91   549.39    16.54 o
 -10   2   6   264.25   227.96    12.99 o
  -9   2   6     6.30     5.41    10.23 <
  -8   2   6    51.42    40.44     9.05 o
  -7   2   6   368.01   372.93    10.63 o
  -6   2   6     0.01     0.00     9.45 <
  -5   2   6   447.31   411.23    10.04 o
  -4   2   6    23.36    36.11     8.36 o
  -3   2   6  2081.98  2095.77    16.40 o
  -2   2   6    29.97    31.69     6.30 o
  -1   2   6  1689.41  1676.99    14.22 o
   0   2   6    17.07    36.51    11.71 o
   1   2   6   178.59   167.34    11.42 o
   2   2   6     6.48    14.86     6.69 <
   3   2   6  1888.84  1937.44    19.45 o
   4   2   6   983.75  1034.91    16.36 o
   5   2   6   279.26   264.90     9.55 o
   6   2   6   129.47   125.28     9.05 o
   7   2   6     0.74     0.69     9.35 <
   8   2   6     1.49     0.00    13.87 <
   9   2   6   198.58   174.10    13.19 o
  10   2   6   348.96   341.17    14.57 o
  11   2   6   886.86   872.56    19.70 o
  12   2   6    23.60    13.97    12.00 <
  13   2   6   172.32   164.74    14.17 o
  14   2   6    77.48    65.14    13.87 o
  15   2   6     1.83     5.02    13.19 <
  16   2   6    36.27    53.82    14.76 o
  17   2   6    21.02    39.36    15.45 <
 -18   3   6     5.09     0.00    15.94 <
 -17   3   6     1.21    13.19    14.37 <
 -16   3   6     9.98     6.89    13.78 <
 -15   3   6     3.30     4.82    13.58 <
 -14   3   6   105.80   121.63    13.68 o
 -13   3   6   148.57   138.17    14.17 o
 -12   3   6    16.06    10.53    11.91 <
 -11   3   6    82.10   102.83    12.20 o
 -10   3   6   486.93   478.07    15.65 o
  -9   3   6   311.68   296.38    13.68 o
  -8   3   6   176.35   169.87    10.92 o
  -7   3   6    44.29    55.30     9.15 o
  -6   3   6    78.42    83.84     8.96 o
  -5   3   6   310.02   287.16    10.14 o
  -4   3   6  1146.96  1163.59    14.69 o
  -3   3   6    24.16    10.92     8.17 <
  -2   3   6   185.19   171.36    11.71 o
  -1   3   6   262.01   271.50     9.06 o
   0   3   6   380.52   402.71    73.75 o
   1   3   6  1564.35  1517.46    19.53 o
   2   3   6   229.93   232.80     8.96 o
   3   3   6     0.39     6.59     7.97 <
   4   3   6   306.35   324.36    10.43 o
   5   3   6   226.40   227.76    18.41 o
   6   3   6    69.38    61.60    11.71 o
   7   3   6    40.15    21.55    10.33 <
   8   3   6   142.87   150.57    12.89 o
   9   3   6     5.36    25.88    11.41 <
  10   3   6   128.43   138.17    12.60 o
  11   3   6    61.47    43.79    12.40 o
  12   3   6    25.09    23.62    12.30 <
  13   3   6    18.37    31.98    12.69 <
  14   3   6     1.65     0.00    13.09 <
  15   3   6     2.77    14.76    16.14 <
  16   3   6     2.18     0.30    14.66 <
  17   3   6     1.91     0.00    25.58 <
 -17   4   6    38.92    50.38    16.43 o
 -16   4   6    20.72    61.79    14.37 o
 -15   4   6   101.67   111.39    15.06 o
 -14   4   6   124.69   140.82    15.15 o
 -13   4   6   161.50   182.94    14.66 o
 -12   4   6    14.55     0.00    12.20 <
 -11   4   6     2.38     2.76    11.61 <
 -10   4   6    19.10    12.89    13.38 <
  -9   4   6     0.75     0.00    11.51 <
  -8   4   6     0.46     0.00    11.61 <
  -7   4   6    10.63     0.00    11.51 <
  -6   4   6     1.23    16.24    10.13 <
  -5   4   6   294.77   320.40    12.01 o
  -4   4   6   117.13   130.99    11.71 o
  -3   4   6    28.97    32.77     9.15 o
  -2   4   6    75.56   110.61     9.25 o
  -1   4   6    56.86    64.46     8.76 o
   0   4   6    39.20    19.19    39.85 <
   1   4   6    10.69    24.80     8.95 <
   2   4   6   560.05   585.32    13.20 o
   3   4   6   126.78   126.76    10.23 o
   4   4   6     1.78     0.00    10.23 <
   5   4   6   566.03   584.48    21.37 o
   6   4   6    51.90    65.34    11.41 o
   7   4   6   116.06   105.99    12.69 o
   8   4   6    39.74    30.70    12.10 <
   9   4   6    21.24    14.96    11.71 <
  10   4   6     0.01     0.00    11.61 <
  11   4   6    13.12     2.76    15.55 <
  12   4   6    29.11    21.65    14.27 <
  13   4   6    18.13    25.68    13.38 <
  14   4   6     8.89    40.74    13.58 o
  15   4   6     4.86     0.00    15.15 <
  16   4   6    10.64    27.16    16.24 <
 -16   5   6     3.82    21.55    16.14 <
 -15   5   6    30.13    30.01    28.34 <
 -14   5   6    34.97    41.23    14.76 <
 -13   5   6    16.70    11.51    13.58 <
 -12   5   6     0.14    10.23    12.99 <
 -11   5   6     4.77     7.28    12.00 <
 -10   5   6    84.76    93.88    15.65 o
  -9   5   6   168.80   146.14    13.58 o
  -8   5   6    12.18    24.21    11.22 <
  -7   5   6     7.87     0.00    11.61 <
  -6   5   6    44.72    36.21    12.30 <
  -5   5   6    34.35    38.18    12.20 o
  -4   5   6   154.77   149.10    12.99 o
  -3   5   6    54.35    43.99    11.91 o
  -2   5   6    45.32    43.59    10.53 o
  -1   5   6   171.89   149.30    12.70 o
   0   5   6   290.61   288.60    24.80 o
   1   5   6    86.31    94.08    11.91 o
   2   5   6    12.87    28.54    11.32 <
   3   5   6   110.41   102.64    16.43 o
   4   5   6     6.77    17.71    11.91 <
   5   5   6    31.84    42.21    11.91 o
   6   5   6     3.96    27.65    11.22 <
   7   5   6   182.12   190.82    21.75 o
   8   5   6   294.95   270.86    15.35 o
   9   5   6   140.37   145.65    32.47 o
  10   5   6    33.01    55.20    13.28 o
  11   5   6     1.40     0.00    13.19 <
  12   5   6     3.48     0.00    18.01 <
  13   5   6     4.23    16.63    15.25 <
  14   5   6     0.19     6.20    14.86 <
  15   5   6     1.98     0.00    16.33 <
 -14   6   6     5.55     4.72    22.73 <
 -13   6   6     0.02     0.00    14.96 <
 -12   6   6     9.93    11.71    13.87 <
 -11   6   6     1.16     0.00    13.58 <
 -10   6   6   115.47   106.08    14.86 o
  -9   6   6    38.49    37.39    13.58 <
  -8   6   6    17.82     0.00    12.89 <
  -7   6   6    23.15    46.44    11.91 o
  -6   6   6     5.42    11.81    11.81 <
  -5   6   6     0.04     9.35    11.51 <
  -4   6   6   511.67   498.83    17.13 o
  -3   6   6  1239.95  1120.16    22.27 o
  -2   6   6  1510.50  1385.48    23.75 o
  -1   6   6   155.02   123.90    14.37 o
   0   6   6     0.99     0.00    29.91 <
   1   6   6    54.63    66.13    13.58 o
   2   6   6    40.62    31.29    12.30 <
   3   6   6   120.10   140.82    12.79 o
   4   6   6   140.43   145.65    13.09 o
   5   6   6     5.43     0.00    11.91 <
   6   6   6     1.57     9.84    11.91 <
   7   6   6     0.00    24.50    13.38 <
   8   6   6   123.40   119.27    24.80 o
   9   6   6   101.67    86.60    14.76 o
  10   6   6    73.58    64.36    14.66 o
  11   6   6     5.79    15.45    14.17 <
  12   6   6     4.09     0.00    15.25 <
  13   6   6    12.78    28.63    16.04 <
 -12   7   6     0.21     0.00    16.43 <
 -11   7   6     7.90    27.45    15.15 <
 -10   7   6    42.44    39.85    15.06 <
  -9   7   6     1.13     0.59    13.97 <
  -8   7   6     4.97    13.28    13.48 <
  -7   7   6     0.88    29.72    13.48 <
  -6   7   6     0.10    11.32    13.19 <
  -5   7   6    22.57    22.53    13.78 <
  -4   7   6    68.57    98.70    13.87 o
  -3   7   6    30.52    22.53    12.89 <
  -2   7   6     2.85    12.59    12.40 <
  -1   7   6     3.51     0.20    12.59 <
   0   7   6    13.07    25.88    12.89 <
   1   7   6    44.35    54.02    20.86 <
   2   7   6     3.90     0.00    13.09 <
   3   7   6    70.20    80.00    13.78 o
   4   7   6    43.76    43.39    38.67 <
   5   7   6     6.35    11.22    13.09 <
   6   7   6     3.03     7.28    13.38 <
   7   7   6     9.14    12.89    13.87 <
   8   7   6     0.73    25.58    14.07 <
   9   7   6    26.66    13.68    14.96 <
  10   7   6    47.91    31.59    20.57 <
  11   7   6     6.42     3.15    57.86 <
 -10   8   6    14.37     9.05    16.73 <
  -9   8   6     1.25     7.97    20.47 <
  -8   8   6     1.41     8.66    20.56 <
  -7   8   6    11.98    10.63    15.35 <
  -6   8   6     1.96    24.01    23.62 <
  -5   8   6     5.99     1.67    18.60 <
  -4   8   6   708.22   625.85    59.96 o
  -3   8   6     0.10     0.00    14.66 <
  -2   8   6    57.54    34.74    14.96 <
  -1   8   6    25.83    55.30    13.87 o
   0   8   6    13.05     0.00    14.86 <
   1   8   6    53.28    43.10    14.86 <
   2   8   6    50.58    67.50    14.86 o
   3   8   6     1.46     0.00    13.78 <
   4   8   6     1.59     4.43    14.76 <
   5   8   6     2.36     0.00    14.86 <
   6   8   6     0.61    20.66    17.91 <
   7   8   6     7.03    18.30    24.89 <
   8   8   6     3.05     8.17    16.33 <
   9   8   6    19.36    31.78    21.84 <
  -5   9   6     0.05     9.05    16.24 <
  -4   9   6     0.00    26.27    16.33 <
  -3   9   6    41.70    46.44    17.22 <
  -2   9   6    68.45    41.23    17.32 <
  -1   9   6    11.65     6.99    16.24 <
   0   9   6     5.22    20.57    15.74 <
   1   9   6     6.09     7.18    17.12 <
   2   9   6     2.63     0.00    16.63 <
   3   9   6     0.04     6.00    16.43 <
   4   9   6    11.99     0.00    17.02 <
 -18   0   7    64.17   101.06    15.94 o
 -16   0   7     0.62     0.00    18.70 <
 -14   0   7     8.12     1.87    11.91 <
 -12   0   7  3520.90  3562.64    38.51 o
 -10   0   7     3.29    10.04    10.04 <
  -8   0   7   321.80   336.18    18.70 o
  -6   0   7   893.40   854.58    12.42 o
  -4   0   7  3372.84  3535.67    32.69 o
  -2   0   7  1696.77  1734.54    14.02 o
   0   0   7  3640.45  3682.96    21.03 o
   2   0   7  3632.33  3721.85    22.40 o
   4   0   7    27.61    30.21     8.27 o
   6   0   7    16.12    27.55     8.27 o
   8   0   7   895.39   865.00    19.70 o
  10   0   7   169.35   180.39    13.58 o
  12   0   7   316.37   319.19    29.63 o
  14   0   7   229.24   222.12    15.06 o
  16   0   7     4.65    43.29    14.17 o
 -18   1   7     2.15     0.00    17.02 <
 -17   1   7     7.05     0.00    13.68 <
 -16   1   7    43.95    27.85    14.27 <
 -15   1   7   141.62   154.11    14.47 o
 -14   1   7   208.06   233.93    14.17 o
 -13   1   7   554.12   548.85    16.74 o
 -12   1   7   209.29   197.52    18.60 o
 -11   1   7   987.18  1027.68    33.39 o
 -10   1   7   142.31   107.66    11.81 o
  -9   1   7   111.84   100.08    10.04 o
  -8   1   7   308.25   338.92    10.83 o
  -7   1   7   459.27   495.08    11.03 o
  -6   1   7   553.59   540.79    13.98 o
  -5   1   7  3922.34  4242.32    25.56 o
  -4   1   7  1556.48  1606.32    14.90 o
  -3   1   7   393.50   372.43    14.28 o
  -2   1   7     0.30     9.15     6.49 <
  -1   1   7    57.78    54.81     6.40 o
   0   1   7  1145.36  1231.75    12.63 o
   1   1   7  3022.30  3255.92    25.44 o
   2   1   7   232.92   220.31     7.97 o
   3   1   7   176.94   183.57    10.93 o
   4   1   7   775.80   840.44    12.22 o
   5   1   7     0.61     0.00     7.77 <
   6   1   7     0.00     0.00     8.56 <
   7   1   7     7.76    12.89    13.38 <
   8   1   7   216.26   221.16    11.02 o
   9   1   7   628.42   598.19    16.15 o
  10   1   7   311.80   311.43    14.37 o
  11   1   7    98.43   129.11    13.19 o
  12   1   7    49.17    39.46    12.00 o
  13   1   7     8.01     0.00    12.20 <
  14   1   7     1.61     0.00    15.25 <
  15   1   7    13.73    14.07    13.38 <
  16   1   7     7.65    17.71    19.68 <
  17   1   7    41.45    62.78    16.04 o
 -18   2   7    34.40    35.42    15.74 <
 -17   2   7    35.42    33.26    15.65 <
 -16   2   7     4.31     7.18    13.19 <
 -15   2   7    17.33    32.27    12.89 <
 -14   2   7     1.87     3.44    11.91 <
 -13   2   7    72.34    85.91    12.50 o
 -12   2   7    60.85    69.87    11.71 o
 -11   2   7   244.55   254.03    13.78 o
 -10   2   7     0.71     0.00    11.51 <
  -9   2   7   139.27   147.62    10.92 o
  -8   2   7   761.97   767.08    14.58 o
  -7   2   7    22.93    27.55     8.86 o
  -6   2   7     0.46     0.00     8.17 <
  -5   2   7   102.67   110.81    10.43 o
  -4   2   7    51.57    60.22     7.38 o
  -3   2   7   720.16   682.37    16.06 o
  -2   2   7   397.98   396.44     9.45 o
  -1   2   7    46.12    66.72     7.09 o
   0   2   7     0.28     0.00    14.76 <
   1   2   7   468.30   491.32    15.56 o
   2   2   7   713.07   741.66    11.72 o
   3   2   7  1521.01  1585.34    16.08 o
   4   2   7     3.68     0.00     8.07 <
   5   2   7     7.71    18.99     7.87 <
   6   2   7     0.13     0.00     9.64 <
   7   2   7    50.06    49.00     9.45 o
   8   2   7    10.45     5.90    10.82 <
   9   2   7   270.37   236.22    14.37 o
  10   2   7     0.30     4.53    11.22 <
  11   2   7    85.11    89.06    11.81 o
  12   2   7    10.59     0.00    12.20 <
  13   2   7    39.06    38.08    12.99 <
  14   2   7     0.64    22.53    12.79 <
  15   2   7    18.56    18.40    13.97 <
  16   2   7     4.63     0.00    15.05 <
  17   2   7    45.35    68.78    16.43 o
 -18   3   7     0.82     0.00    15.45 <
 -17   3   7     2.42     7.67    14.17 <
 -16   3   7     3.30     5.12    14.07 <
 -15   3   7    23.08    12.40    13.97 <
 -14   3   7    65.91    69.67    14.17 o
 -13   3   7     7.11    11.22    12.30 <
 -12   3   7    77.25    63.67    12.69 o
 -11   3   7     0.53     0.00    11.12 <
 -10   3   7    17.18    32.18    24.21 <
  -9   3   7   169.55   213.66    13.29 o
  -8   3   7   208.67   214.36    11.81 o
  -7   3   7     1.72     1.77    10.53 <
  -6   3   7   177.22   197.43    10.43 o
  -5   3   7   427.39   413.12    11.52 o
  -4   3   7   181.98   160.82     9.45 o
  -3   3   7   159.58   162.20     8.86 o
  -2   3   7    89.11    85.42     8.17 o
  -1   3   7   109.36    88.87     8.37 o
   0   3   7     8.87    12.89     8.27 <
   1   3   7    39.69    59.53     8.07 o
   2   3   7   153.61   155.70     8.96 o
   3   3   7   181.68   197.34     9.65 o
   4   3   7    32.60    46.15     8.86 o
   5   3   7     8.07     6.99     9.84 <
   6   3   7   199.37   251.17    26.28 o
   7   3   7   152.41   148.11    12.70 o
   8   3   7     1.40    10.23    11.41 <
   9   3   7    49.05    77.34    24.11 o
  10   3   7    70.69    74.88    36.02 <
  11   3   7     0.02     0.00    16.53 <
  12   3   7     0.52     7.28    12.20 <
  13   3   7    41.91    52.84    13.58 o
  14   3   7     0.04     5.12    13.38 <
  15   3   7     0.33     2.16    13.87 <
  16   3   7     8.62    38.57    14.27 <
 -17   4   7     0.00     0.00    18.01 <
 -16   4   7     0.99     0.00    15.05 <
 -15   4   7     4.89    25.29    19.97 <
 -14   4   7    19.27     0.00    14.07 <
 -13   4   7    58.08    52.55    23.62 <
 -12   4   7    23.01    30.90    12.50 <
 -11   4   7   178.76   154.61    13.68 o
 -10   4   7   132.31   151.85    12.50 o
  -9   4   7    19.08    17.51    11.71 <
  -8   4   7    23.59    27.95    11.71 <
  -7   4   7    13.09    11.91    11.32 <
  -6   4   7     1.03     0.00    10.92 <
  -5   4   7    17.41     7.18    10.63 <
  -4   4   7    90.42    78.14    10.43 o
  -3   4   7     0.96     0.00    21.65 <
  -2   4   7    30.77     8.17    10.23 <
  -1   4   7    44.32    66.72    17.42 o
   0   4   7    51.37    52.35    38.77 <
   1   4   7    33.88    13.68    10.14 <
   2   4   7    47.91    60.32     9.64 o
   3   4   7    22.30    37.29     9.54 o
   4   4   7    52.84    51.56    10.23 o
   5   4   7   705.28   668.56    17.14 o
   6   4   7   216.71   238.77    14.27 o
   7   4   7   139.33   151.95    12.99 o
   8   4   7     0.12     0.00    22.04 <
   9   4   7    26.92    20.07    11.91 <
  10   4   7    28.97    46.84    12.00 o
  11   4   7    13.38    13.78    12.79 <
  12   4   7     0.08     0.00    18.30 <
  13   4   7     7.68    32.08    13.28 <
  14   4   7     0.48     7.18    14.07 <
  15   4   7     0.02     0.00    15.45 <
 -16   5   7    29.01    20.66    16.24 <
 -15   5   7     5.21     0.00    17.42 <
 -14   5   7    52.04    79.70    15.35 o
 -13   5   7    53.03    53.83    18.40 <
 -12   5   7     8.12     4.43    13.28 <
 -11   5   7     0.86    12.20    12.69 <
 -10   5   7    60.88    70.16    21.16 o
  -9   5   7    37.50    48.90    32.28 <
  -8   5   7    12.31    13.38    11.51 <
  -7   5   7    18.38    20.27    11.22 <
  -6   5   7    14.61    29.22    15.94 <
  -5   5   7    18.94    37.00    11.91 o
  -4   5   7   106.22   104.21    12.60 o
  -3   5   7   124.41    95.65    12.89 o
  -2   5   7   125.23   148.99    12.79 o
  -1   5   7    60.08    63.86    12.79 o
   0   5   7     5.43     0.00    23.71 <
   1   5   7     0.47     5.51    11.41 <
   2   5   7   223.04   231.19    13.98 o
   3   5   7   229.75   216.33    13.88 o
   4   5   7   271.19   227.85    14.17 o
   5   5   7    22.11    26.57    16.43 <
   6   5   7   169.01   179.80    13.29 o
   7   5   7   193.85   193.98    25.88 o
   8   5   7   109.38   115.92    13.88 o
   9   5   7     0.10    17.02    12.40 <
  10   5   7     0.71     0.00    13.19 <
  11   5   7     0.93    25.39    20.76 <
  12   5   7     0.00     9.25    13.87 <
  13   5   7    20.32    27.85    15.35 <
  14   5   7     1.27     2.36    34.24 <
 -14   6   7    28.84    31.78    31.39 <
 -13   6   7     6.35     0.00    16.04 <
 -12   6   7     2.69     6.00    14.07 <
 -11   6   7     5.90     0.00    28.73 <
 -10   6   7     6.44     5.90    26.37 <
  -9   6   7     1.48     0.00    20.86 <
  -8   6   7    24.09    24.89    12.79 <
  -7   6   7    36.55    46.94    12.79 o
  -6   6   7   126.00   126.26    14.56 o
  -5   6   7     4.97    10.23    11.91 <
  -4   6   7    31.16    26.17    12.60 <
  -3   6   7     2.11    22.24    11.41 <
  -2   6   7    14.76    24.50    26.57 <
  -1   6   7    27.13     0.00    18.60 <
   0   6   7    36.02    30.31    12.40 <
   1   6   7     0.11     0.00    11.61 <
   2   6   7     9.32    20.07    11.61 <
   3   6   7     0.51     0.30    11.61 <
   4   6   7     3.05    15.25    19.58 <
   5   6   7    70.82    57.27    18.01 o
   6   6   7    12.99     9.74    12.59 <
   7   6   7    83.57    92.01    16.24 o
   8   6   7   188.21   186.29    16.53 o
   9   6   7    46.13    13.38    14.96 <
  10   6   7     0.23     7.77    16.04 <
  11   6   7     0.14     0.00    21.65 <
  12   6   7     9.81    10.04    15.55 <
  13   6   7    18.75    25.49    31.68 <
 -12   7   7     0.00     0.00    25.19 <
 -11   7   7     6.10     7.58    15.25 <
 -10   7   7     0.57     0.00    15.05 <
  -9   7   7     0.00     7.18    13.87 <
  -8   7   7     2.59     0.00    43.29 <
  -7   7   7    22.06    13.68    14.17 <
  -6   7   7   151.47   162.28    15.65 o
  -5   7   7   139.17   130.10    15.65 o
  -4   7   7    13.47    27.55    13.28 <
  -3   7   7    19.97    31.00    15.84 <
  -2   7   7   112.81    94.17    14.56 o
  -1   7   7    32.55    13.09    15.06 <
   0   7   7   135.20   130.39    14.56 o
   1   7   7    90.03    93.58    21.26 o
   2   7   7    21.00     4.82    13.87 <
   3   7   7    53.12    53.43    13.58 o
   4   7   7    16.20    28.93    13.19 <
   5   7   7     0.76    20.86    12.79 <
   6   7   7     0.05     4.13    13.19 <
   7   7   7     7.70    19.48    32.47 <
   8   7   7     1.45    14.46    25.68 <
   9   7   7     0.61     0.00    15.05 <
  10   7   7     0.33    14.66    15.84 <
  11   7   7    18.70     0.00    17.22 <
  -9   8   7     1.27    36.90    15.94 <
  -8   8   7     5.57     6.40    20.17 <
  -7   8   7     7.69    18.30    16.73 <
  -6   8   7     6.80     0.00    15.65 <
  -5   8   7    51.36    96.83    16.04 o
  -4   8   7   165.60   138.56    18.70 o
  -3   8   7    36.82    53.43    15.25 o
  -2   8   7    93.49    93.98    16.04 o
  -1   8   7    17.82    29.91    28.04 <
   0   8   7    16.89     0.00    30.11 <
   1   8   7    81.95    92.30    16.14 o
   2   8   7    38.46    47.03    15.45 o
   3   8   7     9.58     4.72    14.86 <
   4   8   7     0.00    15.45    16.04 <
   5   8   7     9.67     0.00    15.35 <
   6   8   7     0.05    16.92    15.45 <
   7   8   7     0.81    27.65    15.55 <
   8   8   7    30.53     0.00    38.38 <
  -4   9   7    96.45   109.52    28.93 o
  -3   9   7     1.60    26.27    16.53 <
  -2   9   7    18.04    13.19    17.22 <
  -1   9   7     1.90     0.00    16.83 <
   0   9   7     0.38     0.00    16.92 <
   1   9   7    37.11    41.43    17.32 <
   2   9   7    92.32    90.83    18.20 o
   3   9   7    24.79    42.02    17.42 <
 -18   0   8    32.93    33.95    29.52 <
 -16   0   8    22.75    27.16    13.48 <
 -14   0   8     4.27     0.00    11.91 <
 -12   0   8   649.83   655.45    40.47 o
 -10   0   8   157.81   151.07    12.89 o
  -8   0   8    38.65    18.60     9.74 <
  -6   0   8    42.83    20.37    11.91 <
  -4   0   8  1922.49  1968.57    35.94 o
  -2   0   8  1074.89  1136.94    24.16 o
   0   0   8    42.28    17.32     7.18 <
   2   0   8  3663.89  3896.22    24.27 o
   4   0   8    73.48    43.20    16.24 <
   6   0   8   289.20   315.58    17.32 o
   8   0   8  1015.37  1037.06    18.62 o
  10   0   8  2037.53  1981.11    25.44 o
  12   0   8   314.18   332.08    21.95 o
  14   0   8    17.04    13.48    13.09 <
  16   0   8   138.15   150.76    17.71 o
 -18   1   8    21.78    35.32    15.35 <
 -17   1   8     6.91    28.04    13.97 <
 -16   1   8     7.14     0.00    13.68 <
 -15   1   8    14.27     0.00    13.19 <
 -14   1   8    28.14    49.89    12.00 o
 -13   1   8    10.26    30.60    15.05 <
 -12   1   8   132.47   117.89    18.80 o
 -11   1   8   496.53   482.99    25.50 o
 -10   1   8    94.08    94.08    11.81 o
  -9   1   8     0.27     0.00    10.23 <
  -8   1   8     0.86     0.00    14.56 <
  -7   1   8     6.42     9.64    14.76 <
  -6   1   8   697.00   712.55    12.61 o
  -5   1   8   609.96   667.98    11.92 o
  -4   1   8    36.49    43.30    10.23 o
  -3   1   8   186.05   227.08     8.37 o
  -2   1   8    12.20     7.87     7.18 <
  -1   1   8  1405.23  1526.57    14.80 o
   0   1   8  1866.04  1974.32    26.56 o
   1   1   8     0.58     1.87     7.18 <
   2   1   8  1937.16  1901.48    30.21 o
   3   1   8  2359.39  2497.12    19.26 o
   4   1   8    96.26   104.51     8.07 o
   5   1   8   229.10   239.77    14.27 o
   6   1   8    17.96    19.19     8.86 <
   7   1   8    47.37    42.02    14.07 <
   8   1   8   407.06   430.49    21.46 o
   9   1   8  1598.91  1578.45    22.67 o
  10   1   8   162.99   177.04    12.99 o
  11   1   8   153.32   160.61    14.96 o
  12   1   8    23.24    22.04    16.43 <
  13   1   8     1.36     6.99    12.40 <
  14   1   8    85.01    70.16    14.07 o
  15   1   8    25.09    24.01    14.27 <
  16   1   8    24.75    59.53    14.86 o
  17   1   8    71.90    92.30    28.73 o
 -18   2   8     0.96     0.00    15.84 <
 -17   2   8     1.20    30.60    16.24 <
 -16   2   8     0.01     0.00    13.87 <
 -15   2   8    11.00     3.44    12.99 <
 -14   2   8     4.15     2.56    12.10 <
 -13   2   8   185.26   181.47    22.24 o
 -12   2   8     0.18     0.00    11.32 <
 -11   2   8    21.00    15.65    11.22 <
 -10   2   8     2.18    13.58    11.12 <
  -9   2   8    75.49    95.55    13.19 o
  -8   2   8    19.38    10.53    10.23 <
  -7   2   8   214.85   231.89    14.17 o
  -6   2   8     6.61    27.75     8.27 o
  -5   2   8   405.76   446.20    11.32 o
  -4   2   8    39.25    36.41    12.30 <
  -3   2   8    59.97    49.50     7.68 o
  -2   2   8    23.43    11.32    18.50 <
  -1   2   8    28.45    18.70     7.38 <
   0   2   8     0.03     6.49     7.48 <
   1   2   8    10.26     0.00     7.77 <
   2   2   8   145.90   182.86     8.76 o
   3   2   8     1.50     7.18     8.27 <
   4   2   8   209.95   204.04    10.04 o
   5   2   8   955.49   953.32    15.17 o
   6   2   8    66.68    38.57    13.28 <
   7   2   8    30.16    38.38     9.94 o
   8   2   8     9.91    26.57    11.61 <
   9   2   8   319.58   352.67    14.47 o
  10   2   8    79.16   110.02    31.69 o
  11   2   8   269.70   253.53    19.29 o
  12   2   8    57.25    59.53    12.60 o
  13   2   8     6.93     0.00    20.17 <
  14   2   8     2.62    15.94    12.79 <
  15   2   8    57.10    55.79    15.15 o
  16   2   8    25.44    39.06    16.04 <
 -17   3   8     1.10     6.10    21.55 <
 -16   3   8     1.94     0.00    38.47 <
 -15   3   8    16.15    12.40    27.16 <
 -14   3   8     9.04     9.64    13.19 <
 -13   3   8    40.87    26.76    12.79 <
 -12   3   8    32.41    33.55    12.20 <
 -11   3   8    67.40    43.99    12.50 o
 -10   3   8    63.28    54.22    12.01 o
  -9   3   8    38.75    47.13    11.91 o
  -8   3   8     3.94    10.04    12.00 <
  -7   3   8    66.34    70.06    11.32 o
  -6   3   8    90.03    86.70    12.30 o
  -5   3   8    12.55    35.13     8.95 o
  -4   3   8   214.74   181.60    10.14 o
  -3   3   8    20.87    23.52     8.86 <
  -2   3   8    16.90     4.13     9.05 <
  -1   3   8   107.98   113.08     8.76 o
   0   3   8   253.92   249.33    16.34 o
   1   3   8   184.58   199.01     9.65 o
   2   3   8    34.16    55.40     8.56 o
   3   3   8    94.65    92.11    13.29 o
   4   3   8   226.61   219.49    11.22 o
   5   3   8    20.05    29.42    13.09 <
   6   3   8   238.50   226.18    18.80 o
   7   3   8   646.93   653.52    17.23 o
   8   3   8   343.07   314.69    14.67 o
   9   3   8    75.05   108.44    27.85 o
  10   3   8    58.42    62.78    12.50 o
  11   3   8    47.42    57.27    12.40 o
  12   3   8    31.69    54.32    13.19 o
  13   3   8     0.53     0.00    13.48 <
  14   3   8     4.13    16.83    13.87 <
  15   3   8     2.93    38.37    14.07 <
  16   3   8     0.92    13.68    15.35 <
 -16   4   8    21.99    33.95    15.25 <
 -15   4   8     6.24     0.00    14.27 <
 -14   4   8    32.85    39.16    13.68 <
 -13   4   8   126.68   120.75    32.77 o
 -12   4   8     8.89    28.63    22.73 <
 -11   4   8    17.53    35.03    19.97 <
 -10   4   8    50.93    52.64    12.01 o
  -9   4   8    22.67    27.35    12.30 <
  -8   4   8    37.46    18.11    11.91 <
  -7   4   8   110.73   118.19    12.40 o
  -6   4   8   130.52   140.43    17.12 o
  -5   4   8    18.15    13.28    11.41 <
  -4   4   8    64.24    74.10    10.33 o
  -3   4   8    36.75    42.02     9.84 o
  -2   4   8   233.45   203.64    11.32 o
  -1   4   8     0.13     0.00     9.94 <
   0   4   8     2.65     1.87    10.53 <
   1   4   8    16.25    23.42    10.63 <
   2   4   8    69.94    83.05    10.63 o
   3   4   8    29.63    55.01    11.51 o
   4   4   8    29.84    12.00    19.78 <
   5   4   8    29.23    24.50    12.20 <
   6   4   8    16.76     0.00    11.61 <
   7   4   8   190.65   175.67    13.58 o
   8   4   8   280.70   250.68    14.37 o
   9   4   8   263.72   260.12    15.75 o
  10   4   8     3.49     6.99    11.71 <
  11   4   8     0.50    11.81    16.33 <
  12   4   8    22.65    11.32    14.07 <
  13   4   8     9.36    20.47    13.68 <
  14   4   8    10.74    18.70    21.65 <
  15   4   8     0.52    17.51    15.55 <
 -15   5   8     4.71     8.95    26.27 <
 -14   5   8    60.09    73.51    37.98 <
 -13   5   8    43.30    33.36    14.86 <
 -12   5   8    10.53    32.77    13.48 <
 -11   5   8    26.22     4.03    13.68 <
 -10   5   8    42.00    15.94    12.89 <
  -9   5   8    30.21    38.38    16.53 <
  -8   5   8     0.09     0.00    11.91 <
  -7   5   8     0.44     0.00    11.61 <
  -6   5   8    37.34    24.40    22.63 <
  -5   5   8   228.89   206.58    14.17 o
  -4   5   8     0.19     0.00    11.91 <
  -3   5   8    13.36    16.14    11.81 <
  -2   5   8     0.72     0.00    11.81 <
  -1   5   8    43.12    38.57    20.47 <
   0   5   8    62.67    37.69    68.59 <
   1   5   8   101.81    90.63    12.99 o
   2   5   8     0.84     9.25    11.71 <
   3   5   8    14.57     4.23    12.00 <
   4   5   8     3.44    12.40    11.12 <
   5   5   8    16.63     0.00    11.71 <
   6   5   8     0.01     0.00    13.38 <
   7   5   8    20.33    33.95    12.40 <
   8   5   8    18.04     6.79    12.79 <
   9   5   8    98.75   111.89    15.06 o
  10   5   8    11.53     1.28    16.24 <
  11   5   8     1.13     0.00    14.46 <
  12   5   8     2.74    11.91    15.74 <
  13   5   8     7.97     0.00    16.24 <
  14   5   8     2.90     0.00    18.50 <
 -14   6   8   105.81   155.97    26.08 o
 -13   6   8     0.14    12.59    15.15 <
 -12   6   8    21.33     1.87    24.50 <
 -11   6   8     0.47     0.00    14.37 <
 -10   6   8     0.76     0.00    13.68 <
  -9   6   8     6.94     0.00    13.09 <
  -8   6   8     0.77     0.00    12.50 <
  -7   6   8    16.04     3.94    32.57 <
  -6   6   8    82.68    73.11    19.48 o
  -5   6   8   375.11   398.54    17.23 o
  -4   6   8   677.66   673.95    19.40 o
  -3   6   8    32.99    25.78    14.27 <
  -2   6   8    43.13    44.67    12.60 o
  -1   6   8    38.71     0.00    12.60 <
   0   6   8   155.65   130.89    19.49 o
   1   6   8   226.24   247.32    14.96 o
   2   6   8    13.37    12.79    21.55 <
   3   6   8     1.44     0.00    11.91 <
   4   6   8    13.12    25.39    12.59 <
   5   6   8    26.87    13.09    29.32 <
   6   6   8    11.14    21.25    13.28 <
   7   6   8    28.47    21.45    13.87 <
   8   6   8     0.94     0.00    13.58 <
   9   6   8     4.97    19.19    13.48 <
  10   6   8    11.96     3.64    14.46 <
  11   6   8     0.25     0.00    15.35 <
  12   6   8    12.25    26.17    33.36 <
 -12   7   8     0.00     0.00    29.32 <
 -11   7   8    36.31    43.98    15.94 <
 -10   7   8     7.04     0.00    15.55 <
  -9   7   8     0.01    17.12    14.56 <
  -8   7   8     2.17     0.00    13.87 <
  -7   7   8     0.16    12.59    14.86 <
  -6   7   8    21.70    29.81    23.12 <
  -5   7   8    20.22    22.63    14.17 <
  -4   7   8   228.01   221.24    18.21 o
  -3   7   8   143.50   164.44    16.73 o
  -2   7   8     1.37     0.00    14.46 <
  -1   7   8    56.56    54.32    20.07 <
   0   7   8    61.31    36.21    25.49 <
   1   7   8     5.60    14.37    14.86 <
   2   7   8    39.40    25.09    36.70 <
   3   7   8    23.78    36.21    14.66 <
   4   7   8     0.22    13.38    13.38 <
   5   7   8     0.04     8.27    18.30 <
   6   7   8     2.49     0.00    13.68 <
   7   7   8     3.64     0.00    15.05 <
   8   7   8     0.12    16.73    14.56 <
   9   7   8     2.15    19.09    17.02 <
  10   7   8     0.02    17.32    15.65 <
  -9   8   8     2.57    18.99    16.14 <
  -8   8   8     2.22    10.43    15.84 <
  -7   8   8     1.30    19.38    15.45 <
  -6   8   8     6.55    21.75    15.45 <
  -5   8   8   127.94   122.61    17.02 o
  -4   8   8   177.16   135.61    26.77 o
  -3   8   8   125.58   130.19    18.30 o
  -2   8   8   201.90   167.20    17.12 o
  -1   8   8     0.87     4.82    14.86 <
   0   8   8    28.11    35.72    17.81 <
   1   8   8    16.49    55.79    14.56 o
   2   8   8     9.72     0.00    15.15 <
   3   8   8    50.63    58.06    15.06 o
   4   8   8     1.28    18.10    14.66 <
   5   8   8     0.03     0.00    15.55 <
   6   8   8     2.49     0.00    17.81 <
   7   8   8     0.45     0.00    16.73 <
  -2   9   8     0.45     0.00    17.42 <
  -1   9   8     2.33     0.00    16.24 <
   0   9   8     3.91    11.22    47.33 <
 -18   0   9    47.40    41.23    16.83 <
 -16   0   9    36.77    59.14    16.92 o
 -14   0   9    21.89    45.07    12.60 o
 -12   0   9   251.64   254.42    13.98 o
 -10   0   9    11.82     9.35    16.63 <
  -8   0   9   283.40   293.33    21.16 o
  -6   0   9   179.93   184.05     9.74 o
  -4   0   9   181.57   189.57     8.66 o
  -2   0   9   305.69   323.20     9.35 o
   0   0   9   522.53   592.38    10.93 o
   2   0   9  2635.45  2786.04    20.55 o
   4   0   9    53.15    39.56     8.46 o
   6   0   9   122.95   126.07    11.22 o
   8   0   9   210.77   226.56    13.29 o
  10   0   9    60.50    72.62    11.41 o
  12   0   9    16.62    21.45    13.28 <
  14   0   9    44.92    60.12    21.84 <
  16   0   9   129.79   185.00    28.34 o
 -18   1   9    12.74    44.57    31.59 <
 -17   1   9     1.80     0.00    14.56 <
 -16   1   9    44.52    45.26    21.55 <
 -15   1   9    47.50    61.21    13.68 o
 -14   1   9   138.26   155.68    15.06 o
 -13   1   9   441.68   418.65    16.73 o
 -12   1   9   106.27   109.82    12.40 o
 -11   1   9   167.34   196.24    35.72 o
 -10   1   9    42.91    55.10    12.50 o
  -9   1   9    64.59    60.52    14.66 o
  -8   1   9    12.38    19.19    10.04 <
  -7   1   9    10.66     0.00     9.54 <
  -6   1   9  2076.41  2129.44    20.03 o
  -5   1   9    55.76    63.86     9.15 o
  -4   1   9    25.51    16.63     8.36 <
  -3   1   9    50.86    33.85     7.97 o
  -2   1   9    82.82    96.05     9.35 o
  -1   1   9   308.78   313.75     9.35 o
   0   1   9  1198.34  1291.43    14.89 o
   1   1   9   453.91   469.89    10.44 o
   2   1   9   391.40   360.94    10.34 o
   3   1   9    40.17    43.40     8.17 o
   4   1   9    86.36    86.40     9.25 o
   5   1   9   188.16   179.82    19.88 o
   6   1   9    85.64    81.68    34.84 <
   7   1   9    19.40     2.26    14.56 <
   8   1   9    34.71    27.85    12.00 <
   9   1   9   108.22    96.64    12.50 o
  10   1   9    62.47    53.73    12.01 o
  11   1   9     3.65     0.00    11.91 <
  12   1   9    45.59    27.55    17.81 <
  13   1   9    10.52     4.72    13.09 <
  14   1   9    13.42     0.00    18.70 <
  15   1   9     7.08    14.96    14.37 <
  16   1   9    52.58    41.53    16.33 <
 -18   2   9     0.71     5.51    39.26 <
 -17   2   9     0.37     6.79    14.76 <
 -16   2   9     0.31    19.78    13.78 <
 -15   2   9     0.24     0.00    13.19 <
 -14   2   9   108.77    88.17    14.37 o
 -13   2   9   816.33   788.82    21.27 o
 -12   2   9     8.93     0.00    18.79 <
 -11   2   9    56.49    31.49    11.22 <
 -10   2   9    86.44   106.18    31.19 o
  -9   2   9    83.86    96.34    12.50 o
  -8   2   9    24.93    21.25    11.02 <
  -7   2   9   118.88   138.17    10.23 o
  -6   2   9   264.08   262.81    11.12 o
  -5   2   9   332.29   372.01    11.62 o
  -4   2   9     4.05     0.00    17.61 <
  -3   2   9   457.83   480.30    11.72 o
  -2   2   9    81.51    54.52     8.36 o
  -1   2   9   661.24   647.02    12.11 o
   0   2   9     3.04     5.41     8.07 <
   1   2   9   335.78   325.46    19.30 o
   2   2   9    96.08    91.62     9.25 o
   3   2   9    45.29    37.20    17.22 <
   4   2   9   194.87   187.20    10.53 o
   5   2   9   432.22   409.16    12.80 o
   6   2   9   726.99   727.18    16.74 o
   7   2   9    17.63    22.73    11.41 <
   8   2   9    17.19    15.25    12.20 <
   9   2   9   192.25   189.55    21.06 o
  10   2   9    84.99    89.25    14.66 o
  11   2   9    80.68    71.64    12.69 o
  12   2   9     1.32     0.00    12.50 <
  13   2   9    14.13    33.95    12.89 <
  14   2   9    27.63    21.06    24.11 <
  15   2   9     0.00     0.00    14.86 <
  16   2   9    27.28    32.87    16.24 <
 -17   3   9    25.05    19.58    15.35 <
 -16   3   9     8.71    16.63    14.66 <
 -15   3   9    50.41    78.82    14.46 o
 -14   3   9    54.98    42.12    13.78 o
 -13   3   9    64.48    78.92    14.76 o
 -12   3   9    41.92    51.86    12.20 o
 -11   3   9    70.66    70.85    15.35 o
 -10   3   9   173.31   161.20    14.86 o
  -9   3   9    30.96    18.30    11.61 <
  -8   3   9   157.02   159.43    13.09 o
  -7   3   9   758.60   782.14    17.73 o
  -6   3   9     9.80     1.48    10.82 <
  -5   3   9    87.58    72.53    10.33 o
  -4   3   9   106.73   103.82    10.23 o
  -3   3   9    76.11    79.91     9.35 o
  -2   3   9     6.62     0.00     9.84 <
  -1   3   9    20.26    12.40    11.22 <
   0   3   9   164.50   178.24    10.53 o
   1   3   9    47.38    65.34    18.70 o
   2   3   9   405.37   390.84    12.21 o
   3   3   9    29.81    37.59     9.64 o
   4   3   9     5.94    13.48    10.33 <
   5   3   9    79.66    83.05    12.89 o
   6   3   9   401.74   384.51    16.64 o
   7   3   9    16.78     8.95    11.81 <
   8   3   9   570.37   599.67    17.62 o
   9   3   9    53.51    56.48    11.41 o
  10   3   9     0.61     0.00    12.20 <
  11   3   9    48.76    52.15    17.61 <
  12   3   9     1.66     0.00    13.28 <
  13   3   9     8.65     0.00    13.58 <
  14   3   9     0.00    11.12    21.16 <
  15   3   9     0.05    28.44    31.98 <
 -16   4   9     8.01    21.25    19.97 <
 -15   4   9     8.44     8.86    14.37 <
 -14   4   9    27.59    45.66    18.70 <
 -13   4   9     1.40     0.00    13.09 <
 -12   4   9     3.45     0.00    12.99 <
 -11   4   9     3.64     0.00    15.25 <
 -10   4   9    87.56    93.68    14.07 o
  -9   4   9    13.90     4.92    11.41 <
  -8   4   9     5.62     0.00    11.41 <
  -7   4   9   235.93   262.39    13.98 o
  -6   4   9   222.71   198.02    20.77 o
  -5   4   9     1.04     0.00    11.91 <
  -4   4   9   162.33   143.88    14.57 o
  -3   4   9     0.53    21.65    10.92 <
  -2   4   9    23.24     0.59    11.51 <
  -1   4   9     1.06     0.89    10.92 <
   0   4   9    21.11    16.83    16.14 <
   1   4   9    78.71   104.90    11.81 o
   2   4   9     1.36     0.00    11.32 <
   3   4   9    34.71    37.10    11.71 o
   4   4   9    10.37    22.53    11.81 <
   5   4   9     3.06     7.38    11.51 <
   6   4   9   187.85   167.80    13.19 o
   7   4   9    49.35    17.91    11.91 <
   8   4   9   364.33   394.70    16.54 o
   9   4   9     5.73     8.17    11.91 <
  10   4   9     1.91     8.07    12.79 <
  11   4   9    11.08     9.05    13.48 <
  12   4   9    62.58    50.87    14.76 o
  13   4   9     0.31     0.00    14.66 <
  14   4   9     1.45     0.00    15.45 <
 -15   5   9     2.86    17.51    16.04 <
 -14   5   9     0.02     0.00    15.15 <
 -13   5   9     0.01     0.00    14.66 <
 -12   5   9    31.55     0.00    14.56 <
 -11   5   9     0.28     0.00    13.09 <
 -10   5   9    25.61    33.95    36.41 <
  -9   5   9    54.75    55.10    13.19 o
  -8   5   9    97.42    91.62    26.27 o
  -7   5   9   206.16   166.62    14.07 o
  -6   5   9   254.20   256.78    20.18 o
  -5   5   9    63.73    68.78    12.20 o
  -4   5   9     0.00     0.00    11.81 <
  -3   5   9   202.43   203.33    18.40 o
  -2   5   9    22.04    37.39    11.71 o
  -1   5   9   136.77   119.27    14.96 o
   0   5   9   249.35   179.03   129.72 <
   1   5   9   222.13   231.19    13.98 o
   2   5   9     8.45    25.48    11.22 <
   3   5   9     3.22     2.07    15.65 <
   4   5   9    62.40    62.09    14.86 o
   5   5   9    34.86    26.17    11.91 <
   6   5   9     0.07     8.36    11.91 <
   7   5   9    74.95    42.12    15.94 <
   8   5   9     1.70     9.64    12.40 <
   9   5   9     0.63     0.00    12.99 <
  10   5   9     5.22    10.13    17.22 <
  11   5   9    11.50     5.51    14.27 <
  12   5   9     0.00     0.00    14.96 <
  13   5   9    32.89    33.95    16.24 <
 -13   6   9     2.76    10.53    15.35 <
 -12   6   9     3.96     2.95    19.58 <
 -11   6   9     4.95    17.61    13.87 <
 -10   6   9    14.02     9.45    14.27 <
  -9   6   9     1.13     5.71    15.15 <
  -8   6   9     1.28     0.00    16.43 <
  -7   6   9    86.20    97.12    38.57 <
  -6   6   9    18.36     0.00    23.52 <
  -5   6   9   139.87   136.20    14.47 o
  -4   6   9    73.61    71.74    13.19 o
  -3   6   9    23.86     5.81    12.60 <
  -2   6   9    30.07    23.22    12.60 <
  -1   6   9    58.33    49.89    12.99 o
   0   6   9   130.60   127.44    13.97 o
   1   6   9   223.99   258.05    15.06 o
   2   6   9    17.19    40.74    12.60 o
   3   6   9     2.56     0.00    12.50 <
   4   6   9   131.74   129.70    17.42 o
   5   6   9     5.07     9.94    12.69 <
   6   6   9    27.21    35.13    13.68 <
   7   6   9    32.46    51.95    14.27 o
   8   6   9    27.80     0.00    18.40 <
   9   6   9     2.99     2.16    14.17 <
  10   6   9     0.06     0.00    14.37 <
  11   6   9     6.96     2.95    20.07 <
 -11   7   9     3.00    39.46    16.04 <
 -10   7   9     6.02    10.04    29.52 <
  -9   7   9     1.11    12.99    14.37 <
  -8   7   9     0.85     6.79    14.37 <
  -7   7   9     5.83     2.36    13.97 <
  -6   7   9    13.13     0.00    14.66 <
  -5   7   9    91.71    98.50    14.86 o
  -4   7   9     0.43     0.00    13.97 <
  -3   7   9    59.88    75.97    13.87 o
  -2   7   9    27.14    31.09    14.37 <
  -1   7   9     4.56    11.61    13.38 <
   0   7   9   149.97   148.89    15.45 o
   1   7   9   303.97   268.49    18.50 o
   2   7   9     5.96    12.20    14.96 <
   3   7   9   111.59    59.44    15.35 o
   4   7   9    64.66    64.45    14.56 o
   5   7   9     2.15     0.00    13.87 <
   6   7   9     8.78    32.96    14.07 <
   7   7   9    13.14     0.00    15.25 <
   8   7   9    10.77    23.52    24.50 <
   9   7   9     4.65    21.45    15.94 <
  -8   8   9     0.49     0.00    16.43 <
  -7   8   9     3.17    35.52    15.84 <
  -6   8   9     1.43    35.42    15.65 <
  -5   8   9     4.07     0.00    15.74 <
  -4   8   9    13.74    23.81    15.74 <
  -3   8   9    22.28     0.00    15.84 <
  -2   8   9     0.10    16.83    14.76 <
  -1   8   9     3.67     0.00    15.45 <
   0   8   9     8.27    19.97    14.96 <
   1   8   9     1.27     1.57    15.35 <
   2   8   9    12.22     1.77    20.96 <
   3   8   9    17.58     1.18    16.63 <
   4   8   9     0.04     0.89    16.73 <
   5   8   9    18.42     0.00    21.06 <
   6   8   9     1.32     1.48    29.91 <
 -18   0  10     4.15    25.39    14.86 <
 -16   0  10     0.25    11.41    17.12 <
 -14   0  10   138.34   111.79    13.97 o
 -12   0  10    49.90    31.29    19.78 <
 -10   0  10    61.05    58.94    13.48 o
  -8   0  10     3.95     0.00    11.02 <
  -6   0  10   334.64   330.27    11.52 o
  -4   0  10    14.20     0.00     8.86 <
  -2   0  10    32.67    46.84     7.77 o
   0   0  10    89.46   112.58     8.56 o
   2   0  10    94.04   113.66     8.86 o
   4   0  10  1291.10  1345.58    17.35 o
   6   0  10   249.73   237.50    13.39 o
   8   0  10    97.91   101.95    12.20 o
  10   0  10   225.13   227.24    29.03 o
  12   0  10    20.82    14.27    12.99 <
  14   0  10    19.12    13.58    14.37 <
  16   0  10    49.17    52.94    24.21 <
 -18   1  10     2.09     3.05    22.24 <
 -17   1  10    12.37    10.82    14.96 <
 -16   1  10     0.00     0.00    13.58 <
 -15   1  10     1.80     1.77    12.99 <
 -14   1  10    11.47    15.65    12.40 <
 -13   1  10     0.41     4.23    12.50 <
 -12   1  10   427.46   408.41    16.24 o
 -11   1  10   144.75   133.54    12.69 o
 -10   1  10    43.35    29.23    11.41 <
  -9   1  10     3.97     0.00    11.22 <
  -8   1  10    70.03    70.56    16.73 o
  -7   1  10    88.40    94.47     9.94 o
  -6   1  10   302.43   320.80    12.21 o
  -5   1  10     1.92     0.00     9.35 <
  -4   1  10   224.10   211.03     9.94 o
  -3   1  10    41.43    35.62     8.36 o
  -2   1  10   164.77   177.16     9.25 o
  -1   1  10   479.31   504.64    13.98 o
   0   1  10   456.12   486.90    11.32 o
   1   1  10   207.31   198.92    14.67 o
   2   1  10   367.62   407.87    38.79 o
   3   1  10   491.72   548.53    27.18 o
   4   1  10   253.43   263.10    11.22 o
   5   1  10   628.67   626.78    14.08 o
   6   1  10   281.76   272.84    13.78 o
   7   1  10   475.43   476.58    15.65 o
   8   1  10   544.40   534.89    16.34 o
   9   1  10    13.85    18.70    11.02 <
  10   1  10     1.50     0.00    11.71 <
  11   1  10    80.43    95.75    13.09 o
  12   1  10     7.39     0.00    12.99 <
  13   1  10    28.20    47.43    13.38 o
  14   1  10     0.74     6.59    13.78 <
  15   1  10     5.05    21.84    14.76 <
 -17   2  10    19.93    13.19    15.84 <
 -16   2  10     3.45     5.41    13.97 <
 -15   2  10     2.91     5.31    13.58 <
 -14   2  10    35.63    67.01    23.12 <
 -13   2  10    53.86    59.43    12.99 o
 -12   2  10   176.16   206.07    14.07 o
 -11   2  10     0.79    17.12    11.12 <
 -10   2  10    24.24    19.78    21.06 <
  -9   2  10     0.36     5.51    11.32 <
  -8   2  10    41.90    53.14    25.88 <
  -7   2  10   161.74   120.56    12.30 o
  -6   2  10   256.35   240.06    12.01 o
  -5   2  10   201.00   221.25    11.02 o
  -4   2  10    29.84    22.93     9.35 <
  -3   2  10   393.25   414.27    16.54 o
  -2   2  10     0.14     0.00     9.64 <
  -1   2  10    10.68     0.00     9.35 <
   0   2  10   105.01    90.54     9.45 o
   1   2  10   577.38   562.48    23.93 o
   2   2  10    56.69    59.34     9.64 o
   3   2  10     2.33     0.59     9.74 <
   4   2  10   145.61   128.23    10.43 o
   5   2  10     5.70    31.09    11.12 <
   6   2  10    75.37    80.99    12.40 o
   7   2  10    76.66    68.88    12.10 o
   8   2  10  1496.54  1477.94    23.26 o
   9   2  10   152.90   149.88    12.89 o
  10   2  10    17.17     0.00    25.58 <
  11   2  10    75.35    90.04    13.09 o
  12   2  10     3.52     6.49    13.28 <
  13   2  10    41.26    45.76    13.97 o
  14   2  10    37.22    68.09    20.76 o
  15   2  10    25.95    18.30    16.33 <
 -17   3  10     0.03     9.25    15.35 <
 -16   3  10     0.12     0.00    15.05 <
 -15   3  10    37.56    40.25    14.56 <
 -14   3  10    32.17    28.14    13.58 <
 -13   3  10    26.48    42.51    12.99 o
 -12   3  10    23.60    29.52    17.32 <
 -11   3  10     7.71     0.00    14.66 <
 -10   3  10     1.84    10.73    11.32 <
  -9   3  10     8.18     0.00    11.32 <
  -8   3  10    49.63    47.23    11.91 o
  -7   3  10    39.32    54.51    12.10 o
  -6   3  10   356.14   364.51    14.86 o
  -5   3  10     6.30     4.23    10.92 <
  -4   3  10    40.65    57.07    10.04 o
  -3   3  10    58.84    57.76    10.23 o
  -2   3  10     5.82     2.46    10.33 <
  -1   3  10   159.90   143.29    10.53 o
   0   3  10   653.92   665.11    27.18 o
   1   3  10   342.32   369.63    12.50 o
   2   3  10   360.50   339.71    12.40 o
   3   3  10     1.77     1.97    24.70 <
   4   3  10     4.16     8.46    11.41 <
   5   3  10     1.84     0.00    11.71 <
   6   3  10    17.56    40.05    11.61 o
   7   3  10   157.34   163.95    13.97 o
   8   3  10   858.98   870.53    20.48 o
   9   3  10    90.05    88.37    16.63 o
  10   3  10    15.14     0.00    22.63 <
  11   3  10     5.23     0.00    14.46 <
  12   3  10     0.83    19.78    13.38 <
  13   3  10    67.49    79.61    15.45 o
  14   3  10    20.38     7.77    15.74 <
 -16   4  10    51.43    37.39    16.53 <
 -15   4  10     5.71     3.54    15.05 <
 -14   4  10    35.55    58.84    15.35 o
 -13   4  10    35.27    53.73    13.68 o
 -12   4  10    10.42     0.00    13.58 <
 -11   4  10     2.81     6.99    12.99 <
 -10   4  10     5.57    26.67    12.00 <
  -9   4  10    14.75     0.00    11.71 <
  -8   4  10     1.18     0.00    17.42 <
  -7   4  10   255.09   245.86    14.17 o
  -6   4  10   390.39   383.80    16.05 o
  -5   4  10   850.13   847.95    19.50 o
  -4   4  10   334.08   343.43    14.86 o
  -3   4  10    56.94    65.93    12.10 o
  -2   4  10    76.68    77.44    12.69 o
  -1   4  10   308.42   304.35    14.37 o
   0   4  10   239.20   196.35    70.47 <
   1   4  10    72.93    73.11    12.79 o
   2   4  10    66.66    61.40    15.25 o
   3   4  10     4.67     0.00    11.61 <
   4   4  10    19.77    14.17    11.32 <
   5   4  10     1.99     8.56    11.61 <
   6   4  10    20.66    58.94    22.04 <
   7   4  10    97.56   127.73    29.03 o
   8   4  10   116.66   137.87    23.91 o
   9   4  10     0.85    33.65    30.60 <
  10   4  10    15.20    12.40    13.58 <
  11   4  10    24.11     5.02    13.78 <
  12   4  10    53.91    67.50    15.25 o
  13   4  10     9.56     9.64    15.25 <
  14   4  10    11.97     0.00    16.53 <
 -14   5  10     0.10     0.00    20.76 <
 -13   5  10     0.04     9.25    14.37 <
 -12   5  10    13.56    12.69    14.07 <
 -11   5  10     0.01     4.33    13.19 <
 -10   5  10     0.65    13.78    13.19 <
  -9   5  10     1.05     8.66    12.59 <
  -8   5  10     7.55     8.56    12.79 <
  -7   5  10    76.21    65.04    13.19 o
  -6   5  10     0.18    24.50    11.91 <
  -5   5  10    63.06    72.82    12.20 o
  -4   5  10   372.36   382.31    15.55 o
  -3   5  10   125.47   124.00    12.89 o
  -2   5  10    17.09     0.00    11.91 <
  -1   5  10   183.38   182.56    20.86 o
   0   5  10    13.35     0.00    12.50 <
   1   5  10    36.13    31.49    12.10 <
   2   5  10    87.39    96.54    12.60 o
   3   5  10     2.45     0.00    12.00 <
   4   5  10     0.00     0.00    21.25 <
   5   5  10    11.85     0.00    12.20 <
   6   5  10     4.48    17.61    18.60 <
   7   5  10     0.35    18.01    12.10 <
   8   5  10     3.02    15.25    17.61 <
   9   5  10    35.85    34.05    14.46 <
  10   5  10     4.35    21.06    15.94 <
  11   5  10     7.24     9.45    14.56 <
  12   5  10    29.72    23.03    36.31 <
 -13   6  10     1.33     2.85    16.63 <
 -12   6  10     0.15     0.00    22.53 <
 -11   6  10     0.05     0.00    14.27 <
 -10   6  10     0.05     0.00    14.37 <
  -9   6  10     6.85    15.05    14.17 <
  -8   6  10    21.49     8.07    13.78 <
  -7   6  10     1.78     3.05    24.01 <
  -6   6  10    15.06    38.47    12.89 <
  -5   6  10     1.65    35.42    12.30 <
  -4   6  10     2.19     0.00    13.09 <
  -3   6  10    25.24     9.15    12.99 <
  -2   6  10    18.54    19.09    12.30 <
  -1   6  10    31.06    29.62    18.01 <
   0   6  10    38.47    14.17    13.19 <
   1   6  10    42.42    17.71    13.48 <
   2   6  10    13.58     4.33    25.19 <
   3   6  10     3.98    13.19    12.30 <
   4   6  10     3.19    20.86    14.27 <
   5   6  10    15.60     9.15    13.78 <
   6   6  10     0.35    30.70    13.38 <
   7   6  10    21.47    38.87    15.74 <
   8   6  10     0.19     0.00    14.66 <
   9   6  10    17.18    30.80    14.86 <
  10   6  10     1.35     0.00    15.55 <
  11   6  10     0.84     0.00    16.53 <
 -10   7  10     0.47    12.69    28.14 <
  -9   7  10     6.32     2.36    15.45 <
  -8   7  10     2.16     0.00    14.96 <
  -7   7  10    15.25    16.43    14.07 <
  -6   7  10     3.89     4.82    13.78 <
  -5   7  10    13.06     4.33    14.37 <
  -4   7  10     2.79     8.36    23.91 <
  -3   7  10     0.49     0.00    14.17 <
  -2   7  10    10.00    15.94    14.37 <
  -1   7  10     4.30    24.40    37.00 <
   0   7  10     1.88     8.56    13.68 <
   1   7  10     4.12    14.17    13.97 <
   2   7  10    15.55     2.16    13.97 <
   3   7  10     6.06    20.76    22.63 <
   4   7  10     0.05    24.01    16.24 <
   5   7  10     7.34    24.89    14.37 <
   6   7  10     0.03    16.83    14.96 <
   7   7  10     4.68     0.00    15.84 <
   8   7  10    10.32    17.81    15.84 <
  -7   8  10     2.07    11.32    19.29 <
  -6   8  10     0.01     0.00    16.14 <
  -5   8  10     3.73    25.09    20.47 <
  -4   8  10    10.73    32.96    15.84 <
  -3   8  10     0.00     8.66    20.37 <
  -2   8  10     0.52    19.88    15.25 <
  -1   8  10     1.87     0.00    15.45 <
   0   8  10    19.84    58.74    15.94 o
   1   8  10     9.82    26.08    16.63 <
   2   8  10    30.35    21.25    16.04 <
   3   8  10     7.82     0.00    16.63 <
   4   8  10    12.19     4.33    16.43 <
   5   8  10     0.41    31.39    15.84 <
 -16   0  11    10.38    31.78    13.87 <
 -14   0  11   113.83   139.54    14.56 o
 -12   0  11   136.04    87.49    13.29 o
 -10   0  11     8.25     6.69    22.73 <
  -8   0  11    26.82    11.41    11.71 <
  -6   0  11    32.44    22.93    10.53 <
  -4   0  11   190.00   178.34    10.43 o
  -2   0  11    78.72    80.99     9.35 o
   0   0  11   168.92   161.01    10.43 o
   2   0  11   188.39   185.42    10.53 o
   4   0  11  1538.51  1531.12    19.42 o
   6   0  11   505.43   546.60    16.24 o
   8   0  11   493.78   473.81    19.20 o
  10   0  11     7.85     0.00    11.71 <
  12   0  11     9.36    32.96    12.59 <
  14   0  11     3.61    10.63    14.46 <
 -17   1  11     0.61     0.00    17.61 <
 -16   1  11    19.32    17.02    14.66 <
 -15   1  11     0.55     0.00    16.43 <
 -14   1  11     5.48     5.51    12.69 <
 -13   1  11    27.53    28.24    31.68 <
 -12   1  11     0.28     0.00    11.81 <
 -11   1  11   120.60   117.50    13.19 o
 -10   1  11    42.42     8.86    11.71 <
  -9   1  11    14.30    28.04    12.50 <
  -8   1  11   140.47   171.14    12.99 o
  -7   1  11    10.85    17.51    11.41 <
  -6   1  11   366.34   376.53    12.60 o
  -5   1  11    53.54    52.15    20.47 <
  -4   1  11     5.63     7.87     9.84 <
  -3   1  11   191.87   183.95    10.53 o
  -2   1  11    26.68    25.49     9.05 <
  -1   1  11   111.46    98.61     9.74 o
   0   1  11    38.46    30.41     9.25 o
   1   1  11     4.70     4.43     9.54 <
   2   1  11    41.13    45.76     9.54 o
   3   1  11    97.27   121.14    10.33 o
   4   1  11    59.19    63.77    11.61 o
   5   1  11   145.17   138.96    12.70 o
   6   1  11   575.29   545.35    16.44 o
   7   1  11   271.14   271.36    19.00 o
   8   1  11     0.19     9.05    11.02 <
   9   1  11     3.75     0.00    11.41 <
  10   1  11     3.42     0.00    16.24 <
  11   1  11    41.23    28.04    22.53 <
  12   1  11     3.74    12.99    12.69 <
  13   1  11     0.00     0.00    13.58 <
  14   1  11     1.16     0.00    14.66 <
  15   1  11    50.53    24.70    15.94 <
 -17   2  11     0.67     0.00    22.04 <
 -16   2  11     9.30     3.15    15.25 <
 -15   2  11     5.08     4.82    17.22 <
 -14   2  11    10.49    19.88    12.89 <
 -13   2  11     6.01     0.00    12.99 <
 -12   2  11     4.96    20.76    15.35 <
 -11   2  11     0.57     0.00    11.61 <
 -10   2  11    90.98    74.89    12.01 o
  -9   2  11    21.85    18.99    31.88 <
  -8   2  11   239.05   246.05    13.58 o
  -7   2  11   215.27   198.71    13.78 o
  -6   2  11    50.16    64.36    11.32 o
  -5   2  11   164.48   142.90    12.20 o
  -4   2  11   100.41    85.42    10.33 o
  -3   2  11     0.00     1.57    10.13 <
  -2   2  11    58.82    43.99     9.64 o
  -1   2  11     7.29     4.03    10.33 <
   0   2  11   314.34   299.44    11.81 o
   1   2  11   131.63   116.91    10.53 o
   2   2  11   107.75    94.28    14.17 o
   3   2  11    15.48     0.00    17.71 <
   4   2  11    16.03    32.08    11.32 <
   5   2  11   155.51   183.34    13.09 o
   6   2  11    44.98    35.13    14.86 <
   7   2  11   302.57   302.86    14.47 o
   8   2  11     2.97     5.22    11.12 <
   9   2  11     0.20     0.00    16.33 <
  10   2  11     9.05     0.00    12.30 <
  11   2  11    41.68    30.21    14.27 <
  12   2  11     8.37     0.00    13.87 <
  13   2  11     3.99     2.46    14.27 <
  14   2  11    45.91    44.87    29.03 <
 -16   3  11     0.24     0.00    15.74 <
 -15   3  11    46.26    70.45    15.35 o
 -14   3  11    91.67    99.09    15.06 o
 -13   3  11   145.89   178.71    15.35 o
 -12   3  11     4.69     1.48    12.79 <
 -11   3  11     6.14     0.00    12.69 <
 -10   3  11     3.18     0.20    11.71 <
  -9   3  11    33.93    34.14    11.71 <
  -8   3  11   403.80   364.70    16.14 o
  -7   3  11    66.24    49.79    12.10 o
  -6   3  11   559.50   548.79    17.13 o
  -5   3  11    10.72    22.53    11.91 <
  -4   3  11   250.74   244.39    13.88 o
  -3   3  11   117.55   104.61    17.42 o
  -2   3  11    58.35    85.02    11.91 o
  -1   3  11  1633.56  1578.00    22.48 o
   0   3  11    39.35    43.00    11.61 o
   1   3  11    34.23     0.00    27.06 <
   2   3  11     0.87    15.74    11.32 <
   3   3  11    91.01    81.97    19.48 o
   4   3  11    12.11    28.73    11.41 <
   5   3  11    12.29     0.00    11.12 <
   6   3  11    76.74    66.13    20.96 o
   7   3  11    25.62    44.08    11.81 o
   8   3  11     3.68    16.24    19.68 <
   9   3  11   101.37   122.12    13.48 o
  10   3  11     0.01     0.00    19.58 <
  11   3  11     0.06    13.09    14.27 <
  12   3  11    35.29    61.99    20.76 <
  13   3  11   140.18   161.19    29.92 o
  14   3  11    37.22    77.34    16.33 o
 -15   4  11    52.32    37.79    16.53 <
 -14   4  11   155.68   215.12    37.69 o
 -13   4  11    49.30    39.85    14.76 <
 -12   4  11     0.50    15.55    13.48 <
 -11   4  11    19.87    22.34    13.09 <
 -10   4  11     5.70     0.00    12.50 <
  -9   4  11    25.19    41.52    12.10 o
  -8   4  11    36.02    30.50    12.10 <
  -7   4  11   321.27   317.42    15.35 o
  -6   4  11   152.30   160.31    23.91 o
  -5   4  11   402.36   372.19    15.75 o
  -4   4  11    31.55    20.66    11.61 <
  -3   4  11    28.17    58.06    33.55 <
  -2   4  11    22.02    13.68    18.60 <
  -1   4  11   593.01   600.59    17.53 o
   0   4  11   700.46   550.44   134.51 o
   1   4  11    10.03     9.74    11.61 <
   2   4  11    37.09    46.44    15.45 o
   3   4  11    81.14    75.77    13.19 o
   4   4  11     0.59     0.00    11.22 <
   5   4  11    13.14     3.35    11.91 <
   6   4  11   343.95   339.77    16.04 o
   7   4  11     1.58     0.00    12.69 <
   8   4  11    18.17    19.68    13.78 <
   9   4  11     4.08     0.00    13.09 <
  10   4  11    98.37   104.41    14.86 o
  11   4  11     7.41    14.27    13.78 <
  12   4  11     2.73     0.00    31.39 <
  13   4  11     3.23     0.00    16.53 <
 -14   5  11    16.71     2.76    16.04 <
 -13   5  11    56.50    85.71    15.65 o
 -12   5  11     0.02     0.00    15.55 <
 -11   5  11     2.76    14.46    13.48 <
 -10   5  11    13.79     9.35    13.78 <
  -9   5  11    34.38    25.68    14.96 <
  -8   5  11   274.50   235.32    16.24 o
  -7   5  11     0.73     8.27    13.58 <
  -6   5  11    51.84    45.66    12.60 o
  -5   5  11    17.88    18.79    12.20 <
  -4   5  11     2.41     0.00    11.61 <
  -3   5  11     0.74     2.36    11.71 <
  -2   5  11     0.26     6.59    11.71 <
  -1   5  11   487.49   485.32    17.23 o
   0   5  11   215.98   169.96   111.41 <
   1   5  11   456.15   447.20    16.34 o
   2   5  11     2.41    17.51    11.71 <
   3   5  11    30.43    27.65    12.60 <
   4   5  11     0.00    12.00    12.10 <
   5   5  11    75.36    70.36    13.68 o
   6   5  11     2.92     0.00    13.28 <
   7   5  11   207.87   198.11    16.14 o
   8   5  11     3.73     0.00    16.14 <
   9   5  11     0.21     0.00    13.78 <
  10   5  11     0.07     0.00    14.96 <
  11   5  11     6.04     6.69    27.94 <
  12   5  11     4.99    13.68    22.53 <
 -12   6  11     0.23     0.00    16.14 <
 -11   6  11     4.98     0.00    15.45 <
 -10   6  11     9.66     0.00    24.21 <
  -9   6  11    11.34    20.07    20.17 <
  -8   6  11     2.75     2.66    13.78 <
  -7   6  11    15.63    10.43    24.40 <
  -6   6  11     2.29     5.02    13.38 <
  -5   6  11     6.54    19.78    14.86 <
  -4   6  11     0.01     6.30    12.89 <
  -3   6  11    28.58    20.37    12.99 <
  -2   6  11     1.04     0.00    13.68 <
  -1   6  11     4.56    20.57    12.30 <
   0   6  11    16.64    10.14    12.79 <
   1   6  11    31.42    40.64    12.89 o
   2   6  11    24.83    16.33    13.87 <
   3   6  11    11.98    21.65    12.79 <
   4   6  11    10.85    10.82    13.38 <
   5   6  11    37.85    46.05    13.97 o
   6   6  11    10.88    11.91    14.07 <
   7   6  11    29.24    18.11    16.92 <
   8   6  11     8.44    10.43    15.15 <
   9   6  11     0.01     0.00    15.45 <
  10   6  11     0.44     4.92    16.14 <
 -10   7  11     9.24    16.14    17.12 <
  -9   7  11    22.21    38.18    22.63 <
  -8   7  11     6.83     8.76    18.11 <
  -7   7  11     1.13     0.00    17.32 <
  -6   7  11     0.93    13.87    14.37 <
  -5   7  11     0.07     0.00    14.86 <
  -4   7  11     0.66     0.00    27.35 <
  -3   7  11     1.91     5.12    13.87 <
  -2   7  11    16.29    26.17    25.88 <
  -1   7  11     6.53     9.45    20.07 <
   0   7  11    20.02    15.74    21.16 <
   1   7  11    11.77    19.29    14.07 <
   2   7  11    28.26    16.24    14.86 <
   3   7  11    42.13    44.08    15.15 <
   4   7  11     4.05     6.99    14.76 <
   5   7  11     4.24     5.51    14.86 <
   6   7  11    17.02    29.32    16.04 <
   7   7  11     7.67     0.98    24.40 <
  -5   8  11     0.01     0.00    45.95 <
  -4   8  11     5.72    16.63    15.65 <
  -3   8  11     0.12     0.00    35.23 <
  -2   8  11     0.91    10.23    15.84 <
  -1   8  11     1.58     0.00    15.94 <
   0   8  11     1.93    15.45    16.63 <
   1   8  11     0.95     0.00    15.65 <
   2   8  11     0.39     0.00    16.04 <
   3   8  11     5.32    16.92    25.68 <
 -16   0  12     4.67     6.79    14.17 <
 -14   0  12     0.84     0.00    12.59 <
 -12   0  12   123.87   104.71    13.97 o
 -10   0  12     0.45     0.00    13.19 <
  -8   0  12   804.21   841.70    24.42 o
  -6   0  12     0.00     1.87    11.22 <
  -4   0  12   276.49   249.32    17.32 o
  -2   0  12     6.10    11.32    10.23 <
   0   0  12   236.51   235.24    11.42 o
   2   0  12    35.29    42.31    10.92 o
   4   0  12   154.49   125.67    16.53 o
   6   0  12   879.49   887.15    19.01 o
   8   0  12   211.94   193.09    14.27 o
  10   0  12    17.26    45.07    15.55 <
  12   0  12   101.83   113.36    15.25 o
  14   0  12     0.87     2.56    14.76 <
 -17   1  12    11.96     1.18    15.65 <
 -16   1  12     1.37     5.31    15.94 <
 -15   1  12     0.54     1.38    14.17 <
 -14   1  12    61.87    76.75    14.47 o
 -13   1  12    33.73    34.24    14.76 <
 -12   1  12    18.96    33.36    12.40 <
 -11   1  12    18.18    16.73    11.81 <
 -10   1  12     3.30     6.00    11.22 <
  -9   1  12    22.18    12.69    11.41 <
  -8   1  12    16.34    20.66    19.68 <
  -7   1  12   211.01   192.51    13.68 o
  -6   1  12   105.28   110.81    12.40 o
  -5   1  12   118.96   112.68    25.49 o
  -4   1  12    17.88    20.17    12.20 <
  -3   1  12   106.68    99.00    10.53 o
  -2   1  12   230.52   233.26    11.32 o
  -1   1  12   171.56   152.84    10.92 o
   0   1  12    11.44    16.33    10.14 <
   1   1  12    20.01    42.41    13.28 o
   2   1  12    98.68   114.15    20.67 o
   3   1  12    33.41    56.68    11.41 o
   4   1  12    11.88    10.63    11.51 <
   5   1  12   145.34   113.86    20.57 o
   6   1  12   530.86   555.74    32.59 o
   7   1  12   474.10   446.23    15.85 o
   8   1  12     0.03     3.35    17.22 <
   9   1  12    16.41    39.56    12.00 o
  10   1  12     8.80    13.19    17.91 <
  11   1  12    26.66    53.43    13.19 o
  12   1  12    26.64    25.58    14.76 <
  13   1  12     0.26     0.00    14.37 <
  14   1  12    18.04    37.78    15.25 <
 -16   2  12    22.68    21.55    17.81 <
 -15   2  12    40.07    57.37    14.07 o
 -14   2  12    85.53    82.56    14.56 o
 -13   2  12     0.15    13.68    12.99 <
 -12   2  12     0.09     0.00    18.20 <
 -11   2  12     6.82    26.27    17.51 <
 -10   2  12     1.95    24.11    25.19 <
  -9   2  12    29.88    38.18    11.22 o
  -8   2  12    85.69    65.73    11.71 o
  -7   2  12   173.22   167.01    13.29 o
  -6   2  12   964.61   932.57    20.68 o
  -5   2  12   391.77   399.27    14.96 o
  -4   2  12   125.43   121.34    12.40 o
  -3   2  12    92.14    76.46    19.48 o
  -2   2  12   338.42   324.84    14.17 o
  -1   2  12   485.78   524.65    21.27 o
   0   2  12     0.62     0.00    11.41 <
   1   2  12     7.23    14.66    10.82 <
   2   2  12    34.16    33.75    19.19 <
   3   2  12    88.43    88.47    18.89 o
   4   2  12    52.30    59.93    12.01 o
   5   2  12   220.92   189.46    21.65 o
   6   2  12     0.30     0.00    18.99 <
   7   2  12     7.30     0.00    11.61 <
   8   2  12    13.28    11.22    11.91 <
   9   2  12    10.78    28.83    21.84 <
  10   2  12     0.84     0.00    13.28 <
  11   2  12     7.09     2.76    13.38 <
  12   2  12    34.96    60.02    14.37 o
  13   2  12     1.59     0.00    22.14 <
  14   2  12     2.64     0.00    15.55 <
 -16   3  12    13.60     0.00    23.81 <
 -15   3  12     6.42    25.58    15.45 <
 -14   3  12     7.71     0.00    14.86 <
 -13   3  12   146.11   167.10    16.04 o
 -12   3  12    35.07    43.69    17.32 <
 -11   3  12     0.13     0.00    12.79 <
 -10   3  12     0.11     1.08    12.20 <
  -9   3  12     4.16     2.46    11.61 <
  -8   3  12    14.80    26.76    11.32 <
  -7   3  12    69.85    54.42    12.30 o
  -6   3  12   104.24    95.36    11.91 o
  -5   3  12   163.57   172.81    13.19 o
  -4   3  12   477.84   457.08    16.05 o
  -3   3  12    20.96    27.35    11.61 <
  -2   3  12     0.00    11.51    12.69 <
  -1   3  12   158.81   161.00    13.88 o
   0   3  12   208.94   171.45    13.48 o
   1   3  12   479.77   501.78    20.77 o
   2   3  12     5.85    18.30    11.22 <
   3   3  12    63.10    67.21    12.10 o
   4   3  12    82.05    89.35    12.30 o
   5   3  12    74.56    83.84    12.40 o
   6   3  12    32.96    23.62    16.53 <
   7   3  12    64.61    71.24    13.19 o
   8   3  12     4.81     9.15    20.07 <
   9   3  12    29.47    34.14    13.48 <
  10   3  12     0.06    10.33    30.31 <
  11   3  12    10.46     2.76    13.48 <
  12   3  12    45.08    53.53    15.84 o
  13   3  12     0.77     9.45    15.65 <
 -15   4  12    39.68    63.57    17.32 o
 -14   4  12     8.89     0.00    29.42 <
 -13   4  12    37.99    60.12    14.76 o
 -12   4  12    28.78    12.30    14.37 <
 -11   4  12     0.01     5.61    12.79 <
 -10   4  12     2.53    28.04    12.69 <
  -9   4  12     2.10     0.00    28.24 <
  -8   4  12     0.14     0.89    12.20 <
  -7   4  12    77.37    70.46    12.89 o
  -6   4  12     8.66    33.55    11.91 <
  -5   4  12     0.78     0.00    21.94 <
  -4   4  12     6.06    25.58    11.12 <
  -3   4  12    44.05    41.03    11.71 o
  -2   4  12   108.15    88.76    12.69 o
  -1   4  12    38.24    27.26    11.91 <
   0   4  12   350.84   248.93    52.27 o
   1   4  12     1.36     0.00    11.41 <
   2   4  12     0.95     1.18    11.32 <
   3   4  12    10.38     0.00    17.81 <
   4   4  12     0.57     0.00    11.91 <
   5   4  12    30.98    44.48    12.60 o
   6   4  12   137.02   149.19    14.47 o
   7   4  12   115.25   141.31    24.31 o
   8   4  12   167.38   123.80    15.16 o
   9   4  12     0.15    19.97    13.38 <
  10   4  12     1.26     6.30    13.78 <
  11   4  12    19.78     0.00    15.35 <
  12   4  12    13.46     0.00    15.65 <
 -13   5  12    22.97    30.21    16.04 <
 -12   5  12     5.63    23.12    14.46 <
 -11   5  12     6.28    11.91    14.37 <
 -10   5  12     1.18     0.00    13.87 <
  -9   5  12     7.63     6.49    13.58 <
  -8   5  12    13.89     4.43    12.99 <
  -7   5  12     0.04     8.66    13.19 <
  -6   5  12    78.17    75.87    13.68 o
  -5   5  12    14.43    20.86    35.42 <
  -4   5  12     2.11     0.00    30.01 <
  -3   5  12     4.95     0.59    12.20 <
  -2   5  12    62.74    52.84    13.19 o
  -1   5  12    58.15    67.60    12.79 o
   0   5  12   182.30   189.15    92.80 <
   1   5  12    60.99    60.42    20.76 <
   2   5  12     0.45     0.00    22.83 <
   3   5  12     8.24    12.40    12.50 <
   4   5  12    21.69    19.09    12.69 <
   5   5  12    13.01     0.00    17.32 <
   6   5  12    18.36    20.07    15.35 <
   7   5  12   207.13   208.93    16.73 o
   8   5  12    52.16    40.34    15.06 <
   9   5  12    19.71     7.68    16.33 <
  10   5  12     4.03    15.05    27.45 <
  11   5  12     9.60     0.00    15.45 <
 -11   6  12     3.67    10.92    25.48 <
 -10   6  12     3.30     0.00    15.45 <
  -9   6  12     4.30     9.74    14.56 <
  -8   6  12     5.43     3.64    14.37 <
  -7   6  12     0.05     0.00    14.07 <
  -6   6  12     0.46     4.43    27.55 <
  -5   6  12     8.30    14.86    17.51 <
  -4   6  12     0.84    18.10    13.28 <
  -3   6  12     0.00     0.00    13.58 <
  -2   6  12     0.41    16.24    12.79 <
  -1   6  12    12.48     7.97    13.19 <
   0   6  12    53.82    46.25    19.78 <
   1   6  12     6.68    29.42    26.67 <
   2   6  12    13.78    18.79    13.78 <
   3   6  12     1.81     0.00    13.19 <
   4   6  12     8.69    39.36    13.68 <
   5   6  12     0.04    11.32    13.87 <
   6   6  12    33.79    23.81    19.19 <
   7   6  12    22.63    30.80    15.45 <
   8   6  12    13.84     0.00    16.14 <
   9   6  12     2.62    44.28    15.35 <
  -9   7  12     3.38     0.00    24.21 <
  -8   7  12    11.53     5.02    16.04 <
  -7   7  12     0.15     2.95    15.74 <
  -6   7  12     0.20     0.00    15.55 <
  -5   7  12     2.79     0.00    15.15 <
  -4   7  12     0.44     6.40    18.79 <
  -3   7  12    17.54    25.19    14.76 <
  -2   7  12     2.53     4.33    14.37 <
  -1   7  12     3.23     7.67    23.12 <
   0   7  12     1.22     7.38    14.66 <
   1   7  12     0.01     8.76    17.61 <
   2   7  12     3.17    12.89    14.66 <
   3   7  12     5.60    13.28    15.05 <
   4   7  12     0.74    24.50    21.16 <
   5   7  12     0.02    21.55    17.42 <
   6   7  12     0.34     0.00    37.39 <
  -2   8  12     0.29     0.00    16.53 <
  -1   8  12     2.24     8.86    16.43 <
   0   8  12     0.67     6.99    16.24 <
 -16   0  13     5.83    28.24    40.54 <
 -14   0  13     0.23    18.20    13.19 <
 -12   0  13     1.55    12.59    12.40 <
 -10   0  13     3.21     1.08    11.51 <
  -8   0  13   939.12   973.25    20.29 o
  -6   0  13   179.96   185.32    12.99 o
  -4   0  13   105.93    83.94    12.30 o
  -2   0  13    37.14    39.85    11.61 o
   0   0  13    26.18    29.52    23.12 <
   2   0  13    16.22    18.99    11.22 <
   4   0  13   195.90   191.52    13.09 o
   6   0  13   358.13   345.59    15.06 o
   8   0  13    22.63    15.15    11.81 <
  10   0  13    55.70    71.83    13.68 o
  12   0  13     0.09     0.00    14.07 <
 -16   1  13     0.38     3.35    29.91 <
 -15   1  13     1.24    17.02    27.75 <
 -14   1  13     2.38     0.00    17.42 <
 -13   1  13    18.15    35.23    13.19 <
 -12   1  13    27.26     0.00    13.38 <
 -11   1  13     6.97     8.36    11.91 <
 -10   1  13    44.16    53.73    28.34 <
  -9   1  13   133.28    92.60    13.19 o
  -8   1  13   307.38   285.04    14.86 o
  -7   1  13    84.75    82.66    19.68 o
  -6   1  13   212.53   211.60    13.58 o
  -5   1  13   108.35    97.72    12.40 o
  -4   1  13   204.00   220.65    33.27 o
  -3   1  13    85.60    59.14    12.50 o
  -2   1  13  1083.85  1086.53    20.10 o
  -1   1  13   340.83   318.34    14.47 o
   0   1  13    17.58     0.00    11.61 <
   1   1  13    91.03   100.57    13.28 o
   2   1  13     9.34    17.02    18.89 <
   3   1  13     0.67     0.00    11.32 <
   4   1  13   155.18   127.05    12.79 o
   5   1  13    42.83    73.80    12.10 o
   6   1  13   491.94   477.05    16.54 o
   7   1  13    17.77     0.00    12.60 <
   8   1  13    55.61    56.38    12.40 o
   9   1  13    11.45    13.48    16.14 <
  10   1  13    11.68     0.00    13.38 <
  11   1  13    37.13    45.95    14.27 o
  12   1  13    97.99   135.21    16.43 o
  13   1  13   121.16   156.17    44.38 o
 -16   2  13     0.00     0.00    22.53 <
 -15   2  13    15.40    27.94    19.38 <
 -14   2  13     3.65     0.00    20.47 <
 -13   2  13    14.82    29.62    21.65 <
 -12   2  13     8.93    15.74    12.99 <
 -11   2  13     0.38     0.00    12.50 <
 -10   2  13     1.04     0.00    12.50 <
  -9   2  13   242.53   231.68    18.31 o
  -8   2  13   172.43   133.84    13.29 o
  -7   2  13    26.70    33.26    11.22 <
  -6   2  13   394.64   410.28    15.65 o
  -5   2  13   110.54    89.45    12.01 o
  -4   2  13     3.42     0.10    14.17 <
  -3   2  13   190.80   183.55    13.19 o
  -2   2  13   462.31   436.01    26.19 o
  -1   2  13   836.63   837.51    19.11 o
   0   2  13    58.94    65.83    11.91 o
   1   2  13   169.49   164.94    25.49 o
   2   2  13    25.43     5.12    11.32 <
   3   2  13   181.13   191.02    13.29 o
   4   2  13   692.40   643.55    18.12 o
   5   2  13     4.07     0.89    11.41 <
   6   2  13    58.14    58.25    37.49 <
   7   2  13   140.44   120.26    14.17 o
   8   2  13    55.91    43.69    13.19 o
   9   2  13    37.13    17.52    13.09 <
  10   2  13     8.60     4.33    13.19 <
  11   2  13    10.51     5.22    15.45 <
  12   2  13     0.23     0.00    14.76 <
  13   2  13     9.16     2.46    16.63 <
 -15   3  13     9.77    15.84    15.84 <
 -14   3  13     0.00     0.00    14.37 <
 -13   3  13    29.94    40.05    14.56 <
 -12   3  13     0.75    18.70    18.79 <
 -11   3  13    11.87    29.62    12.59 <
 -10   3  13    13.64    14.96    17.61 <
  -9   3  13   113.16    94.86    13.58 o
  -8   3  13    27.88     5.81    20.07 <
  -7   3  13    71.75    68.49    13.38 o
  -6   3  13     5.87     0.00    11.22 <
  -5   3  13     2.81     0.00    11.41 <
  -4   3  13    21.93    40.25    14.76 <
  -3   3  13    52.00    40.84    11.91 o
  -2   3  13   368.93   348.85    15.16 o
  -1   3  13   475.82   464.55    16.05 o
   0   3  13   246.09   210.82    14.17 o
   1   3  13    17.70     8.46    11.61 <
   2   3  13     3.64     0.00    18.50 <
   3   3  13   101.43   130.59    21.06 o
   4   3  13    93.99    74.00    12.40 o
   5   3  13   106.97    94.96    13.38 o
   6   3  13    46.31    42.02    25.19 <
   7   3  13     7.30    34.54    12.00 <
   8   3  13     2.06     0.59    13.48 <
   9   3  13     7.48     0.00    26.47 <
  10   3  13     1.34     0.00    24.40 <
  11   3  13     0.17     0.00    18.01 <
  12   3  13     0.29     9.05    17.12 <
 -14   4  13     1.49     0.00    21.06 <
 -13   4  13     0.78    19.78    14.27 <
 -12   4  13     2.90    18.30    13.87 <
 -11   4  13    11.85    19.48    13.58 <
 -10   4  13     0.01     0.00    13.48 <
  -9   4  13     7.12     0.00    21.06 <
  -8   4  13     0.02     0.00    30.70 <
  -7   4  13    14.27     8.95    12.30 <
  -6   4  13     7.91     6.69    12.20 <
  -5   4  13     1.40     0.00    12.20 <
  -4   4  13     3.80     0.00    11.61 <
  -3   4  13    36.86    29.52    14.07 <
  -2   4  13     0.05     0.00    20.66 <
  -1   4  13    47.40    62.48    12.00 o
   0   4  13   144.38   101.56    28.15 o
   1   4  13     6.85     0.00    12.00 <
   2   4  13    15.85    25.39    11.91 <
   3   4  13    49.10     5.71    32.47 <
   4   4  13    35.16    22.44    26.76 <
   5   4  13     0.50     0.39    12.20 <
   6   4  13    44.70    75.57    13.09 o
   7   4  13    14.33     6.89    13.68 <
   8   4  13     6.40     0.00    13.68 <
   9   4  13     2.66     3.25    13.78 <
  10   4  13     5.10     0.00    14.66 <
  11   4  13     0.05    15.65    15.05 <
 -12   5  13    20.18    34.93    15.65 <
 -11   5  13     0.26     0.00    15.25 <
 -10   5  13     1.93     4.33    13.97 <
  -9   5  13    57.37    75.47    14.17 o
  -8   5  13     1.52     0.00    13.97 <
  -7   5  13     5.06     0.00    14.46 <
  -6   5  13     3.08    31.39    14.66 <
  -5   5  13     5.59    13.19    13.38 <
  -4   5  13     0.44    13.38    27.65 <
  -3   5  13    18.69    41.33    24.60 <
  -2   5  13   200.09   202.14    15.25 o
  -1   5  13    10.22     0.00    21.16 <
   0   5  13     0.99     0.00    12.99 <
   1   5  13    35.69    49.10    16.43 <
   2   5  13   124.30   128.42    15.15 o
   3   5  13     0.11     7.58    16.43 <
   4   5  13    10.55    21.94    13.28 <
   5   5  13     5.02     4.33    20.66 <
   6   5  13     0.00     0.00    38.97 <
   7   5  13     2.82     3.94    13.97 <
   8   5  13    18.16    12.40    15.05 <
   9   5  13     4.32     7.67    15.55 <
  10   5  13     2.66    16.73    15.45 <
 -10   6  13     0.57     0.00    27.45 <
  -9   6  13     3.19     0.00    17.42 <
  -8   6  13    11.16     0.00    15.05 <
  -7   6  13    26.01    15.35    14.76 <
  -6   6  13    25.99    53.04    14.46 o
  -5   6  13     0.42     0.00    14.37 <
  -4   6  13     0.13     0.98    13.78 <
  -3   6  13     2.13     2.76    21.25 <
  -2   6  13    18.00    13.48    13.78 <
  -1   6  13    15.66    20.37    41.33 <
   0   6  13    10.92     0.00    14.07 <
   1   6  13     6.55     8.36    13.68 <
   2   6  13     0.01     6.59    13.68 <
   3   6  13     0.64    16.33    21.45 <
   4   6  13     3.08     5.22    19.48 <
   5   6  13    32.41    40.74    15.65 <
   6   6  13    10.37     8.95    17.61 <
   7   6  13     0.16     0.00    17.02 <
   8   6  13     1.03     0.00    16.63 <
  -7   7  13     8.59     0.00    16.04 <
  -6   7  13     2.20     0.00    30.01 <
  -5   7  13     1.56     0.00    16.63 <
  -4   7  13     4.54     0.00    16.04 <
  -3   7  13    14.37    31.00    15.45 <
  -2   7  13     9.58     6.00    15.35 <
  -1   7  13    28.94    52.64    15.65 o
   0   7  13     3.74     7.38    15.35 <
   1   7  13     3.54    28.93    15.05 <
   2   7  13     7.85    34.54    18.30 <
   3   7  13     4.21     0.00    16.33 <
   4   7  13     0.01     0.00    16.33 <
   5   7  13    45.36    62.68    27.16 <
 -14   0  14    28.44    22.73    15.06 <
 -12   0  14     0.14     0.00    14.56 <
 -10   0  14   123.84   139.34    17.22 o
  -8   0  14   274.84   243.40    14.86 o
  -6   0  14  1371.73  1350.04    22.86 o
  -4   0  14   416.90   427.03    15.55 o
  -2   0  14   587.39   583.55    16.93 o
   0   0  14   107.86   106.48    12.50 o
   2   0  14    55.40    63.47    11.22 o
   4   0  14    37.38     8.76    11.91 <
   6   0  14    15.34    21.06    11.71 <
   8   0  14     0.40     0.00    12.79 <
  10   0  14    66.64    54.61    19.09 <
  12   0  14    49.57    90.72    15.84 o
 -15   1  14     8.68     3.44    15.45 <
 -14   1  14    16.26    14.96    14.46 <
 -13   1  14     1.65     0.00    13.68 <
 -12   1  14     1.15     0.00    12.79 <
 -11   1  14    11.53     0.00    13.09 <
 -10   1  14    51.19    77.44    18.01 o
  -9   1  14    13.78    24.21    12.00 <
  -8   1  14    47.39    22.63    12.69 <
  -7   1  14   275.98   256.49    14.17 o
  -6   1  14     1.72    11.32    11.22 <
  -5   1  14   150.12   138.76    28.54 o
  -4   1  14   245.13   218.40    22.14 o
  -3   1  14   451.16   482.17    16.05 o
  -2   1  14    40.56    57.27    12.00 o
  -1   1  14   110.56   106.48    12.20 o
   0   1  14   179.65   157.17    16.63 o
   1   1  14    10.29     8.86    10.92 <
   2   1  14     0.02     0.00    10.73 <
   3   1  14    13.36    31.98    10.73 <
   4   1  14     3.88     0.00    12.10 <
   5   1  14     0.18     0.49    17.22 <
   6   1  14     9.75     2.07    18.50 <
   7   1  14     2.37     5.02    12.30 <
   8   1  14     5.37     5.90    12.40 <
   9   1  14     6.78    12.40    12.99 <
  10   1  14     0.19     0.00    13.28 <
  11   1  14    69.96   109.92    15.35 o
  12   1  14     0.10     0.00    15.35 <
 -15   2  14     1.08    17.42    14.86 <
 -14   2  14     2.18    19.09    14.56 <
 -13   2  14    10.02     4.53    13.97 <
 -12   2  14    13.92    30.31    13.28 <
 -11   2  14     0.10     4.53    13.48 <
 -10   2  14     0.20    17.91    12.40 <
  -9   2  14   160.09   153.72    14.56 o
  -8   2  14    55.82    88.17    13.28 o
  -7   2  14    18.06     0.89    12.00 <
  -6   2  14     0.10     0.00    11.41 <
  -5   2  14     3.25     0.00    11.71 <
  -4   2  14    56.49    55.20    11.22 o
  -3   2  14    79.55    71.15    15.94 o
  -2   2  14   119.70   125.96    12.20 o
  -1   2  14   401.79   420.12    15.45 o
   0   2  14    14.80     6.49    18.79 <
   1   2  14    36.22    47.43    11.22 o
   2   2  14     1.21     0.89    11.22 <
   3   2  14   119.93   116.61    12.40 o
   4   2  14    31.54    24.30    12.30 <
   5   2  14     2.51     0.00    14.17 <
   6   2  14   150.61   135.21    27.55 o
   7   2  14    29.68    22.93    13.19 <
   8   2  14    21.19    30.50    21.35 <
   9   2  14     0.96     0.00    26.17 <
  10   2  14    18.87     0.00    17.32 <
  11   2  14    33.50    49.00    15.45 o
  12   2  14     2.59    21.94    20.47 <
 -14   3  14    14.37    27.35    15.35 <
 -13   3  14    19.97     2.16    14.96 <
 -12   3  14     0.01    17.61    13.78 <
 -11   3  14     7.64     9.35    12.79 <
 -10   3  14     1.53     0.00    13.48 <
  -9   3  14    34.58    40.74    13.28 o
  -8   3  14     0.03    10.43    12.10 <
  -7   3  14    21.68     0.00    12.60 <
  -6   3  14     0.05     0.30    13.38 <
  -5   3  14     3.27    17.22    11.71 <
  -4   3  14     9.12    11.71    11.61 <
  -3   3  14    44.44    47.72    11.61 o
  -2   3  14    34.63    54.61    19.29 <
  -1   3  14    64.11    72.82    12.20 o
   0   3  14    11.79     7.87    11.22 <
   1   3  14    17.33     7.08    12.00 <
   2   3  14     0.37     0.00    11.41 <
   3   3  14    40.99    21.25    18.60 <
   4   3  14   131.50   119.27    13.68 o
   5   3  14   138.39   130.49    14.56 o
   6   3  14   241.30   218.88    16.14 o
   7   3  14    15.58    33.55    13.38 <
   8   3  14     2.87     7.58    15.45 <
   9   3  14    55.14    73.80    14.76 o
  10   3  14     4.96     6.79    14.37 <
  11   3  14     0.00    12.00    16.33 <
 -13   4  14     0.55     0.00    15.05 <
 -12   4  14    10.27     7.18    15.35 <
 -11   4  14     0.90     0.00    14.46 <
 -10   4  14     0.00     0.98    13.78 <
  -9   4  14     0.21     8.95    13.68 <
  -8   4  14     1.08     0.00    13.19 <
  -7   4  14    11.51     0.59    12.89 <
  -6   4  14    21.01    19.29    12.79 <
  -5   4  14     0.41    10.33    12.00 <
  -4   4  14     0.23     1.28    12.69 <
  -3   4  14     1.16     0.00    12.40 <
  -2   4  14    20.49     5.41    12.40 <
  -1   4  14     0.46     0.00    12.40 <
   0   4  14    40.47    25.98    12.79 <
   1   4  14    25.46    30.50    12.69 <
   2   4  14     4.03     9.64    20.27 <
   3   4  14    31.42    36.60    13.38 <
   4   4  14    64.73    76.95    23.12 o
   5   4  14    25.66    31.00    17.51 <
   6   4  14     4.30     0.00    33.95 <
   7   4  14     0.01     0.00    13.78 <
   8   4  14     1.86     9.74    14.17 <
   9   4  14     0.21     0.00    15.15 <
  10   4  14     0.46     9.84    15.15 <
 -12   5  14     1.22     0.00    15.94 <
 -11   5  14     2.02     0.00    15.25 <
 -10   5  14     1.96     0.00    15.25 <
  -9   5  14     4.10    10.33    24.11 <
  -8   5  14    23.65    28.44    21.65 <
  -7   5  14     4.26     0.98    13.58 <
  -6   5  14     0.82     0.00    13.78 <
  -5   5  14    26.96    50.68    13.48 o
  -4   5  14     0.90    20.76    12.89 <
  -3   5  14    27.94    21.75    13.58 <
  -2   5  14     9.10    10.73    13.09 <
  -1   5  14     0.12    14.37    22.24 <
   0   5  14    12.55    18.30    13.09 <
   1   5  14     7.60    12.69    13.68 <
   2   5  14     0.69     0.00    13.48 <
   3   5  14    79.88   107.75    14.56 o
   4   5  14    13.68    27.45    21.94 <
   5   5  14    15.45     9.94    14.27 <
   6   5  14     1.53    19.97    14.37 <
   7   5  14    45.30    68.09    15.94 o
   8   5  14     0.21     0.00    15.65 <
   9   5  14     0.04     0.00    15.84 <
  -9   6  14    25.49    66.42    16.43 o
  -8   6  14     3.18    14.86    15.15 <
  -7   6  14    11.73     0.00    15.74 <
  -6   6  14     1.78    13.97    15.35 <
  -5   6  14     1.68     0.00    20.86 <
  -4   6  14     2.27     5.81    14.17 <
  -3   6  14    10.56    30.80    13.87 <
  -2   6  14    48.27    54.51    14.17 o
  -1   6  14     0.95     0.00    14.37 <
   0   6  14     6.57     0.00    14.27 <
   1   6  14     0.06     1.38    14.27 <
   2   6  14     0.36     0.00    14.76 <
   3   6  14     1.91    17.51    14.66 <
   4   6  14     4.43     3.94    16.83 <
   5   6  14     5.29    10.13    15.55 <
   6   6  14    53.97    31.09    18.20 <
  -5   7  14    16.37    31.68    16.24 <
  -4   7  14     0.33     8.07    15.74 <
  -3   7  14     5.32     0.89    16.53 <
  -2   7  14     1.52    27.75    15.35 <
  -1   7  14    40.75    74.09    16.43 o
   0   7  14    14.91     7.87    16.53 <
   1   7  14     4.21     0.00    16.63 <
   2   7  14     2.90    19.48    16.24 <
 -14   0  15     0.32     6.00    14.66 <
 -12   0  15     0.02     0.00    13.38 <
 -10   0  15   253.71   233.45    15.85 o
  -8   0  15     0.00    15.15    12.10 <
  -6   0  15   525.78   490.25    17.03 o
  -4   0  15   767.98   742.35    18.81 o
  -2   0  15  1189.47  1177.39    21.87 o
   0   0  15   205.66   245.25    25.78 o
   2   0  15     1.03    10.53    14.37 <
   4   0  15   382.08   350.61    35.73 o
   6   0  15    32.82    45.76    12.60 o
   8   0  15    62.69    76.65    13.97 o
  10   0  15    31.38    60.71    14.66 o
  12   0  15     7.11     0.00    16.33 <
 -15   1  15    15.62    22.34    15.84 <
 -14   1  15     0.95     1.97    14.86 <
 -13   1  15     5.09     4.72    14.46 <
 -12   1  15    21.50     6.89    13.87 <
 -11   1  15     8.93     1.87    12.99 <
 -10   1  15     2.35     2.95    16.63 <
  -9   1  15   340.64   329.23    16.34 o
  -8   1  15    57.63    75.28    13.09 o
  -7   1  15    30.51    32.96    12.40 <
  -6   1  15     0.10     0.39    19.48 <
  -5   1  15    86.81   101.95    12.20 o
  -4   1  15     2.88     0.00    12.00 <
  -3   1  15  1166.04  1201.08    34.58 o
  -2   1  15     0.24     8.56    11.22 <
  -1   1  15   336.94   300.40    14.57 o
   0   1  15   120.21   127.64    12.40 o
   1   1  15    50.32    40.05    18.20 <
   2   1  15    39.02    46.35    11.61 o
   3   1  15    72.17    74.00    12.20 o
   4   1  15     2.82     0.00    23.22 <
   5   1  15   214.57   177.05    14.86 o
   6   1  15     7.76    32.57    13.87 <
   7   1  15    33.39    43.89    12.89 o
   8   1  15     0.00     4.33    12.69 <
   9   1  15     0.37     8.07    13.58 <
  10   1  15     6.41     2.56    14.76 <
  11   1  15    74.59   106.08    17.32 o
 -14   2  15     1.76     0.59    18.50 <
 -13   2  15     1.39     8.66    15.65 <
 -12   2  15     0.33    14.27    13.78 <
 -11   2  15     8.45    26.86    27.85 <
 -10   2  15     3.36     7.58    12.40 <
  -9   2  15   145.37   135.80    14.86 o
  -8   2  15    21.42     1.87    12.99 <
  -7   2  15     0.58     0.00    12.30 <
  -6   2  15    39.96    44.97    12.30 o
  -5   2  15    70.99    87.78    12.60 o
  -4   2  15     0.90     5.22    18.30 <
  -3   2  15    21.36    19.38    11.91 <
  -2   2  15    39.03    41.52    12.00 o
  -1   2  15     4.18     0.00    12.10 <
   0   2  15    91.92    71.05    12.40 o
   1   2  15    24.85     5.71    12.69 <
   2   2  15    16.26     0.00    12.30 <
   3   2  15   107.38   109.92    13.78 o
   4   2  15    11.12    10.04    12.59 <
   5   2  15    81.01    98.40    16.24 o
   6   2  15     7.35     3.54    12.89 <
   7   2  15     2.34    18.30    12.79 <
   8   2  15     6.07    13.58    13.97 <
   9   2  15     9.48    34.24    13.78 <
  10   2  15     4.75     7.87    14.96 <
  11   2  15     0.03     5.81    15.35 <
 -13   3  15    41.63    27.55    16.14 <
 -12   3  15     1.78     0.00    14.76 <
 -11   3  15     7.44    11.71    13.68 <
 -10   3  15    34.96    27.55    13.87 <
  -9   3  15     0.81     9.54    13.09 <
  -8   3  15     3.95    26.17    15.74 <
  -7   3  15    21.16    14.76    13.28 <
  -6   3  15    30.54     6.59    12.60 <
  -5   3  15     0.08     0.00    12.20 <
  -4   3  15    36.89    51.36    12.50 o
  -3   3  15   109.95   106.67    13.68 o
  -2   3  15    27.19     8.27    28.04 <
  -1   3  15     8.66    23.91    11.81 <
   0   3  15    90.18    67.80    13.28 o
   1   3  15    34.74    29.22    19.19 <
   2   3  15     5.17    12.59    12.10 <
   3   3  15    36.11    56.38    18.20 o
   4   3  15    21.82    31.29    13.68 <
   5   3  15   113.39   155.78    14.56 o
   6   3  15    17.15    31.59    14.07 <
   7   3  15     7.49    17.32    20.86 <
   8   3  15     0.01     0.00    14.17 <
   9   3  15    16.09    17.51    14.96 <
  10   3  15     0.36     0.00    15.35 <
 -12   4  15    17.31    24.40    16.14 <
 -11   4  15    33.10    47.13    32.08 <
 -10   4  15    21.47    43.30    14.37 o
  -9   4  15     1.40     0.00    13.97 <
  -8   4  15    24.78    17.42    14.07 <
  -7   4  15    38.46    46.35    14.17 o
  -6   4  15     3.98     5.12    12.99 <
  -5   4  15     2.13     0.00    13.19 <
  -4   4  15     0.00    13.87    13.09 <
  -3   4  15     1.27    25.09    23.91 <
  -2   4  15    39.24    47.63    13.19 o
  -1   4  15     1.17     0.00    28.34 <
   0   4  15    32.50    45.66    13.19 o
   1   4  15     0.25    12.00    12.79 <
   2   4  15    30.47    46.44    23.32 <
   3   4  15   115.37   116.12    14.96 o
   4   4  15    60.69    85.71    19.09 o
   5   4  15     0.39     0.98    13.38 <
   6   4  15    19.46    34.05    19.68 <
   7   4  15    35.12    33.46    14.86 <
   8   4  15     7.48    12.99    26.96 <
   9   4  15     3.07     0.00    15.25 <
 -10   5  15    19.39     4.13    15.84 <
  -9   5  15     0.30     0.00    15.15 <
  -8   5  15     4.95     0.00    15.05 <
  -7   5  15     0.00    13.97    14.46 <
  -6   5  15     9.82    17.51    33.26 <
  -5   5  15     0.17     0.00    13.78 <
  -4   5  15     1.85     0.00    13.68 <
  -3   5  15     0.67     2.16    20.17 <
  -2   5  15    10.72    18.30    13.68 <
  -1   5  15     0.42     2.85    16.73 <
   0   5  15     0.11     9.64    12.99 <
   1   5  15     0.91     0.00    15.65 <
   2   5  15    68.43    61.99    14.86 o
   3   5  15     0.75     0.00    14.46 <
   4   5  15    19.60    47.92    14.07 o
   5   5  15     6.25     0.00    14.86 <
   6   5  15     0.15     0.00    33.85 <
   7   5  15     0.10     5.81    15.45 <
  -8   6  15     0.03     6.89    16.04 <
  -7   6  15     4.26    18.20    16.04 <
  -6   6  15     1.43     0.00    28.53 <
  -5   6  15    11.63    12.10    15.15 <
  -4   6  15     0.01     0.00    14.96 <
  -3   6  15     0.56     0.00    15.35 <
  -2   6  15     2.46     4.03    19.58 <
  -1   6  15    13.75     0.00    15.15 <
   0   6  15    10.10    26.08    15.05 <
   1   6  15     1.02     9.64    14.76 <
   2   6  15    12.46    52.15    15.65 o
   3   6  15     0.27     1.48    22.04 <
   4   6  15     8.85    32.18    15.74 <
   5   6  15     4.39     0.00    16.83 <
 -14   0  16     0.52     0.00    16.04 <
 -12   0  16     0.72     4.13    13.78 <
 -10   0  16    42.66    18.60    13.87 <
  -8   0  16     0.32    36.41    12.30 <
  -6   0  16     0.01     8.46    11.81 <
  -4   0  16    34.64    53.33    12.79 o
  -2   0  16   824.33   814.94    19.50 o
   0   0  16    32.10    26.47    18.99 <
   2   0  16    93.59   107.85    13.19 o
   4   0  16    67.47    97.12    30.01 o
   6   0  16     7.47     8.95    12.79 <
   8   0  16    13.10    37.29    13.19 <
  10   0  16     5.05     0.00    23.52 <
 -14   1  16     6.16    15.74    15.55 <
 -13   1  16     4.89     0.00    15.15 <
 -12   1  16     0.43     0.00    14.37 <
 -11   1  16     1.46     2.95    16.43 <
 -10   1  16     5.71    27.65    12.89 <
  -9   1  16     8.38     6.20    12.59 <
  -8   1  16     0.01    19.88    12.50 <
  -7   1  16    36.33    32.08    12.40 <
  -6   1  16    96.64    45.27    13.58 o
  -5   1  16    31.29    43.79    12.60 o
  -4   1  16    97.37   107.26    13.58 o
  -3   1  16     6.41    16.63    14.17 <
  -2   1  16   121.13   109.72    15.75 o
  -1   1  16    24.55    28.93    11.91 <
   0   1  16    19.60    27.65    11.91 <
   1   1  16    17.31    24.50    15.25 <
   2   1  16    46.67    65.73    12.20 o
   3   1  16     9.87     0.00    12.10 <
   4   1  16     2.42     0.00    12.59 <
   5   1  16    16.69     6.30    13.19 <
   6   1  16     7.04     6.20    13.09 <
   7   1  16     3.89     9.15    13.48 <
   8   1  16    11.75     6.79    14.37 <
   9   1  16    39.65    55.01    36.70 <
  10   1  16     8.44    18.70    19.09 <
 -13   2  16     0.35    16.83    36.90 <
 -12   2  16     0.55     6.59    15.74 <
 -11   2  16    32.58    39.56    16.83 <
 -10   2  16    25.05    18.11    13.97 <
  -9   2  16     5.36     8.76    17.61 <
  -8   2  16    33.16    30.41    13.38 <
  -7   2  16   103.87   124.78    28.24 o
  -6   2  16   174.88   183.93    14.96 o
  -5   2  16    84.82    70.06    13.97 o
  -4   2  16    20.11     7.28    12.69 <
  -3   2  16    43.76    36.31    12.89 <
  -2   2  16     0.00     0.00    17.51 <
  -1   2  16     0.32     0.00    18.60 <
   0   2  16    34.47    24.70    12.89 <
   1   2  16    29.03    37.59    12.50 o
   2   2  16    16.95     8.95    12.59 <
   3   2  16     0.56    13.38    12.59 <
   4   2  16     1.18     6.00    12.50 <
   5   2  16     4.61     9.05    13.38 <
   6   2  16     1.99    14.86    13.09 <
   7   2  16     0.14     0.00    13.48 <
   8   2  16     0.34    11.32    13.87 <
   9   2  16     8.64    50.67    14.56 o
  10   2  16     8.19     0.00    15.84 <
 -12   3  16     2.92    14.46    15.25 <
 -11   3  16    47.89    39.46    16.53 <
 -10   3  16    10.85    31.19    46.94 <
  -9   3  16    13.46     0.00    13.87 <
  -8   3  16    65.54    53.14    14.56 o
  -7   3  16    57.57    54.81    14.17 o
  -6   3  16     7.20    31.68    15.94 <
  -5   3  16   167.62   190.82    15.16 o
  -4   3  16    62.44    81.57    13.78 o
  -3   3  16    43.98    70.95    13.38 o
  -2   3  16     0.11    16.63    12.59 <
  -1   3  16     3.39     2.46    12.30 <
   0   3  16     0.47    16.73    12.40 <
   1   3  16     7.78     3.15    12.69 <
   2   3  16     1.58     0.00    13.09 <
   3   3  16     4.43    22.43    12.89 <
   4   3  16     4.61     4.82    13.78 <
   5   3  16    17.87    16.63    13.68 <
   6   3  16    19.49    31.78    14.17 <
   7   3  16     1.61     1.67    14.66 <
   8   3  16     0.73     0.00    15.05 <
   9   3  16     9.02    23.32    18.20 <
 -11   4  16     6.52    26.86    15.55 <
 -10   4  16     0.05     3.44    15.15 <
  -9   4  16    80.25    61.11    16.14 o
  -8   4  16    12.39    29.03    14.46 <
  -7   4  16     1.20     8.27    13.78 <
  -6   4  16     8.84     1.67    17.71 <
  -5   4  16     6.00    14.17    13.38 <
  -4   4  16    16.01     1.97    13.58 <
  -3   4  16    50.28    60.32    14.17 o
  -2   4  16     3.56     0.00    13.09 <
  -1   4  16     4.12    11.81    15.05 <
   0   4  16     0.73     0.00    13.38 <
   1   4  16     0.06     0.00    13.28 <
   2   4  16    10.22    18.11    19.19 <
   3   4  16    18.56     8.17    14.37 <
   4   4  16    24.07    48.90    15.84 o
   5   4  16     7.11    30.21    14.27 <
   6   4  16    11.44    28.63    15.05 <
   7   4  16    48.11    95.25    28.24 o
   8   4  16     4.32    10.73    15.45 <
  -9   5  16     7.53     9.45    28.34 <
  -8   5  16     4.61     0.00    16.04 <
  -7   5  16    12.82    29.32    15.45 <
  -6   5  16     6.87     0.00    21.16 <
  -5   5  16    14.85    39.16    26.96 <
  -4   5  16     0.86     0.00    14.76 <
  -3   5  16     0.17     0.00    28.53 <
  -2   5  16    24.88    19.58    16.73 <
  -1   5  16     0.93     0.00    14.37 <
   0   5  16     1.75     7.67    26.08 <
   1   5  16     8.01     0.00    31.78 <
   2   5  16     7.36    18.01    19.78 <
   3   5  16     4.40    27.65    15.05 <
   4   5  16   126.02   115.63    17.91 o
   5   5  16    53.91    30.90    16.24 <
   6   5  16    10.91    17.61    45.56 <
  -5   6  16     0.04     0.00    15.84 <
  -4   6  16     0.22     0.00    42.31 <
  -3   6  16     8.46    22.14    15.74 <
  -2   6  16     0.16     0.00    15.84 <
  -1   6  16     3.64     0.00    26.57 <
   0   6  16     1.22     1.57    27.55 <
   1   6  16     6.56     0.00    15.94 <
   2   6  16    15.68    28.14    16.63 <
 -12   0  17     9.35     0.00    15.94 <
 -10   0  17    40.34    67.60    37.79 <
  -8   0  17     0.27    14.96    16.83 <
  -6   0  17    20.84    19.29    13.09 <
  -4   0  17     0.09    16.04    14.17 <
  -2   0  17     0.26     1.57    13.38 <
   0   0  17   211.40   180.10    18.60 o
   2   0  17    60.44    75.97    22.53 o
   4   0  17     3.70     0.00    30.11 <
   6   0  17     0.19     6.10    18.70 <
   8   0  17    14.01    29.42    14.56 <
 -13   1  17    14.84    31.98    15.74 <
 -12   1  17     2.41     0.30    15.25 <
 -11   1  17     2.17    15.15    17.02 <
 -10   1  17    44.85    48.81    14.17 o
  -9   1  17     3.95    21.84    16.83 <
  -8   1  17     0.04     0.00    13.48 <
  -7   1  17     3.72     0.00    17.71 <
  -6   1  17     1.92     6.00    12.99 <
  -5   1  17     0.12     0.00    12.69 <
  -4   1  17   210.49   196.53    14.76 o
  -3   1  17    41.67    49.69    13.09 o
  -2   1  17    61.91    61.30    20.07 o
  -1   1  17   128.00   121.24    14.86 o
   0   1  17    29.50    34.14    12.60 <
   1   1  17     2.72    17.22    12.30 <
   2   1  17     1.20     0.00    12.89 <
   3   1  17    14.45     8.86    16.92 <
   4   1  17    64.68    53.04    13.58 o
   5   1  17     6.32     0.00    13.58 <
   6   1  17     1.92     0.00    13.97 <
   7   1  17     0.95     0.00    13.97 <
   8   1  17     1.13     1.18    32.18 <
   9   1  17     5.13     0.00    15.35 <
 -12   2  17    28.22    24.60    15.55 <
 -11   2  17    24.62    36.01    15.15 <
 -10   2  17     7.44     0.49    31.88 <
  -9   2  17     0.88     0.00    25.09 <
  -8   2  17     0.00     3.44    13.48 <
  -7   2  17   116.44    71.84    23.91 o
  -6   2  17     2.03     6.59    24.99 <
  -5   2  17    86.55    83.54    14.07 o
  -4   2  17   162.14   149.39    14.96 o
  -3   2  17   195.25   185.51    15.45 o
  -2   2  17     0.10     0.00    12.79 <
  -1   2  17    75.09    94.17    13.58 o
   0   2  17     0.29     2.16    12.69 <
   1   2  17     0.38     6.40    12.59 <
   2   2  17    22.60    67.21    12.99 o
   3   2  17    24.13     5.02    13.87 <
   4   2  17    18.05    24.89    13.09 <
   5   2  17     5.14     8.07    20.86 <
   6   2  17     0.08     0.00    13.87 <
   7   2  17    30.25    48.71    15.35 o
   8   2  17     3.63     5.31    15.35 <
   9   2  17    26.71    46.84    15.84 <
 -11   3  17     0.01     1.87    15.74 <
 -10   3  17    63.42    81.08    16.14 o
  -9   3  17    38.58    50.58    21.45 <
  -8   3  17    34.43    68.39    14.66 o
  -7   3  17     7.49     1.38    13.78 <
  -6   3  17     9.86     5.22    34.14 <
  -5   3  17    16.10    28.63    20.76 <
  -4   3  17    98.23   118.87    15.25 o
  -3   3  17   194.49   197.61    16.04 o
  -2   3  17    12.15     1.18    15.05 <
  -1   3  17     5.79     0.00    20.27 <
   0   3  17    26.87    23.42    13.68 <
   1   3  17    37.84    40.44    12.79 o
   2   3  17     0.24     0.00    20.56 <
   3   3  17    64.32    69.27    14.56 o
   4   3  17     7.04     3.44    13.87 <
   5   3  17     0.53     0.00    27.26 <
   6   3  17    12.47    40.24    14.56 <
   7   3  17     0.39    11.61    14.66 <
   8   3  17     6.43    18.40    15.35 <
 -10   4  17     3.70     0.00    15.84 <
  -9   4  17    26.22    16.43    15.74 <
  -8   4  17     3.94     9.94    15.55 <
  -7   4  17    34.70    46.54    24.11 <
  -6   4  17     1.20     0.00    14.76 <
  -5   4  17    23.83     9.35    14.96 <
  -4   4  17    13.89    10.23    14.17 <
  -3   4  17    10.75     5.02    13.97 <
  -2   4  17     1.88     3.15    13.87 <
  -1   4  17     0.35     7.87    22.34 <
   0   4  17     1.34     0.00    13.68 <
   1   4  17     0.36    21.65    14.07 <
   2   4  17    21.47    42.61    14.37 <
   3   4  17    32.16    26.27    15.06 <
   4   4  17     5.33     4.33    15.15 <
   5   4  17    17.48    24.99    15.84 <
   6   4  17     2.93    14.86    15.05 <
  -7   5  17    34.22    48.41    16.04 o
  -6   5  17     0.59     0.00    15.74 <
  -5   5  17     6.24    11.41    16.04 <
  -4   5  17    15.76    10.63    21.75 <
  -3   5  17    24.33    30.80    15.65 <
  -2   5  17     2.35     0.00    14.96 <
  -1   5  17     0.00     1.48    14.96 <
   0   5  17     0.10     0.00    15.45 <
   1   5  17    11.28    36.41    28.83 <
   2   5  17    11.97    13.58    15.74 <
   3   5  17    62.97    75.18    24.21 o
   4   5  17     3.08    11.12    29.52 <
 -12   0  18    24.92    24.80    16.24 <
 -10   0  18     3.73     0.00    14.96 <
  -8   0  18     0.57     0.00    13.87 <
  -6   0  18     0.50     0.00    14.46 <
  -4   0  18    15.02    16.73    18.50 <
  -2   0  18     3.25     0.00    13.48 <
   0   0  18    18.00    11.32    13.58 <
   2   0  18     3.54    15.05    12.79 <
   4   0  18     0.00    15.65    13.28 <
   6   0  18     0.00     0.00    14.46 <
   8   0  18     1.42    13.97    15.55 <
 -11   1  18     1.26     0.00    20.47 <
 -10   1  18     2.43     2.36    15.15 <
  -9   1  18     2.67     3.25    32.67 <
  -8   1  18     0.01     0.00    13.38 <
  -7   1  18    11.32    19.88    12.99 <
  -6   1  18    15.07    24.50    22.73 <
  -5   1  18     4.70     0.00    13.09 <
  -4   1  18    23.36    15.15    22.93 <
  -3   1  18     4.26     5.02    13.19 <
  -2   1  18    10.34    16.92    13.09 <
  -1   1  18     0.00     0.00    12.79 <
   0   1  18    10.41    38.67    12.69 o
   1   1  18     1.91     2.46    18.20 <
   2   1  18     8.39     0.00    13.58 <
   3   1  18    18.72     0.59    25.78 <
   4   1  18     2.76    12.69    13.38 <
   5   1  18    10.20     0.00    15.25 <
   6   1  18     2.79     7.48    15.05 <
   7   1  18    17.92    27.16    15.45 <
   8   1  18     5.76    16.14    15.65 <
 -11   2  18     0.51    16.33    15.55 <
 -10   2  18    20.19    35.23    14.96 <
  -9   2  18     2.04     6.40    14.46 <
  -8   2  18     0.03     8.46    13.68 <
  -7   2  18     1.13     3.15    13.48 <
  -6   2  18     3.88     9.05    13.58 <
  -5   2  18     1.05    28.14    13.28 <
  -4   2  18    91.88   122.71    15.15 o
  -3   2  18    51.68    48.81    20.47 <
  -2   2  18    60.63    55.01    18.40 <
  -1   2  18     2.77    15.45    16.43 <
   0   2  18     4.82     0.00    12.99 <
   1   2  18     2.08     7.38    13.19 <
   2   2  18    38.88    66.52    14.17 o
   3   2  18     0.23    32.57    13.48 <
   4   2  18    24.97    21.06    14.46 <
   5   2  18     5.12    10.43    14.76 <
   6   2  18     9.83    23.91    15.15 <
   7   2  18    14.23     0.00    16.04 <
 -10   3  18     0.01     0.00    17.02 <
  -9   3  18     0.90     9.45    14.96 <
  -8   3  18    35.70    41.62    15.45 <
  -7   3  18     0.34    23.71    14.66 <
  -6   3  18    39.86    55.79    15.15 o
  -5   3  18     5.45     0.00    14.56 <
  -4   3  18    11.91    33.16    29.72 <
  -3   3  18    67.26   112.67    14.66 o
  -2   3  18    12.60     4.33    27.75 <
  -1   3  18    15.52    44.48    13.48 o
   0   3  18     0.16    20.37    14.07 <
   1   3  18     8.49    12.50    13.78 <
   2   3  18    34.31    26.96    14.96 <
   3   3  18    30.95    39.46    15.45 <
   4   3  18     3.41     0.00    14.86 <
   5   3  18     2.25     0.00    14.96 <
   6   3  18     2.05     7.67    15.35 <
  -8   4  18    17.21     0.00    16.14 <
  -7   4  18    56.65    52.35    16.33 o
  -6   4  18    46.03    27.36    27.06 <
  -5   4  18     7.30     0.00    17.91 <
  -4   4  18     3.63     3.94    18.10 <
  -3   4  18     3.30    13.09    15.35 <
  -2   4  18     0.00     0.00    14.56 <
  -1   4  18     2.17    14.37    14.56 <
   0   4  18     0.16    12.99    23.32 <
   1   4  18    24.55    29.91    16.33 <
   2   4  18     8.67     0.00    20.07 <
   3   4  18     0.49     0.00    15.65 <
   4   4  18     0.80    39.56    28.04 <
  -4   5  18     4.75    13.78    23.32 <
  -3   5  18     0.03     9.35    16.33 <
  -2   5  18     0.87     0.00    15.84 <
  -1   5  18     4.12     2.07    16.14 <
   0   5  18     2.24     0.00    16.33 <
 -10   0  19     0.35    23.12    15.65 <
  -8   0  19    31.57    18.79    15.15 <
  -6   0  19     0.86    24.80    24.89 <
  -4   0  19    24.76    51.56    13.87 o
  -2   0  19    24.85    27.55    18.40 <
   0   0  19    10.10     0.00    13.87 <
   2   0  19     1.86     0.00    28.73 <
   4   0  19     8.19     0.00    14.96 <
   6   0  19    40.81    41.62    16.14 <
 -10   1  19     0.10     5.90    15.15 <
  -9   1  19     3.92     0.00    15.55 <
  -8   1  19     0.52     0.00    17.12 <
  -7   1  19     0.14     0.00    14.76 <
  -6   1  19     6.87     0.00    14.37 <
  -5   1  19     3.98    23.62    13.48 <
  -4   1  19     9.59    11.22    13.48 <
  -3   1  19     3.13    19.97    13.58 <
  -2   1  19     6.03     0.00    26.27 <
  -1   1  19    22.05    36.21    13.87 <
   0   1  19     7.46    33.06    13.78 <
   1   1  19    25.04    29.72    19.97 <
   2   1  19     3.25     0.00    15.25 <
   3   1  19     0.67     0.00    24.80 <
   4   1  19     1.41     9.54    14.96 <
   5   1  19     5.70     0.00    15.45 <
   6   1  19     3.63    23.32    33.75 <
  -9   2  19     0.01     0.00    16.43 <
  -8   2  19    11.56    20.37    15.55 <
  -7   2  19     2.87     0.00    15.25 <
  -6   2  19     7.70    27.45    14.07 <
  -5   2  19     0.47     4.82    14.27 <
  -4   2  19     2.03     0.00    20.66 <
  -3   2  19     0.54     6.89    14.17 <
  -2   2  19     8.53     0.00    14.96 <
  -1   2  19    32.63    53.82    18.40 <
   0   2  19     9.45     8.17    13.78 <
   1   2  19     9.11    14.07    14.46 <
   2   2  19     3.23     0.00    14.76 <
   3   2  19     4.40     0.00    14.96 <
   4   2  19     2.41     0.00    15.25 <
   5   2  19     0.24     0.00    21.16 <
  -8   3  19     1.60    23.81    15.65 <
  -7   3  19     8.57    15.05    18.20 <
  -6   3  19     2.81    10.13    35.03 <
  -5   3  19    85.24    97.81    17.42 o
  -4   3  19     0.23     0.00    20.47 <
  -3   3  19    51.95    21.84    15.84 <
  -2   3  19     9.62    31.09    14.66 <
  -1   3  19     0.00     0.00    25.29 <
   0   3  19     3.26    24.70    15.15 <
   1   3  19    35.67    75.08    15.06 o
   2   3  19    72.13    77.15    16.93 o
   3   3  19     0.32     0.00    18.99 <
   4   3  19     0.65     0.00    20.66 <
  -4   4  19    34.16    30.31    16.73 <
  -3   4  19     0.47     0.00    25.58 <
  -2   4  19     4.02     0.00    15.84 <
  -1   4  19     4.85     0.00    16.04 <
   0   4  19     0.33    41.52    16.04 <
   1   4  19    45.41    48.71    16.73 <
  -8   0  20     1.66     7.77    15.45 <
  -6   0  20     0.06     0.00    15.35 <
  -4   0  20     5.61    24.50    14.17 <
  -2   0  20     5.38     0.00    14.27 <
   0   0  20     6.84    14.37    15.35 <
   2   0  20    36.45    38.47    14.96 <
   4   0  20     1.10     6.49    16.14 <
  -8   1  20     6.28     7.48    20.66 <
  -7   1  20    41.18    63.57    16.43 o
  -6   1  20     1.91    11.71    16.73 <
  -5   1  20     0.25    22.63    14.46 <
  -4   1  20    27.16    25.88    15.65 <
  -3   1  20     7.84    22.14    38.97 <
  -2   1  20     0.25     0.00    14.86 <
  -1   1  20     1.67    24.60    14.46 <
   0   1  20    16.88    11.91    15.74 <
   1   1  20    26.62    19.68    15.65 <
   2   1  20     1.21    13.97    14.96 <
   3   1  20     3.02    13.58    38.18 <
  -6   2  20     1.48    25.58    15.65 <
  -5   2  20     3.09    16.63    15.45 <
  -4   2  20     0.12     0.00    15.65 <
  -3   2  20     2.04     0.00    15.55 <
  -2   2  20     0.02    27.55    14.76 <
  -1   2  20     0.76    17.71    14.56 <
   0   2  20     4.65     0.00    15.74 <
   1   2  20    11.14    29.52    15.35 <
   2   2  20     2.14     0.00    15.55 <
  -4   3  20     2.52    21.84    22.24 <
  -3   3  20     1.02     0.00    15.84 <
  -2   3  20     6.69     0.00    15.74 <
  -1   3  20     0.73    11.32    15.65 <
  -4   0  21     0.21     0.00    15.45 <
  -2   0  21     1.35     4.53    15.65 <
  -3   1  21     0.46     7.28    22.43 <
  -2   1  21     4.27    10.92    15.55 <
