# Supplementary material for: A resonance-assisted intra­molecular hydrogen bond in compounds containing 2-hy­droxy-3,5-di­nitro­benzoic acid and its various deprotonated forms: redetermination of several related structures
Source: Acta Crystallogr E Crystallogr Commun. 2018 Aug 24;74(Pt 9):1344–57. doi: 10.1107/S2056989018011544 (PMC6127720; doi:10.1107/S2056989018011544)
Supplement: Supplementary file 5 [file e-74-01344-IVsup5.hkl]

#
# h,k,l, Fc-squared, Fo-squared, sigma(Fo-squared) and status flag
#
data_IV
_shelx_title                             '   '
_shelx_refln_list_code                   4
_shelx_F_calc_maximum                    200.00
_exptl_crystal_F_000                     348
_reflns_d_resolution_high                ?

loop_
 _symmetry_equiv_pos_as_xyz
 'x, y, z'
 '-x, -y, -z'

_cell_length_a                           5.8673(7)
_cell_length_b                           8.0991(9)
_cell_length_c                           15.2437(17)
_cell_angle_alpha                        86.844(3)
_cell_angle_beta                         84.252(3)
_cell_angle_gamma                        81.209(3)

_shelx_F_squared_multiplier              1.000

loop_
 _twin_refln_datum_id
 _twin_refln_individual_id
 _twin_refln_index_h
 _twin_refln_index_k
 _twin_refln_index_l
 _twin_refln_F_squared_calc
 _twin_refln_F_squared_meas
 _twin_refln_F_squared_sigma
 _twin_refln_include_status
         1    1   1   0   0  2339.61  2302.49    44.83 o
         2    1   3   0   0    13.44    16.36     0.79 o
         3    1   5   0   0   121.18   131.32     3.65 o
         4    1   7   0   0     0.12    -0.12     0.81 <
         5    1  -8   1   0     1.43     3.91     1.77 <
         6    1  -7   1   0     1.71     3.55     1.17 o
         7    1  -6   1   0    18.08    17.59     1.60 o
         8    1  -5   1   0    25.33    24.29     1.59 o
         9    1  -4   1   0     0.92     1.63     0.44 o
        10    1  -3   1   0  1166.51  1100.20    15.47 o
        11    1  -1   1   0   323.51   298.27     3.90 o
        12    1   0   1   0    15.36     5.06     0.58 o
        13    1   2   1   0  1712.95  1702.26    33.31 o
        14    1   3   1   0    42.27    47.82     0.92 o
        15    1   4   1   0    13.90    11.87     0.71 o
        16    1   5   1   0    75.15    77.40     2.40 o
        17    1   7   1   0     0.33     0.86     0.76 <
        18    1  -8   2   0    15.95    12.61     2.72 o
        19    1  -7   2   0   111.64   103.98     4.02 o
        20    1  -6   2   0    78.60    75.47     4.24 o
        21    1  -5   2   0     0.73     1.05     0.67 <
        22    1  -4   2   0    16.79    15.99     0.94 o
        23    1  -3   2   0     1.42     1.18     0.36 o
        24    1  -2   2   0     0.03     4.76     0.54 o
        25    1  -1   2   0 40845.60 40000.30   543.37 o
        26    1   0   2   0  5128.13  5233.65    64.05 o
        27    1   1   2   0     1.25     3.63     0.31 o
        28    1   2   2   0   139.45   135.46     4.03 o
        29    1   3   2   0     8.07     7.77     0.49 o
        30    1   4   2   0    26.26    34.26     1.90 o
        31    1   5   2   0    22.06    20.82     1.10 o
        32    1   6   2   0    33.90    33.58     1.58 o
        33    1   7   2   0    12.78    14.50     1.32 o
        34    1   8   2   0     0.02    -0.82     1.17 <
        35    1  -8   3   0     7.89     7.51     2.39 o
        36    1  -6   3   0    21.92    23.31     1.74 o
        37    1  -4   3   0   110.08   106.15     2.52 o
        38    1  -2   3   0     6.24     5.73     0.62 o
        39    1   0   3   0  2479.71  2481.85    39.80 o
        40    1   4   3   0     1.56     2.40     0.32 o
        41    1   6   3   0    10.77     9.63     0.91 o
        42    1   7   3   0    36.64    36.00     2.76 o
        43    1   8   3   0     8.91     8.59     1.73 o
        44    1  -7   4   0    79.07    79.50     3.71 o
        45    1  -6   4   0    19.87    18.81     1.74 o
        46    1  -5   4   0     1.55     4.15     1.02 o
        47    1  -4   4   0    24.69    23.11     1.10 o
        48    1  -3   4   0     0.48     2.17     0.50 o
        49    1  -2   4   0  4052.38  4120.91    65.09 o
        50    1  -1   4   0   664.44   729.60     8.66 o
        51    1   0   4   0   131.95   142.13     2.24 o
        52    1   1   4   0     0.17     2.51     0.37 o
        53    1   2   4   0   121.30   134.11     2.51 o
        54    1   6   4   0     5.47     7.43     0.75 o
        55    1   8   4   0    18.53    20.90     2.23 o
        56    1  -7   5   0     1.88    -3.06     3.06 <
        57    1  -6   5   0     0.03     2.07     3.08 <
        58    1  -5   5   0     1.53     0.20     2.44 <
        59    1  -4   5   0     9.36    10.02     1.26 o
        60    1  -3   5   0    21.93    22.00     1.27 o
        61    1  -2   5   0     1.79     2.13     0.62 o
        62    1  -1   5   0   672.53   663.16     8.03 o
        63    1   0   5   0   805.15   805.58    13.40 o
        64    1   1   5   0   644.73   692.02    11.71 o
        65    1   2   5   0    84.55    97.55     1.79 o
        66    1   3   5   0    13.95    14.92     0.62 o
        67    1   7   5   0     6.72     8.34     0.85 o
        68    1   8   5   0     0.00     1.18     1.09 <
        69    1  -5   6   0     1.48    -2.27     2.44 <
        70    1  -3   6   0   275.91   289.14    10.16 o
        71    1  -1   6   0    14.73    17.40     0.92 o
        72    1   1   6   0   453.52   411.17    56.17 o
        73    1   2   6   0   116.19   114.22     4.76 o
        74    1   3   6   0    49.12    49.74     3.15 o
        75    1   4   6   0   150.27   140.53     4.67 o
        76    1   8   6   0    15.29    15.46     1.69 o
        77    1  -6   7   0     7.20     3.15     3.23 <
        78    1  -5   7   0     0.15     0.36     2.86 <
        79    1  -4   7   0     0.56    -1.31     2.41 <
        80    1  -3   7   0     2.99     1.81     1.18 <
        81    1  -1   7   0   187.71   195.88     4.40 o
        82    1   1   7   0    97.88   115.76     3.56 o
        83    1   3   7   0    75.05    74.86     2.39 o
        84    1  -5   8   0    10.48    12.27     3.30 o
        85    1  -4   8   0     0.23    -2.02     2.02 <
        86    1  -3   8   0    26.45    26.17     2.33 o
        87    1  -2   8   0     1.74     0.89     1.31 <
        88    1  -1   8   0     6.24     5.83     1.00 o
        89    1   0   8   0   363.75   365.84     7.15 o
        90    1   1   8   0    16.91    21.67     2.32 o
        91    1   2   8   0    31.00    31.27     1.76 o
        92    1   3   8   0    81.29    78.46     3.77 o
        93    1   4   8   0    25.83    26.57     1.43 o
        94    1   5   8   0   101.93   107.71     2.89 o
        95    1  -4   9   0     0.48     0.64     1.87 <
        96    1  -2   9   0    15.91    15.68     2.55 o
        97    1  -1   9   0    37.04    33.37     2.04 o
        98    1   0   9   0    38.78    41.71     2.49 o
        99    1   1   9   0     6.24     4.92     1.20 o
       100    1   2   9   0     0.06     1.98     1.03 <
       101    1   3   9   0     3.50     5.19     1.03 o
       102    1   4   9   0     7.92     6.45     1.01 o
       103    1   5   9   0     0.01    -0.33     0.69 <
       104    1  -2  10   0    13.90     8.61     2.31 o
       105    1   0  10   0     0.53     0.01     1.20 <
       106    1   2  10   0     5.80     4.07     1.81 <
       107    1   4  10   0    42.29    39.30     2.12 o
       108    1   6  10   0    10.99     5.50     1.39 o
       109    1  -2  11   0    18.05    15.17     2.92 o
       110    1  -1  11   0    13.82     9.38     2.48 o
       111    1   0  11   0     1.30     0.90     1.41 <
       112    1   1  11   0    40.59    43.85     3.15 o
       113    1   2  11   0     6.83     7.83     1.63 o
       114    1   3  11   0     0.35    -0.17     0.77 <
       115    1   4  11   0     1.08    -0.22     1.42 <
       116    1   0  12   0     6.29     2.71     2.49 <
       117    1   1  12   0     0.18     0.74     2.11 <
       118    1   2  12   0     2.04     2.50     2.06 <
       119    1  -2 -12   1    11.43    11.28     2.67 o
       120    1  -1 -12   1     0.11     0.17     1.93 <
       121    1   0 -12   1     2.69     0.92     2.23 <
       122    1  -4 -11   1     3.72     3.08     1.67 <
       123    1  -3 -11   1     6.55     9.04     2.04 o
       124    1  -2 -11   1    40.25    38.64     3.82 o
       125    1  -1 -11   1   131.05   125.71     4.83 o
       126    1   0 -11   1     1.23     2.54     1.49 <
       127    1   1 -11   1    25.37    19.70     3.08 o
       128    1   2 -11   1    12.38    11.91     2.78 o
       129    1  -4 -10   1     0.57     1.40     1.00 <
       130    1  -2 -10   1     0.64     1.09     1.07 <
       131    1   0 -10   1     0.26     1.81     1.26 <
       132    1   2 -10   1     3.97     3.85     2.02 <
       133    1  -5  -9   1     1.70     2.24     1.13 <
       134    1  -4  -9   1     9.13     7.15     1.78 o
       135    1  -3  -9   1    23.12    19.52     2.08 o
       136    1  -2  -9   1   144.96   141.62     4.34 o
       137    1  -1  -9   1     5.63     3.79     1.15 o
       138    1   0  -9   1    42.99    39.16     2.56 o
       139    1   1  -9   1    22.28    17.33     2.09 o
       140    1   2  -9   1    11.89    11.13     2.23 o
       141    1   4  -9   1    63.17    53.54     4.03 o
       142    1  -5  -8   1    32.61    32.44     1.97 o
       143    1  -4  -8   1     4.85     5.23     0.81 o
       144    1  -3  -8   1    16.28    19.88     1.44 o
       145    1  -2  -8   1    39.05    39.93     1.99 o
       146    1  -1  -8   1     8.31     8.73     1.29 o
       147    1   0  -8   1     4.84     4.00     0.90 o
       148    1   1  -8   1     4.33     3.24     0.84 o
       149    1   2  -8   1    13.68    10.06     1.47 o
       150    1   3  -8   1   324.49   303.26    10.90 o
       151    1   4  -8   1   905.20   898.26    19.01 o
       152    1   5  -8   1     7.74     6.63     3.06 <
       153    1  -3  -7   1    31.10    33.70     1.57 o
       154    1  -1  -7   1    25.96    24.83     1.69 o
       155    1   1  -7   1    26.11    23.73     1.54 o
       156    1   3  -7   1   213.85   211.57     5.60 o
       157    1   4  -7   1    32.28    33.83     2.28 o
       158    1   5  -7   1     0.02     2.43     2.92 <
       159    1   6  -7   1    22.41    16.86     3.84 o
       160    1  -3  -6   1   229.60   239.44     4.94 o
       161    1  -2  -6   1   139.63   153.34     3.08 o
       162    1   1  -6   1    18.86    20.41     1.54 o
       163    1   3  -6   1  2849.80  2879.09    56.71 o
       164    1   5  -6   1     2.14     1.09     2.46 <
       165    1  -8  -5   1     7.81     7.40     1.39 o
       166    1  -7  -5   1    38.60    49.93     2.43 o
       167    1  -3  -5   1     0.07     0.33     0.30 <
       168    1  -2  -5   1     0.50     0.27     0.22 <
       169    1  -1  -5   1    40.49    41.80     2.25 o
       170    1   0  -5   1    90.35    81.29     1.92 o
       171    1   1  -5   1   202.73   199.77     2.87 o
       172    1   2  -5   1   324.23   315.97     4.33 o
       173    1   3  -5   1   233.82   238.87     4.38 o
       174    1   4  -5   1    35.56    36.56     1.78 o
       175    1   5  -5   1   162.57   168.51     7.40 o
       176    1   6  -5   1    12.11    10.74     3.47 o
       177    1   7  -5   1     4.02     5.38     3.54 <
       178    1  -8  -4   1     0.58    -1.04     1.04 <
       179    1  -6  -4   1    17.80    20.83     1.03 o
       180    1  -2  -4   1     5.35     6.21     0.49 o
       181    1  -1  -4   1    37.75    46.58     1.62 o
       182    1   0  -4   1    10.96    11.83     0.57 o
       183    1   1  -4   1   972.03  1026.27    11.94 o
       184    1   2  -4   1  8321.09  8636.33   105.27 o
       185    1   3  -4   1    23.21    28.45     1.34 o
       186    1   4  -4   1     0.05     0.40     0.47 <
       187    1   5  -4   1    11.24     9.02     1.04 o
       188    1   6  -4   1    11.22    10.13     1.43 o
       189    1   7  -4   1     0.67     0.18     1.58 <
       190    1  -8  -3   1    64.51    69.78     3.85 o
       191    1  -7  -3   1     8.48     8.37     1.04 o
       192    1  -6  -3   1     0.11     0.04     0.53 <
       193    1   2  -3   1   461.65   454.18     6.92 o
       194    1   4  -3   1   462.14   453.80     7.26 o
       195    1   6  -3   1     0.31     0.87     0.85 <
       196    1   8  -3   1    32.88    31.82     4.04 o
       197    1  -8  -2   1    79.44    80.50     4.31 o
       198    1  -7  -2   1     3.81     2.86     0.82 o
       199    1  -6  -2   1    14.92    15.66     1.20 o
       200    1  -5  -2   1   170.77   162.41     3.86 o
       201    1  -4  -2   1   206.21   212.96     3.23 o
       202    1  -1  -2   1    31.34    26.52     0.78 o
       203    1   0  -2   1   143.14   149.17     2.34 o
       204    1   1  -2   1 14060.70 14536.00   162.11 o
       205    1   2  -2   1   433.32   450.99     6.71 o
       206    1   3  -2   1    30.66    33.97     0.83 o
       207    1   4  -2   1    58.34    60.74     1.63 o
       208    1   5  -2   1    49.69    52.44     1.83 o
       209    1   6  -2   1     0.24     0.04     2.11 <
       210    1   7  -2   1    31.94    30.50     2.41 o
       211    1   8  -2   1    72.19    73.65     5.01 o
       212    1  -7  -1   1     5.20     4.51     1.47 o
       213    1  -5  -1   1   184.31   185.96     4.50 o
       214    1  -4  -1   1   114.75   115.12     2.26 o
       215    1  -3  -1   1   194.58   202.80     3.05 o
       216    1  -2  -1   1   709.69   716.06    14.14 o
       217    1   0  -1   1    99.11    90.48     3.08 o
       218    1   1  -1   1    10.93     7.11     0.43 o
       219    1   2  -1   1  2348.60  2319.31    32.01 o
       220    1   3  -1   1   643.24   641.80     8.34 o
       221    1   4  -1   1   345.42   345.31     5.44 o
       222    1   5  -1   1    18.44    14.94     1.41 o
       223    1   6  -1   1     0.90     1.05     0.76 <
       224    1   7  -1   1    58.41    58.13     2.82 o
       225    1   8  -1   1     0.65     1.80     1.72 <
       226    1  -7   0   1     6.58     7.64     1.28 o
       227    1  -5   0   1    11.00    10.52     1.04 o
       228    1  -3   0   1   129.29   127.01     3.18 o
       229    1   1   0   1   261.55   280.43     4.24 o
       230    1   3   0   1     4.60     2.20     0.49 o
       231    1   5   0   1    59.55    58.78     1.80 o
       232    1   7   0   1   133.83   117.45     3.94 o
       233    1  -8   1   1    13.97    14.39     2.59 o
       234    1  -7   1   1   112.57   108.72     3.95 o
       235    1  -6   1   1   157.63   155.07     4.64 o
       236    1  -5   1   1     4.71     4.92     0.89 o
       237    1  -4   1   1    19.38    19.63     1.03 o
       238    1  -3   1   1     2.81     3.73     0.43 o
       239    1  -2   1   1   648.91   616.16     8.80 o
       240    1  -1   1   1    18.67    14.23     0.58 o
       241    1   0   1   1   422.79   448.46     7.34 o
       242    1   1   1   1  1585.99  1600.58    32.17 o
       243    1   2   1   1  1044.65  1135.35    24.51 o
       244    1   3   1   1  1388.62  1472.75    20.36 o
       245    1   4   1   1    15.06    22.77     0.93 o
       246    1   5   1   1    36.61    34.26     1.25 o
       247    1   7   1   1     4.78     2.62     1.33 <
       248    1  -8   2   1     3.04     1.49     1.88 <
       249    1  -7   2   1    59.91    56.95     4.06 o
       250    1  -6   2   1     2.88     2.63     1.01 <
       251    1  -5   2   1    16.67    18.72     1.29 o
       252    1  -4   2   1     3.77     6.05     1.31 o
       253    1  -3   2   1     2.51     3.84     0.49 o
       254    1  -2   2   1   341.55   346.27     4.68 o
       255    1  -1   2   1   940.84   934.39    11.70 o
       256    1   0   2   1   993.78   949.63    15.22 o
       257    1   1   2   1  1081.39  1062.29    17.44 o
       258    1   2   2   1   360.93   470.62     7.71 o
       259    1   3   2   1  1432.02  1608.70    17.97 o
       260    1   4   2   1   244.31   254.64     3.46 o
       261    1   5   2   1     6.94     5.38     0.69 o
       262    1   6   2   1   106.05   100.37     2.98 o
       263    1   7   2   1     1.02     0.86     0.72 <
       264    1   8   2   1    55.59    54.02     2.53 o
       265    1  -8   3   1     1.28     4.14     2.28 <
       266    1  -6   3   1     0.74     0.57     0.97 <
       267    1  -4   3   1    38.93    40.02     3.02 o
       268    1  -2   3   1    18.92    22.25     0.76 o
       269    1   0   3   1   336.79   324.55     5.43 o
       270    1   2   3   1   652.35   712.86    10.03 o
       271    1   4   3   1    10.28     9.54     0.40 o
       272    1   6   3   1     0.84     0.67     0.53 <
       273    1   7   3   1     0.70     1.99     0.96 <
       274    1   8   3   1    22.58    21.37     2.43 o
       275    1  -7   4   1     0.72     0.47     2.01 <
       276    1  -6   4   1     0.04     1.11     1.21 <
       277    1  -5   4   1     0.56     1.16     0.83 <
       278    1  -4   4   1    32.05    30.78     1.18 o
       279    1  -3   4   1   249.40   252.35     4.31 o
       280    1  -2   4   1   490.37   448.40    18.40 o
       281    1  -1   4   1   605.96   640.26     8.36 o
       282    1   0   4   1    28.14    26.31     0.86 o
       283    1   1   4   1   258.12   321.71     5.68 o
       284    1   2   4   1  2702.72  2962.98    41.13 o
       285    1   4   4   1     2.51     3.40     0.37 o
       286    1   6   4   1     1.16     2.64     0.58 o
       287    1   8   4   1     2.76     1.44     1.17 <
       288    1  -7   5   1     3.63    -0.53     3.48 <
       289    1  -6   5   1    22.22    25.99     3.99 o
       290    1  -5   5   1     0.36    -0.91     2.42 <
       291    1  -4   5   1     1.67     2.10     0.66 o
       292    1  -3   5   1   137.18   143.27     2.96 o
       293    1  -2   5   1    22.84    26.75     1.20 o
       294    1  -1   5   1    27.03    22.24     0.90 o
       295    1   0   5   1     7.76    16.19     1.30 o
       296    1   1   5   1    52.32    62.46     1.45 o
       297    1   2   5   1   121.14   148.55     2.93 o
       298    1   3   5   1    11.86    16.23     0.61 o
       299    1   4   5   1   279.51   294.86     6.29 o
       300    1   5   5   1    27.41    25.81     1.46 o
       301    1   6   5   1     0.10     0.80     0.46 <
       302    1   7   5   1    18.77    21.30     2.41 o
       303    1   8   5   1     0.05     0.27     1.04 <
       304    1  -5   6   1    17.01    21.10     3.25 o
       305    1  -3   6   1   180.50   171.36     6.48 o
       306    1  -1   6   1     0.25     0.18     0.47 <
       307    1   1   6   1  1116.89  1136.04    22.81 o
       308    1   2   6   1     4.83     2.51     1.80 <
       309    1   3   6   1     0.14     0.51     0.33 <
       310    1   4   6   1    10.67     8.53     0.97 o
       311    1   5   6   1     9.82    12.25     1.14 o
       312    1   7   6   1    19.61    23.06     1.72 o
       313    1   8   6   1    25.07    26.15     2.12 o
       314    1  -6   7   1     5.11     7.56     3.46 <
       315    1  -5   7   1     5.15     6.56     3.08 <
       316    1  -4   7   1    94.92    91.02     3.47 o
       317    1  -3   7   1    23.40    19.83     3.51 o
       318    1  -1   7   1   104.07    98.33     2.79 o
       319    1   1   7   1    10.40    14.07     1.33 o
       320    1   3   7   1   325.40   327.67     5.03 o
       321    1   5   7   1     2.08     3.94     0.61 o
       322    1  -5   8   1    21.96    22.53     3.67 o
       323    1  -4   8   1    56.09    50.97     2.89 o
       324    1  -3   8   1    25.51    21.94     1.94 o
       325    1  -2   8   1     0.32     0.42     1.40 <
       326    1  -1   8   1    41.23    39.00     1.85 o
       327    1   0   8   1   259.39   266.09     5.59 o
       328    1   1   8   1    15.88    17.05     1.62 o
       329    1   2   8   1     2.17     3.52     0.93 o
       330    1   3   8   1    73.92    71.80     2.46 o
       331    1   4   8   1     1.27     2.82     0.92 o
       332    1   5   8   1    16.92    20.57     1.26 o
       333    1   6   8   1    72.15    86.13     3.51 o
       334    1  -4   9   1     4.01     1.81     2.00 <
       335    1  -2   9   1    44.72    42.09     3.60 o
       336    1  -1   9   1    14.73    10.82     1.37 o
       337    1   0   9   1     0.18     0.08     0.76 <
       338    1   1   9   1    18.30    22.68     1.99 o
       339    1   2   9   1   213.05   208.08     5.73 o
       340    1   3   9   1   185.97   182.59     5.05 o
       341    1   4   9   1     1.68     3.49     0.89 o
       342    1   5   9   1     4.08     5.50     0.89 o
       343    1   6   9   1     0.66     1.32     0.70 <
       344    1  -2  10   1    11.48    14.28     2.71 o
       345    1   0  10   1    15.63    17.25     2.11 o
       346    1   2  10   1    22.95    22.14     2.04 o
       347    1   4  10   1    14.96    18.30     2.25 o
       348    1   6  10   1    28.43    35.70     1.86 o
       349    1  -2  11   1     1.22     1.15     2.08 <
       350    1  -1  11   1     3.16     0.21     1.80 <
       351    1   0  11   1    12.50    12.90     2.07 o
       352    1   1  11   1    54.34    53.57     3.15 o
       353    1   2  11   1   200.90   207.67     6.34 o
       354    1   3  11   1     4.82     4.08     1.54 <
       355    1   4  11   1     0.22     0.59     1.44 <
       356    1   5  11   1     7.73    11.08     2.02 o
       357    1   0  12   1     2.75     3.72     2.35 <
       358    1   1  12   1     0.04    -0.03     2.11 <
       359    1   2  12   1    12.15    12.47     2.63 o
       360    1   3  12   1     2.26     0.77     1.73 <
       361    1  -2 -12   2     2.51     3.90     2.07 <
       362    1  -1 -12   2    13.18     6.73     2.53 <
       363    1   0 -12   2    27.19    17.64     3.47 o
       364    1  -4 -11   2    35.46    39.90     3.26 o
       365    1  -3 -11   2     0.00    -0.91     1.40 <
       366    1  -2 -11   2     1.03     0.92     1.69 <
       367    1  -1 -11   2    81.21    77.87     3.78 o
       368    1   0 -11   2     3.29     3.67     1.55 <
       369    1   1 -11   2    19.35    11.82     2.00 o
       370    1   2 -11   2     0.69     2.11     2.11 <
       371    1  -4 -10   2    96.44   103.37     3.92 o
       372    1  -2 -10   2     6.63     7.42     1.37 o
       373    1   0 -10   2    39.34    42.33     2.81 o
       374    1   2 -10   2     5.12     2.38     1.90 <
       375    1  -5  -9   2    78.42    88.93     2.65 o
       376    1  -4  -9   2     3.67     2.91     0.84 o
       377    1  -3  -9   2     0.71     0.28     0.78 <
       378    1  -2  -9   2   389.86   376.33     8.98 o
       379    1  -1  -9   2    26.26    29.33     2.23 o
       380    1   0  -9   2     9.81     9.62     1.56 o
       381    1   1  -9   2     4.29     4.87     1.63 <
       382    1   2  -9   2     4.35     3.90     1.80 <
       383    1   4  -9   2    26.51    25.77     3.32 o
       384    1  -4  -8   2     1.63     0.22     0.87 <
       385    1  -3  -8   2     4.90     4.51     0.95 o
       386    1  -2  -8   2    27.35    26.10     1.71 o
       387    1  -1  -8   2    54.24    57.74     3.10 o
       388    1   0  -8   2     2.26     3.64     1.15 o
       389    1   1  -8   2     9.63     7.90     1.10 o
       390    1   2  -8   2     0.19     0.41     0.84 <
       391    1   3  -8   2    93.60    84.63     4.74 o
       392    1   4  -8   2   185.56   186.17     5.51 o
       393    1   5  -8   2     2.93    -1.30     2.81 <
       394    1  -3  -7   2   734.90   713.71    14.54 o
       395    1  -1  -7   2     2.08     1.74     0.76 <
       396    1   1  -7   2     0.08     0.36     0.67 <
       397    1   3  -7   2    16.36    16.47     1.75 o
       398    1   4  -7   2     0.10    -0.13     1.92 <
       399    1   5  -7   2    38.01    44.62     4.46 o
       400    1   6  -7   2    12.95    17.03     3.90 o
       401    1  -3  -6   2     1.42     1.65     0.40 o
       402    1  -2  -6   2     1.29     3.75     0.52 o
       403    1   1  -6   2    19.57    19.95     1.27 o
       404    1   3  -6   2    78.18    88.42     3.60 o
       405    1   5  -6   2    19.40    16.57     3.28 o
       406    1  -8  -5   2     1.09     1.31     1.05 <
       407    1  -2  -5   2    21.19    20.34     0.59 o
       408    1  -1  -5   2   227.47   220.44     7.62 o
       409    1   0  -5   2    46.06    47.13     1.30 o
       410    1   1  -5   2    65.80    64.66     1.79 o
       411    1   2  -5   2   382.10   395.73     5.71 o
       412    1   3  -5   2   178.95   196.99     4.40 o
       413    1   4  -5   2   123.27   123.04     3.23 o
       414    1   5  -5   2     0.37     2.81     2.06 <
       415    1   6  -5   2    50.92    39.11     4.34 o
       416    1   7  -5   2     0.19    -2.70     3.24 <
       417    1  -8  -4   2    43.63    49.46     3.05 o
       418    1  -6  -4   2     5.47     6.22     0.69 o
       419    1  -2  -4   2   161.30   185.70     6.44 o
       420    1  -1  -4   2    77.02    75.06     2.70 o
       421    1   0  -4   2    26.26    24.24     0.81 o
       422    1   1  -4   2     2.06     3.42     0.44 o
       423    1   2  -4   2   145.77   201.03     4.67 o
       424    1   3  -4   2    44.85    43.76     1.33 o
       425    1   4  -4   2    98.18   102.79     2.15 o
       426    1   5  -4   2     0.76     0.10     0.69 <
       427    1   6  -4   2    51.10    51.84     2.46 o
       428    1   7  -4   2     2.58     1.32     2.56 <
       429    1  -8  -3   2    41.52    49.43     3.57 o
       430    1  -7  -3   2    14.52    15.92     1.80 o
       431    1  -6  -3   2     6.97     7.31     0.80 o
       432    1   0  -3   2   739.78   704.03    21.09 o
       433    1   2  -3   2  1580.77  1684.21    21.12 o
       434    1   4  -3   2    82.10    88.89     1.81 o
       435    1   6  -3   2     4.52     4.05     0.91 o
       436    1   8  -3   2     6.84     7.64     2.58 <
       437    1  -8  -2   2    36.49    41.31     3.13 o
       438    1  -7  -2   2     0.15     0.22     0.81 <
       439    1  -6  -2   2   161.93   155.43     4.35 o
       440    1  -5  -2   2     4.12     4.04     0.62 o
       441    1  -4  -2   2   441.77   467.11     7.46 o
       442    1  -1  -2   2     3.79     4.91     0.28 o
       443    1   0  -2   2   741.49   744.28     9.34 o
       444    1   1  -2   2  3242.00  3224.77    44.23 o
       445    1   2  -2   2     4.05     7.54     0.64 o
       446    1   3  -2   2   283.48   280.11     3.38 o
       447    1   4  -2   2    76.40    85.81     1.83 o
       448    1   5  -2   2   237.21   233.96     3.82 o
       449    1   6  -2   2    22.92    24.45     1.66 o
       450    1   7  -2   2     2.34     3.34     1.25 <
       451    1   8  -2   2     0.04     0.61     1.83 <
       452    1  -7  -1   2     2.71     1.78     1.58 <
       453    1  -5  -1   2   342.33   342.36     7.52 o
       454    1  -4  -1   2    36.07    39.06     1.19 o
       455    1  -3  -1   2   117.36   148.49     2.32 o
       456    1  -2  -1   2   130.91   113.25     3.48 o
       457    1  -1  -1   2   373.29   341.21     5.93 o
       458    1   0  -1   2   994.97   933.51    15.05 o
       459    1   1  -1   2  3583.31  3636.61    44.73 o
       460    1   2  -1   2    58.42    88.05     3.96 o
       461    1   3  -1   2   314.81   344.08     4.75 o
       462    1   4  -1   2   239.46   273.80     4.49 o
       463    1   5  -1   2    91.64    95.95     2.61 o
       464    1   6  -1   2     0.03    -0.29     0.60 <
       465    1   7  -1   2    78.84    80.03     3.33 o
       466    1   8  -1   2     0.27     0.63     1.71 <
       467    1  -7   0   2   181.75   180.31     5.24 o
       468    1  -5   0   2   119.27   124.40     3.53 o
       469    1  -3   0   2    42.10    34.88     1.77 o
       470    1  -1   0   2  2960.89  2955.68    81.67 o
       471    1   1   0   2   377.76   359.24     4.62 o
       472    1   3   0   2   307.81   353.67     5.37 o
       473    1   5   0   2    14.74    17.63     1.12 o
       474    1   7   0   2    26.79    25.92     2.03 o
       475    1  -8   1   2     2.79     3.07     1.72 <
       476    1  -7   1   2   184.85   171.11     5.29 o
       477    1  -6   1   2   977.94   977.15    20.45 o
       478    1  -5   1   2     0.50     0.48     0.94 <
       479    1  -4   1   2   235.49   230.76     5.51 o
       480    1  -3   1   2    13.93    15.56     0.63 o
       481    1  -2   1   2    22.93    24.53     0.76 o
       482    1  -1   1   2   971.40   949.14    11.76 o
       483    1   0   1   2   736.84   712.08    14.19 o
       484    1   1   1   2   274.74   286.45     5.94 o
       485    1   2   1   2  1524.29  1651.30    31.80 o
       486    1   3   1   2     0.18     0.08     0.14 <
       487    1   5   1   2    65.32    68.74     1.86 o
       488    1   7   1   2    28.54    27.77     2.34 o
       489    1  -8   2   2    88.71   102.86     5.99 o
       490    1  -7   2   2    84.47    86.35     3.72 o
       491    1  -6   2   2    64.55    67.34     2.97 o
       492    1  -5   2   2    10.19    11.59     1.32 o
       493    1  -4   2   2    10.95     9.68     1.04 o
       494    1  -3   2   2   218.69   209.81     3.57 o
       495    1  -2   2   2   821.55   826.84    10.50 o
       496    1  -1   2   2   197.02   185.84     2.98 o
       497    1   0   2   2   159.88   184.69     2.53 o
       498    1   1   2   2   260.87   274.06    14.80 o
       499    1   2   2   2    38.02    49.92     3.15 o
       500    1   3   2   2  1872.99  2050.72    22.92 o
       501    1   4   2   2    67.55    63.88     1.13 o
       502    1   5   2   2    35.49    36.24     1.22 o
       503    1   6   2   2    90.40    83.46     2.69 o
       504    1   7   2   2     0.22     1.39     0.74 <
       505    1   8   2   2    42.72    42.09     2.28 o
       506    1  -8   3   2    87.01    76.01     5.40 o
       507    1  -6   3   2    75.36    74.92     2.79 o
       508    1  -4   3   2   134.74   132.93     3.30 o
       509    1  -2   3   2   576.19   601.55     7.19 o
       510    1   2   3   2   173.93   187.57     2.34 o
       511    1   4   3   2   137.03   156.37     2.18 o
       512    1   6   3   2   111.34    94.99     2.80 o
       513    1   7   3   2     1.28    -0.42     0.63 <
       514    1   8   3   2     6.69     6.45     1.63 o
       515    1  -7   4   2    64.45    67.44     3.92 o
       516    1  -6   4   2     2.62     1.67     1.34 <
       517    1  -5   4   2     0.36    -0.75     0.75 <
       518    1  -4   4   2     6.90     8.24     1.05 o
       519    1  -3   4   2    64.16    66.83     1.77 o
       520    1  -2   4   2    19.70    19.96     1.19 o
       521    1  -1   4   2   553.95   575.74     6.89 o
       522    1   0   4   2    28.87    27.26     1.03 o
       523    1   1   4   2     1.25     1.72     0.30 o
       524    1   2   4   2   350.61   384.14     9.18 o
       525    1   4   4   2   142.28   141.83     2.10 o
       526    1   6   4   2    13.29    12.17     0.97 o
       527    1   8   4   2    53.73    57.91     3.42 o
       528    1  -7   5   2    76.48    69.77     6.00 o
       529    1  -6   5   2     2.98     2.73     3.03 <
       530    1  -5   5   2    61.94    55.24     4.64 o
       531    1  -4   5   2    13.07    12.06     0.95 o
       532    1  -3   5   2    81.57    81.37     2.11 o
       533    1  -2   5   2    38.79    40.15     1.28 o
       534    1  -1   5   2   142.52   146.74     2.48 o
       535    1   0   5   2   782.14   796.45    11.54 o
       536    1   1   5   2   142.93   140.41     2.60 o
       537    1   2   5   2    25.98    30.65     1.05 o
       538    1   3   5   2    52.20    62.02     1.47 o
       539    1   4   5   2   270.51   251.10     3.88 o
       540    1   5   5   2   277.58   246.01     5.36 o
       541    1   6   5   2     0.40     0.21     0.48 <
       542    1   7   5   2    39.05    40.78     2.09 o
       543    1   8   5   2     1.09     1.90     1.21 <
       544    1  -5   6   2    12.01    13.16     3.22 o
       545    1  -3   6   2     3.90     2.14     1.14 <
       546    1  -1   6   2     1.27     0.28     0.50 <
       547    1   1   6   2     0.99     0.80     1.27 <
       548    1   3   6   2   259.93   255.79     4.02 o
       549    1   4   6   2    54.86    47.70     1.64 o
       550    1   5   6   2   101.07    99.41     2.63 o
       551    1   6   6   2    79.21    88.91     2.49 o
       552    1   7   6   2    87.27    94.83     3.03 o
       553    1   8   6   2     0.20    -0.30     1.09 <
       554    1  -6   7   2     9.26     2.22     3.28 <
       555    1  -5   7   2     1.35    -2.75     2.75 <
       556    1  -4   7   2     6.66     4.45     1.42 o
       557    1  -3   7   2    49.96    45.32     2.49 o
       558    1  -1   7   2    80.89    81.27     2.52 o
       559    1   1   7   2    21.99    23.92     1.69 o
       560    1   3   7   2   134.31   123.00     2.71 o
       561    1   5   7   2     1.08     0.22     0.52 <
       562    1   7   7   2     0.00    -0.30     0.84 <
       563    1  -5   8   2    10.42     9.53     3.20 <
       564    1  -4   8   2     0.01    -1.27     1.36 <
       565    1  -3   8   2   140.19   139.30     4.30 o
       566    1  -2   8   2     0.39     0.30     1.25 <
       567    1  -1   8   2     2.27     3.59     1.20 <
       568    1   0   8   2    16.11    13.33     1.23 o
       569    1   1   8   2   130.92   145.78     4.90 o
       570    1   2   8   2   151.61   153.85     4.42 o
       571    1   3   8   2    10.45    13.76     0.97 o
       572    1   4   8   2    92.91    91.21     2.85 o
       573    1   5   8   2     0.92     2.00     0.72 <
       574    1   6   8   2    42.15    41.44     1.71 o
       575    1   7   8   2     7.50     6.59     1.27 o
       576    1  -4   9   2    16.34    15.79     2.63 o
       577    1  -2   9   2    10.83    12.46     2.35 o
       578    1  -1   9   2   107.95   113.50     3.93 o
       579    1   0   9   2    28.46    29.04     1.83 o
       580    1   1   9   2     3.42     3.52     1.10 o
       581    1   2   9   2    12.78    12.54     1.50 o
       582    1   3   9   2   387.35   372.78     7.03 o
       583    1   4   9   2    11.64    10.81     1.22 o
       584    1   5   9   2    61.67    63.14     2.35 o
       585    1   6   9   2     0.19    -0.11     1.03 <
       586    1  -2  10   2     1.72     2.65     1.91 <
       587    1   0  10   2    34.77    41.12     2.18 o
       588    1   2  10   2    48.01    49.72     2.69 o
       589    1   4  10   2    12.94    14.23     1.51 o
       590    1   6  10   2    66.83    84.64     4.20 o
       591    1  -2  11   2    45.21    42.64     4.23 o
       592    1  -1  11   2    13.90    11.07     2.74 o
       593    1   0  11   2     1.42     2.54     1.20 <
       594    1   1  11   2     0.81     1.03     1.34 <
       595    1   2  11   2   115.52   112.12     4.34 o
       596    1   3  11   2     6.00     4.31     1.07 o
       597    1   4  11   2    51.18    55.62     3.80 o
       598    1   5  11   2     4.79     7.71     1.88 o
       599    1   0  12   2     2.78     1.99     1.60 <
       600    1   1  12   2    21.16    19.44     3.45 o
       601    1   2  12   2     0.06    -1.69     1.69 <
       602    1   3  12   2    11.46     9.25     2.43 o
       603    1  -1 -12   3    45.90    46.88     4.79 o
       604    1  -4 -11   3    80.60    84.16     4.64 o
       605    1  -3 -11   3    20.83    20.25     2.70 o
       606    1  -2 -11   3     2.06     5.81     2.05 <
       607    1  -1 -11   3    69.91    64.58     4.81 o
       608    1   0 -11   3     8.98     7.32     1.86 o
       609    1   1 -11   3     0.08    -0.99     1.36 <
       610    1   2 -11   3     6.17     9.19     2.51 o
       611    1  -4 -10   3    22.56    25.90     1.82 o
       612    1  -2 -10   3   140.29   140.35     4.64 o
       613    1   0 -10   3    17.58    16.64     2.04 o
       614    1   2 -10   3     1.97     2.60     2.02 <
       615    1  -5  -9   3    86.39    86.95     3.67 o
       616    1  -4  -9   3    36.13    36.92     1.93 o
       617    1  -3  -9   3     0.65     1.19     0.83 <
       618    1  -2  -9   3     1.57    -0.08     0.99 <
       619    1  -1  -9   3   141.88   137.35     4.55 o
       620    1   0  -9   3     1.68     0.00     2.46 <
       621    1   1  -9   3    23.89    21.03     1.70 o
       622    1   2  -9   3     7.08     6.79     1.99 o
       623    1   4  -9   3   204.78   187.41     8.03 o
       624    1  -4  -8   3     0.03     0.44     0.63 <
       625    1  -3  -8   3   288.86   289.14     7.43 o
       626    1  -2  -8   3     6.01     6.62     1.08 o
       627    1  -1  -8   3   118.24   123.49     3.95 o
       628    1   0  -8   3    41.98    43.35     2.39 o
       629    1   1  -8   3    10.53     8.64     1.15 o
       630    1   2  -8   3     0.77     2.01     0.95 <
       631    1   3  -8   3     0.47     2.04     1.67 <
       632    1   4  -8   3     9.17     9.15     1.84 o
       633    1   5  -8   3    14.92    16.38     3.43 o
       634    1  -3  -7   3   127.84   125.96     3.36 o
       635    1  -1  -7   3     3.25     4.56     0.92 o
       636    1   1  -7   3    41.61    40.01     2.14 o
       637    1   3  -7   3   306.32   290.98     7.09 o
       638    1   4  -7   3   279.13   277.52     7.72 o
       639    1   5  -7   3     0.57     2.00     3.00 <
       640    1   6  -7   3    84.47    71.88     5.54 o
       641    1  -3  -6   3     3.30     1.84     0.51 o
       642    1  -2  -6   3   251.31   274.74     4.99 o
       643    1  -1  -6   3     0.47     1.31     0.55 <
       644    1   1  -6   3    11.71    11.43     1.29 o
       645    1   3  -6   3    86.00    98.60     3.49 o
       646    1   5  -6   3     1.70    -2.58     2.58 <
       647    1  -8  -5   3     3.43     1.51     1.14 <
       648    1  -3  -5   3  1776.45  1798.77    38.89 o
       649    1  -2  -5   3    62.11    64.17     1.15 o
       650    1   0  -5   3    52.65    57.83     1.68 o
       651    1   1  -5   3    31.20    31.26     0.99 o
       652    1   2  -5   3   144.49   147.91     2.68 o
       653    1   3  -5   3   219.29   239.23     5.09 o
       654    1   4  -5   3    20.02    21.08     1.48 o
       655    1   5  -5   3   137.21   129.73     4.65 o
       656    1   6  -5   3    42.50    33.38     4.76 o
       657    1   7  -5   3    10.44     7.95     3.68 <
       658    1  -8  -4   3    49.46    53.96     3.19 o
       659    1  -6  -4   3     2.07     1.63     0.71 <
       660    1  -2  -4   3   122.11   125.00     1.95 o
       661    1  -1  -4   3   216.41   217.65     3.93 o
       662    1   0  -4   3    51.35    51.08     1.32 o
       663    1   1  -4   3   249.96   262.94     3.48 o
       664    1   2  -4   3   139.86   138.22     2.07 o
       665    1   3  -4   3    33.48    35.66     1.09 o
       666    1   4  -4   3     8.63     8.77     0.75 o
       667    1   5  -4   3    11.30    12.33     1.16 o
       668    1   6  -4   3    78.83    81.32     2.66 o
       669    1   7  -4   3     1.40     0.14     3.23 <
       670    1  -8  -3   3    29.84    32.12     1.90 o
       671    1  -7  -3   3     0.03     0.30     0.57 <
       672    1  -6  -3   3    19.16    20.46     0.99 o
       673    1  -2  -3   3   243.64   297.77     8.54 o
       674    1   0  -3   3    46.51    51.46     1.17 o
       675    1   2  -3   3    54.84    50.99     1.05 o
       676    1   4  -3   3    98.85   103.05     2.04 o
       677    1   6  -3   3    30.67    31.32     1.73 o
       678    1   8  -3   3    38.15    31.35     3.96 o
       679    1  -8  -2   3    13.54    15.50     1.63 o
       680    1  -7  -2   3     1.43     1.89     0.99 <
       681    1  -6  -2   3   291.62   297.64     6.79 o
       682    1  -5  -2   3    64.79    69.66     2.11 o
       683    1  -4  -2   3    72.62    72.36     1.54 o
       684    1  -3  -2   3    36.79    41.38     1.21 o
       685    1  -2  -2   3  1178.33  1242.27    34.59 o
       686    1  -1  -2   3     0.16     0.31     0.16 <
       687    1   0  -2   3   495.69   493.11     8.08 o
       688    1   1  -2   3    16.78    23.03     0.72 o
       689    1   2  -2   3   328.67   330.59     4.91 o
       690    1   3  -2   3   286.30   271.85     3.33 o
       691    1   4  -2   3     2.92     2.50     0.66 o
       692    1   5  -2   3   211.10   217.36     3.66 o
       693    1   6  -2   3    16.03    15.80     1.11 o
       694    1   7  -2   3    33.74    37.34     2.67 o
       695    1   8  -2   3    41.00    41.86     4.30 o
       696    1  -7  -1   3    42.92    45.37     2.21 o
       697    1  -5  -1   3  2536.05  2552.46    49.54 o
       698    1  -4  -1   3    10.61    12.03     0.73 o
       699    1  -3  -1   3   245.28   267.15     3.95 o
       700    1  -2  -1   3   819.65   877.62    10.80 o
       701    1  -1  -1   3   130.63   126.27     2.73 o
       702    1   0  -1   3   685.38   650.17     7.49 o
       703    1   1  -1   3  1956.96  1956.29    24.25 o
       704    1   2  -1   3    36.39    16.03     1.66 o
       705    1   3  -1   3   179.87   183.62     2.81 o
       706    1   4  -1   3   510.68   515.59     7.83 o
       707    1   5  -1   3     3.99     3.15     0.60 o
       708    1   6  -1   3    10.16    11.00     1.09 o
       709    1   7  -1   3    88.14    84.82     3.48 o
       710    1   8  -1   3    55.10    50.72     4.12 o
       711    1  -7   0   3    48.90    52.64     4.49 o
       712    1  -5   0   3    16.36    16.21     1.28 o
       713    1  -3   0   3   555.82   582.76    16.94 o
       714    1  -1   0   3     0.45    -0.27     0.27 <
       715    1   1   0   3  3393.99  3411.53    38.03 o
       716    1   3   0   3    20.96    22.09     0.74 o
       717    1   5   0   3   225.26   223.15     4.57 o
       718    1   7   0   3    31.79    25.24     2.01 o
       719    1  -8   1   3    13.75    18.12     2.90 o
       720    1  -7   1   3    88.80    84.99     3.48 o
       721    1  -6   1   3   701.71   728.21    15.79 o
       722    1  -5   1   3    79.69    81.86     2.90 o
       723    1  -4   1   3     0.74     0.51     1.07 <
       724    1  -3   1   3   192.01   200.26     3.40 o
       725    1  -2   1   3    85.43    85.51     1.62 o
       726    1  -1   1   3   476.39   442.58     5.67 o
       727    1   0   1   3  1817.15  1875.16    23.28 o
       728    1   1   1   3   249.04   260.27     3.46 o
       729    1   3   1   3  1664.66  1859.44    28.87 o
       730    1   4   1   3    36.99     2.66     2.91 <
       731    1   5   1   3     0.62     2.22     0.48 o
       732    1   7   1   3   171.62   152.62     4.57 o
       733    1  -8   2   3     0.00     2.19     1.78 <
       734    1  -7   2   3   172.55   177.40     5.67 o
       735    1  -6   2   3     2.29     1.65     0.98 <
       736    1  -5   2   3     0.70     0.46     0.75 <
       737    1  -4   2   3   149.51   146.44     3.36 o
       738    1  -3   2   3   140.55   143.15     2.68 o
       739    1  -2   2   3    21.60    21.74     0.71 o
       740    1  -1   2   3    39.80    36.84     1.00 o
       741    1   0   2   3  2699.82  2653.87    29.74 o
       742    1   1   2   3    35.01    27.86     2.91 o
       743    1   3   2   3     9.01     9.01     0.45 o
       744    1   4   2   3   495.11   525.78     7.79 o
       745    1   5   2   3   229.87   216.26     4.17 o
       746    1   6   2   3    16.11    13.36     0.95 o
       747    1   7   2   3    33.99    28.99     1.76 o
       748    1   8   2   3     1.16     1.75     0.99 <
       749    1  -6   3   3    11.57     9.52     2.21 o
       750    1  -4   3   3    22.40    21.48     1.63 o
       751    1  -2   3   3     2.68     3.25     0.38 o
       752    1   2   3   3  1954.19  2197.37    36.65 o
       753    1   4   3   3     2.62     0.31     0.25 <
       754    1   6   3   3   448.14   399.64     8.77 o
       755    1   7   3   3     2.51     3.15     0.82 o
       756    1   8   3   3    67.79    64.69     3.84 o
       757    1  -7   4   3     3.94     2.01     1.72 <
       758    1  -6   4   3     1.85     2.13     1.12 <
       759    1  -5   4   3    77.78    79.36     2.78 o
       760    1  -4   4   3   113.98   118.27     3.25 o
       761    1  -3   4   3    14.31    14.00     1.06 o
       762    1  -2   4   3    20.36    17.03     1.73 o
       763    1  -1   4   3   461.10   457.55     5.63 o
       764    1   0   4   3    27.96    25.94     1.12 o
       765    1   1   4   3   400.00   448.49     7.70 o
       766    1   2   4   3     0.91     1.80     0.31 o
       767    1   4   4   3   265.70   264.76     3.68 o
       768    1   6   4   3    63.51    66.34     2.72 o
       769    1   8   4   3     1.18     0.40     1.14 <
       770    1  -7   5   3     2.56     5.12     3.71 <
       771    1  -6   5   3    10.08     9.76     3.46 <
       772    1  -5   5   3    99.16   100.38     5.81 o
       773    1  -4   5   3    29.66    32.37     1.37 o
       774    1  -3   5   3    14.68    16.63     1.05 o
       775    1  -2   5   3    66.26    65.00     2.00 o
       776    1  -1   5   3    49.57    53.56     1.34 o
       777    1   0   5   3     0.38    -0.21     0.55 <
       778    1   1   5   3  1139.49  1250.68    15.81 o
       779    1   2   5   3     0.12     0.46     0.39 <
       780    1   3   5   3     2.16     4.21     0.40 o
       781    1   4   5   3    72.42    54.32     1.74 o
       782    1   5   5   3   712.95   626.72    12.72 o
       783    1   6   5   3     6.72    10.59     1.17 o
       784    1   7   5   3    42.37    39.15     1.76 o
       785    1   8   5   3     2.82     0.03     1.18 <
       786    1  -5   6   3    33.65    26.94     3.77 o
       787    1  -3   6   3     0.00    -0.17     0.98 <
       788    1  -1   6   3     8.94     9.74     0.80 o
       789    1   1   6   3    10.26    10.34     0.82 o
       790    1   2   6   3   314.17   168.21     5.86 o
       791    1   3   6   3    73.61    74.23     1.60 o
       792    1   4   6   3    40.25    32.09     1.40 o
       793    1   5   6   3     8.12    13.11     1.00 o
       794    1   6   6   3   119.46   127.83     3.37 o
       795    1   7   6   3     9.72    14.97     1.22 o
       796    1   8   6   3   112.48   137.67     5.51 o
       797    1  -6   7   3    73.37    70.91     5.64 o
       798    1  -5   7   3    71.06    64.19     5.07 o
       799    1  -4   7   3     3.88     4.31     1.31 o
       800    1  -3   7   3     0.16     0.65     1.15 <
       801    1  -1   7   3     9.42    10.65     1.08 o
       802    1   1   7   3     1.20     1.76     0.97 <
       803    1   3   7   3     0.49     1.34     0.50 <
       804    1   5   7   3     2.00     4.65     0.61 o
       805    1   7   7   3     0.00    -0.01     0.66 <
       806    1  -5   8   3     4.41     3.45     2.96 <
       807    1  -4   8   3     0.24    -2.81     2.81 <
       808    1  -3   8   3     5.21     6.55     1.87 o
       809    1  -2   8   3     0.11    -0.44     1.22 <
       810    1  -1   8   3    46.56    49.17     2.10 o
       811    1   0   8   3     7.64     7.19     1.19 o
       812    1   1   8   3    68.13    67.71     2.83 o
       813    1   2   8   3     0.80     0.52     0.78 <
       814    1   3   8   3     9.38     6.44     0.76 o
       815    1   4   8   3    11.26     7.05     1.39 o
       816    1   5   8   3    72.75    75.77     2.79 o
       817    1   6   8   3    28.27    39.42     2.26 o
       818    1   7   8   3   239.14   297.85     9.55 o
       819    1  -4   9   3     1.16    -0.46     1.78 <
       820    1  -2   9   3     8.07     5.60     1.91 <
       821    1  -1   9   3    27.62    30.30     2.01 o
       822    1   0   9   3    18.78    17.03     1.56 o
       823    1   1   9   3     0.07    -0.33     1.31 <
       824    1   2   9   3     1.82     1.86     0.96 <
       825    1   3   9   3    32.63    32.10     1.58 o
       826    1   4   9   3     9.01    10.24     1.73 o
       827    1   5   9   3    11.59     9.91     1.15 o
       828    1   6   9   3    17.84    23.02     2.31 o
       829    1  -2  10   3    17.00    20.31     2.93 o
       830    1   0  10   3     8.91     6.68     1.22 o
       831    1   2  10   3     0.20     1.39     1.09 <
       832    1   4  10   3    11.23    11.02     1.99 o
       833    1   6  10   3   217.21   262.97     9.16 o
       834    1  -2  11   3     0.19    -0.39     1.85 <
       835    1  -1  11   3    40.78    45.90     4.10 o
       836    1   0  11   3     5.74     5.97     1.36 o
       837    1   1  11   3     0.15     0.02     1.27 <
       838    1   2  11   3     0.09    -0.35     1.19 <
       839    1   3  11   3    13.57    15.52     1.61 o
       840    1   4  11   3     0.09     0.81     1.47 <
       841    1   5  11   3    37.42    44.24     3.41 o
       842    1   0  12   3     5.06     5.38     1.77 o
       843    1   1  12   3     0.55     1.36     2.07 <
       844    1   2  12   3     3.39     2.67     2.13 <
       845    1   3  12   3     0.46    -1.21     1.70 <
       846    1  -4 -11   4     2.21     3.08     1.67 <
       847    1  -3 -11   4     3.47     2.86     1.64 <
       848    1  -2 -11   4     1.92     0.41     1.69 <
       849    1  -1 -11   4   231.94   214.32     9.29 o
       850    1   0 -11   4   265.92   230.78    10.02 o
       851    1   1 -11   4     1.44     1.24     1.42 <
       852    1   2 -11   4     3.26     1.74     2.23 <
       853    1  -4 -10   4     2.32     3.52     1.48 <
       854    1  -2 -10   4    64.49    73.51     3.23 o
       855    1   0 -10   4     3.34     3.73     2.43 <
       856    1   2 -10   4     3.69     5.94     2.28 <
       857    1  -5  -9   4    27.33    25.23     2.06 o
       858    1  -4  -9   4     0.77     0.05     0.76 <
       859    1  -3  -9   4     0.02     0.45     0.81 <
       860    1  -2  -9   4   561.48   549.22    12.36 o
       861    1  -1  -9   4   525.56   514.70    11.96 o
       862    1   0  -9   4     5.15     4.83     1.37 o
       863    1   1  -9   4     0.31     0.13     0.95 <
       864    1   2  -9   4    32.94    30.44     3.31 o
       865    1   4  -9   4    26.73    29.35     3.58 o
       866    1  -4  -8   4     3.43     3.60     1.16 o
       867    1  -3  -8   4   104.34   107.48     3.25 o
       868    1  -2  -8   4    22.22    18.64     1.56 o
       869    1  -1  -8   4     9.45     8.43     1.27 o
       870    1   0  -8   4    74.34    76.62     3.16 o
       871    1   1  -8   4    62.09    61.19     2.35 o
       872    1   2  -8   4    26.79    26.81     1.87 o
       873    1   3  -8   4     0.00    -0.12     1.54 <
       874    1   4  -8   4     9.98    13.54     2.49 o
       875    1   5  -8   4     1.45     1.78     2.90 <
       876    1  -3  -7   4   901.36   891.02    17.98 o
       877    1  -1  -7   4    40.12    39.02     2.35 o
       878    1   1  -7   4    17.75    16.67     1.32 o
       879    1   3  -7   4     2.72     0.90     1.16 <
       880    1   4  -7   4    33.31    35.30     2.40 o
       881    1   5  -7   4     0.83    -0.21     2.89 <
       882    1   6  -7   4     3.57     3.46     3.32 <
       883    1  -3  -6   4    80.25    84.80     2.38 o
       884    1  -2  -6   4   170.39   171.52     3.38 o
       885    1  -1  -6   4   137.50   144.71     5.32 o
       886    1   1  -6   4    29.75    29.44     1.54 o
       887    1   3  -6   4     0.27     0.37     1.07 <
       888    1   5  -6   4    11.10    17.11     3.36 o
       889    1  -8  -5   4    34.41    39.72     2.48 o
       890    1  -3  -5   4  1032.35  1015.75    20.26 o
       891    1  -2  -5   4    24.43    27.97     1.36 o
       892    1  -1  -5   4     0.07     0.14     0.22 <
       893    1   0  -5   4     3.50     4.31     0.64 o
       894    1   1  -5   4    32.56    33.63     1.56 o
       895    1   2  -5   4    19.76    21.74     1.15 o
       896    1   3  -5   4   276.47   292.37     5.91 o
       897    1   4  -5   4    24.76    28.41     1.67 o
       898    1   5  -5   4    44.09    40.67     2.87 o
       899    1   6  -5   4   113.83   123.25     6.97 o
       900    1   7  -5   4     0.10     0.23     3.18 <
       901    1  -8  -4   4    42.00    38.29     2.66 o
       902    1  -6  -4   4     0.74     1.19     0.96 <
       903    1  -2  -4   4    14.39    16.23     0.59 o
       904    1  -1  -4   4   686.20   711.79    18.54 o
       905    1   0  -4   4     9.18     8.87     0.61 o
       906    1   1  -4   4    19.11    17.77     0.70 o
       907    1   2  -4   4    94.54    97.78     1.66 o
       908    1   3  -4   4    71.82    71.37     1.59 o
       909    1   4  -4   4    43.01    43.33     1.88 o
       910    1   5  -4   4    36.46    32.13     1.69 o
       911    1   6  -4   4    49.02    45.83     6.09 o
       912    1   7  -4   4    20.50    19.94     3.94 o
       913    1  -8  -3   4     1.30     1.33     0.94 <
       914    1  -7  -3   4    46.78    51.74     1.72 o
       915    1  -6  -3   4    66.12    69.93     2.60 o
       916    1  -4  -3   4   345.99   351.36    11.81 o
       917    1  -2  -3   4    27.69    35.10     0.76 o
       918    1   0  -3   4    16.15    15.55     0.62 o
       919    1   2  -3   4   305.05   313.42     5.02 o
       920    1   4  -3   4    32.59    32.17     1.43 o
       921    1   6  -3   4     6.02     3.80     1.23 o
       922    1   8  -3   4    49.39    46.53     3.54 o
       923    1  -8  -2   4     0.12     1.06     1.00 <
       924    1  -7  -2   4     0.43     0.72     0.83 <
       925    1  -6  -2   4    10.53    14.18     1.02 o
       926    1  -5  -2   4  1190.69  1198.92    19.50 o
       927    1  -4  -2   4     8.83     8.62     0.45 o
       928    1  -3  -2   4     3.47     4.15     0.35 o
       929    1  -2  -2   4   107.08    98.98     1.72 o
       930    1  -1  -2   4   229.42   201.55     3.06 o
       931    1   1  -2   4    59.62    60.00     1.09 o
       932    1   2  -2   4   668.05   599.48    12.78 o
       933    1   3  -2   4    13.37    13.02     0.58 o
       934    1   4  -2   4   135.49   142.45     2.88 o
       935    1   5  -2   4    32.33    33.36     1.65 o
       936    1   6  -2   4    63.94    66.49     1.93 o
       937    1   7  -2   4     5.33     2.91     0.97 o
       938    1   8  -2   4     0.40    -0.13     1.80 <
       939    1  -7  -1   4     5.46     2.47     1.65 <
       940    1  -5  -1   4    15.14    17.28     1.29 o
       941    1  -4  -1   4    49.41    48.48     1.68 o
       942    1  -3  -1   4   113.12   132.31     1.80 o
       943    1  -2  -1   4  1320.02  1442.13    30.72 o
       944    1  -1  -1   4   263.18   260.47     4.46 o
       945    1   0  -1   4    15.98    10.48     0.46 o
       946    1   1  -1   4     4.22     3.07     0.30 o
       947    1   2  -1   4   359.24   367.46     5.54 o
       948    1   3  -1   4     0.88     2.14     0.37 o
       949    1   4  -1   4   484.11   504.59     7.71 o
       950    1   5  -1   4     3.30     4.02     0.65 o
       951    1   6  -1   4     3.61     3.20     0.80 o
       952    1   7  -1   4    47.63    50.46     2.23 o
       953    1   8  -1   4    95.52    82.52     5.18 o
       954    1  -7   0   4    22.76    25.23     2.01 o
       955    1  -5   0   4    69.14    72.58     2.56 o
       956    1  -3   0   4     1.66     0.37     0.25 <
       957    1  -1   0   4    10.52    10.52     0.50 o
       958    1   1   0   4   690.21   614.49     7.17 o
       959    1   3   0   4   891.34   935.40    13.25 o
       960    1   5   0   4    61.92    65.76     2.03 o
       961    1   7   0   4     0.00    -0.59     0.66 <
       962    1  -8   1   4     0.22     0.02     1.61 <
       963    1  -7   1   4    17.66    22.38     2.05 o
       964    1  -6   1   4   144.54   143.68     4.49 o
       965    1  -5   1   4     0.37     1.89     0.75 <
       966    1  -4   1   4     5.76    11.48     1.08 o
       967    1  -3   1   4  1697.71  1793.89    24.97 o
       968    1  -2   1   4    69.11    82.19     1.63 o
       969    1  -1   1   4   375.81   386.33     4.62 o
       970    1   0   1   4    37.78    32.87     1.13 o
       971    1   1   1   4   150.56   172.42     2.21 o
       972    1   2   1   4     3.47    -0.35     0.35 <
       973    1   3   1   4   376.14   393.96     8.94 o
       974    1   4   1   4    79.51    35.36     2.13 o
       975    1   5   1   4     0.41     0.38     0.44 <
       976    1   7   1   4   147.65   135.23     3.46 o
       977    1  -8   2   4     1.09     2.48     1.93 <
       978    1  -7   2   4   131.01   119.17     4.47 o
       979    1  -6   2   4    21.66    20.47     1.89 o
       980    1  -5   2   4    36.97    40.77     2.15 o
       981    1  -4   2   4     0.09    -0.10     0.56 <
       982    1  -3   2   4   164.23   165.08     3.48 o
       983    1  -2   2   4   297.11   300.71     4.15 o
       984    1  -1   2   4    23.40    26.20     0.95 o
       985    1   0   2   4   198.25   176.39     2.87 o
       986    1   1   2   4   195.58   207.55     3.76 o
       987    1   2   2   4  1122.48  1192.33    19.46 o
       988    1   3   2   4   514.11   508.68    32.68 o
       989    1   5   2   4    17.09    19.69     1.00 o
       990    1   6   2   4     4.49     2.32     0.89 <
       991    1   7   2   4     2.54     1.10     0.79 <
       992    1   8   2   4    53.16    53.70     3.73 o
       993    1  -6   3   4     4.66     4.60     1.29 o
       994    1  -4   3   4   532.53   555.17    10.20 o
       995    1  -2   3   4    95.47    93.74     1.60 o
       996    1   0   3   4   189.62   183.94     3.03 o
       997    1   2   3   4   119.31   132.87     3.37 o
       998    1   4   3   4    35.10    42.02     1.83 o
       999    1   6   3   4    88.30    92.22     2.38 o
      1000    1   7   3   4     0.26     0.63     0.68 <
      1001    1   8   3   4     0.00     0.49     1.27 <
      1002    1  -7   4   4     1.97     0.78     1.27 <
      1003    1  -6   4   4     8.73     7.57     1.96 o
      1004    1  -5   4   4    20.39    17.02     1.53 o
      1005    1  -4   4   4     5.05     3.30     0.89 o
      1006    1  -3   4   4    75.12    75.91     1.89 o
      1007    1  -2   4   4    35.36    40.31     1.32 o
      1008    1  -1   4   4    23.46    22.10     0.76 o
      1009    1   0   4   4    84.52    87.80     1.47 o
      1010    1   1   4   4   118.82   121.47     3.71 o
      1011    1   2   4   4   433.72   508.27    11.86 o
      1012    1   4   4   4     3.20     4.69     0.49 o
      1013    1   6   4   4    45.23    37.65     1.72 o
      1014    1   8   4   4    21.17    24.83     2.65 o
      1015    1  -7   5   4     0.67     0.98     3.14 <
      1016    1  -6   5   4    10.52    18.31     3.80 o
      1017    1  -5   5   4    94.36   107.56     5.89 o
      1018    1  -4   5   4   188.63   182.25     4.41 o
      1019    1  -3   5   4     8.12    11.35     0.96 o
      1020    1  -2   5   4     6.48     6.03     0.58 o
      1021    1  -1   5   4    35.52    30.49     1.06 o
      1022    1   0   5   4   191.67   184.33     3.56 o
      1023    1   1   5   4    21.24    24.34     1.06 o
      1024    1   3   5   4    21.71    25.42     1.88 o
      1025    1   4   5   4   111.24   106.91     2.30 o
      1026    1   5   5   4     5.65     5.43     0.75 o
      1027    1   6   5   4     1.16     1.28     0.63 <
      1028    1   7   5   4     3.78     4.14     0.86 o
      1029    1   8   5   4     5.24     8.24     1.69 o
      1030    1  -5   6   4     0.08     3.65     2.98 <
      1031    1  -3   6   4     5.33     7.77     1.29 o
      1032    1  -1   6   4    17.32    16.63     0.99 o
      1033    1   1   6   4    98.85   110.90     2.64 o
      1034    1   2   6   4    10.74    14.76     1.20 o
      1035    1   3   6   4     2.14     4.15     0.68 o
      1036    1   4   6   4     0.24     0.40     0.31 <
      1037    1   5   6   4    64.61    51.28     1.90 o
      1038    1   6   6   4     1.81     1.97     0.70 <
      1039    1   7   6   4     5.47     5.92     0.94 o
      1040    1   8   6   4   139.34   151.93     6.03 o
      1041    1  -6   7   4    12.89    10.66     3.54 o
      1042    1  -5   7   4    51.81    50.19     4.71 o
      1043    1  -4   7   4     0.99     2.28     1.21 <
      1044    1  -3   7   4    26.60    27.90     2.71 o
      1045    1  -1   7   4    28.93    31.26     1.72 o
      1046    1   1   7   4   351.83   342.12     8.12 o
      1047    1   3   7   4    18.85    16.02     1.04 o
      1048    1   5   7   4     0.42     0.60     0.62 <
      1049    1   7   7   4    53.81    67.24     2.42 o
      1050    1  -5   8   4     0.39     2.97     3.12 <
      1051    1  -4   8   4     2.73     1.70     1.42 <
      1052    1  -3   8   4    54.06    57.66     2.87 o
      1053    1  -2   8   4    41.51    35.55     3.12 o
      1054    1  -1   8   4     1.16     0.98     0.81 <
      1055    1   0   8   4    43.12    50.13     2.01 o
      1056    1   1   8   4     1.75     2.77     0.92 o
      1057    1   2   8   4    36.61    35.36     1.99 o
      1058    1   3   8   4     7.15     4.60     1.13 o
      1059    1   4   8   4    16.05    12.79     0.89 o
      1060    1   5   8   4     1.03     1.69     0.61 <
      1061    1   6   8   4     1.17     2.06     0.79 <
      1062    1   7   8   4    33.09    38.44     2.73 o
      1063    1  -4   9   4    31.45    30.85     3.27 o
      1064    1  -2   9   4     0.49     1.34     1.63 <
      1065    1  -1   9   4    39.31    39.80     2.19 o
      1066    1   0   9   4   162.90   156.43     4.08 o
      1067    1   1   9   4    47.21    47.25     2.57 o
      1068    1   2   9   4     1.31     2.68     1.06 <
      1069    1   3   9   4    58.59    54.56     1.98 o
      1070    1   4   9   4     0.04     0.70     0.51 <
      1071    1   5   9   4     1.09     0.48     0.69 <
      1072    1   6   9   4    67.70    81.77     4.04 o
      1073    1  -2  10   4    14.29    13.06     2.64 o
      1074    1   0  10   4    11.96    12.90     1.51 o
      1075    1   2  10   4    57.54    59.37     2.97 o
      1076    1   4  10   4     0.06    -0.67     0.81 <
      1077    1   6  10   4     7.57    13.95     2.10 o
      1078    1  -2  11   4     4.78     5.14     2.27 <
      1079    1  -1  11   4    17.66    18.76     2.98 o
      1080    1   0  11   4    14.81    14.24     1.85 o
      1081    1   1  11   4     2.53     4.12     1.53 <
      1082    1   2  11   4    20.91    19.42     2.17 o
      1083    1   3  11   4     7.06     9.18     2.65 o
      1084    1   4  11   4     2.30    10.38     2.25 o
      1085    1   1  12   4    52.92    53.75     5.24 o
      1086    1   2  12   4    10.06     9.98     2.59 o
      1087    1  -4 -11   5     9.59     5.93     1.91 o
      1088    1  -3 -11   5     3.26     5.24     1.84 <
      1089    1  -2 -11   5     0.73     1.91     1.77 <
      1090    1  -1 -11   5   188.10   180.33     8.35 o
      1091    1   0 -11   5    56.52    47.13     4.81 o
      1092    1   1 -11   5     0.39     0.45     1.43 <
      1093    1   2 -11   5    18.01    15.30     3.08 o
      1094    1  -4 -10   5     0.26     0.80     1.29 <
      1095    1  -2 -10   5     8.17     4.94     1.30 o
      1096    1   0 -10   5     0.01     0.05     1.24 <
      1097    1   2 -10   5     5.13     8.73     2.40 o
      1098    1  -5  -9   5     0.05     0.98     0.97 <
      1099    1  -4  -9   5    14.85    18.26     2.58 o
      1100    1  -3  -9   5    12.54    11.89     1.36 o
      1101    1  -2  -9   5   193.16   190.08     5.42 o
      1102    1  -1  -9   5    58.69    55.38     3.16 o
      1103    1   0  -9   5     3.19     1.92     1.83 <
      1104    1   1  -9   5    17.67    14.27     1.90 o
      1105    1   2  -9   5    23.33    21.31     3.00 o
      1106    1   4  -9   5     0.03    -1.82     1.82 <
      1107    1  -4  -8   5    14.30    16.66     1.23 o
      1108    1  -3  -8   5     5.31     4.34     0.88 o
      1109    1  -2  -8   5   728.47   703.76    15.01 o
      1110    1  -1  -8   5     2.64     1.68     0.92 <
      1111    1   0  -8   5     0.67     2.92     1.06 <
      1112    1   1  -8   5     0.16     0.20     0.83 <
      1113    1   2  -8   5    12.11     9.70     1.28 o
      1114    1   3  -8   5     3.19     4.81     1.90 <
      1115    1   4  -8   5    17.45    14.88     2.61 o
      1116    1   5  -8   5     0.32    -2.71     2.71 <
      1117    1  -3  -7   5    80.29    80.31     2.75 o
      1118    1  -1  -7   5    80.96    83.31     2.97 o
      1119    1   1  -7   5    89.31    89.78     2.76 o
      1120    1   3  -7   5     2.77     3.52     1.17 o
      1121    1   4  -7   5    26.75    24.62     2.16 o
      1122    1   5  -7   5    13.57    15.48     3.43 o
      1123    1   6  -7   5     9.40     8.43     3.35 <
      1124    1  -3  -6   5  1480.13  1424.67    27.89 o
      1125    1  -2  -6   5    97.31    97.15     2.26 o
      1126    1  -1  -6   5     2.58     4.33     0.79 o
      1127    1   1  -6   5    24.17    27.41     2.18 o
      1128    1   3  -6   5    61.48    65.09     5.93 o
      1129    1   5  -6   5     0.32     0.25     2.77 <
      1130    1  -8  -5   5     0.58     1.55     1.14 <
      1131    1  -3  -5   5    55.79    59.62     1.22 o
      1132    1  -2  -5   5   404.79   406.28     7.27 o
      1133    1  -1  -5   5     7.38     2.69     2.55 <
      1134    1   0  -5   5   348.37   384.37     6.92 o
      1135    1   1  -5   5     0.10     1.00     0.55 <
      1136    1   2  -5   5     0.10     0.37     0.56 <
      1137    1   3  -5   5     1.34    -0.21     0.93 <
      1138    1   4  -5   5    21.56    20.36     1.73 o
      1139    1   5  -5   5     2.55     4.69     2.35 <
      1140    1   6  -5   5    16.88    18.89     2.38 o
      1141    1   7  -5   5     0.64    -0.62     2.13 <
      1142    1  -8  -4   5     0.47     1.33     1.18 <
      1143    1  -6  -4   5    28.97    28.05     1.27 o
      1144    1  -2  -4   5    48.32    47.55     0.93 o
      1145    1  -1  -4   5   636.70   672.54    15.10 o
      1146    1   0  -4   5   168.06   182.15     3.14 o
      1147    1   1  -4   5    39.84    43.56     1.06 o
      1148    1   2  -4   5    11.49    14.03     0.87 o
      1149    1   3  -4   5   135.30   139.28     2.40 o
      1150    1   4  -4   5     1.25     1.51     0.56 <
      1151    1   5  -4   5    55.51    58.16     3.06 o
      1152    1   6  -4   5     8.20     6.59     3.67 <
      1153    1   7  -4   5     1.40     0.39     2.85 <
      1154    1  -8  -3   5     8.11    11.45     1.33 o
      1155    1  -7  -3   5    40.86    49.57     1.72 o
      1156    1  -6  -3   5    25.72    29.61     2.59 o
      1157    1  -4  -3   5   417.00   417.39     5.99 o
      1158    1  -2  -3   5    98.16    89.72     1.41 o
      1159    1   0  -3   5    38.16    42.68     1.00 o
      1160    1   2  -3   5    17.47    16.56     0.67 o
      1161    1   4  -3   5    43.99    45.06     1.35 o
      1162    1   6  -3   5    15.44    16.34     1.39 o
      1163    1   8  -3   5     3.55     1.56     1.93 <
      1164    1  -8  -2   5    38.06    33.29     2.21 o
      1165    1  -7  -2   5    23.26    25.06     2.08 o
      1166    1  -6  -2   5     2.03     4.01     0.68 o
      1167    1  -5  -2   5   147.78   151.77     3.18 o
      1168    1  -4  -2   5    57.00    53.43     1.37 o
      1169    1  -3  -2   5   218.05   218.29     3.84 o
      1170    1  -2  -2   5   393.87   435.66     5.66 o
      1171    1  -1  -2   5   118.51   110.43     3.49 o
      1172    1   0  -2   5   864.79   888.23    11.21 o
      1173    1   1  -2   5     2.04     2.50     0.49 o
      1174    1   2  -2   5    26.34    28.07     0.92 o
      1175    1   3  -2   5    10.42     9.03     0.57 o
      1176    1   4  -2   5    89.25    95.66     2.27 o
      1177    1   5  -2   5    16.78    19.02     1.08 o
      1178    1   6  -2   5     0.18     0.18     0.62 <
      1179    1   7  -2   5     6.90     6.28     1.06 o
      1180    1   8  -2   5    35.81    36.70     4.10 o
      1181    1  -7  -1   5    20.22    20.12     1.42 o
      1182    1  -5  -1   5   281.61   272.03     5.24 o
      1183    1  -4  -1   5   115.88   107.39     4.77 o
      1184    1  -3  -1   5   412.27   402.67     5.79 o
      1185    1  -2  -1   5   796.67   864.32    13.97 o
      1186    1  -1  -1   5  1255.95  1273.99    25.43 o
      1187    1   0  -1   5   545.99   507.49     5.53 o
      1188    1   1  -1   5  1314.90  1351.44    15.33 o
      1189    1   2  -1   5     0.24     0.86     0.38 <
      1190    1   3  -1   5   109.39   104.48     1.68 o
      1191    1   4  -1   5    72.06    74.75     1.85 o
      1192    1   5  -1   5   182.92   188.15     3.62 o
      1193    1   6  -1   5    18.48    19.05     1.45 o
      1194    1   7  -1   5    28.59    27.95     1.87 o
      1195    1   8  -1   5     0.65    -1.52     1.52 <
      1196    1  -7   0   5    14.65    12.62     1.27 o
      1197    1  -5   0   5     7.00     5.29     0.90 o
      1198    1  -3   0   5    71.08    77.42     2.40 o
      1199    1  -1   0   5  1253.92  1231.52    20.09 o
      1200    1   1   0   5    73.91    71.75     1.22 o
      1201    1   3   0   5     1.02     1.14     0.32 o
      1202    1   5   0   5     4.04     5.27     0.76 o
      1203    1   7   0   5   107.07   102.77     3.10 o
      1204    1  -8   1   5     4.85     3.28     1.45 <
      1205    1  -7   1   5     7.35     9.80     2.41 o
      1206    1  -6   1   5    80.33    75.46     3.41 o
      1207    1  -5   1   5    71.47    72.07     4.58 o
      1208    1  -4   1   5   235.65   228.92     6.41 o
      1209    1  -3   1   5     2.46     6.92     0.71 o
      1210    1  -2   1   5   881.21   883.12    11.26 o
      1211    1  -1   1   5     0.59     0.01     0.18 <
      1212    1   0   1   5  3274.99  3347.66    45.96 o
      1213    1   1   1   5   134.71   126.39     3.00 o
      1214    1   2   1   5   357.91   356.91     4.80 o
      1215    1   3   1   5   160.90   175.82     2.67 o
      1216    1   4   1   5   394.06   433.51     7.69 o
      1217    1   5   1   5    44.31    50.76     2.59 o
      1218    1   7   1   5    29.44    24.36     1.57 o
      1219    1  -8   2   5    10.08     8.42     1.84 o
      1220    1  -7   2   5     6.05     4.16     2.36 <
      1221    1  -6   2   5    13.44    17.83     2.83 o
      1222    1  -5   2   5     2.06     1.73     0.82 <
      1223    1  -4   2   5    42.50    47.42     2.59 o
      1224    1  -3   2   5   798.04   768.18    12.91 o
      1225    1  -2   2   5   102.18    95.06     1.56 o
      1226    1  -1   2   5     0.00     0.67     0.23 <
      1227    1   0   2   5   689.57   696.13     8.13 o
      1228    1   1   2   5   256.92   288.76     4.38 o
      1229    1   2   2   5    85.28   104.76     1.96 o
      1230    1   3   2   5    13.25    15.17     1.05 o
      1231    1   5   2   5    21.23    19.95     1.63 o
      1232    1   6   2   5   164.97   145.59     3.36 o
      1233    1   7   2   5    41.39    34.25     1.60 o
      1234    1   8   2   5     1.35     1.15     1.47 <
      1235    1  -6   3   5    33.85    33.96     2.56 o
      1236    1  -4   3   5    31.54    29.02     1.55 o
      1237    1  -2   3   5    26.02    25.64     0.81 o
      1238    1   0   3   5    46.37    44.84     2.43 o
      1239    1   2   3   5   386.84   410.57     6.19 o
      1240    1   4   3   5    27.54     9.43     1.13 o
      1241    1   6   3   5    95.99    81.67     2.20 o
      1242    1   7   3   5    15.99    14.80     1.09 o
      1243    1   8   3   5     8.94    11.45     2.03 o
      1244    1  -7   4   5     4.31     1.50     1.69 <
      1245    1  -6   4   5     1.70     0.85     1.08 <
      1246    1  -5   4   5     3.92     7.23     1.20 o
      1247    1  -4   4   5   355.26   357.10     7.08 o
      1248    1  -3   4   5     0.32     0.58     0.61 <
      1249    1  -2   4   5     8.50     8.96     0.60 o
      1250    1  -1   4   5  1065.31  1121.15    12.10 o
      1251    1   0   4   5   258.29   269.10     3.56 o
      1252    1   1   4   5     0.37     1.68     0.75 <
      1253    1   2   4   5    75.44    84.26     1.78 o
      1254    1   4   4   5    37.23    30.86     1.12 o
      1255    1   6   4   5    12.86     8.81     0.76 o
      1256    1   8   4   5     0.18    -0.90     1.12 <
      1257    1  -7   5   5     8.57    11.43     3.77 o
      1258    1  -6   5   5     0.10    -2.23     2.96 <
      1259    1  -5   5   5     8.54    11.71     2.91 o
      1260    1  -4   5   5     0.44     0.85     1.18 <
      1261    1  -3   5   5    13.64    13.59     0.99 o
      1262    1  -2   5   5   630.99   636.49     8.65 o
      1263    1  -1   5   5    36.12    44.09     1.18 o
      1264    1   0   5   5     1.25     2.24     0.45 o
      1265    1   1   5   5   222.45   219.15     4.24 o
      1266    1   2   5   5   248.03   243.92     7.84 o
      1267    1   3   5   5    44.64    42.99     3.53 o
      1268    1   4   5   5    11.30    13.79     0.86 o
      1269    1   5   5   5    25.08    24.13     1.13 o
      1270    1   6   5   5     5.74     5.17     0.86 o
      1271    1   7   5   5     0.08     0.40     0.74 <
      1272    1   8   5   5   151.45   175.65     6.91 o
      1273    1  -5   6   5   176.03   187.32     8.34 o
      1274    1  -3   6   5     0.00    -0.67     0.94 <
      1275    1  -1   6   5   345.43   356.60     6.52 o
      1276    1   1   6   5     8.40     7.20     0.76 o
      1277    1   2   6   5     4.99     4.28     0.80 o
      1278    1   3   6   5    72.20    60.57     1.77 o
      1279    1   4   6   5   214.45   181.91     3.18 o
      1280    1   5   6   5     1.75     4.17     0.76 o
      1281    1   6   6   5     5.12     8.67     1.03 o
      1282    1   7   6   5     0.37     0.38     0.74 <
      1283    1   8   6   5    60.01    66.34     3.82 o
      1284    1  -6   7   5     1.66     1.80     3.11 <
      1285    1  -5   7   5     2.73     5.83     3.06 <
      1286    1  -4   7   5     9.42     9.29     2.01 o
      1287    1  -3   7   5   163.24   172.59     5.00 o
      1288    1  -1   7   5     3.16     3.28     0.79 o
      1289    1   1   7   5     8.65     8.01     0.90 o
      1290    1   3   7   5     1.72     1.91     0.57 o
      1291    1   5   7   5    27.49    22.84     1.50 o
      1292    1   7   7   5   111.42   127.73     5.28 o
      1293    1  -5   8   5    24.16    18.60     3.64 o
      1294    1  -4   8   5     0.05     2.06     1.43 <
      1295    1  -3   8   5   147.33   159.77     4.79 o
      1296    1  -2   8   5   183.15   183.59     7.41 o
      1297    1  -1   8   5     1.61     1.27     0.83 <
      1298    1   0   8   5     7.44     6.06     0.97 o
      1299    1   1   8   5     7.18     9.48     3.16 o
      1300    1   2   8   5     9.35     6.88     1.92 o
      1301    1   3   8   5   196.21   181.40     4.84 o
      1302    1   4   8   5     1.17     1.40     0.56 <
      1303    1   5   8   5    14.02    13.19     1.28 o
      1304    1   6   8   5     2.71     2.82     0.86 o
      1305    1   7   8   5   199.45   231.66     8.23 o
      1306    1  -2   9   5     1.44     0.00     1.47 <
      1307    1  -1   9   5     2.67     3.41     1.60 <
      1308    1   0   9   5    32.30    33.93     1.95 o
      1309    1   1   9   5    12.30    13.16     1.72 o
      1310    1   2   9   5     3.90     3.38     1.11 o
      1311    1   3   9   5    13.90    11.76     1.38 o
      1312    1   4   9   5    52.99    49.10     1.76 o
      1313    1   5   9   5    11.73    12.05     1.09 o
      1314    1   6   9   5    56.80    68.14     3.78 o
      1315    1  -2  10   5     0.35    -1.64     1.64 <
      1316    1   0  10   5     6.84     7.91     1.88 o
      1317    1   2  10   5    39.61    35.79     2.63 o
      1318    1   4  10   5     2.43     2.34     0.73 o
      1319    1   6  10   5   197.53   220.65     8.27 o
      1320    1  -2  11   5     7.63     9.98     2.67 o
      1321    1  -1  11   5    26.60    23.37     3.30 o
      1322    1   0  11   5    74.20    74.53     3.08 o
      1323    1   1  11   5     0.14    -0.25     1.30 <
      1324    1   2  11   5     2.76     0.91     1.69 <
      1325    1   3  11   5    22.95    19.76     1.88 o
      1326    1   4  11   5     7.46    11.24     2.27 o
      1327    1   1  12   5     0.03     1.02     2.19 <
      1328    1   2  12   5     3.68     2.88     2.10 <
      1329    1  -3 -11   6    17.33    10.28     2.27 o
      1330    1  -2 -11   6     0.00    -1.23     1.62 <
      1331    1  -1 -11   6     2.30     1.39     2.15 <
      1332    1   0 -11   6     1.02     1.00     2.06 <
      1333    1   1 -11   6    35.94    33.63     2.94 o
      1334    1  -4 -10   6    46.83    44.48     3.21 o
      1335    1  -2 -10   6     1.12    -0.55     1.03 <
      1336    1   0 -10   6    36.24    29.59     2.65 o
      1337    1   2 -10   6    58.99    45.82     4.15 o
      1338    1  -5  -9   6    10.12    13.28     1.64 o
      1339    1  -4  -9   6    25.88    23.78     1.67 o
      1340    1  -3  -9   6     4.91     5.64     1.13 o
      1341    1  -2  -9   6     6.96     5.23     1.19 o
      1342    1  -1  -9   6    22.15    21.53     2.60 o
      1343    1   0  -9   6   125.14   124.33     8.19 o
      1344    1   1  -9   6    27.51    27.08     2.50 o
      1345    1   2  -9   6    15.38    14.88     2.68 o
      1346    1   4  -9   6     5.47     6.49     2.32 <
      1347    1  -5  -8   6    62.22    64.64     2.93 o
      1348    1  -4  -8   6     0.02     0.79     0.71 <
      1349    1  -3  -8   6     1.89     2.56     0.85 o
      1350    1  -2  -8   6   292.40   298.84     7.33 o
      1351    1  -1  -8   6    64.96    64.63     2.82 o
      1352    1   0  -8   6     0.39     1.13     1.21 <
      1353    1   1  -8   6   105.46   108.33     3.25 o
      1354    1   2  -8   6     6.18     2.83     1.04 <
      1355    1   3  -8   6    19.73    20.74     2.83 o
      1356    1   4  -8   6     0.21    -0.17     1.75 <
      1357    1  -3  -7   6    12.92    10.97     1.03 o
      1358    1  -1  -7   6   198.89   200.82     7.39 o
      1359    1   1  -7   6    38.35    40.10     2.01 o
      1360    1   3  -7   6    31.42    32.52     3.19 o
      1361    1   4  -7   6    25.37    22.99     2.10 o
      1362    1   5  -7   6     0.65    -0.34     2.85 <
      1363    1   6  -7   6    14.73    14.92     3.76 o
      1364    1  -4  -6   6     0.02     0.74     0.47 <
      1365    1  -3  -6   6    46.29    49.84     1.81 o
      1366    1  -2  -6   6    17.04    17.77     1.27 o
      1367    1  -1  -6   6    32.17    29.54     2.67 o
      1368    1   1  -6   6    20.45    20.05     1.66 o
      1369    1   3  -6   6    45.50    47.10     4.42 o
      1370    1   5  -6   6     0.09    -0.03     2.88 <
      1371    1  -7  -5   6     7.82     6.74     1.15 o
      1372    1  -4  -5   6     3.78     6.16     0.91 o
      1373    1  -3  -5   6   413.02   381.91     8.00 o
      1374    1  -2  -5   6    91.92    90.14     5.17 o
      1375    1   0  -5   6    87.52    98.38     2.98 o
      1376    1   1  -5   6   154.44   151.86     3.50 o
      1377    1   2  -5   6   109.10   117.27     2.59 o
      1378    1   3  -5   6   231.88   227.14     6.14 o
      1379    1   4  -5   6    12.54    12.39     1.64 o
      1380    1   5  -5   6    25.10    22.49     3.19 o
      1381    1   6  -5   6    15.91    23.27     3.82 o
      1382    1   7  -5   6    23.30    15.06     3.93 o
      1383    1  -8  -4   6     8.13     9.88     1.67 o
      1384    1  -6  -4   6     0.61     0.67     0.57 <
      1385    1  -4  -4   6     0.31     1.28     0.36 o
      1386    1  -2  -4   6    28.41    30.17     2.18 o
      1387    1  -1  -4   6    96.05    88.41     3.98 o
      1388    1   0  -4   6  1013.27  1055.16    17.28 o
      1389    1   1  -4   6   527.81   500.45     6.76 o
      1390    1   2  -4   6   131.86   134.89     2.27 o
      1391    1   3  -4   6   298.70   312.28     6.16 o
      1392    1   4  -4   6    31.33    30.07     2.02 o
      1393    1   5  -4   6     0.42     1.18     1.17 <
      1394    1   6  -4   6    23.24    26.30     2.56 o
      1395    1   7  -4   6     0.17     1.83     1.74 <
      1396    1  -8  -3   6     2.48     0.65     0.95 <
      1397    1  -7  -3   6    32.00    41.57     2.23 o
      1398    1  -6  -3   6    14.73    13.72     0.94 o
      1399    1  -4  -3   6    97.73    82.31     2.25 o
      1400    1  -2  -3   6   301.33   297.82     4.65 o
      1401    1   0  -3   6   841.21   843.45    13.13 o
      1402    1   2  -3   6  1349.86  1374.25    14.71 o
      1403    1   4  -3   6    44.28    44.84     1.43 o
      1404    1   6  -3   6    56.06    55.86     3.27 o
      1405    1   8  -3   6     1.44     3.74     3.56 <
      1406    1  -8  -2   6     1.97     0.67     1.04 <
      1407    1  -7  -2   6     9.54    10.95     1.08 o
      1408    1  -6  -2   6    51.72    50.97     1.83 o
      1409    1  -5  -2   6     9.64     9.00     0.79 o
      1410    1  -4  -2   6    52.13    49.49     1.85 o
      1411    1  -3  -2   6    16.05    17.36     0.84 o
      1412    1  -2  -2   6   205.95   227.36     3.59 o
      1413    1  -1  -2   6  5331.81  5672.68    78.31 o
      1414    1   0  -2   6   328.96   310.20     5.01 o
      1415    1   1  -2   6    87.87   102.76     1.65 o
      1416    1   2  -2   6  1667.04  1611.05    37.43 o
      1417    1   3  -2   6   217.42   223.60     3.18 o
      1418    1   4  -2   6     1.50     1.82     0.43 o
      1419    1   5  -2   6    46.79    44.97     1.68 o
      1420    1   6  -2   6    17.55    19.27     1.56 o
      1421    1   7  -2   6    35.98    37.00     3.31 o
      1422    1   8  -2   6    92.28    86.29     5.73 o
      1423    1  -7  -1   6     4.08     3.50     0.85 o
      1424    1  -5  -1   6     0.37    -0.02     0.50 <
      1425    1  -4  -1   6    57.14    59.81     1.70 o
      1426    1  -2  -1   6   118.58   111.83     2.37 o
      1427    1  -1  -1   6   463.64   460.35     6.80 o
      1428    1   0  -1   6   299.95   310.10     4.54 o
      1429    1   1  -1   6  2299.90  2385.16    26.77 o
      1430    1   2  -1   6     0.00     1.44     0.29 o
      1431    1   3  -1   6   168.84   172.10     2.50 o
      1432    1   4  -1   6    18.38    17.49     1.01 o
      1433    1   5  -1   6    29.65    28.98     1.35 o
      1434    1   6  -1   6     2.73     3.23     0.76 o
      1435    1   7  -1   6     0.08     0.94     0.85 <
      1436    1   8  -1   6     0.08     0.49     1.77 <
      1437    1  -7   0   6    11.85    10.75     1.30 o
      1438    1  -5   0   6     1.59     2.84     0.67 o
      1439    1  -3   0   6    46.40    58.82     2.13 o
      1440    1  -1   0   6    60.59    74.00     1.36 o
      1441    1   1   0   6  4971.88  5204.25    53.61 o
      1442    1   3   0   6    40.66    35.47     1.00 o
      1443    1   5   0   6    41.85    41.87     1.68 o
      1444    1   7   0   6    70.52    71.12     2.59 o
      1445    1  -8   1   6    13.16     7.92     2.28 o
      1446    1  -7   1   6     7.42     7.31     1.21 o
      1447    1  -6   1   6     5.44     4.41     0.96 o
      1448    1  -5   1   6    22.31    19.38     1.60 o
      1449    1  -4   1   6    35.47    37.55     1.54 o
      1450    1  -3   1   6    11.29    12.82     0.81 o
      1451    1  -2   1   6    36.56    40.28     1.06 o
      1452    1  -1   1   6   206.11   196.13     3.46 o
      1453    1   0   1   6  1443.09  1495.99    15.73 o
      1454    1   1   1   6    20.60    32.20     1.36 o
      1455    1   2   1   6   120.56   129.32     1.85 o
      1456    1   3   1   6   155.29   146.52     2.62 o
      1457    1   4   1   6     5.82     5.51     0.66 o
      1458    1   5   1   6     0.03    -0.11     0.47 <
      1459    1   7   1   6    13.50    10.20     1.47 o
      1460    1  -7   2   6     0.00    -1.04     1.04 <
      1461    1  -6   2   6    22.03    24.21     2.13 o
      1462    1  -5   2   6     0.72    -0.16     0.77 <
      1463    1  -4   2   6    46.77    48.04     1.87 o
      1464    1  -3   2   6   980.66  1047.15    15.17 o
      1465    1  -2   2   6   136.24   141.15     2.11 o
      1466    1  -1   2   6     0.28     1.28     0.43 <
      1467    1   0   2   6  4563.81  4867.46    54.15 o
      1468    1   1   2   6  1216.17  1315.97    15.04 o
      1469    1   2   2   6   382.57   385.31     5.22 o
      1470    1   3   2   6    85.01    95.90     1.80 o
      1471    1   4   2   6    14.71    13.90     0.92 o
      1472    1   5   2   6    43.34    40.23     1.51 o
      1473    1   6   2   6    34.31    31.75     1.45 o
      1474    1   7   2   6    25.10    25.52     1.56 o
      1475    1   8   2   6     0.37    -1.24     1.24 <
      1476    1  -6   3   6     6.71     8.52     1.51 o
      1477    1  -4   3   6     9.11     8.42     1.05 o
      1478    1  -2   3   6    60.17    62.57     1.33 o
      1479    1   0   3   6    20.99    22.27     0.93 o
      1480    1   2   3   6   173.57   165.95     2.57 o
      1481    1   4   3   6     0.04     0.66     0.41 <
      1482    1   6   3   6   121.79   112.40     2.81 o
      1483    1   7   3   6     0.23     0.65     0.60 <
      1484    1   8   3   6    41.98    40.23     3.33 o
      1485    1  -7   4   6    18.83    18.76     2.13 o
      1486    1  -6   4   6     0.61     1.71     1.58 <
      1487    1  -5   4   6    28.85    27.79     2.08 o
      1488    1  -4   4   6   195.05   204.02     4.70 o
      1489    1  -3   4   6    79.97    76.73     1.95 o
      1490    1  -2   4   6    42.14    44.21     1.30 o
      1491    1  -1   4   6   908.58   952.76    13.87 o
      1492    1   0   4   6   897.32   923.06    10.88 o
      1493    1   1   4   6   111.18   115.90     2.24 o
      1494    1   2   4   6     5.39     6.07     0.46 o
      1495    1   4   4   6    43.27    40.42     1.56 o
      1496    1   6   4   6    83.28    77.93     2.15 o
      1497    1   8   4   6    27.99    32.45     3.12 o
      1498    1  -6   5   6     6.57     6.67     3.49 <
      1499    1  -5   5   6     2.03    -0.58     2.60 <
      1500    1  -4   5   6    14.38    12.08     1.72 o
      1501    1  -3   5   6    24.75    30.47     1.29 o
      1502    1  -2   5   6    34.15    32.70     1.62 o
      1503    1  -1   5   6   128.34   132.36     2.45 o
      1504    1   0   5   6     7.95     9.45     0.80 o
      1505    1   1   5   6    52.36    50.58     1.59 o
      1506    1   2   5   6    79.07    81.44     2.16 o
      1507    1   3   5   6    29.91    29.77     1.04 o
      1508    1   4   5   6    88.91    95.50     2.32 o
      1509    1   5   5   6   133.32   121.01     2.77 o
      1510    1   6   5   6    23.23    15.81     1.47 o
      1511    1   7   5   6    62.34    67.04     2.63 o
      1512    1   8   5   6    74.55    70.82     4.04 o
      1513    1  -5   6   6    17.01    22.04     3.74 o
      1514    1  -3   6   6    12.39    17.81     1.66 o
      1515    1  -1   6   6    96.13    93.89     2.24 o
      1516    1   1   6   6    37.29    36.65     1.47 o
      1517    1   2   6   6    17.01    22.44     1.97 o
      1518    1   3   6   6     0.02     0.25     0.43 <
      1519    1   4   6   6     7.71    12.23     0.91 o
      1520    1   5   6   6    55.31    46.61     1.94 o
      1521    1   6   6   6     3.68     3.37     0.84 o
      1522    1   7   6   6    31.83    35.56     1.95 o
      1523    1   8   6   6   234.10   253.01     9.13 o
      1524    1  -5   7   6     3.28     3.01     2.97 <
      1525    1  -4   7   6     3.00     5.78     2.83 <
      1526    1  -3   7   6     0.54    -0.23     1.16 <
      1527    1  -1   7   6     2.48     1.74     0.65 <
      1528    1   1   7   6    71.07    76.49     2.30 o
      1529    1   3   7   6    98.56    93.21     2.77 o
      1530    1   5   7   6    20.57    14.74     0.92 o
      1531    1   7   7   6    64.68    65.60     3.72 o
      1532    1  -5   8   6     0.09    -2.86     2.86 <
      1533    1  -4   8   6     1.22    -1.38     2.64 <
      1534    1  -3   8   6     5.68     5.47     1.51 o
      1535    1  -2   8   6    13.50    13.27     3.02 o
      1536    1  -1   8   6     0.12     0.44     0.92 <
      1537    1   0   8   6    56.58    50.35     2.09 o
      1538    1   1   8   6   221.85   230.38     5.04 o
      1539    1   2   8   6     2.45     1.69     0.89 <
      1540    1   3   8   6    22.85    23.87     1.46 o
      1541    1   4   8   6    39.68    33.94     1.29 o
      1542    1   5   8   6     0.09     0.63     0.73 <
      1543    1   6   8   6    60.97    73.26     6.34 o
      1544    1   7   8   6   142.78   159.85     6.47 o
      1545    1  -2   9   6     0.15    -0.06     1.59 <
      1546    1  -1   9   6    58.31    52.59     3.72 o
      1547    1   0   9   6     2.59     3.30     1.18 <
      1548    1   1   9   6   138.92   139.34     7.92 o
      1549    1   2   9   6     8.37     9.49     1.93 o
      1550    1   3   9   6     9.31    10.76     1.12 o
      1551    1   4   9   6     0.17     1.06     0.64 <
      1552    1   5   9   6     2.93     3.79     1.03 o
      1553    1   6   9   6    76.22    86.95     4.49 o
      1554    1  -2  10   6     0.42     0.06     1.81 <
      1555    1   0  10   6   283.69   286.95     6.53 o
      1556    1   2  10   6    31.44    32.11     2.50 o
      1557    1   4  10   6     3.03     2.23     0.76 <
      1558    1  -1  11   6     1.19     1.48     2.05 <
      1559    1   0  11   6    11.19    12.14     2.88 o
      1560    1   1  11   6     0.00     0.26     1.36 <
      1561    1   2  11   6     6.96     4.97     2.20 <
      1562    1   3  11   6     7.09     7.10     2.19 o
      1563    1   4  11   6     0.08    -0.79     1.49 <
      1564    1  -3 -11   7     0.00    -1.50     1.53 <
      1565    1  -2 -11   7     4.00     3.81     1.91 <
      1566    1  -1 -11   7    24.56    24.57     3.45 o
      1567    1   0 -11   7    64.88    67.15     5.28 o
      1568    1   1 -11   7     3.27     5.84     1.84 o
      1569    1  -4 -10   7     0.21     2.39     1.49 <
      1570    1  -2 -10   7     5.67     5.54     2.03 <
      1571    1   0 -10   7     1.95     2.28     1.40 <
      1572    1   2 -10   7     4.59     4.48     2.28 <
      1573    1  -5  -9   7    22.71    22.27     2.14 o
      1574    1  -4  -9   7     1.61     3.61     0.99 o
      1575    1  -3  -9   7    11.42    11.58     1.40 o
      1576    1  -2  -9   7     6.69     3.50     1.13 o
      1577    1  -1  -9   7    93.22    94.20     3.74 o
      1578    1   0  -9   7     1.20     0.20     1.87 <
      1579    1   1  -9   7     1.34     3.13     1.14 <
      1580    1   2  -9   7    45.57    50.59     4.12 o
      1581    1   4  -9   7     5.26     4.48     2.26 <
      1582    1  -5  -8   7    10.22    10.82     1.39 o
      1583    1  -4  -8   7     1.15     0.95     0.76 <
      1584    1  -3  -8   7    27.97    25.24     2.51 o
      1585    1  -2  -8   7     4.53     2.65     0.94 <
      1586    1  -1  -8   7     3.04     2.76     1.08 <
      1587    1   0  -8   7    13.22    13.33     1.66 o
      1588    1   1  -8   7    88.64    91.99     3.06 o
      1589    1   2  -8   7   136.33   132.38     4.62 o
      1590    1   3  -8   7     9.69    10.75     2.34 o
      1591    1   4  -8   7    48.88    49.59     3.96 o
      1592    1  -5  -7   7     3.84     6.67     1.08 o
      1593    1  -3  -7   7     2.55     2.97     0.81 o
      1594    1  -1  -7   7    13.01    12.95     1.44 o
      1595    1   1  -7   7    91.81    98.39     2.98 o
      1596    1   3  -7   7     1.13     3.14     1.60 <
      1597    1   4  -7   7    14.08    13.42     1.81 o
      1598    1   5  -7   7     6.78     7.55     1.70 o
      1599    1   6  -7   7    10.30     3.32     3.29 <
      1600    1  -4  -6   7    75.35    76.03     2.35 o
      1601    1  -3  -6   7    20.80    17.20     1.21 o
      1602    1  -2  -6   7    15.36    14.25     1.24 o
      1603    1  -1  -6   7     0.01     0.94     0.75 <
      1604    1   1  -6   7   696.10   710.63    14.88 o
      1605    1   3  -6   7    21.08    21.03     3.60 o
      1606    1   5  -6   7    41.66    41.95     4.42 o
      1607    1  -7  -5   7     3.14     4.08     1.17 o
      1608    1  -6  -5   7     2.34     3.23     0.89 o
      1609    1  -5  -5   7     0.28     0.77     0.49 <
      1610    1  -4  -5   7     0.18     0.73     0.47 <
      1611    1  -3  -5   7   226.27   226.86     5.20 o
      1612    1  -2  -5   7     5.19     5.46     0.61 o
      1613    1  -1  -5   7     7.84     7.10     0.90 o
      1614    1   0  -5   7    36.22    36.79     1.63 o
      1615    1   1  -5   7   264.18   266.30     5.39 o
      1616    1   2  -5   7    33.48    36.47     1.49 o
      1617    1   3  -5   7    40.87    45.39     2.41 o
      1618    1   4  -5   7     1.70     2.17     1.15 <
      1619    1   5  -5   7    21.58    21.86     3.33 o
      1620    1   6  -5   7     2.94     6.56     3.10 <
      1621    1   7  -5   7     2.40    -3.02     3.02 <
      1622    1  -6  -4   7     9.43    13.71     1.10 o
      1623    1  -4  -4   7    55.81    47.45     1.56 o
      1624    1  -2  -4   7    21.75    19.83     1.11 o
      1625    1  -1  -4   7   187.29   190.41    24.10 o
      1626    1   0  -4   7  1358.40  1386.59    22.54 o
      1627    1   1  -4   7    89.71    87.05     1.87 o
      1628    1   2  -4   7     1.43     2.05     0.53 o
      1629    1   3  -4   7   460.60   478.15     8.81 o
      1630    1   4  -4   7    99.57    95.06     2.79 o
      1631    1   5  -4   7     2.15     2.44     1.39 <
      1632    1   6  -4   7     2.24     3.48     1.62 <
      1633    1   7  -4   7    16.10    21.55     3.36 o
      1634    1  -8  -3   7     2.42     3.69     1.70 <
      1635    1  -7  -3   7    28.13    30.70     1.99 o
      1636    1  -6  -3   7    24.26    28.67     1.27 o
      1637    1  -4  -3   7   425.55   416.50     7.25 o
      1638    1   0  -3   7   181.77   183.21     3.81 o
      1639    1   2  -3   7    14.10    12.30     0.65 o
      1640    1   4  -3   7    36.43    34.90     1.23 o
      1641    1   6  -3   7     1.86     0.05     0.86 <
      1642    1  -8  -2   7    28.80    31.47     4.79 o
      1643    1  -7  -2   7    44.41    51.96     2.47 o
      1644    1  -6  -2   7     9.24     9.94     0.94 o
      1645    1  -5  -2   7     4.67     2.78     0.60 o
      1646    1  -4  -2   7    78.94    68.23     1.83 o
      1647    1  -3  -2   7     0.29     0.47     0.32 <
      1648    1  -2  -2   7   114.67   137.71     3.37 o
      1649    1  -1  -2   7   370.83   427.15     8.90 o
      1650    1   0  -2   7   535.80   541.10     6.57 o
      1651    1   1  -2   7    23.36    20.06     0.73 o
      1652    1   2  -2   7   603.40   582.30    32.57 o
      1653    1   3  -2   7   138.60   140.69     2.28 o
      1654    1   4  -2   7    11.85    11.96     0.74 o
      1655    1   5  -2   7     9.14     8.95     0.97 o
      1656    1   6  -2   7     8.77     9.43     1.01 o
      1657    1   7  -2   7    13.92    12.06     1.33 o
      1658    1   8  -2   7     8.47     6.65     1.94 o
      1659    1  -7  -1   7    70.20    78.74     3.63 o
      1660    1  -5  -1   7   284.42   264.87     5.27 o
      1661    1  -4  -1   7   101.21    95.07     2.39 o
      1662    1  -2  -1   7    63.63    62.70     1.73 o
      1663    1  -1  -1   7   189.20   192.77     2.85 o
      1664    1   0  -1   7     4.11     4.36     0.40 o
      1665    1   1  -1   7    17.07    12.58     0.58 o
      1666    1   2  -1   7    54.87    62.84     1.68 o
      1667    1   3  -1   7     1.50     1.06     0.34 o
      1668    1   4  -1   7   128.84   126.66     2.86 o
      1669    1   5  -1   7     6.97     7.16     0.84 o
      1670    1   6  -1   7    26.54    30.84     1.59 o
      1671    1   7  -1   7    11.39    12.21     1.39 o
      1672    1   8  -1   7    18.76    13.98     2.75 o
      1673    1  -7   0   7    21.94    20.93     1.62 o
      1674    1  -5   0   7    20.31    18.86     1.85 o
      1675    1  -3   0   7   220.30   236.40     4.64 o
      1676    1  -1   0   7   214.16   213.13     2.88 o
      1677    1   1   0   7   276.77   332.51     3.65 o
      1678    1   3   0   7     0.05     0.19     0.28 <
      1679    1   5   0   7     5.08     3.72     0.66 o
      1680    1   7   0   7    15.39    14.24     1.40 o
      1681    1  -7   1   7     4.48     5.28     1.15 o
      1682    1  -6   1   7   164.89   161.72     4.15 o
      1683    1  -5   1   7    43.84    40.29     1.80 o
      1684    1  -4   1   7    18.02    22.34     1.37 o
      1685    1  -3   1   7    22.93    23.91     1.06 o
      1686    1  -2   1   7   295.32   284.76     4.13 o
      1687    1  -1   1   7     0.03     0.42     0.26 <
      1688    1   0   1   7    25.61    20.75     0.58 o
      1689    1   1   1   7  1042.17  1067.85    12.71 o
      1690    1   2   1   7   150.54   140.31     1.93 o
      1691    1   3   1   7   113.95   104.18     2.12 o
      1692    1   4   1   7    12.62    14.31     0.85 o
      1693    1   5   1   7    41.17    39.93     1.64 o
      1694    1   7   1   7    16.17    17.16     1.41 o
      1695    1  -7   2   7     7.09     5.99     1.31 o
      1696    1  -6   2   7     0.02    -0.15     0.90 <
      1697    1  -5   2   7    21.16    24.99     1.68 o
      1698    1  -4   2   7   108.57   112.01     2.66 o
      1699    1  -3   2   7    21.55    19.93     1.13 o
      1700    1  -2   2   7    35.39    29.13     0.82 o
      1701    1  -1   2   7   213.46   229.15     3.12 o
      1702    1   0   2   7    60.16    54.33     1.03 o
      1703    1   1   2   7    38.12    41.27     0.87 o
      1704    1   2   2   7   309.44   295.17     4.20 o
      1705    1   3   2   7    21.41    19.85     0.87 o
      1706    1   4   2   7   105.05   103.27     2.74 o
      1707    1   5   2   7    28.82    28.97     1.37 o
      1708    1   6   2   7     5.88     2.85     0.71 o
      1709    1   7   2   7    28.68    21.53     2.03 o
      1710    1   8   2   7     1.11     1.19     1.02 <
      1711    1  -6   3   7    14.04    16.18     1.67 o
      1712    1  -4   3   7     3.08     2.24     0.73 o
      1713    1  -2   3   7     0.04    -0.36     0.36 <
      1714    1   0   3   7  1422.10  1494.34    14.77 o
      1715    1   2   3   7    50.74    47.33     1.14 o
      1716    1   4   3   7    99.17   104.12     2.57 o
      1717    1   6   3   7    10.29     8.57     0.93 o
      1718    1   7   3   7     0.79     0.56     0.64 <
      1719    1   8   3   7    18.40    19.83     1.72 o
      1720    1  -7   4   7     3.41     2.60     1.41 <
      1721    1  -6   4   7    28.61    28.80     1.96 o
      1722    1  -5   4   7    21.02    19.53     1.51 o
      1723    1  -4   4   7    29.24    28.26     1.58 o
      1724    1  -3   4   7     0.03     0.76     0.48 <
      1725    1  -2   4   7    22.70    27.11     1.11 o
      1726    1  -1   4   7   194.27   210.23     3.42 o
      1727    1   0   4   7   189.78   219.89     2.87 o
      1728    1   1   4   7   448.27   432.82     5.92 o
      1729    1   2   4   7   130.46   125.48     2.42 o
      1730    1   4   4   7     9.44     8.41     0.76 o
      1731    1   6   4   7     3.63     3.10     0.66 o
      1732    1   8   4   7    47.45    51.44     3.65 o
      1733    1  -6   5   7     0.84    -1.74     1.74 <
      1734    1  -5   5   7     1.17    -0.86     1.59 <
      1735    1  -4   5   7    25.61    25.67     4.11 o
      1736    1  -3   5   7     6.67     6.20     0.96 o
      1737    1  -2   5   7     7.05     7.93     1.04 o
      1738    1  -1   5   7   434.45   462.21     7.21 o
      1739    1   0   5   7     0.30     0.87     0.64 <
      1740    1   1   5   7    68.12    68.68     1.97 o
      1741    1   2   5   7     5.60     6.08     0.54 o
      1742    1   3   5   7    89.29    91.48     2.38 o
      1743    1   4   5   7    17.46    13.77     1.11 o
      1744    1   5   5   7   134.82   129.11     3.01 o
      1745    1   6   5   7    12.44    11.72     1.31 o
      1746    1   7   5   7    63.71    69.93     2.78 o
      1747    1   8   5   7    51.86    57.37     3.74 o
      1748    1  -5   6   7    11.79    20.03     3.77 o
      1749    1  -3   6   7     3.67     1.66     1.08 <
      1750    1  -1   6   7   255.39   268.15     4.67 o
      1751    1   1   6   7    41.59    46.50     1.74 o
      1752    1   2   6   7  1259.27  1235.74    20.55 o
      1753    1   3   6   7   117.26   109.53     2.38 o
      1754    1   4   6   7    63.33    56.00     1.82 o
      1755    1   5   6   7     4.25     4.00     0.66 o
      1756    1   6   6   7     6.22     7.61     1.10 o
      1757    1   7   6   7    31.00    34.09     1.99 o
      1758    1   8   6   7     0.80    -0.84     1.25 <
      1759    1  -5   7   7    24.09    22.95     3.84 o
      1760    1  -4   7   7     3.25     0.31     2.65 <
      1761    1  -3   7   7     8.39     9.89     2.63 o
      1762    1  -1   7   7     0.80     1.46     0.75 <
      1763    1   1   7   7    12.61    13.74     1.14 o
      1764    1   3   7   7    24.05    27.08     1.23 o
      1765    1   5   7   7    60.74    52.18     3.40 o
      1766    1   7   7   7    40.11    46.89     3.27 o
      1767    1  -5   8   7     9.21    13.30     3.55 o
      1768    1  -4   8   7     7.17     5.29     2.99 <
      1769    1  -3   8   7     2.86     2.00     1.33 <
      1770    1  -2   8   7    57.78    58.01     2.61 o
      1771    1  -1   8   7    23.65    19.86     2.51 o
      1772    1   0   8   7     0.20     0.52     0.91 <
      1773    1   1   8   7   629.46   634.94    17.80 o
      1774    1   2   8   7   278.05   284.76    10.16 o
      1775    1   3   8   7     5.44     5.09     0.86 o
      1776    1   4   8   7     9.30     9.13     0.84 o
      1777    1   5   8   7    21.93    27.44     1.88 o
      1778    1   6   8   7     4.87     4.99     1.11 o
      1779    1   7   8   7     4.99     5.71     1.61 o
      1780    1  -4   9   7    13.77    10.77     2.85 o
      1781    1  -2   9   7     0.41     1.37     1.82 <
      1782    1  -1   9   7     7.82     8.18     2.05 o
      1783    1   0   9   7     2.80     2.76     0.97 <
      1784    1   1   9   7   212.82   211.40     4.98 o
      1785    1   2   9   7     9.45     6.35     1.80 o
      1786    1   3   9   7     9.39     8.50     1.06 o
      1787    1   4   9   7    31.22    25.16     1.29 o
      1788    1   5   9   7    19.19    20.27     1.77 o
      1789    1   6   9   7     0.92     0.78     1.35 <
      1790    1  -2  10   7    15.21    15.36     2.83 o
      1791    1   0  10   7   128.93   121.95     5.80 o
      1792    1   2  10   7    11.93    13.43     2.57 o
      1793    1   4  10   7    16.02    20.39     1.45 o
      1794    1  -1  11   7     0.04     2.33     2.03 <
      1795    1   0  11   7   231.01   233.65     9.73 o
      1796    1   1  11   7     2.24     0.20     1.32 <
      1797    1   2  11   7     0.05     0.87     1.83 <
      1798    1   3  11   7     3.24     4.58     2.01 <
      1799    1   4  11   7    15.36    14.70     3.19 o
      1800    1  -2 -11   8     2.87     0.87     1.96 <
      1801    1  -1 -11   8     4.14     4.08     2.28 <
      1802    1   0 -11   8    14.62     9.14     2.82 o
      1803    1  -4 -10   8     7.13     7.78     1.81 o
      1804    1  -2 -10   8    37.78    36.52     3.62 o
      1805    1   0 -10   8     8.60     7.96     1.77 o
      1806    1   2 -10   8    39.27    46.33     4.52 o
      1807    1  -5  -9   8     0.44     1.16     1.22 <
      1808    1  -4  -9   8    33.30    32.45     1.99 o
      1809    1  -3  -9   8     5.55     5.97     1.23 o
      1810    1  -2  -9   8    13.66    12.48     2.59 o
      1811    1  -1  -9   8   200.45   199.07     6.75 o
      1812    1   0  -9   8     5.84     4.59     2.06 <
      1813    1   1  -9   8     1.55     1.49     1.10 <
      1814    1   2  -9   8    18.65    19.74     2.99 o
      1815    1   4  -9   8     4.88     4.53     2.22 <
      1816    1  -5  -8   8     0.48    -0.41     0.97 <
      1817    1  -4  -8   8    17.99    15.29     1.33 o
      1818    1  -3  -8   8    41.22    39.95     3.30 o
      1819    1  -2  -8   8     2.48     3.07     1.04 <
      1820    1  -1  -8   8    18.78    17.14     1.75 o
      1821    1   0  -8   8     0.78     1.30     1.11 <
      1822    1   1  -8   8    51.48    53.46     2.40 o
      1823    1   2  -8   8    62.30    56.96     4.15 o
      1824    1   3  -8   8    10.71    10.08     2.45 o
      1825    1   4  -8   8    10.88     9.21     2.39 o
      1826    1  -5  -7   8    52.49    61.21     2.93 o
      1827    1  -3  -7   8     2.83     1.31     1.31 <
      1828    1  -1  -7   8   112.36   105.01     3.63 o
      1829    1   1  -7   8     0.12    -0.21     0.78 <
      1830    1   3  -7   8    15.84    12.68     2.32 o
      1831    1   4  -7   8     3.30     1.61     1.49 <
      1832    1   5  -7   8    39.79    40.62     2.60 o
      1833    1  -6  -6   8     0.13     0.80     0.82 <
      1834    1  -5  -6   8    18.62    20.65     1.22 o
      1835    1  -4  -6   8    10.59     8.92     0.93 o
      1836    1  -3  -6   8     0.67     1.45     0.69 <
      1837    1  -2  -6   8     6.71     4.74     0.87 o
      1838    1  -1  -6   8    12.91    14.19     1.92 o
      1839    1   1  -6   8     8.92    10.82     1.18 o
      1840    1   3  -6   8    33.42    33.34     2.08 o
      1841    1   5  -6   8     3.09     7.73     3.20 <
      1842    1  -7  -5   8     0.27     0.13     0.99 <
      1843    1  -6  -5   8    16.99    25.03     1.97 o
      1844    1  -5  -5   8    86.54    92.24     2.65 o
      1845    1  -4  -5   8     5.77     4.56     0.95 o
      1846    1  -3  -5   8   289.36   248.34     5.75 o
      1847    1  -2  -5   8   182.70   167.75     4.34 o
      1848    1  -1  -5   8    52.34    62.92     2.39 o
      1849    1   0  -5   8     1.48     2.22     0.67 o
      1850    1   1  -5   8     1.01     0.43     0.67 <
      1851    1   2  -5   8     1.84     1.20     0.63 <
      1852    1   3  -5   8     7.61     6.54     1.27 o
      1853    1   4  -5   8   188.70   188.87     5.24 o
      1854    1   5  -5   8     1.04     1.69     2.61 <
      1855    1   6  -5   8     0.92     0.78     2.97 <
      1856    1   7  -5   8    18.22    16.97     3.97 o
      1857    1  -6  -4   8    41.46    46.98     1.52 o
      1858    1  -4  -4   8    76.11    63.20     1.74 o
      1859    1  -2  -4   8    19.95    22.57     2.52 o
      1860    1  -1  -4   8   157.30   170.94    10.64 o
      1861    1   0  -4   8    78.78    72.41     2.09 o
      1862    1   1  -4   8    47.72    43.78     1.73 o
      1863    1   2  -4   8    40.74    46.70     1.62 o
      1864    1   3  -4   8    17.64    22.31     1.71 o
      1865    1   4  -4   8     1.36     1.09     1.09 <
      1866    1   5  -4   8    59.89    60.24     3.24 o
      1867    1   6  -4   8     6.09     1.87     1.62 <
      1868    1   7  -4   8    22.18    18.94     2.70 o
      1869    1  -7  -3   8     6.89     5.60     0.90 o
      1870    1  -6  -3   8    39.38    40.42     1.80 o
      1871    1  -4  -3   8    91.84    73.74     3.17 o
      1872    1   0  -3   8    34.55    29.56     1.27 o
      1873    1   2  -3   8    42.81    45.27     1.23 o
      1874    1   4  -3   8    44.65    43.91     1.54 o
      1875    1   6  -3   8    37.71    36.15     2.84 o
      1876    1  -7  -2   8    28.29    32.26     3.29 o
      1877    1  -6  -2   8    44.51    39.11     1.64 o
      1878    1  -5  -2   8   119.60   103.96     2.64 o
      1879    1  -4  -2   8   122.50   114.16     2.71 o
      1880    1  -3  -2   8   116.13   122.21     5.36 o
      1881    1  -1  -2   8    78.58    85.26     1.63 o
      1882    1   0  -2   8     7.32     8.30     0.52 o
      1883    1   1  -2   8   122.32   140.87     2.81 o
      1884    1   2  -2   8    43.35    53.28     3.78 o
      1885    1   3  -2   8     4.87     6.25     0.60 o
      1886    1   4  -2   8   181.08   184.16     3.10 o
      1887    1   5  -2   8     2.32     2.88     0.76 o
      1888    1   6  -2   8   167.48   164.87     4.50 o
      1889    1   7  -2   8    14.53    13.49     1.30 o
      1890    1   8  -2   8     1.05    -0.07     1.68 <
      1891    1  -7  -1   8     5.14     6.29     1.08 o
      1892    1  -5  -1   8    29.50    31.37     1.45 o
      1893    1  -4  -1   8    25.81    25.74     1.25 o
      1894    1  -3  -1   8    13.02    15.46     1.25 o
      1895    1  -2  -1   8    10.69    14.40     0.78 o
      1896    1  -1  -1   8   228.97   200.81     3.40 o
      1897    1   0  -1   8     7.51    10.59     0.54 o
      1898    1   1  -1   8    36.39    39.95     0.85 o
      1899    1   2  -1   8  2540.94  2732.37    28.53 o
      1900    1   3  -1   8    92.64    82.37     1.71 o
      1901    1   4  -1   8    28.93    32.67     1.85 o
      1902    1   5  -1   8    62.44    65.35     2.05 o
      1903    1   6  -1   8     1.64     2.38     0.78 o
      1904    1   7  -1   8    13.07    11.86     1.57 o
      1905    1   8  -1   8    16.95    18.49     3.12 o
      1906    1  -7   0   8    40.08    41.31     3.37 o
      1907    1  -5   0   8   116.22   114.07     3.06 o
      1908    1  -3   0   8    89.17    97.06     2.48 o
      1909    1  -1   0   8     7.01     9.59     0.53 o
      1910    1   1   0   8   106.61   134.65     1.78 o
      1911    1   3   0   8   516.29   525.23     7.06 o
      1912    1   5   0   8   603.62   589.09     9.18 o
      1913    1   7   0   8     0.04    -0.38     0.78 <
      1914    1  -7   1   8     8.27     8.92     1.65 o
      1915    1  -6   1   8     0.61     1.13     0.86 <
      1916    1  -5   1   8    95.27    93.77     2.85 o
      1917    1  -4   1   8     7.24     7.16     0.89 o
      1918    1  -3   1   8     4.57     5.59     0.69 o
      1919    1  -2   1   8   163.24   157.01     2.97 o
      1920    1  -1   1   8     2.73     4.90     0.40 o
      1921    1   0   1   8     4.80     3.83     0.35 o
      1922    1   1   1   8  2592.76  2912.34    32.89 o
      1923    1   2   1   8     3.89     2.28     0.32 o
      1924    1   3   1   8    20.61    21.25     0.96 o
      1925    1   4   1   8    58.78    60.77     1.67 o
      1926    1   5   1   8    11.27    11.89     1.10 o
      1927    1   7   1   8    81.54    73.81     4.26 o
      1928    1  -7   2   8    12.32    10.71     1.81 o
      1929    1  -6   2   8    56.81    55.42     2.44 o
      1930    1  -5   2   8    79.13    83.14     2.78 o
      1931    1  -4   2   8     0.27     0.94     0.76 <
      1932    1  -3   2   8    14.97    15.60     1.05 o
      1933    1  -2   2   8     5.87     6.19     0.52 o
      1934    1  -1   2   8     1.23     2.69     0.35 o
      1935    1   0   2   8     0.08     3.22     0.45 o
      1936    1   1   2   8   236.68   282.54     3.24 o
      1937    1   2   2   8   340.95   337.92     4.03 o
      1938    1   3   2   8    57.15    59.59     1.53 o
      1939    1   4   2   8  1592.59  1523.24    24.94 o
      1940    1   5   2   8    59.00    55.30     1.93 o
      1941    1   6   2   8     9.20     9.02     1.01 o
      1942    1   7   2   8     9.26     5.93     0.96 o
      1943    1   8   2   8    12.28    15.06     2.53 o
      1944    1  -6   3   8   143.43   147.56     5.23 o
      1945    1  -4   3   8    41.33    43.39     1.74 o
      1946    1  -2   3   8    12.74    12.32     0.76 o
      1947    1   0   3   8   599.39   670.27     7.49 o
      1948    1   2   3   8     2.34     2.93     0.62 o
      1949    1   4   3   8   265.38   269.81     5.34 o
      1950    1   6   3   8    95.47    90.98     2.62 o
      1951    1   7   3   8    23.60    20.46     1.44 o
      1952    1   8   3   8    22.15    23.76     3.03 o
      1953    1  -7   4   8    34.81    34.33     2.68 o
      1954    1  -6   4   8    25.84    24.45     1.86 o
      1955    1  -5   4   8     1.54     1.17     0.85 <
      1956    1  -4   4   8    12.20    11.96     1.56 o
      1957    1  -3   4   8     8.45     7.79     0.94 o
      1958    1  -2   4   8     1.54     1.63     0.52 o
      1959    1  -1   4   8   100.74    97.28     1.86 o
      1960    1   0   4   8     7.80    10.35     0.59 o
      1961    1   1   4   8    47.92    47.94     1.28 o
      1962    1   2   4   8   435.68   427.57     7.24 o
      1963    1   4   4   8   355.12   338.34     6.41 o
      1964    1   6   4   8     2.78     4.90     0.78 o
      1965    1   8   4   8    20.63    22.61     1.68 o
      1966    1  -6   5   8     6.60     4.09     5.07 <
      1967    1  -5   5   8    27.89    31.19     2.94 o
      1968    1  -4   5   8    78.81    84.59     3.92 o
      1969    1  -3   5   8     0.00    -0.62     0.76 <
      1970    1  -2   5   8    56.86    56.30     2.44 o
      1971    1  -1   5   8   119.75   118.81     2.89 o
      1972    1   0   5   8    53.64    58.32     2.01 o
      1973    1   1   5   8     5.57     5.18     0.62 o
      1974    1   2   5   8   147.58   143.64     2.83 o
      1975    1   3   5   8  1258.23  1232.43    22.78 o
      1976    1   4   5   8   194.46   183.96     4.00 o
      1977    1   5   5   8     7.67     8.20     0.97 o
      1978    1   6   5   8    17.54    13.36     1.08 o
      1979    1   7   5   8     0.15     0.23     0.61 <
      1980    1   8   5   8    68.93    76.90     4.54 o
      1981    1  -5   6   8     5.78     7.27     3.20 <
      1982    1  -3   6   8     2.21     4.20     1.20 o
      1983    1  -1   6   8    61.29    67.65     2.22 o
      1984    1   1   6   8   446.54   451.15     8.30 o
      1985    1   2   6   8   287.59   264.40     4.12 o
      1986    1   3   6   8   400.24   387.16     7.34 o
      1987    1   4   6   8    32.09    31.49     1.43 o
      1988    1   5   6   8    24.17    26.72     1.37 o
      1989    1   6   6   8     0.06     1.11     0.61 <
      1990    1   7   6   8    32.40    39.16     3.09 o
      1991    1  -5   7   8    12.17    10.08     3.47 <
      1992    1  -4   7   8     3.25     3.33     2.89 <
      1993    1  -3   7   8    19.18    16.98     1.78 o
      1994    1  -1   7   8     4.20     4.22     1.21 o
      1995    1   1   7   8   110.03   110.30     4.44 o
      1996    1   3   7   8    23.92    23.36     1.26 o
      1997    1   5   7   8     1.36     3.81     0.73 o
      1998    1   7   7   8   194.42   213.84     8.18 o
      1999    1  -4   8   8     4.92    10.14     3.10 o
      2000    1  -3   8   8     0.80     2.46     1.42 <
      2001    1  -2   8   8    36.72    39.75     2.74 o
      2002    1  -1   8   8    30.45    30.13     3.05 o
      2003    1   0   8   8   104.95   108.94     3.20 o
      2004    1   1   8   8     3.90     4.69     1.15 o
      2005    1   2   8   8    82.43    83.70     3.36 o
      2006    1   3   8   8    83.03    78.93     2.21 o
      2007    1   4   8   8    11.78    11.89     1.12 o
      2008    1   5   8   8    20.88    22.64     1.82 o
      2009    1   6   8   8    23.13    26.36     2.80 o
      2010    1   7   8   8    22.64    20.08     2.53 o
      2011    1  -2   9   8     0.05     0.31     1.69 <
      2012    1  -1   9   8     7.98     6.62     2.09 o
      2013    1   0   9   8   121.37   124.63     3.70 o
      2014    1   1   9   8   753.03   745.75    13.52 o
      2015    1   2   9   8     0.93     1.79     1.12 <
      2016    1   3   9   8     1.96     0.37     0.65 <
      2017    1   4   9   8    12.85    13.38     1.22 o
      2018    1   5   9   8     0.07    -0.24     0.75 <
      2019    1   6   9   8   177.84   191.38     7.72 o
      2020    1  -2  10   8     3.71     6.31     2.36 <
      2021    1   0  10   8     0.54     4.13     1.93 <
      2022    1   2  10   8    38.85    35.52     2.79 o
      2023    1   4  10   8    78.81    85.79     2.77 o
      2024    1  -1  11   8   138.84   136.72     6.97 o
      2025    1   0  11   8   275.34   261.26    10.54 o
      2026    1   1  11   8     0.51     0.98     1.41 <
      2027    1   2  11   8     1.24     0.20     1.90 <
      2028    1   3  11   8     9.25     6.43     1.55 o
      2029    1   4  11   8     0.11    -0.29     2.26 <
      2030    1  -4 -10   9     3.86     2.82     1.66 <
      2031    1  -2 -10   9     1.70     1.98     1.66 <
      2032    1   0 -10   9    23.21    19.30     3.24 o
      2033    1   2 -10   9     9.69     7.52     2.63 <
      2034    1  -5  -9   9     8.17    10.90     1.81 o
      2035    1  -4  -9   9     8.22     8.28     1.84 o
      2036    1  -3  -9   9     9.14     4.40     1.48 <
      2037    1  -2  -9   9    12.27     8.78     1.50 o
      2038    1  -1  -9   9    13.17    13.54     2.15 o
      2039    1   0  -9   9    11.71    10.38     2.61 o
      2040    1   1  -9   9    11.54    12.80     1.68 o
      2041    1   2  -9   9     2.70     1.77     2.02 <
      2042    1  -5  -8   9     2.19     2.18     1.21 <
      2043    1  -4  -8   9    21.01    19.48     1.59 o
      2044    1  -3  -8   9     1.09     1.30     0.88 <
      2045    1  -2  -8   9    85.67    73.55     3.04 o
      2046    1  -1  -8   9    12.25    12.03     2.94 o
      2047    1   0  -8   9    12.53    12.29     2.58 o
      2048    1   1  -8   9     4.45     4.23     1.18 o
      2049    1   2  -8   9     0.34     1.06     1.96 <
      2050    1   3  -8   9     0.61    -0.51     1.84 <
      2051    1   4  -8   9     6.29     5.96     2.22 <
      2052    1  -5  -7   9    74.32    79.37     2.59 o
      2053    1  -3  -7   9    44.65    40.87     2.07 o
      2054    1  -1  -7   9    20.34    21.03     1.83 o
      2055    1   1  -7   9     8.22     9.47     1.77 o
      2056    1   3  -7   9     4.23     0.54     1.71 <
      2057    1   4  -7   9    55.95    55.61     4.07 o
      2058    1   5  -7   9   155.74   160.93     5.05 o
      2059    1  -6  -6   9     7.03     6.25     1.25 o
      2060    1  -5  -6   9    37.82    37.84     1.71 o
      2061    1  -4  -6   9    33.44    36.49     1.74 o
      2062    1  -3  -6   9   233.21   212.41     5.34 o
      2063    1  -2  -6   9    26.41    25.45     1.62 o
      2064    1  -1  -6   9    15.76    15.60     1.54 o
      2065    1   1  -6   9     5.54     5.36     1.25 o
      2066    1   3  -6   9     4.79     4.13     1.27 o
      2067    1   5  -6   9     3.70     1.37     1.43 <
      2068    1  -7  -5   9    18.01    20.05     2.06 o
      2069    1  -6  -5   9   143.28   155.00     4.06 o
      2070    1  -5  -5   9    60.62    71.96     2.39 o
      2071    1  -4  -5   9    90.57    85.76     3.86 o
      2072    1  -3  -5   9    20.77    15.20     1.21 o
      2073    1  -2  -5   9   300.02   270.21     6.45 o
      2074    1  -1  -5   9    48.20    50.41     2.24 o
      2075    1   0  -5   9    89.66    91.34     3.54 o
      2076    1   1  -5   9    46.79    45.99     1.92 o
      2077    1   2  -5   9     5.42     4.52     0.76 o
      2078    1   3  -5   9    92.29    87.43     3.26 o
      2079    1   4  -5   9   257.80   258.12     6.58 o
      2080    1   5  -5   9    10.56     8.50     3.01 <
      2081    1   6  -5   9    10.09     6.12     3.51 <
      2082    1  -6  -4   9     5.36     6.81     0.82 o
      2083    1  -4  -4   9   188.68   161.57     3.44 o
      2084    1  -2  -4   9    47.07    49.26     1.94 o
      2085    1  -1  -4   9     1.00    -0.04     0.77 <
      2086    1   0  -4   9     1.79     2.58     0.66 o
      2087    1   1  -4   9    18.84    17.99     1.27 o
      2088    1   2  -4   9    21.96    23.16     1.38 o
      2089    1   3  -4   9     2.04     5.22     1.25 o
      2090    1   4  -4   9     0.00     0.32     1.01 <
      2091    1   5  -4   9     0.48     0.04     2.17 <
      2092    1   6  -4   9    21.03    28.69     4.05 o
      2093    1   7  -4   9   191.61   192.25     6.76 o
      2094    1  -7  -3   9    69.06    83.51     3.09 o
      2095    1  -6  -3   9   203.43   241.87     5.57 o
      2096    1  -4  -3   9     1.72    -0.31     0.47 <
      2097    1  -2  -3   9    20.68    24.98     1.77 o
      2098    1   0  -3   9   286.52   288.71     5.51 o
      2099    1   2  -3   9    73.28    73.26     2.16 o
      2100    1   4  -3   9     5.84     5.19     0.90 o
      2101    1   6  -3   9     0.92     1.64     1.53 <
      2102    1  -7  -2   9     8.93    11.11     1.50 o
      2103    1  -6  -2   9    83.37    86.73     2.58 o
      2104    1  -5  -2   9    52.31    45.79     1.73 o
      2105    1  -4  -2   9    40.14    40.34     1.53 o
      2106    1  -3  -2   9    24.70    20.98     1.10 o
      2107    1  -2  -2   9   144.03   126.53     3.71 o
      2108    1  -1  -2   9    62.61    66.37     1.67 o
      2109    1   0  -2   9     6.21     5.86     0.71 o
      2110    1   1  -2   9    12.90    14.76     0.83 o
      2111    1   2  -2   9    16.00    16.39     0.97 o
      2112    1   3  -2   9     1.71     0.81     0.49 <
      2113    1   4  -2   9     0.24    -0.16     0.47 <
      2114    1   5  -2   9    89.00    90.58     2.54 o
      2115    1   6  -2   9   413.54   415.38     6.53 o
      2116    1   7  -2   9    20.66    16.01     1.35 o
      2117    1  -7  -1   9   140.35   157.10     8.48 o
      2118    1  -5  -1   9     0.98     0.25     0.57 <
      2119    1  -4  -1   9   373.45   314.30     6.10 o
      2120    1  -3  -1   9    43.33    48.33     1.66 o
      2121    1  -2  -1   9    73.40    69.78     1.99 o
      2122    1  -1  -1   9   253.63   257.95     5.48 o
      2123    1   0  -1   9    35.40    34.82     0.86 o
      2124    1   1  -1   9    60.49    64.22     1.16 o
      2125    1   2  -1   9    29.15    18.19     1.74 o
      2126    1   3  -1   9    10.64    11.70     0.75 o
      2127    1   4  -1   9    93.42    93.32     2.31 o
      2128    1   5  -1   9   102.57   102.37     2.62 o
      2129    1   6  -1   9   211.93   207.01     4.32 o
      2130    1   7  -1   9    48.10    52.97     2.18 o
      2131    1   8  -1   9    15.69    13.47     2.90 o
      2132    1  -7   0   9    16.41    16.18     2.32 o
      2133    1  -5   0   9    28.73    28.65     1.64 o
      2134    1  -3   0   9   147.37   135.81     3.23 o
      2135    1  -1   0   9    10.91    12.07     0.63 o
      2136    1   1   0   9   131.97   131.79     2.57 o
      2137    1   3   0   9    12.14    14.46     0.75 o
      2138    1   5   0   9   646.11   629.10     9.82 o
      2139    1   7   0   9     0.11     0.08     0.83 <
      2140    1  -7   1   9     6.92     6.88     2.47 <
      2141    1  -6   1   9     0.03    -0.34     0.77 <
      2142    1  -5   1   9   176.36   164.72     4.15 o
      2143    1  -4   1   9    12.20    13.59     1.20 o
      2144    1  -3   1   9    67.00    68.66     1.93 o
      2145    1  -2   1   9    92.38    94.22     2.19 o
      2146    1  -1   1   9    21.23    22.56     0.77 o
      2147    1   0   1   9   214.35   221.26     2.68 o
      2148    1   1   1   9    59.36    66.89     1.52 o
      2149    1   2   1   9   226.07   235.79     3.07 o
      2150    1   3   1   9   275.84   272.51     4.60 o
      2151    1   4   1   9   853.47   825.18    12.23 o
      2152    1   5   1   9   908.88   900.84    15.71 o
      2153    1   7   1   9     3.46     3.75     0.99 o
      2154    1  -7   2   9     1.04     0.42     1.31 <
      2155    1  -6   2   9    34.97    33.60     2.20 o
      2156    1  -5   2   9     0.05     0.03     0.76 <
      2157    1  -4   2   9    32.20    31.32     1.53 o
      2158    1  -3   2   9   269.97   260.10     4.70 o
      2159    1  -2   2   9     4.22     3.42     0.65 o
      2160    1  -1   2   9     4.50     4.52     0.48 o
      2161    1   0   2   9    82.07    80.83     3.28 o
      2162    1   1   2   9   447.85   469.47     5.11 o
      2163    1   2   2   9     7.68     9.97     0.57 o
      2164    1   3   2   9   382.32   388.29     6.19 o
      2165    1   4   2   9   377.78   361.18     5.90 o
      2166    1   5   2   9   263.06   256.67     5.36 o
      2167    1   6   2   9    23.36    25.27     1.65 o
      2168    1   7   2   9    70.39    75.34     2.63 o
      2169    1   8   2   9    23.34    19.39     2.88 o
      2170    1  -6   3   9    14.13    15.68     2.98 o
      2171    1  -4   3   9     0.66     2.33     0.78 <
      2172    1  -2   3   9    27.07    26.98     1.05 o
      2173    1   0   3   9    21.67    27.93     1.48 o
      2174    1   2   3   9    86.22    81.85     1.91 o
      2175    1   4   3   9  2012.94  2000.66    32.51 o
      2176    1   6   3   9     3.07     1.98     0.71 <
      2177    1   7   3   9    18.92    19.04     1.50 o
      2178    1   8   3   9    39.16    36.79     3.69 o
      2179    1  -6   4   9     7.14     5.94     1.30 o
      2180    1  -5   4   9    13.69    13.98     1.94 o
      2181    1  -4   4   9   101.71   106.58     2.96 o
      2182    1  -3   4   9    28.29    27.75     1.54 o
      2183    1  -2   4   9     0.01     0.18     0.50 <
      2184    1  -1   4   9    33.50    33.62     1.13 o
      2185    1   0   4   9   411.77   426.72     5.55 o
      2186    1   1   4   9    30.14    31.46     1.02 o
      2187    1   2   4   9    31.16    34.23     1.25 o
      2188    1   4   4   9   130.06   132.12     3.24 o
      2189    1   6   4   9    72.70    70.25     2.29 o
      2190    1   8   4   9     7.00     6.72     1.95 o
      2191    1  -6   5   9    11.46    12.29     2.58 o
      2192    1  -5   5   9     9.81     6.65     2.05 o
      2193    1  -4   5   9    89.30    87.82     9.85 o
      2194    1  -3   5   9     1.17     2.44     1.10 <
      2195    1  -2   5   9     2.94     3.74     1.04 o
      2196    1  -1   5   9    15.57    16.94     1.44 o
      2197    1   0   5   9    23.03    24.80     1.05 o
      2198    1   1   5   9    40.15    39.57     1.38 o
      2199    1   2   5   9  1013.14   973.81    16.49 o
      2200    1   3   5   9  1397.49  1362.55    22.58 o
      2201    1   4   5   9     0.29     0.75     0.57 <
      2202    1   5   5   9     0.10     0.15     0.56 <
      2203    1   6   5   9    52.19    55.18     2.00 o
      2204    1   7   5   9     9.31    11.11     1.10 o
      2205    1   8   5   9    76.06    76.08     4.68 o
      2206    1  -5   6   9    43.24    42.40     4.48 o
      2207    1  -3   6   9    23.53    25.17     1.84 o
      2208    1  -1   6   9    47.26    50.71     2.35 o
      2209    1   1   6   9   128.70   130.71     2.84 o
      2210    1   2   6   9    23.92    30.19     1.19 o
      2211    1   3   6   9     1.84     2.56     0.70 o
      2212    1   4   6   9    87.16    83.45     2.47 o
      2213    1   5   6   9    21.85    18.93     1.31 o
      2214    1   6   6   9   166.69   199.35     4.45 o
      2215    1   7   6   9    24.40    27.58     2.94 o
      2216    1  -5   7   9   131.08   124.48     6.96 o
      2217    1  -4   7   9    91.41    89.65     5.79 o
      2218    1  -3   7   9     0.01     0.87     1.24 <
      2219    1  -1   7   9     3.51     4.81     1.12 o
      2220    1   1   7   9   641.87   648.35    10.07 o
      2221    1   3   7   9     0.02     0.81     0.65 <
      2222    1   5   7   9    18.07    17.49     1.29 o
      2223    1   7   7   9     0.82     2.01     1.46 <
      2224    1  -4   8   9    11.23    16.41     3.30 o
      2225    1  -3   8   9     8.70     6.29     1.59 o
      2226    1  -2   8   9     3.05     3.39     1.33 <
      2227    1  -1   8   9     3.43     1.51     1.56 <
      2228    1   0   8   9   173.54   170.07     5.17 o
      2229    1   1   8   9    74.67    77.82     3.44 o
      2230    1   2   8   9     0.09    -0.10     0.61 <
      2231    1   3   8   9     6.79     5.80     0.84 o
      2232    1   4   8   9     9.16     8.28     1.05 o
      2233    1   5   8   9   194.21   214.89     5.19 o
      2234    1   6   8   9    68.48    79.44     4.50 o
      2235    1  -2   9   9     8.64    14.69     2.69 o
      2236    1  -1   9   9     0.47    -0.14     1.71 <
      2237    1   0   9   9   311.25   323.61    11.68 o
      2238    1   1   9   9    23.59    23.81     1.82 o
      2239    1   2   9   9     7.05     7.50     1.02 o
      2240    1   3   9   9     0.77     0.24     0.66 <
      2241    1   4   9   9     0.47    -0.63     0.68 <
      2242    1   5   9   9     4.06     2.24     0.94 <
      2243    1   6   9   9    33.22    37.77     3.29 o
      2244    1  -2  10   9     3.44     3.32     2.26 <
      2245    1   0  10   9    46.69    36.43     3.81 o
      2246    1   2  10   9     0.02     0.20     0.92 <
      2247    1   4  10   9    90.50    90.84     5.28 o
      2248    1   0  11   9     2.36     5.10     2.25 <
      2249    1   1  11   9     7.65     7.17     1.76 o
      2250    1   2  11   9     0.09     0.86     1.31 <
      2251    1   3  11   9     0.15     2.24     2.62 <
      2252    1  -2 -10  10    18.33    20.90     3.14 o
      2253    1   0 -10  10    12.11     8.25     2.57 o
      2254    1   2 -10  10    27.60    34.30     4.04 o
      2255    1  -4  -9  10    70.75    75.87     4.26 o
      2256    1  -3  -9  10    25.46    25.29     2.91 o
      2257    1  -2  -9  10     5.29     5.23     1.45 o
      2258    1  -1  -9  10    28.86    21.81     2.17 o
      2259    1   0  -9  10    86.54    91.73     4.10 o
      2260    1   1  -9  10    18.37    21.13     1.96 o
      2261    1   2  -9  10    10.48     8.31     2.66 o
      2262    1  -5  -8  10    23.85    20.57     2.21 o
      2263    1  -4  -8  10     4.30     6.15     1.14 o
      2264    1  -3  -8  10   100.34    99.33     3.47 o
      2265    1  -2  -8  10    68.50    66.49     2.96 o
      2266    1  -1  -8  10     1.86     3.07     1.24 <
      2267    1   0  -8  10     0.84     0.23     1.57 <
      2268    1   1  -8  10    57.53    64.87     2.76 o
      2269    1   2  -8  10    54.05    50.80     4.07 o
      2270    1   3  -8  10     6.01     3.34     2.15 <
      2271    1   4  -8  10     0.26     0.46     1.91 <
      2272    1  -5  -7  10    72.89    85.69     5.33 o
      2273    1  -3  -7  10     3.17     3.09     0.93 o
      2274    1  -1  -7  10   160.19   145.12     4.59 o
      2275    1   1  -7  10     1.49     2.79     1.42 <
      2276    1   3  -7  10     1.17     4.45     1.94 <
      2277    1   4  -7  10    29.50    37.78     3.72 o
      2278    1   5  -7  10     0.58    -0.24     1.79 <
      2279    1  -6  -6  10    40.20    41.97     2.74 o
      2280    1  -5  -6  10    38.39    42.85     1.96 o
      2281    1  -4  -6  10   135.82   134.37     9.88 o
      2282    1  -3  -6  10    25.04    26.91     2.03 o
      2283    1  -2  -6  10     8.93    13.49     1.40 o
      2284    1  -1  -6  10     9.47    13.93     3.44 o
      2285    1   1  -6  10   111.84   118.03     5.17 o
      2286    1   3  -6  10     1.17     0.03     1.50 <
      2287    1   5  -6  10     0.95     1.45     2.05 <
      2288    1  -7  -5  10     2.37     3.83     1.42 <
      2289    1  -6  -5  10    26.78    28.50     1.71 o
      2290    1  -5  -5  10   105.97   109.01     3.27 o
      2291    1  -4  -5  10     9.86     7.75     0.99 o
      2292    1  -3  -5  10    24.56    26.56     1.58 o
      2293    1  -2  -5  10    87.78    77.39     3.86 o
      2294    1  -1  -5  10    32.68    36.22     2.06 o
      2295    1   0  -5  10    38.81    39.39     1.77 o
      2296    1   1  -5  10    36.49    38.01     1.82 o
      2297    1   2  -5  10    22.19    25.62     3.05 o
      2298    1   3  -5  10    25.51    28.33     3.90 o
      2299    1   4  -5  10    24.02    24.69     2.05 o
      2300    1   5  -5  10     0.46    -1.61     2.74 <
      2301    1   6  -5  10   129.18   126.17     7.01 o
      2302    1  -6  -4  10   123.66   141.58     4.82 o
      2303    1  -4  -4  10     1.86     1.41     0.63 <
      2304    1  -2  -4  10    18.85    14.22     1.24 o
      2305    1  -1  -4  10   135.66   130.73     4.68 o
      2306    1   0  -4  10   323.00   327.25     6.33 o
      2307    1   1  -4  10    26.25    27.64     1.62 o
      2308    1   2  -4  10     0.31     0.74     0.62 <
      2309    1   3  -4  10     0.50     1.58     1.01 <
      2310    1   4  -4  10     8.73    10.39     1.73 o
      2311    1   5  -4  10     7.76     7.99     2.71 <
      2312    1   6  -4  10    10.62     6.71     3.19 <
      2313    1   7  -4  10   130.96   133.74     7.59 o
      2314    1  -7  -3  10    13.60    15.80     1.59 o
      2315    1  -6  -3  10    25.23    27.20     2.08 o
      2316    1  -4  -3  10    32.98    29.04     1.39 o
      2317    1  -2  -3  10   117.25   121.83     3.02 o
      2318    1   0  -3  10    13.09    10.08     0.94 o
      2319    1   2  -3  10    33.42    33.79     1.47 o
      2320    1   4  -3  10     9.58     7.73     1.05 o
      2321    1   6  -3  10   574.65   589.70    14.08 o
      2322    1  -7  -2  10    76.95    90.02     3.51 o
      2323    1  -6  -2  10     1.45     1.65     0.85 <
      2324    1  -5  -2  10     1.20     1.88     0.67 <
      2325    1  -4  -2  10   105.80   101.91     2.69 o
      2326    1  -3  -2  10    43.93    29.54     1.37 o
      2327    1  -2  -2  10     4.41     1.29     0.66 <
      2328    1  -1  -2  10   439.52   415.77     6.57 o
      2329    1   0  -2  10    37.37    38.66     1.37 o
      2330    1   1  -2  10     1.10     1.78     0.46 o
      2331    1   2  -2  10     0.55     0.62     0.40 <
      2332    1   3  -2  10    84.80    86.55     1.94 o
      2333    1   4  -2  10     7.52     7.73     0.74 o
      2334    1   5  -2  10    63.19    62.12     2.22 o
      2335    1   6  -2  10   151.38   154.40     4.27 o
      2336    1   7  -2  10    31.65    31.46     2.34 o
      2337    1  -7  -1  10     3.37     2.94     1.61 <
      2338    1  -5  -1  10    44.77    42.47     1.82 o
      2339    1  -4  -1  10     0.14     1.13     0.64 <
      2340    1  -3  -1  10    52.88    53.43     1.85 o
      2341    1  -2  -1  10    70.97    66.77     2.04 o
      2342    1  -1  -1  10   146.40   137.75     2.76 o
      2343    1   0  -1  10     0.74     0.21     0.30 <
      2344    1   1  -1  10    63.11    66.66     1.24 o
      2345    1   2  -1  10    97.62   118.15     2.31 o
      2346    1   3  -1  10    98.30   105.15     2.11 o
      2347    1   4  -1  10   104.56   102.09     2.50 o
      2348    1   5  -1  10  1048.47  1031.94    15.48 o
      2349    1   6  -1  10   425.17   429.50     7.49 o
      2350    1   7  -1  10    11.46    12.10     1.35 o
      2351    1   8  -1  10     2.51     3.18     4.17 <
      2352    1  -7   0  10     8.12     9.41     1.77 o
      2353    1  -5   0  10   115.85   112.60     3.20 o
      2354    1  -3   0  10    23.21    26.20     1.42 o
      2355    1  -1   0  10    71.31    69.16     1.81 o
      2356    1   1   0  10    31.62    33.33     0.85 o
      2357    1   3   0  10     2.35     2.08     0.47 o
      2358    1   5   0  10    73.01    79.51     2.27 o
      2359    1   7   0  10    32.01    35.05     2.26 o
      2360    1  -7   1  10     0.01     1.90     1.31 <
      2361    1  -6   1  10    37.23    35.83     3.13 o
      2362    1  -5   1  10    59.36    49.27     2.16 o
      2363    1  -4   1  10    20.93    21.10     1.49 o
      2364    1  -3   1  10    89.20    83.01     2.21 o
      2365    1  -2   1  10   290.90   286.01     4.92 o
      2366    1  -1   1  10    40.23    34.83     1.23 o
      2367    1   0   1  10     0.03     0.19     0.28 <
      2368    1   1   1  10     5.66     7.52     0.61 o
      2369    1   2   1  10    26.96    29.04     0.89 o
      2370    1   3   1  10    11.86    16.82     1.06 o
      2371    1   4   1  10   772.65   748.18    11.30 o
      2372    1   5   1  10   383.12   379.55     6.42 o
      2373    1   7   1  10     4.02     3.65     1.01 o
      2374    1  -7   2  10     0.01     0.93     1.46 <
      2375    1  -6   2  10    38.25    37.38     2.87 o
      2376    1  -5   2  10   155.21   153.88     4.22 o
      2377    1  -4   2  10     3.44     2.16     0.76 <
      2378    1  -3   2  10     1.30     1.56     0.71 <
      2379    1  -2   2  10   119.45   119.05     2.76 o
      2380    1  -1   2  10     2.31     3.33     0.51 o
      2381    1   0   2  10   222.33   217.63     3.19 o
      2382    1   1   2  10   187.75   189.14     2.46 o
      2383    1   2   2  10    39.81    38.61     1.11 o
      2384    1   3   2  10   878.31   855.99    12.62 o
      2385    1   4   2  10    35.22    41.06     2.28 o
      2386    1   5   2  10     0.03     0.59     0.63 <
      2387    1   6   2  10    40.43    39.97     1.94 o
      2388    1   7   2  10     0.00     0.68     0.83 <
      2389    1   8   2  10    62.44    78.48     5.08 o
      2390    1  -6   3  10    81.11    76.77     3.20 o
      2391    1  -4   3  10    20.53    20.37     1.44 o
      2392    1  -2   3  10   284.74   283.18     4.39 o
      2393    1   0   3  10    33.85    35.03     1.22 o
      2394    1   2   3  10    58.74    71.62     1.47 o
      2395    1   4   3  10     4.80     6.54     0.75 o
      2396    1   6   3  10     1.03     1.65     0.72 <
      2397    1   7   3  10    18.07    16.15     1.61 o
      2398    1   8   3  10     1.24     2.77     1.74 <
      2399    1  -6   4  10    42.86    38.00     2.30 o
      2400    1  -5   4  10     0.20     0.72     0.99 <
      2401    1  -4   4  10     7.24     5.45     1.35 o
      2402    1  -3   4  10    20.02    22.55     1.45 o
      2403    1  -2   4  10     3.64     3.32     0.65 o
      2404    1  -1   4  10    41.15    41.21     1.57 o
      2405    1   0   4  10     0.81     0.83     0.50 <
      2406    1   1   4  10     1.18     1.73     0.44 o
      2407    1   2   4  10   974.76   945.52    13.88 o
      2408    1   4   4  10     1.43     0.73     0.61 <
      2409    1   6   4  10    18.54    21.37     1.48 o
      2410    1   8   4  10     9.27     8.77     2.12 o
      2411    1  -6   5  10    17.51    10.58     3.77 <
      2412    1  -5   5  10     2.07     2.32     2.90 <
      2413    1  -4   5  10    52.39    59.74     4.57 o
      2414    1  -3   5  10   406.35   418.94    13.94 o
      2415    1  -2   5  10     1.35     0.27     0.96 <
      2416    1  -1   5  10    79.57    83.43     2.92 o
      2417    1   0   5  10     0.17    -0.04     0.52 <
      2418    1   1   5  10    67.95    74.57     2.01 o
      2419    1   2   5  10    76.35    73.94     2.59 o
      2420    1   3   5  10   223.00   219.51     4.78 o
      2421    1   4   5  10     4.21     4.04     0.78 o
      2422    1   5   5  10     1.90     1.37     0.66 <
      2423    1   6   5  10     2.89     3.51     1.08 o
      2424    1   7   5  10     1.17     0.56     0.88 <
      2425    1  -5   6  10    11.18    15.97     3.60 o
      2426    1  -3   6  10    21.19    18.28     1.65 o
      2427    1  -1   6  10     1.64     0.39     0.93 <
      2428    1   1   6  10   224.06   231.06     4.31 o
      2429    1   2   6  10    45.17    44.74     1.63 o
      2430    1   3   6  10    33.65    34.36     1.67 o
      2431    1   4   6  10    19.14    20.52     1.41 o
      2432    1   5   6  10    23.60    28.14     1.66 o
      2433    1   6   6  10    68.18    82.59     2.63 o
      2434    1   7   6  10    14.47    16.05     1.51 o
      2435    1  -5   7  10     2.62     3.81     3.32 <
      2436    1  -4   7  10   128.16   131.61     6.81 o
      2437    1  -3   7  10    46.61    42.30     2.48 o
      2438    1  -1   7  10    11.21    10.60     1.34 o
      2439    1   1   7  10     3.25     4.05     0.78 o
      2440    1   3   7  10     0.81     0.82     0.69 <
      2441    1   5   7  10    22.87    26.85     2.47 o
      2442    1   7   7  10   109.29   110.25     5.64 o
      2443    1  -4   8  10    93.63    92.74     5.75 o
      2444    1  -3   8  10     0.03     0.21     1.99 <
      2445    1  -2   8  10     7.23     8.52     1.56 o
      2446    1  -1   8  10     0.12     1.04     1.61 <
      2447    1   0   8  10    10.58     9.51     2.17 o
      2448    1   1   8  10    12.82    15.64     1.30 o
      2449    1   2   8  10    66.89    72.64     2.01 o
      2450    1   3   8  10     3.26     2.91     0.85 o
      2451    1   4   8  10    44.34    44.60     1.97 o
      2452    1   5   8  10     6.93     8.17     1.08 o
      2453    1   6   8  10     3.17     3.29     1.00 o
      2454    1  -2   9  10     0.99    -1.15     1.80 <
      2455    1  -1   9  10    53.06    47.78     3.83 o
      2456    1   0   9  10    17.84    23.06     3.09 o
      2457    1   1   9  10   200.93   207.92     4.45 o
      2458    1   2   9  10     0.34     0.07     0.73 <
      2459    1   3   9  10     8.99     8.48     1.23 o
      2460    1   4   9  10    20.25    24.11     1.70 o
      2461    1   5   9  10    46.94    51.56     2.53 o
      2462    1   6   9  10    22.78    19.08     2.76 o
      2463    1  -2  10  10     5.83     4.45     2.28 <
      2464    1   0  10  10    69.61    67.49     4.78 o
      2465    1   2  10  10     0.09    -1.08     1.10 <
      2466    1   4  10  10     0.02     1.64     1.64 <
      2467    1   0  11  10    98.71    99.71     6.05 o
      2468    1   1  11  10     1.59    -0.13     2.02 <
      2469    1   2  11  10     3.97     2.88     1.52 <
      2470    1   3  11  10    20.37    20.52     2.28 o
      2471    1  -2 -10  11    17.58    15.20     2.86 o
      2472    1   0 -10  11    14.89    11.05     2.84 o
      2473    1  -4  -9  11    69.05    85.39     4.71 o
      2474    1  -3  -9  11    48.96    53.25     3.94 o
      2475    1  -2  -9  11     1.20     1.31     1.61 <
      2476    1  -1  -9  11    40.67    44.30     8.46 o
      2477    1   0  -9  11     1.10     2.48     1.48 <
      2478    1   1  -9  11     0.19    -1.08     1.12 <
      2479    1   2  -9  11    69.39    81.04     5.50 o
      2480    1  -5  -8  11     5.26     0.84     1.42 <
      2481    1  -4  -8  11   111.37   124.75     5.62 o
      2482    1  -3  -8  11     0.00     0.84     1.06 <
      2483    1  -2  -8  11     3.27     2.24     1.34 <
      2484    1  -1  -8  11    72.84    68.39     3.28 o
      2485    1   0  -8  11   104.71   106.67     4.29 o
      2486    1   1  -8  11     0.91     0.34     1.06 <
      2487    1   2  -8  11     1.05     2.70     2.08 <
      2488    1   3  -8  11    14.46    16.91     2.95 o
      2489    1   4  -8  11     5.25     1.77     2.16 <
      2490    1  -5  -7  11    62.73    71.92     3.82 o
      2491    1  -3  -7  11    16.46    20.12     1.97 o
      2492    1  -1  -7  11     6.87     8.25     1.39 o
      2493    1   1  -7  11   121.41   124.10     3.88 o
      2494    1   3  -7  11     6.85     9.62     2.42 o
      2495    1   4  -7  11     0.02    -0.54     1.77 <
      2496    1  -6  -6  11     3.78     2.35     1.22 <
      2497    1  -5  -6  11    49.41    54.87     2.34 o
      2498    1  -4  -6  11    40.60    44.65     2.13 o
      2499    1  -3  -6  11     0.53    -0.16     0.75 <
      2500    1  -2  -6  11   139.11   124.23     4.00 o
      2501    1  -1  -6  11   221.05   202.63     7.72 o
      2502    1   1  -6  11     2.93     2.91     0.98 <
      2503    1   3  -6  11     8.66     6.40     1.98 o
      2504    1   5  -6  11     3.35    -0.16     3.03 <
      2505    1  -6  -5  11    65.78    81.81     4.08 o
      2506    1  -5  -5  11    11.53    10.56     2.23 o
      2507    1  -4  -5  11    10.19    10.87     2.20 o
      2508    1  -3  -5  11    67.53    57.66     2.38 o
      2509    1  -2  -5  11    17.42    14.05     1.39 o
      2510    1  -1  -5  11     9.28     8.31     1.25 o
      2511    1   0  -5  11    34.30    37.98     1.81 o
      2512    1   1  -5  11    61.24    64.40     2.38 o
      2513    1   2  -5  11    86.04    89.58     2.94 o
      2514    1   3  -5  11     0.75    -0.21     1.03 <
      2515    1   4  -5  11     7.22     4.34     1.44 o
      2516    1   5  -5  11     2.10    -1.27     2.72 <
      2517    1   6  -5  11     0.00    -3.15     3.15 <
      2518    1  -6  -4  11     2.23     2.73     0.80 o
      2519    1  -4  -4  11     4.49     3.81     0.76 o
      2520    1  -2  -4  11   367.33   296.73     5.96 o
      2521    1  -1  -4  11   165.86   170.71     9.80 o
      2522    1   0  -4  11    49.37    51.93     1.99 o
      2523    1   1  -4  11    88.09    87.13     2.70 o
      2524    1   2  -4  11    25.82    25.43     1.35 o
      2525    1   3  -4  11     3.63     2.71     1.24 <
      2526    1   4  -4  11    22.18    21.30     1.89 o
      2527    1   5  -4  11     9.49     9.04     2.90 o
      2528    1   6  -4  11   123.64   115.70     6.64 o
      2529    1  -7  -3  11    49.04    66.21     2.92 o
      2530    1  -6  -3  11     7.91     7.92     1.07 o
      2531    1  -5  -3  11     0.45     1.04     0.70 <
      2532    1  -4  -3  11    60.68    50.83     2.16 o
      2533    1  -2  -3  11     8.75     9.62     0.99 o
      2534    1   0  -3  11     3.72     9.60     1.49 o
      2535    1   2  -3  11     4.92     5.14     0.81 o
      2536    1   4  -3  11     4.99     7.18     1.27 o
      2537    1   6  -3  11    31.71    35.51     3.01 o
      2538    1  -7  -2  11    41.97    44.15     3.75 o
      2539    1  -6  -2  11     3.44     2.13     0.94 <
      2540    1  -5  -2  11     3.22     3.03     0.76 o
      2541    1  -4  -2  11   157.58   132.31     4.76 o
      2542    1  -3  -2  11   438.90   355.75     6.85 o
      2543    1  -2  -2  11   117.88   122.53     3.10 o
      2544    1  -1  -2  11   177.67   174.67     3.39 o
      2545    1   0  -2  11    58.56    54.74     1.73 o
      2546    1   1  -2  11    63.92    61.24     1.77 o
      2547    1   2  -2  11    25.16    25.12     1.04 o
      2548    1   3  -2  11    35.46    32.22     1.80 o
      2549    1   4  -2  11    34.92    34.12     1.65 o
      2550    1   5  -2  11   130.41   124.55     3.58 o
      2551    1   6  -2  11    20.62    24.31     1.97 o
      2552    1   7  -2  11     0.17     2.48     1.70 <
      2553    1  -7  -1  11     3.78     7.84     3.25 <
      2554    1  -5  -1  11    17.09    16.08     1.33 o
      2555    1  -4  -1  11   144.71   123.24     3.26 o
      2556    1  -3  -1  11    19.33    22.76     1.42 o
      2557    1  -2  -1  11    41.46    37.70     1.80 o
      2558    1  -1  -1  11    44.81    42.84     1.62 o
      2559    1   0  -1  11   592.35   561.20     7.62 o
      2560    1   1  -1  11    46.98    52.18     1.34 o
      2561    1   2  -1  11     0.77     0.29     0.35 <
      2562    1   3  -1  11     4.46     6.75     0.69 o
      2563    1   4  -1  11   227.23   237.81     3.85 o
      2564    1   5  -1  11    18.02    15.12     1.47 o
      2565    1   6  -1  11    14.86    14.56     1.36 o
      2566    1   7  -1  11    58.02    55.14     2.33 o
      2567    1  -7   0  11     2.56     2.10     1.34 <
      2568    1  -5   0  11    47.94    39.28     2.10 o
      2569    1  -3   0  11     3.50     7.64     2.16 o
      2570    1  -1   0  11    10.01    12.51     1.03 o
      2571    1   1   0  11    16.89    10.91     1.04 o
      2572    1   3   0  11    38.07    37.35     1.21 o
      2573    1   5   0  11    86.65    87.62     2.45 o
      2574    1   7   0  11     0.15    -0.78     0.82 <
      2575    1  -7   1  11     0.00     0.01     1.25 <
      2576    1  -6   1  11     0.36     1.43     0.94 <
      2577    1  -5   1  11    84.80    80.19     2.82 o
      2578    1  -4   1  11     3.38     2.30     0.95 <
      2579    1  -3   1  11   134.04   132.76     3.07 o
      2580    1  -2   1  11   190.08   175.05     3.51 o
      2581    1  -1   1  11   791.85   759.95    10.43 o
      2582    1   0   1  11     7.62    11.61     0.65 o
      2583    1   1   1  11   150.11   146.04     2.46 o
      2584    1   2   1  11     1.97     5.63     0.59 o
      2585    1   3   1  11   145.80   156.43     2.69 o
      2586    1   4   1  11    74.99    72.25     2.43 o
      2587    1   5   1  11   290.81   289.41     5.71 o
      2588    1   7   1  11     0.16    -0.76     0.76 <
      2589    1  -6   2  11    26.27    24.97     2.01 o
      2590    1  -5   2  11     7.34     7.49     1.24 o
      2591    1  -4   2  11     0.02     0.17     0.71 <
      2592    1  -3   2  11     0.02     2.04     0.71 <
      2593    1  -2   2  11   466.67   470.05     7.65 o
      2594    1  -1   2  11    78.17    78.13     1.77 o
      2595    1   0   2  11    89.12    91.16     1.79 o
      2596    1   1   2  11    82.09    81.35     2.64 o
      2597    1   2   2  11     1.40     2.00     0.47 o
      2598    1   3   2  11     4.57     5.29     0.68 o
      2599    1   4   2  11   156.78   153.39     3.20 o
      2600    1   5   2  11    25.84    28.84     1.48 o
      2601    1   6   2  11     7.20     7.58     1.11 o
      2602    1   7   2  11    59.05    62.89     2.57 o
      2603    1   8   2  11    19.97    20.20     3.09 o
      2604    1  -6   3  11    16.13    19.22     1.92 o
      2605    1  -4   3  11   121.80   123.84     3.20 o
      2606    1  -2   3  11   280.84   283.46     4.42 o
      2607    1   0   3  11   169.66   172.99     2.40 o
      2608    1   2   3  11    83.48    82.62     1.72 o
      2609    1   4   3  11   378.98   374.19     6.27 o
      2610    1   6   3  11    18.75    18.62     1.51 o
      2611    1   7   3  11    73.62    79.32     2.82 o
      2612    1   8   3  11    21.16    20.63     3.08 o
      2613    1  -6   4  11     0.00    -0.99     1.38 <
      2614    1  -5   4  11     0.01    -0.23     0.95 <
      2615    1  -4   4  11     2.95     2.79     0.97 <
      2616    1  -3   4  11   790.49   796.22    12.45 o
      2617    1  -2   4  11   423.72   426.51     6.32 o
      2618    1  -1   4  11   121.77   127.90     3.27 o
      2619    1   0   4  11     1.26     2.65     0.62 o
      2620    1   1   4  11     0.32     0.85     0.46 <
      2621    1   2   4  11   103.78   102.09     2.40 o
      2622    1   4   4  11   167.31   169.76     4.05 o
      2623    1   6   4  11    46.05    53.15     2.15 o
      2624    1   8   4  11     7.57     7.68     2.14 o
      2625    1  -5   5  11    24.00    20.21     3.80 o
      2626    1  -4   5  11   266.40   270.41    10.51 o
      2627    1  -3   5  11     0.55     1.22     2.21 <
      2628    1  -2   5  11   144.32   142.29     4.13 o
      2629    1  -1   5  11     2.13     1.23     1.01 <
      2630    1   0   5  11    50.13    46.92     1.60 o
      2631    1   1   5  11    42.80    45.58     1.73 o
      2632    1   2   5  11     9.73    10.08     1.15 o
      2633    1   3   5  11    87.16    85.59     2.67 o
      2634    1   4   5  11     0.92     1.40     0.69 <
      2635    1   5   5  11   102.58   109.19     3.15 o
      2636    1   6   5  11    93.61   100.40     5.43 o
      2637    1   7   5  11    55.14    54.02     2.63 o
      2638    1  -5   6  11     6.90     4.99     3.23 <
      2639    1  -3   6  11   482.75   489.20    16.03 o
      2640    1  -1   6  11     1.62     1.58     1.88 <
      2641    1   1   6  11    70.17    70.19     2.10 o
      2642    1   2   6  11   617.89   600.32     9.47 o
      2643    1   3   6  11   100.12   101.78     3.00 o
      2644    1   4   6  11    40.79    43.91     2.67 o
      2645    1   5   6  11    69.71    80.65     2.64 o
      2646    1   6   6  11    19.67    19.87     1.50 o
      2647    1   7   6  11     9.59     9.94     2.15 o
      2648    1  -4   7  11    53.71    58.02     4.94 o
      2649    1  -3   7  11    11.47    14.96     2.99 o
      2650    1  -1   7  11     0.30     3.80     1.16 o
      2651    1   1   7  11    15.49    14.20     1.54 o
      2652    1   3   7  11    20.02    18.20     1.48 o
      2653    1   5   7  11    65.52    67.93     2.43 o
      2654    1   7   7  11    23.36    29.27     3.29 o
      2655    1  -4   8  11   222.70   214.56     9.00 o
      2656    1  -3   8  11     0.00     0.93     2.43 <
      2657    1  -2   8  11     0.02    -0.84     1.27 <
      2658    1  -1   8  11    22.77    22.93     2.85 o
      2659    1   0   8  11     2.90     8.22     2.11 o
      2660    1   1   8  11   257.41   256.41     5.03 o
      2661    1   2   8  11     6.92     6.38     0.97 o
      2662    1   3   8  11    36.60    33.85     2.03 o
      2663    1   4   8  11    61.32    63.71     2.42 o
      2664    1   5   8  11    24.88    22.99     1.62 o
      2665    1   6   8  11    11.78     9.05     2.22 o
      2666    1  -2   9  11     1.55    -0.07     1.95 <
      2667    1  -1   9  11    70.84    66.79     4.42 o
      2668    1   0   9  11     0.07     2.72     1.76 <
      2669    1   1   9  11     2.17     0.40     0.86 <
      2670    1   2   9  11    21.02    21.54     1.99 o
      2671    1   3   9  11    70.31    74.10     2.81 o
      2672    1   4   9  11    44.06    40.39     2.07 o
      2673    1   5   9  11     3.00     2.48     1.67 <
      2674    1   0  10  11    30.69    40.72     4.09 o
      2675    1   2  10  11    11.43    10.15     1.27 o
      2676    1   4  10  11    23.50    17.99     2.94 o
      2677    1   1  11  11    16.94    23.43     3.54 o
      2678    1   2  11  11    42.40    43.81     5.43 o
      2679    1   0 -10  12    81.13    82.27     5.87 o
      2680    1  -3  -9  12     6.11     4.48     1.81 <
      2681    1  -2  -9  12     8.36     9.58     2.34 o
      2682    1  -1  -9  12    18.97    17.93     3.00 o
      2683    1   0  -9  12    17.31    14.94     2.14 o
      2684    1   1  -9  12     0.32     1.25     1.81 <
      2685    1   2  -9  12    12.41    14.90     3.17 o
      2686    1  -4  -8  12    49.24    50.94     3.58 o
      2687    1  -3  -8  12     8.17     2.23     1.53 <
      2688    1  -2  -8  12     7.79     5.84     1.38 o
      2689    1  -1  -8  12   112.04    99.57     4.07 o
      2690    1   0  -8  12    56.14    56.12     5.44 o
      2691    1   1  -8  12    39.30    39.12     2.45 o
      2692    1   2  -8  12    22.47    24.62     3.43 o
      2693    1   3  -8  12    20.92    16.65     2.96 o
      2694    1   4  -8  12     7.06     3.65     2.33 <
      2695    1  -5  -7  12     0.15     1.27     1.38 <
      2696    1  -3  -7  12     0.91     2.24     0.99 <
      2697    1  -1  -7  12    32.53    33.65     3.04 o
      2698    1   1  -7  12   134.00   143.04     8.39 o
      2699    1   3  -7  12   128.83   142.99     6.87 o
      2700    1   4  -7  12     0.00    -1.80     1.82 <
      2701    1  -6  -6  12    13.96    16.27     2.13 o
      2702    1  -5  -6  12   119.72   134.95     5.69 o
      2703    1  -4  -6  12     4.98     5.71     1.09 o
      2704    1  -3  -6  12    10.98     7.57     2.50 o
      2705    1  -2  -6  12   157.38   145.89     8.31 o
      2706    1  -1  -6  12    50.50    46.87     2.55 o
      2707    1   1  -6  12     0.66     1.27     0.96 <
      2708    1   3  -6  12    14.86    15.53     2.62 o
      2709    1   5  -6  12     0.01    -1.48     2.94 <
      2710    1  -6  -5  12    12.58    15.18     2.09 o
      2711    1  -5  -5  12     9.82    11.19     3.18 o
      2712    1  -4  -5  12     1.18     0.05     0.76 <
      2713    1  -3  -5  12     1.22     0.14     0.89 <
      2714    1  -2  -5  12    84.52    74.47     4.85 o
      2715    1  -1  -5  12    34.90    34.10     5.39 o
      2716    1   0  -5  12   286.60   296.77     6.48 o
      2717    1   1  -5  12   163.70   158.71     4.08 o
      2718    1   2  -5  12   218.67   226.62     8.11 o
      2719    1   3  -5  12     0.10    -0.01     1.14 <
      2720    1   4  -5  12     1.83     0.06     1.34 <
      2721    1   5  -5  12     2.16     4.86     3.05 <
      2722    1   6  -5  12    30.86    27.59     4.20 o
      2723    1  -6  -4  12    61.66    74.30     2.96 o
      2724    1  -4  -4  12     0.06    -0.14     0.65 <
      2725    1  -2  -4  12    25.40    28.51     2.16 o
      2726    1  -1  -4  12     0.71     0.91     1.05 <
      2727    1   0  -4  12    46.58    43.80     1.92 o
      2728    1   1  -4  12   397.30   405.84     7.92 o
      2729    1   2  -4  12    32.65    37.40     1.65 o
      2730    1   3  -4  12     2.27     1.98     1.89 <
      2731    1   4  -4  12    10.01    11.99     2.94 o
      2732    1   5  -4  12    14.88    15.67     3.33 o
      2733    1   6  -4  12    41.88    40.32     4.58 o
      2734    1  -6  -3  12    22.59    30.86     2.23 o
      2735    1  -5  -3  12     1.69     2.52     0.80 o
      2736    1  -4  -3  12     6.80     8.36     0.98 o
      2737    1  -2  -3  12    33.59    37.01     1.69 o
      2738    1   0  -3  12   283.88   265.63     5.47 o
      2739    1   2  -3  12     0.63     0.24     0.79 <
      2740    1   4  -3  12     0.44    -0.16     0.99 <
      2741    1   6  -3  12    11.24     5.83     3.14 <
      2742    1  -7  -2  12     7.67     9.86     2.19 o
      2743    1  -6  -2  12     8.64     8.78     1.18 o
      2744    1  -5  -2  12     0.79     2.22     0.80 <
      2745    1  -4  -2  12    60.33    57.24     2.11 o
      2746    1  -3  -2  12     4.57     2.51     0.75 o
      2747    1  -2  -2  12    45.17    42.69     1.79 o
      2748    1  -1  -2  12   310.52   275.25     4.88 o
      2749    1   0  -2  12  2116.92  2044.86    29.01 o
      2750    1   1  -2  12    76.99    80.39     2.09 o
      2751    1   2  -2  12    72.47    71.64     2.07 o
      2752    1   3  -2  12    91.05    88.25     2.56 o
      2753    1   4  -2  12     8.86     9.81     0.99 o
      2754    1   5  -2  12    77.01    65.73     2.90 o
      2755    1   6  -2  12   192.14   190.64     4.99 o
      2756    1   7  -2  12     5.84     5.83     2.06 <
      2757    1  -7  -1  12    29.88    31.40     3.37 o
      2758    1  -5  -1  12    17.11    21.10     1.56 o
      2759    1  -4  -1  12    25.28    21.76     1.51 o
      2760    1  -3  -1  12    27.19    26.26     1.62 o
      2761    1  -2  -1  12   281.45   261.22     5.50 o
      2762    1  -1  -1  12   253.54   251.06     4.56 o
      2763    1   0  -1  12   233.83   221.31     4.19 o
      2764    1   1  -1  12    69.82    67.64     1.73 o
      2765    1   2  -1  12   133.64   141.81     3.02 o
      2766    1   3  -1  12    22.58    19.88     1.18 o
      2767    1   4  -1  12    14.66    14.46     1.02 o
      2768    1   5  -1  12     3.36     3.31     1.12 <
      2769    1   6  -1  12    25.35    25.10     3.68 o
      2770    1   7  -1  12     8.53     7.04     1.82 o
      2771    1  -7   0  12     0.64     0.45     1.73 <
      2772    1  -5   0  12    44.38    46.48     2.15 o
      2773    1  -3   0  12    21.32    21.43     1.55 o
      2774    1  -1   0  12  4266.57  4080.53    56.48 o
      2775    1   1   0  12   333.95   319.30     4.46 o
      2776    1   3   0  12     0.02    -0.15     0.44 <
      2777    1   5   0  12   185.58   172.13     3.77 o
      2778    1   7   0  12     2.53     1.17     0.99 <
      2779    1  -6   1  12     0.93     2.27     1.13 <
      2780    1  -5   1  12     0.68     0.82     0.89 <
      2781    1  -4   1  12    63.25    58.07     2.64 o
      2782    1  -3   1  12    79.45    74.75     2.23 o
      2783    1  -2   1  12   126.74   128.08     2.91 o
      2784    1  -1   1  12     2.76     7.59     0.87 o
      2785    1   0   1  12   309.35   289.97     4.47 o
      2786    1   1   1  12    79.84    78.58     1.61 o
      2787    1   2   1  12    89.89   101.92     2.10 o
      2788    1   3   1  12    24.45    19.86     0.94 o
      2789    1   4   1  12    45.98    50.12     1.76 o
      2790    1   5   1  12    17.37    14.65     1.20 o
      2791    1   7   1  12    87.42    98.45     3.42 o
      2792    1  -6   2  12    13.48    16.17     2.23 o
      2793    1  -5   2  12     6.62     4.06     1.15 o
      2794    1  -4   2  12    13.68    14.42     1.27 o
      2795    1  -3   2  12   112.11   106.19     2.77 o
      2796    1  -2   2  12  2947.72  2908.91    40.81 o
      2797    1  -1   2  12  1068.36  1017.34    13.35 o
      2798    1   0   2  12   103.99   100.74     1.98 o
      2799    1   1   2  12     2.08     0.52     0.40 <
      2800    1   2   2  12    13.89    11.80     0.77 o
      2801    1   3   2  12   101.64    91.71     2.31 o
      2802    1   4   2  12   198.53   202.78     4.00 o
      2803    1   5   2  12   140.23   144.90     3.27 o
      2804    1   6   2  12    33.98    35.41     3.06 o
      2805    1   7   2  12     1.50     0.30     0.89 <
      2806    1  -6   3  12     1.84     1.66     1.55 <
      2807    1  -4   3  12     0.00    -1.03     1.03 <
      2808    1  -2   3  12   104.32   112.23     2.84 o
      2809    1   0   3  12     0.37     0.37     0.51 <
      2810    1   2   3  12    47.96    35.68     1.17 o
      2811    1   4   3  12   168.41   170.62     4.80 o
      2812    1   6   3  12   185.67   197.61     4.86 o
      2813    1   7   3  12    66.80    60.83     3.41 o
      2814    1  -6   4  12     2.27     4.88     2.24 <
      2815    1  -5   4  12    21.51    24.90     3.01 o
      2816    1  -4   4  12    43.08    39.35     2.13 o
      2817    1  -3   4  12   931.34   948.10    14.66 o
      2818    1  -2   4  12   506.37   484.69     9.03 o
      2819    1  -1   4  12     5.39     4.79     1.28 o
      2820    1   0   4  12     0.09     0.55     0.70 <
      2821    1   1   4  12    33.92    34.58     1.35 o
      2822    1   2   4  12     2.98     4.61     0.92 o
      2823    1   4   4  12    37.62    40.30     1.60 o
      2824    1   6   4  12     0.89     1.89     0.83 <
      2825    1  -5   5  12     2.53     2.66     3.19 <
      2826    1  -4   5  12    69.44    77.91     5.62 o
      2827    1  -3   5  12    48.05    47.59     4.07 o
      2828    1  -2   5  12     3.85     1.73     1.09 <
      2829    1  -1   5  12     9.46     8.26     1.40 o
      2830    1   0   5  12    15.65    11.17     3.26 o
      2831    1   1   5  12   206.78   189.09     3.24 o
      2832    1   2   5  12     4.56     3.46     0.95 o
      2833    1   3   5  12   104.70   110.54     2.67 o
      2834    1   4   5  12     9.36    11.14     1.39 o
      2835    1   5   5  12   126.64   144.63     3.86 o
      2836    1   6   5  12    41.52    39.73     1.99 o
      2837    1   7   5  12     0.20    -0.57     1.41 <
      2838    1  -5   6  12    24.35    24.08     4.04 o
      2839    1  -3   6  12    58.69    54.93     4.41 o
      2840    1  -1   6  12     4.79     5.06     1.78 <
      2841    1   1   6  12    39.66    38.69     1.67 o
      2842    1   2   6  12    42.30    38.52     1.65 o
      2843    1   3   6  12     0.80     1.07     0.65 <
      2844    1   4   6  12     4.74     4.37     0.91 o
      2845    1   5   6  12     4.90     4.95     0.98 o
      2846    1   6   6  12    17.58    18.02     1.52 o
      2847    1   7   6  12    27.74    26.72     3.25 o
      2848    1  -4   7  12     1.61     7.83     3.07 <
      2849    1  -3   7  12     5.88     9.46     2.82 o
      2850    1  -1   7  12     4.49     3.70     1.24 <
      2851    1   1   7  12     1.38     1.53     0.76 <
      2852    1   3   7  12     2.90     2.63     0.89 <
      2853    1   5   7  12    24.11    20.07     1.64 o
      2854    1  -3   8  12     4.26     3.92     2.64 <
      2855    1  -2   8  12     2.08     1.93     1.97 <
      2856    1  -1   8  12    20.83    17.69     2.66 o
      2857    1   0   8  12     1.49     4.26     1.82 <
      2858    1   1   8  12   136.41   125.59     4.43 o
      2859    1   2   8  12     0.67     1.07     0.78 <
      2860    1   3   8  12     0.68     1.74     0.91 <
      2861    1   4   8  12    37.38    36.28     2.39 o
      2862    1   5   8  12    14.72    17.03     2.67 o
      2863    1   6   8  12    39.12    38.72     3.88 o
      2864    1  -2   9  12     0.39    -0.19     1.93 <
      2865    1  -1   9  12    70.86    65.67     4.49 o
      2866    1   0   9  12     4.64     1.45     1.91 <
      2867    1   1   9  12     8.70     8.67     2.32 o
      2868    1   2   9  12     0.01     0.54     1.00 <
      2869    1   3   9  12    11.52     9.22     1.33 o
      2870    1   4   9  12     2.09     1.47     1.09 <
      2871    1   5   9  12     0.81    -0.03     1.45 <
      2872    1   0  10  12    75.42    70.89     4.75 o
      2873    1   2  10  12     1.88     0.50     0.95 <
      2874    1   4  10  12     8.03     6.90     2.32 <
      2875    1  -3  -9  13    37.95    37.32     3.73 o
      2876    1  -2  -9  13    10.93    13.00     2.75 o
      2877    1  -1  -9  13     0.74     2.87     1.92 <
      2878    1   0  -9  13    16.83    18.13     3.19 o
      2879    1   1  -9  13     1.05     3.16     1.62 <
      2880    1   2  -9  13    62.91    77.14     5.54 o
      2881    1  -4  -8  13     3.58     2.66     1.69 <
      2882    1  -3  -8  13     6.42     6.56     1.96 o
      2883    1  -2  -8  13     0.07     1.50     1.55 <
      2884    1  -1  -8  13    41.84    42.96     3.64 o
      2885    1   0  -8  13     4.02     2.65     1.48 <
      2886    1   1  -8  13    29.30    21.26     2.28 o
      2887    1   2  -8  13   166.49   175.24     8.11 o
      2888    1   3  -8  13   316.33   332.53    12.58 o
      2889    1  -5  -7  13    46.00    58.44     3.73 o
      2890    1  -3  -7  13    15.55    14.89     1.66 o
      2891    1  -1  -7  13    18.46    16.20     1.93 o
      2892    1   1  -7  13    45.97    49.45     3.82 o
      2893    1   3  -7  13    42.53    46.31     4.11 o
      2894    1   4  -7  13     0.91     1.00     2.01 <
      2895    1  -5  -6  13    54.04    60.18     3.79 o
      2896    1  -4  -6  13     2.40     3.49     1.08 o
      2897    1  -3  -6  13     3.59     4.55     1.33 o
      2898    1  -2  -6  13    30.56    30.51     2.28 o
      2899    1  -1  -6  13    12.99     7.97     1.44 o
      2900    1   1  -6  13   304.06   309.28     6.79 o
      2901    1   3  -6  13    47.66    47.52     3.87 o
      2902    1  -6  -5  13    31.96    46.74     3.37 o
      2903    1  -5  -5  13     0.45     1.91     1.42 <
      2904    1  -4  -5  13     3.03     2.02     0.98 <
      2905    1  -3  -5  13     0.01     2.32     0.93 <
      2906    1  -2  -5  13     3.05     2.88     1.05 <
      2907    1  -1  -5  13     9.65    10.93     1.50 o
      2908    1   0  -5  13    25.39    26.41     2.15 o
      2909    1   1  -5  13    85.81    79.18     2.81 o
      2910    1   2  -5  13    29.89    30.52     3.24 o
      2911    1   3  -5  13     5.34     7.69     2.05 o
      2912    1   4  -5  13    16.74    18.60     2.04 o
      2913    1   5  -5  13     0.31     0.76     2.86 <
      2914    1   6  -5  13    29.06    23.19     4.02 o
      2915    1  -6  -4  13    69.03    80.54     4.95 o
      2916    1  -4  -4  13     0.04     1.02     0.73 <
      2917    1  -2  -4  13    44.39    36.52     1.86 o
      2918    1  -1  -4  13    95.95    93.42     4.09 o
      2919    1   0  -4  13   312.49   311.78     6.42 o
      2920    1   1  -4  13  1978.23  2045.72    33.70 o
      2921    1   2  -4  13   163.91   167.57     6.95 o
      2922    1   3  -4  13    30.72    35.21     2.24 o
      2923    1   4  -4  13     0.15     0.51     1.27 <
      2924    1   5  -4  13     0.82     2.24     2.85 <
      2925    1   6  -4  13     9.51     5.21     3.39 <
      2926    1  -6  -3  13    15.60    13.05     1.62 o
      2927    1  -5  -3  13     0.37     1.39     0.78 <
      2928    1  -4  -3  13     6.62     6.64     0.99 o
      2929    1  -2  -3  13    68.32    67.02     2.37 o
      2930    1   0  -3  13   183.44   179.97     4.22 o
      2931    1   2  -3  13    54.86    55.19     2.54 o
      2932    1   4  -3  13     4.37     2.91     1.40 <
      2933    1   6  -3  13    20.87    23.26     3.88 o
      2934    1  -6  -2  13    94.06   109.28     5.62 o
      2935    1  -5  -2  13     5.38     4.72     0.99 o
      2936    1  -4  -2  13    22.35    20.14     1.49 o
      2937    1  -3  -2  13    24.80    20.46     1.50 o
      2938    1  -2  -2  13    33.39    33.35     1.74 o
      2939    1  -1  -2  13    82.51    76.93     2.19 o
      2940    1   0  -2  13  2011.81  1983.46    28.28 o
      2941    1   1  -2  13   477.69   472.45     7.47 o
      2942    1   2  -2  13     1.94     1.45     1.07 <
      2943    1   3  -2  13    32.15    33.03     1.70 o
      2944    1   4  -2  13     0.01     0.49     0.90 <
      2945    1   5  -2  13     3.35     2.74     1.21 <
      2946    1   6  -2  13    14.43    13.43     1.76 o
      2947    1   7  -2  13    29.03    37.05     4.64 o
      2948    1  -5  -1  13    34.34    33.82     1.95 o
      2949    1  -4  -1  13     3.99     2.94     0.88 o
      2950    1  -3  -1  13   162.99   151.76     3.86 o
      2951    1  -2  -1  13     0.93     0.85     0.71 <
      2952    1  -1  -1  13   219.71   214.83     4.15 o
      2953    1   0  -1  13   113.57   125.57     2.95 o
      2954    1   1  -1  13   104.00   109.71     2.09 o
      2955    1   2  -1  13    19.56    15.33     1.42 o
      2956    1   3  -1  13     0.96     3.26     0.88 o
      2957    1   4  -1  13    30.38    28.25     1.52 o
      2958    1   5  -1  13     3.04     2.87     1.47 <
      2959    1   6  -1  13    55.74    57.10     3.31 o
      2960    1   7  -1  13     7.63     8.23     1.99 o
      2961    1  -5   0  13     3.77     3.79     1.01 o
      2962    1  -3   0  13    24.42    27.07     1.72 o
      2963    1  -1   0  13   567.93   569.41     9.06 o
      2964    1   1   0  13   210.74   188.67     3.31 o
      2965    1   3   0  13     1.74     2.06     0.58 o
      2966    1   5   0  13    39.74    36.64     1.83 o
      2967    1   7   0  13     0.24    -0.97     1.68 <
      2968    1  -6   1  13    20.84    18.09     2.20 o
      2969    1  -5   1  13     2.29     4.00     1.11 o
      2970    1  -4   1  13    69.55    62.60     2.56 o
      2971    1  -3   1  13    20.83    19.70     1.34 o
      2972    1  -2   1  13   285.81   282.62     6.45 o
      2973    1  -1   1  13   240.15   248.34     4.67 o
      2974    1   0   1  13     0.87     2.48     0.62 o
      2975    1   1   1  13     8.50     3.94     0.66 o
      2976    1   2   1  13    34.13    23.52     1.11 o
      2977    1   3   1  13    62.95    50.45     1.44 o
      2978    1   4   1  13    25.81    24.71     1.44 o
      2979    1   5   1  13    21.11    21.52     1.45 o
      2980    1   7   1  13     7.30     6.10     1.16 o
      2981    1  -6   2  13     0.00    -0.31     1.29 <
      2982    1  -5   2  13     0.55     0.09     0.99 <
      2983    1  -4   2  13    13.76    16.63     1.39 o
      2984    1  -3   2  13     0.74     3.37     0.89 o
      2985    1  -2   2  13    12.53    13.47     1.20 o
      2986    1  -1   2  13     0.42    -0.61     0.65 <
      2987    1   0   2  13   472.07   436.33     6.37 o
      2988    1   1   2  13     0.78     6.32     0.93 o
      2989    1   2   2  13    20.60    15.87     0.92 o
      2990    1   3   2  13    55.54    53.47     1.81 o
      2991    1   4   2  13   147.70   134.09     3.09 o
      2992    1   5   2  13     0.98     1.69     0.75 <
      2993    1   6   2  13     2.67     1.28     0.90 <
      2994    1   7   2  13    20.38    18.63     1.74 o
      2995    1  -6   3  13     0.40     1.68     1.64 <
      2996    1  -4   3  13     2.06     3.10     1.02 o
      2997    1  -2   3  13    49.98    55.89     2.08 o
      2998    1   0   3  13    60.31    51.37     2.28 o
      2999    1   2   3  13   163.34   129.85     2.47 o
      3000    1   4   3  13    27.61    27.21     1.48 o
      3001    1   6   3  13     9.81     9.39     1.27 o
      3002    1   7   3  13     3.21     2.56     1.21 <
      3003    1  -5   4  13     0.68     2.40     1.96 <
      3004    1  -4   4  13     4.02     5.51     1.93 <
      3005    1  -3   4  13     1.71     0.23     1.57 <
      3006    1  -2   4  13   120.67   118.18     5.73 o
      3007    1  -1   4  13   166.89   159.93     4.43 o
      3008    1   0   4  13     6.92     1.58     1.00 <
      3009    1   1   4  13   213.61   183.59     3.23 o
      3010    1   2   4  13     1.41     2.64     0.69 o
      3011    1   4   4  13     4.34     5.21     0.83 o
      3012    1   6   4  13    36.93    38.80     2.28 o
      3013    1  -5   5  13     0.14    -2.94     2.99 <
      3014    1  -4   5  13     1.81     3.59     2.88 <
      3015    1  -3   5  13     8.43    11.72     2.75 o
      3016    1  -2   5  13     3.50     2.98     1.20 <
      3017    1  -1   5  13    23.03    21.02     2.51 o
      3018    1   0   5  13     2.88     3.57     1.59 <
      3019    1   1   5  13    52.64    43.71     1.41 o
      3020    1   2   5  13    20.76    18.09     1.55 o
      3021    1   3   5  13    76.03    74.89     2.22 o
      3022    1   4   5  13    20.42    18.82     1.47 o
      3023    1   5   5  13    35.34    39.95     2.05 o
      3024    1   6   5  13     1.67     3.54     0.97 o
      3025    1   7   5  13     0.41    -0.50     1.57 <
      3026    1  -3   6  13    93.51    97.63     5.61 o
      3027    1  -1   6  13     0.61     1.07     1.15 <
      3028    1   1   6  13    67.71    60.56     2.75 o
      3029    1   2   6  13   142.20   132.85     3.16 o
      3030    1   3   6  13     0.00    -0.16     0.63 <
      3031    1   4   6  13    15.33    14.22     1.88 o
      3032    1   5   6  13    27.26    22.94     1.74 o
      3033    1   6   6  13     0.82     0.34     0.99 <
      3034    1   7   6  13    18.28    16.99     2.81 o
      3035    1  -4   7  13    12.87    15.54     3.33 o
      3036    1  -3   7  13    12.44    12.64     3.10 o
      3037    1  -1   7  13     6.13     4.56     1.35 o
      3038    1   1   7  13    23.36    22.61     2.07 o
      3039    1   3   7  13    70.13    65.05     2.21 o
      3040    1   5   7  13     1.05     0.29     0.83 <
      3041    1  -3   8  13     6.41    14.51     2.98 o
      3042    1  -2   8  13     0.18     1.91     1.99 <
      3043    1  -1   8  13    75.82    71.07     4.48 o
      3044    1   0   8  13    71.05    67.09     4.40 o
      3045    1   1   8  13    16.64    16.27     1.94 o
      3046    1   2   8  13     0.18    -0.10     0.77 <
      3047    1   3   8  13     5.84     5.97     1.16 o
      3048    1   4   8  13     0.93     1.21     1.08 <
      3049    1   5   8  13    12.03    11.73     2.47 o
      3050    1   6   8  13    11.90    11.73     2.54 o
      3051    1  -2   9  13    17.97    15.52     2.80 o
      3052    1  -1   9  13    12.52    14.43     2.72 o
      3053    1   0   9  13     3.92     7.45     2.30 o
      3054    1   1   9  13    31.33    32.96     3.65 o
      3055    1   2   9  13   119.93   125.53     3.41 o
      3056    1   3   9  13    25.54    27.43     2.07 o
      3057    1   4   9  13     1.35     1.50     1.63 <
      3058    1   5   9  13     0.12     1.67     1.76 <
      3059    1   0  10  13     1.22     4.54     2.36 <
      3060    1   2  10  13     5.32     8.48     1.79 o
      3061    1  -2  -9  14     0.85     0.18     1.94 <
      3062    1  -1  -9  14    22.00    21.84     3.48 o
      3063    1   0  -9  14     0.13    -0.49     1.98 <
      3064    1   1  -9  14     6.72     9.14     3.79 <
      3065    1  -3  -8  14    25.88    27.79     3.29 o
      3066    1  -2  -8  14     5.24     2.60     1.82 <
      3067    1  -1  -8  14     0.35     1.27     1.85 <
      3068    1   0  -8  14     8.10     8.92     1.83 o
      3069    1   1  -8  14    18.16    24.23     3.07 o
      3070    1   2  -8  14    18.49    19.85     3.29 o
      3071    1   3  -8  14   212.14   224.11     9.65 o
      3072    1  -3  -7  14    19.65    19.49     2.82 o
      3073    1  -1  -7  14     1.54     1.65     1.30 <
      3074    1   1  -7  14     3.38     2.36     1.24 <
      3075    1   2  -7  14    55.38    59.96     4.71 o
      3076    1   3  -7  14    11.41    12.37     2.71 o
      3077    1   4  -7  14     5.49     6.13     2.47 <
      3078    1  -5  -6  14     2.48     1.50     1.53 <
      3079    1  -4  -6  14    28.40    29.89     3.05 o
      3080    1  -3  -6  14    27.85    23.88     4.92 o
      3081    1  -2  -6  14     4.64     5.66     1.35 o
      3082    1  -1  -6  14    10.76     9.45     1.82 o
      3083    1   1  -6  14     0.28     0.79     1.04 <
      3084    1   3  -6  14    81.68    83.50     5.06 o
      3085    1  -5  -5  14    85.05    89.36     4.81 o
      3086    1  -4  -5  14    23.41    22.22     2.34 o
      3087    1  -3  -5  14    30.16    35.50     5.34 o
      3088    1  -2  -5  14     4.49     1.28     1.09 <
      3089    1  -1  -5  14    83.74    79.69     3.78 o
      3090    1   0  -5  14     3.70     4.11     1.03 o
      3091    1   1  -5  14     9.86    10.27     1.63 o
      3092    1   2  -5  14   117.85   124.40     6.05 o
      3093    1   3  -5  14    26.59    21.48     2.89 o
      3094    1   4  -5  14     2.15     5.74     2.03 <
      3095    1   5  -5  14     3.03     4.46     3.02 <
      3096    1  -6  -4  14    38.93    45.42     2.78 o
      3097    1  -4  -4  14    39.42    39.78     2.27 o
      3098    1  -2  -4  14     0.01     0.32     0.78 <
      3099    1  -1  -4  14     0.68     0.60     0.95 <
      3100    1   0  -4  14    17.31    14.90     1.40 o
      3101    1   1  -4  14    28.18    30.85     3.12 o
      3102    1   2  -4  14    74.13    76.40     4.49 o
      3103    1   3  -4  14   178.19   179.53     5.13 o
      3104    1   4  -4  14    25.80    27.28     2.94 o
      3105    1   5  -4  14     4.04     5.37     3.21 <
      3106    1   6  -4  14     0.67     0.32     3.21 <
      3107    1  -6  -3  14    27.39    28.39     2.29 o
      3108    1  -5  -3  14     5.01     4.58     1.27 o
      3109    1  -4  -3  14    15.87    18.02     1.48 o
      3110    1  -2  -3  14    80.82    70.91     2.56 o
      3111    1   0  -3  14     0.86     0.32     0.80 <
      3112    1   2  -3  14    24.71    28.76     2.62 o
      3113    1   4  -3  14    26.94    24.08     2.06 o
      3114    1   6  -3  14     2.57     4.33     3.28 <
      3115    1  -6  -2  14     3.10     3.00     1.31 <
      3116    1  -5  -2  14    32.77    28.39     1.96 o
      3117    1  -4  -2  14     3.79     6.08     1.05 o
      3118    1  -3  -2  14     8.46     8.12     1.16 o
      3119    1  -2  -2  14     0.03    -0.08     0.91 <
      3120    1  -1  -2  14     9.40    10.98     1.03 o
      3121    1   0  -2  14    26.10    29.87     1.67 o
      3122    1   1  -2  14     0.14     0.22     0.79 <
      3123    1   2  -2  14   434.49   416.66     9.40 o
      3124    1   3  -2  14     4.06     7.61     1.16 o
      3125    1   4  -2  14    34.14    34.97     1.81 o
      3126    1   5  -2  14     4.95     4.32     2.29 <
      3127    1   6  -2  14    15.53    16.06     2.35 o
      3128    1  -5  -1  14     0.14     0.60     0.91 <
      3129    1  -4  -1  14     0.04     0.20     0.77 <
      3130    1  -3  -1  14     3.52     2.94     0.93 o
      3131    1  -2  -1  14    30.60    35.99     1.88 o
      3132    1  -1  -1  14     2.38     2.18     0.75 <
      3133    1   0  -1  14   376.66   383.10     6.65 o
      3134    1   1  -1  14     0.61     1.63     0.59 <
      3135    1   2  -1  14     6.09     5.91     1.22 o
      3136    1   3  -1  14    79.19    63.21     2.68 o
      3137    1   4  -1  14    24.27    22.35     1.63 o
      3138    1   5  -1  14     0.01    -0.02     1.22 <
      3139    1   6  -1  14    42.61    36.38     4.24 o
      3140    1   7  -1  14     9.34     8.26     4.41 <
      3141    1  -5   0  14     1.61     1.34     0.99 <
      3142    1  -3   0  14     0.52     0.83     0.80 <
      3143    1  -1   0  14    28.26    25.48     1.48 o
      3144    1   1   0  14   214.43   191.19     3.41 o
      3145    1   3   0  14   275.24   253.48     5.33 o
      3146    1   5   0  14    48.93    48.60     2.86 o
      3147    1   7   0  14     2.99     0.08     2.74 <
      3148    1  -6   1  14     0.51     0.96     1.46 <
      3149    1  -5   1  14    25.04    26.79     2.07 o
      3150    1  -4   1  14     1.83     0.93     0.96 <
      3151    1  -3   1  14     2.49     2.99     1.68 <
      3152    1  -2   1  14    44.39    38.36     1.76 o
      3153    1  -1   1  14    73.03    80.94     2.66 o
      3154    1   0   1  14    19.74    23.83     1.18 o
      3155    1   1   1  14     0.31    -0.41     0.76 <
      3156    1   2   1  14    26.06    16.61     1.25 o
      3157    1   3   1  14    23.26    18.79     1.15 o
      3158    1   4   1  14    76.84    75.98     2.31 o
      3159    1   5   1  14   147.43   147.50     3.53 o
      3160    1   7   1  14    51.92    48.30     3.35 o
      3161    1  -6   2  14     6.93     6.44     1.94 o
      3162    1  -5   2  14     1.86     1.29     1.16 <
      3163    1  -4   2  14    10.60    11.72     1.33 o
      3164    1  -3   2  14    22.97    24.69     1.61 o
      3165    1  -2   2  14     2.09     4.76     0.91 o
      3166    1  -1   2  14    74.60    74.44     2.31 o
      3167    1   0   2  14     0.20    -0.31     0.67 <
      3168    1   1   2  14     0.77     5.61     0.93 o
      3169    1   2   2  14   579.71   518.70     9.44 o
      3170    1   3   2  14    58.05    50.85     1.85 o
      3171    1   4   2  14    81.09    81.98     2.38 o
      3172    1   5   2  14     3.32     3.21     0.88 o
      3173    1   6   2  14     9.51     6.76     1.10 o
      3174    1   7   2  14     6.06     8.84     2.42 o
      3175    1  -4   3  14     5.12     5.31     1.15 o
      3176    1  -2   3  14    24.45    23.73     1.56 o
      3177    1   0   3  14    44.04    35.50     2.03 o
      3178    1   2   3  14    19.54    22.84     1.11 o
      3179    1   4   3  14   104.05   105.35     2.77 o
      3180    1   5   3  14   131.76   133.08     3.28 o
      3181    1   6   3  14    13.99    12.93     1.49 o
      3182    1   7   3  14     4.82     6.08     2.19 <
      3183    1  -5   4  14     0.80     2.37     2.05 <
      3184    1  -4   4  14     3.71    -0.23     1.82 <
      3185    1  -3   4  14     0.48     0.47     1.55 <
      3186    1  -2   4  14     2.46     3.42     2.09 <
      3187    1  -1   4  14    10.82    11.44     1.42 o
      3188    1   0   4  14    37.15    41.50     2.24 o
      3189    1   1   4  14   269.50   238.96     5.04 o
      3190    1   2   4  14   158.37   137.02     3.15 o
      3191    1   4   4  14     2.12     1.74     0.76 <
      3192    1   6   4  14    29.24    32.26     2.09 o
      3193    1  -5   5  14    20.72    21.81     3.98 o
      3194    1  -4   5  14    45.75    57.40     4.93 o
      3195    1  -3   5  14    19.25    17.19     3.06 o
      3196    1  -2   5  14    36.12    35.83     3.47 o
      3197    1  -1   5  14    97.64   100.32     3.46 o
      3198    1   0   5  14     3.65     3.29     1.15 <
      3199    1   1   5  14   100.70    98.78     2.69 o
      3200    1   2   5  14    67.85    64.44     2.11 o
      3201    1   3   5  14    55.69    61.57     2.08 o
      3202    1   4   5  14   238.43   256.08     5.00 o
      3203    1   5   5  14     0.31     1.62     0.90 <
      3204    1   6   5  14    24.47    21.76     1.76 o
      3205    1   7   5  14     0.84    -0.21     1.70 <
      3206    1  -3   6  14    20.99    24.07     3.55 o
      3207    1  -1   6  14    21.75    21.77     1.92 o
      3208    1   1   6  14    49.24    41.12     2.53 o
      3209    1   2   6  14     1.87     3.14     0.83 o
      3210    1   3   6  14     3.34     2.46     0.79 o
      3211    1   4   6  14    10.44    10.30     1.62 o
      3212    1   5   6  14    50.01    49.81     2.31 o
      3213    1   6   6  14    42.84    44.04     4.23 o
      3214    1  -3   7  14     1.43     2.85     2.75 <
      3215    1  -2   7  14    30.37    33.60     2.40 o
      3216    1  -1   7  14     2.39     2.24     1.30 <
      3217    1   1   7  14     4.29     3.56     1.29 <
      3218    1   3   7  14   293.27   322.66     6.06 o
      3219    1   5   7  14    22.57    22.49     1.80 o
      3220    1  -2   8  14     7.30     9.20     2.34 o
      3221    1  -1   8  14     9.59    10.80     2.40 o
      3222    1   0   8  14     4.39     4.66     2.06 <
      3223    1   1   8  14     5.00     4.67     1.41 o
      3224    1   2   8  14    13.46    14.85     1.61 o
      3225    1   3   8  14    16.54    16.74     1.43 o
      3226    1   4   8  14    11.78     9.95     1.38 o
      3227    1   5   8  14    47.90    51.92     4.29 o
      3228    1  -1   9  14    17.52    12.34     2.80 o
      3229    1   0   9  14     0.07     1.84     1.98 <
      3230    1   1   9  14    37.94    44.50     3.21 o
      3231    1   2   9  14   218.86   233.98     7.07 o
      3232    1   3   9  14    59.91    57.89     2.66 o
      3233    1   4   9  14    15.77    16.24     3.00 o
      3234    1   2  10  14     2.10     0.25     2.02 <
      3235    1  -3  -8  15     0.84     1.01     1.85 <
      3236    1  -2  -8  15    22.45    17.93     3.00 o
      3237    1  -1  -8  15     4.84     6.40     2.30 <
      3238    1   0  -8  15     5.13     1.62     2.32 <
      3239    1   1  -8  15     3.93     4.18     3.86 <
      3240    1   2  -8  15     1.10     3.06     2.41 <
      3241    1  -3  -7  15    49.30    52.48     4.22 o
      3242    1  -1  -7  15     3.23     0.34     1.28 <
      3243    1   1  -7  15     6.66     8.89     1.59 o
      3244    1   2  -7  15    87.97    92.44     5.87 o
      3245    1   3  -7  15   134.77   134.59     6.98 o
      3246    1  -4  -6  15     8.89     9.98     2.20 o
      3247    1  -3  -6  15    17.83    18.63     1.98 o
      3248    1  -2  -6  15     1.09     3.49     1.30 <
      3249    1  -1  -6  15    22.77    24.92     2.35 o
      3250    1   1  -6  15     0.15     1.29     1.27 <
      3251    1   3  -6  15     0.37    -1.77     1.77 <
      3252    1  -5  -5  15    75.65    89.17     5.05 o
      3253    1  -4  -5  15   231.92   270.47    10.11 o
      3254    1  -3  -5  15    12.88    12.50     1.65 o
      3255    1  -2  -5  15    11.02     9.47     1.54 o
      3256    1  -1  -5  15     0.43    -0.99     0.99 <
      3257    1   0  -5  15    31.39    35.00     2.98 o
      3258    1   1  -5  15    91.72    86.01     3.28 o
      3259    1   2  -5  15   136.24   147.94     6.94 o
      3260    1   3  -5  15     5.38     8.04     2.36 o
      3261    1   4  -5  15    28.62    32.15     3.46 o
      3262    1   5  -5  15    44.72    34.93     4.27 o
      3263    1  -4  -4  15    14.26    12.10     1.34 o
      3264    1  -2  -4  15    11.56    10.92     1.54 o
      3265    1  -1  -4  15     4.54     2.37     1.12 <
      3266    1   0  -4  15    11.61    12.61     1.43 o
      3267    1   1  -4  15     0.18     1.21     0.98 <
      3268    1   2  -4  15     9.64    13.11     2.49 o
      3269    1   3  -4  15     0.03     2.75     1.76 <
      3270    1   4  -4  15     1.20     1.90     3.48 <
      3271    1   5  -4  15    71.67    75.96     5.57 o
      3272    1  -5  -3  15   474.37   523.18    12.45 o
      3273    1  -4  -3  15     8.70     7.14     1.21 o
      3274    1  -2  -3  15     6.35     2.82     1.02 <
      3275    1   0  -3  15    59.81    54.47     2.53 o
      3276    1   2  -3  15     7.70     5.16     1.90 <
      3277    1   4  -3  15    26.68    24.89     2.14 o
      3278    1   6  -3  15    12.79     8.82     3.37 <
      3279    1  -6  -2  15    23.78    24.35     3.14 o
      3280    1  -5  -2  15     9.21     8.90     1.63 o
      3281    1  -4  -2  15     8.87     7.16     1.19 o
      3282    1  -3  -2  15     2.34     2.60     0.90 <
      3283    1  -2  -2  15     4.55     3.57     1.07 o
      3284    1  -1  -2  15    48.76    46.89     1.87 o
      3285    1   0  -2  15    13.13    14.14     1.26 o
      3286    1   1  -2  15     1.78     0.61     0.84 <
      3287    1   2  -2  15   113.93   114.73     3.72 o
      3288    1   3  -2  15     0.05     1.19     1.37 <
      3289    1   4  -2  15   237.09   231.60     5.00 o
      3290    1   5  -2  15     0.09     1.74     1.76 <
      3291    1   6  -2  15    27.51    27.21     3.98 o
      3292    1  -5  -1  15     7.71     9.42     1.42 o
      3293    1  -4  -1  15   114.35   124.32     4.56 o
      3294    1  -3  -1  15     0.00     0.36     0.80 <
      3295    1  -2  -1  15    19.23    21.81     1.69 o
      3296    1  -1  -1  15    98.45    90.63     3.34 o
      3297    1   0  -1  15    46.72    46.94     1.88 o
      3298    1   1  -1  15    98.99   102.76     2.37 o
      3299    1   2  -1  15     0.02     2.46     1.16 <
      3300    1   3  -1  15    10.13    12.47     1.56 o
      3301    1   4  -1  15     0.04    -0.76     1.89 <
      3302    1   5  -1  15    48.00    49.17     4.29 o
      3303    1   6  -1  15    70.18    72.22     3.84 o
      3304    1  -5   0  15     2.18     1.78     1.08 <
      3305    1  -3   0  15     2.03     1.44     0.92 <
      3306    1  -1   0  15    14.19    14.48     1.41 o
      3307    1   1   0  15   261.89   248.98     5.34 o
      3308    1   3   0  15   241.76   224.68     5.76 o
      3309    1   5   0  15    35.69    38.56     2.85 o
      3310    1   7   0  15     9.46     7.34     3.19 <
      3311    1  -5   1  15    31.21    34.53     2.33 o
      3312    1  -4   1  15     8.82    10.50     1.77 o
      3313    1  -3   1  15    51.78    54.66     2.21 o
      3314    1  -2   1  15    75.33    73.82     2.35 o
      3315    1  -1   1  15    28.38    26.28     1.58 o
      3316    1   0   1  15   152.24   148.99     2.90 o
      3317    1   1   1  15    18.83    17.70     1.56 o
      3318    1   2   1  15   100.37    91.63     3.14 o
      3319    1   3   1  15    56.23    50.79     1.95 o
      3320    1   4   1  15    12.32     9.86     2.93 o
      3321    1   5   1  15    66.45    71.51     3.43 o
      3322    1   7   1  15    51.35    39.88     4.40 o
      3323    1  -5   2  15     2.81     1.69     1.32 <
      3324    1  -4   2  15    21.38    24.81     1.78 o
      3325    1  -3   2  15     5.45     5.87     1.05 o
      3326    1  -2   2  15    19.07    18.05     1.40 o
      3327    1  -1   2  15   279.24   280.79     9.70 o
      3328    1   0   2  15    69.19    62.73     2.59 o
      3329    1   1   2  15    50.93    47.52     2.28 o
      3330    1   2   2  15    44.28    42.37     1.82 o
      3331    1   3   2  15    53.41    43.12     2.45 o
      3332    1   4   2  15     5.73     8.77     1.06 o
      3333    1   5   2  15     9.12     8.74     1.14 o
      3334    1   6   2  15    10.84    13.33     1.73 o
      3335    1   7   2  15     6.16     1.48     5.02 <
      3336    1  -4   3  15    44.19    41.65     2.28 o
      3337    1  -2   3  15     9.84     9.38     3.87 <
      3338    1   0   3  15    15.93    16.81     1.67 o
      3339    1   2   3  15    52.04    40.07     2.28 o
      3340    1   4   3  15   114.96   130.82     3.24 o
      3341    1   5   3  15   220.59   245.36     5.00 o
      3342    1   6   3  15    77.30    74.53     2.55 o
      3343    1   7   3  15    33.04    28.31     3.81 o
      3344    1  -5   4  15    28.47    29.84     3.15 o
      3345    1  -4   4  15    33.99    39.30     4.22 o
      3346    1  -3   4  15    45.46    51.89     4.50 o
      3347    1  -2   4  15   112.86   101.82     5.39 o
      3348    1  -1   4  15     2.39     1.81     1.11 <
      3349    1   0   4  15     0.04     1.13     1.38 <
      3350    1   1   4  15     6.17     4.44     1.07 o
      3351    1   2   4  15     4.80     2.96     1.15 <
      3352    1   4   4  15     2.78     4.08     1.28 o
      3353    1   6   4  15     0.01     0.52     0.92 <
      3354    1  -4   5  15     2.16     4.36     2.83 <
      3355    1  -3   5  15    19.20    17.32     3.26 o
      3356    1  -2   5  15     0.34     0.01     2.27 <
      3357    1  -1   5  15     0.34    -0.67     1.12 <
      3358    1   0   5  15   132.31   122.59     3.89 o
      3359    1   1   5  15     1.56    -0.01     1.16 <
      3360    1   2   5  15    32.81    36.08     2.47 o
      3361    1   3   5  15   156.52   163.98     3.75 o
      3362    1   4   5  15   232.38   255.18     5.11 o
      3363    1   5   5  15    69.39    69.18     3.29 o
      3364    1   6   5  15    16.92    20.17     3.08 o
      3365    1  -3   6  15    27.89    25.64     3.60 o
      3366    1  -1   6  15    10.28    12.57     3.56 o
      3367    1   1   6  15     1.98     1.60     1.13 <
      3368    1   2   6  15     7.89     9.63     1.60 o
      3369    1   3   6  15     4.35     4.49     0.91 o
      3370    1   4   6  15     9.52     6.58     1.06 o
      3371    1   5   6  15    22.28    26.87     2.02 o
      3372    1   6   6  15     0.21     1.80     1.76 <
      3373    1  -3   7  15     0.87     6.75     2.79 <
      3374    1  -2   7  15     0.75     3.37     2.39 <
      3375    1  -1   7  15   127.60   117.11     5.76 o
      3376    1   1   7  15     4.54     5.77     1.88 o
      3377    1   3   7  15   120.97   132.69     3.41 o
      3378    1   5   7  15    10.29    13.13     2.62 o
      3379    1  -1   8  15     2.64     0.86     2.04 <
      3380    1   0   8  15     4.04     3.78     2.12 <
      3381    1   1   8  15     0.62    -0.36     1.58 <
      3382    1   2   8  15     0.75     0.95     1.32 <
      3383    1   3   8  15     1.79     1.59     0.96 <
      3384    1   4   8  15    24.36    22.60     3.37 o
      3385    1   5   8  15    16.63    19.50     3.22 o
      3386    1  -1   9  15     0.24    -1.94     1.94 <
      3387    1   0   9  15     0.07     0.55     1.96 <
      3388    1   1   9  15    14.40    13.53     2.89 o
      3389    1   2   9  15    15.03    14.27     2.93 o
      3390    1   3   9  15    13.26    11.78     1.98 o
      3391    1   4   9  15    12.57    10.91     2.62 o
      3392    1  -1  -8  16    16.68    18.07     3.30 o
      3393    1   0  -8  16     0.08    -0.68     2.18 <
      3394    1   1  -8  16     4.57     5.41     2.65 <
      3395    1  -3  -7  16   308.52   326.75    12.33 o
      3396    1  -1  -7  16    12.90    13.90     2.87 o
      3397    1   1  -7  16     9.21    12.49     2.14 o
      3398    1   2  -7  16    15.06    12.41     2.98 o
      3399    1   3  -7  16     4.82     9.48     2.66 o
      3400    1  -4  -6  16     2.32     3.84     2.01 <
      3401    1  -3  -6  16     0.11     1.61     1.77 <
      3402    1  -2  -6  16    30.68    33.78     3.06 o
      3403    1  -1  -6  16    17.43    14.45     2.07 o
      3404    1   0  -6  16    15.33    14.76     3.13 o
      3405    1   1  -6  16     7.93     5.79     1.42 o
      3406    1   3  -6  16     1.20     0.65     2.04 <
      3407    1  -4  -5  16   297.48   336.77    12.30 o
      3408    1  -3  -5  16    14.08     9.31     1.62 o
      3409    1  -2  -5  16    16.42    19.01     3.55 o
      3410    1  -1  -5  16     2.07     1.44     1.18 <
      3411    1   0  -5  16     5.82     6.21     1.27 o
      3412    1   1  -5  16    18.52    20.76     1.88 o
      3413    1   2  -5  16    71.55    65.67     4.69 o
      3414    1   3  -5  16     6.68     7.28     2.37 o
      3415    1   4  -5  16    25.97    28.84     3.37 o
      3416    1  -4  -4  16     7.71    12.29     1.85 o
      3417    1  -3  -4  16     8.39    12.72     1.44 o
      3418    1  -2  -4  16    57.75    66.18     3.21 o
      3419    1  -1  -4  16     6.02     8.70     1.57 o
      3420    1   0  -4  16    11.21    11.15     2.03 o
      3421    1   1  -4  16     0.37     0.67     0.99 <
      3422    1   2  -4  16    19.02    24.23     3.16 o
      3423    1   3  -4  16    94.62    91.26     5.17 o
      3424    1   4  -4  16     0.53    -1.30     2.27 <
      3425    1   5  -4  16    53.71    55.36     5.02 o
      3426    1  -5  -3  16   131.34   154.47     7.18 o
      3427    1  -4  -3  16    69.37    66.75     2.83 o
      3428    1  -3  -3  16     1.15     1.28     0.92 <
      3429    1  -2  -3  16     9.59     7.27     1.63 o
      3430    1   0  -3  16    47.91    54.06     2.49 o
      3431    1   2  -3  16    56.10    52.61     3.83 o
      3432    1   4  -3  16   142.36   143.90     4.65 o
      3433    1   6  -3  16     3.97    -3.08     3.08 <
      3434    1  -5  -2  16    71.24    91.37     4.03 o
      3435    1  -4  -2  16     0.90     2.45     1.05 <
      3436    1  -3  -2  16    23.44    24.31     1.85 o
      3437    1  -2  -2  16     4.27    10.23     1.34 o
      3438    1  -1  -2  16     3.85     6.07     1.44 o
      3439    1   0  -2  16    10.72    13.01     1.28 o
      3440    1   1  -2  16   156.82   162.68     4.68 o
      3441    1   2  -2  16    28.88    26.92     1.97 o
      3442    1   3  -2  16     0.95     0.58     2.76 <
      3443    1   4  -2  16    20.72    19.10     1.91 o
      3444    1   5  -2  16    39.90    37.81     4.19 o
      3445    1   6  -2  16     0.81     2.18     3.07 <
      3446    1  -5  -1  16    55.08    55.50     3.19 o
      3447    1  -4  -1  16    31.79    35.67     2.28 o
      3448    1  -3  -1  16     0.50     0.36     0.91 <
      3449    1  -2  -1  16    14.80    13.04     1.46 o
      3450    1  -1  -1  16    14.49    18.01     1.80 o
      3451    1   0  -1  16     7.93     5.98     1.58 o
      3452    1   1  -1  16    24.92    27.08     2.33 o
      3453    1   2  -1  16     2.01     5.17     1.07 o
      3454    1   3  -1  16   211.13   195.48     7.17 o
      3455    1   4  -1  16    24.84    20.21     2.97 o
      3456    1   5  -1  16    36.12    35.91     3.94 o
      3457    1   6  -1  16    35.06    39.76     3.09 o
      3458    1  -5   0  16     7.84    10.73     1.94 o
      3459    1  -3   0  16    20.38    27.00     3.07 o
      3460    1  -1   0  16    44.83    49.10     2.00 o
      3461    1   1   0  16     9.35     8.61     1.34 o
      3462    1   3   0  16     0.80     0.71     1.08 <
      3463    1   5   0  16    14.01    14.37     2.03 o
      3464    1  -5   1  16    49.29    50.78     3.38 o
      3465    1  -4   1  16    25.74    33.05     2.31 o
      3466    1  -3   1  16     2.27     1.85     1.08 <
      3467    1  -2   1  16     6.36     5.92     1.34 o
      3468    1  -1   1  16     8.37     3.88     0.93 o
      3469    1   0   1  16     7.93     7.59     1.55 o
      3470    1   1   1  16     6.42    11.76     1.44 o
      3471    1   2   1  16   136.29   115.72     3.72 o
      3472    1   3   1  16     0.28     1.26     1.05 <
      3473    1   4   1  16    53.29    52.99     3.92 o
      3474    1   5   1  16    42.99    50.59     2.99 o
      3475    1  -5   2  16     2.54     1.44     1.52 <
      3476    1  -4   2  16     9.33    11.00     1.47 o
      3477    1  -3   2  16    92.91    99.59     5.45 o
      3478    1  -2   2  16     0.41     1.28     0.91 <
      3479    1  -1   2  16     8.23    10.32     1.78 o
      3480    1   0   2  16     7.46     9.23     1.34 o
      3481    1   1   2  16   203.99   177.46     4.87 o
      3482    1   2   2  16    14.07     8.93     1.32 o
      3483    1   3   2  16     7.97     7.92     1.97 o
      3484    1   4   2  16     1.99     3.27     3.64 <
      3485    1   5   2  16     6.97     4.97     1.59 o
      3486    1   6   2  16     3.21     2.43     1.53 <
      3487    1  -4   3  16    71.99    84.14     3.44 o
      3488    1  -2   3  16    45.16    46.14     3.23 o
      3489    1   0   3  16     2.02     3.99     1.23 o
      3490    1   2   3  16    40.51    40.98     2.72 o
      3491    1   4   3  16     9.65    10.67     1.34 o
      3492    1   5   3  16    57.41    62.74     2.35 o
      3493    1   6   3  16     6.05     4.11     1.10 o
      3494    1  -4   4  16    38.90    38.07     4.35 o
      3495    1  -3   4  16    41.75    41.20     4.18 o
      3496    1  -2   4  16     0.16     0.59     2.12 <
      3497    1  -1   4  16     4.46     3.87     1.25 o
      3498    1   0   4  16   102.72    98.20     3.42 o
      3499    1   1   4  16    29.25    19.22     3.56 o
      3500    1   2   4  16    32.60    33.37     2.32 o
      3501    1   4   4  16     1.39    -0.55     0.77 <
      3502    1   6   4  16    29.89    29.15     3.67 o
      3503    1  -4   5  16     3.92     6.88     2.99 <
      3504    1  -3   5  16    35.53    42.14     4.25 o
      3505    1  -2   5  16     0.00     1.47     2.42 <
      3506    1  -1   5  16    10.65    12.17     2.11 o
      3507    1   0   5  16    23.18    26.03     1.98 o
      3508    1   1   5  16    32.04    35.15     3.05 o
      3509    1   2   5  16    18.92    19.22     2.00 o
      3510    1   3   5  16    17.01    18.72     1.97 o
      3511    1   4   5  16    10.48    14.21     1.75 o
      3512    1   5   5  16     5.36     6.17     1.10 o
      3513    1   6   5  16     2.67     3.36     2.12 <
      3514    1  -3   6  16     0.00    -1.40     2.53 <
      3515    1  -1   6  16    18.55    18.36     1.92 o
      3516    1   1   6  16    36.96    40.81     3.46 o
      3517    1   2   6  16     0.11     2.11     1.25 <
      3518    1   3   6  16     0.21    -1.05     1.09 <
      3519    1   4   6  16    56.09    62.75     2.74 o
      3520    1   5   6  16     7.66     8.34     3.04 <
      3521    1   6   6  16    14.97    20.48     3.31 o
      3522    1  -2   7  16     8.02    10.23     2.90 o
      3523    1  -1   7  16     2.36     2.55     2.06 <
      3524    1   1   7  16    18.09    19.82     2.80 o
      3525    1   3   7  16     2.07     2.33     1.77 <
      3526    1   5   7  16    10.39    16.58     3.11 o
      3527    1  -1   8  16     0.04    -0.99     2.05 <
      3528    1   0   8  16    14.45    18.78     2.95 o
      3529    1   1   8  16     1.88     0.23     1.96 <
      3530    1   2   8  16     0.95     2.23     1.41 <
      3531    1   3   8  16    26.57    30.38     5.01 o
      3532    1   4   8  16     0.23    -0.08     1.32 <
      3533    1   1   9  16    26.90    28.25     3.62 o
      3534    1   2   9  16     1.91     1.23     2.18 <
      3535    1   3   9  16     1.12     0.96     2.28 <
      3536    1  -1  -7  17     8.90    10.08     2.80 o
      3537    1   1  -7  17     6.74     7.55     2.84 <
      3538    1   2  -7  17     4.85    13.94     3.11 o
      3539    1  -3  -6  17   123.18   137.75     7.09 o
      3540    1  -2  -6  17    12.66     9.68     2.37 o
      3541    1  -1  -6  17     0.00    -0.90     1.24 <
      3542    1   0  -6  17     0.52     0.97     1.51 <
      3543    1   1  -6  17    22.11    29.91     3.78 o
      3544    1   3  -6  17    19.54    23.52     3.39 o
      3545    1  -4  -5  17     0.03     3.20     1.94 <
      3546    1  -3  -5  17    66.15    53.81     4.28 o
      3547    1  -2  -5  17    18.81    24.83     2.45 o
      3548    1  -1  -5  17     0.48     2.03     1.56 <
      3549    1   0  -5  17    13.74    13.42     1.65 o
      3550    1   1  -5  17     1.07     5.48     2.39 <
      3551    1   2  -5  17     2.75     1.77     2.11 <
      3552    1   3  -5  17     5.41     8.08     2.53 o
      3553    1   4  -5  17     6.66     4.94     2.23 <
      3554    1  -4  -4  17   184.09   213.07     6.66 o
      3555    1  -3  -4  17     3.76     3.59     1.16 o
      3556    1  -2  -4  17    25.17    27.20     2.41 o
      3557    1  -1  -4  17     2.59     4.95     1.50 o
      3558    1   0  -4  17    41.31    53.09     2.87 o
      3559    1   1  -4  17    10.39    11.52     2.60 o
      3560    1   2  -4  17    40.05    41.41     3.98 o
      3561    1   3  -4  17    16.57    19.53     2.96 o
      3562    1   4  -4  17    24.02    16.69     2.67 o
      3563    1   5  -4  17     0.13    -2.94     2.94 <
      3564    1  -5  -3  17    21.25    22.37     3.28 o
      3565    1  -4  -3  17    15.36    15.13     2.04 o
      3566    1  -3  -3  17    20.92    24.32     1.99 o
      3567    1  -2  -3  17    10.59    14.29     1.62 o
      3568    1   0  -3  17    22.93    19.94     1.74 o
      3569    1   2  -3  17     5.83    11.28     2.36 o
      3570    1   4  -3  17     3.60     2.07     1.70 <
      3571    1  -5  -2  17    80.80    78.63     3.87 o
      3572    1  -4  -2  17     3.82     2.37     1.34 <
      3573    1  -3  -2  17    29.01    32.56     4.58 o
      3574    1  -2  -2  17     4.94     4.42     1.16 o
      3575    1  -1  -2  17   112.06   119.17     3.53 o
      3576    1   0  -2  17    27.21    30.19     1.82 o
      3577    1   1  -2  17     0.32     1.88     1.75 <
      3578    1   2  -2  17    24.18    17.28     2.61 o
      3579    1   3  -2  17    69.12    60.07     3.05 o
      3580    1   4  -2  17     0.33     1.27     1.64 <
      3581    1   5  -2  17     3.16     0.83     2.86 <
      3582    1  -5  -1  17     1.99     3.03     2.31 <
      3583    1  -4  -1  17     0.13    -0.01     1.02 <
      3584    1  -3  -1  17    17.82    24.92     1.99 o
      3585    1  -2  -1  17   158.44   168.57     3.95 o
      3586    1  -1  -1  17    61.29    66.35     2.35 o
      3587    1   0  -1  17   146.42   140.19     3.51 o
      3588    1   1  -1  17    26.87    30.10     3.08 o
      3589    1   2  -1  17    25.98    26.96     4.43 o
      3590    1   3  -1  17     9.80     9.17     1.34 o
      3591    1   4  -1  17    25.55    25.54     3.34 o
      3592    1   5  -1  17     7.91    10.54     2.16 o
      3593    1   6  -1  17    11.56    12.66     5.05 <
      3594    1  -5   0  17     1.90     0.39     1.52 <
      3595    1  -3   0  17     4.71     6.23     1.32 o
      3596    1  -1   0  17   129.70   139.35     3.68 o
      3597    1   1   0  17     5.31     9.24     1.14 o
      3598    1   3   0  17     1.60     0.17     1.18 <
      3599    1   5   0  17    20.30    15.11     3.08 o
      3600    1  -5   1  17    22.87    19.14     2.53 o
      3601    1  -4   1  17     0.46     1.64     1.12 <
      3602    1  -3   1  17   198.70   213.93     4.73 o
      3603    1  -2   1  17     4.03     5.57     1.09 o
      3604    1  -1   1  17   339.84   355.11     6.64 o
      3605    1   0   1  17     0.44     2.84     1.80 <
      3606    1   1   1  17     7.60     7.27     2.01 o
      3607    1   2   1  17    21.89    16.53     1.66 o
      3608    1   3   1  17    57.16    56.63     3.05 o
      3609    1   4   1  17    65.28    70.56     4.54 o
      3610    1   5   1  17    55.35    58.66     5.63 o
      3611    1  -4   2  17    29.16    34.73     2.70 o
      3612    1  -3   2  17     1.20     1.51     0.98 <
      3613    1  -2   2  17   127.53   128.16     4.95 o
      3614    1  -1   2  17    45.11    46.89     3.82 o
      3615    1   0   2  17    65.50    77.40     2.88 o
      3616    1   1   2  17     0.12     0.28     1.13 <
      3617    1   2   2  17     1.59     4.45     1.26 o
      3618    1   3   2  17    40.53    48.20     3.55 o
      3619    1   4   2  17    34.44    35.51     5.03 o
      3620    1   5   2  17    70.95    81.98     3.84 o
      3621    1   6   2  17    24.84    26.29     2.65 o
      3622    1  -4   3  17    52.15    68.53     4.06 o
      3623    1  -2   3  17   204.07   227.87     9.13 o
      3624    1   0   3  17     7.47     5.32     1.30 o
      3625    1   2   3  17    26.63    23.30     3.08 o
      3626    1   4   3  17    99.66    95.13     6.87 o
      3627    1   5   3  17     1.76     1.36     1.85 <
      3628    1   6   3  17     4.61     2.67     2.44 <
      3629    1  -4   4  17    20.66    16.19     3.56 o
      3630    1  -3   4  17    15.35    18.50     3.33 o
      3631    1  -2   4  17    59.31    61.24     4.66 o
      3632    1  -1   4  17    65.62    79.01     4.82 o
      3633    1   0   4  17     7.17     6.47     2.54 <
      3634    1   1   4  17    31.71    32.32     2.13 o
      3635    1   2   4  17    23.36    21.90     2.73 o
      3636    1   4   4  17   105.23   122.17     4.58 o
      3637    1   6   4  17    13.90    12.51     2.04 o
      3638    1  -3   5  17    75.15    80.02     5.40 o
      3639    1  -2   5  17    34.19    48.25     4.31 o
      3640    1  -1   5  17     0.08     1.51     1.36 <
      3641    1   0   5  17    82.58    72.33     3.03 o
      3642    1   1   5  17    23.34    19.42     2.65 o
      3643    1   2   5  17     7.67     5.10     1.90 <
      3644    1   3   5  17    36.89    38.77     2.92 o
      3645    1   4   5  17     1.58     0.78     1.30 <
      3646    1   5   5  17     0.31    -0.56     1.00 <
      3647    1   6   5  17     3.98     7.40     2.45 o
      3648    1  -3   6  17    79.33    89.79     5.69 o
      3649    1  -1   6  17     2.10     0.33     1.43 <
      3650    1   0   6  17    17.18    11.97     2.45 o
      3651    1   1   6  17     1.69     3.65     2.03 <
      3652    1   2   6  17     7.74     9.31     1.68 o
      3653    1   3   6  17   120.15   131.05     4.84 o
      3654    1   4   6  17     0.06    -0.46     1.64 <
      3655    1   5   6  17    29.63    31.91     2.77 o
      3656    1  -2   7  17     0.81     2.95     2.63 <
      3657    1  -1   7  17    27.63    21.48     2.98 o
      3658    1   1   7  17     0.00     0.99     1.93 <
      3659    1   3   7  17    14.31    13.06     2.04 o
      3660    1   0   8  17     0.05     0.85     2.29 <
      3661    1   1   8  17     0.83    -0.01     2.03 <
      3662    1   2   8  17   111.59   114.89     4.69 o
      3663    1   3   8  17     0.05     0.93     2.24 <
      3664    1  -1  -7  18     5.69     4.77     2.54 <
      3665    1  -2  -6  18     4.58     1.27     2.06 <
      3666    1  -1  -6  18    12.86    15.13     3.22 o
      3667    1   0  -6  18     2.65     2.95     1.73 <
      3668    1   1  -6  18    32.89    39.50     4.19 o
      3669    1  -3  -5  18     0.04     0.30     1.73 <
      3670    1  -2  -5  18    24.17    18.84     3.14 o
      3671    1  -1  -5  18     1.29     0.89     1.47 <
      3672    1   0  -5  18    47.93    54.75     5.55 o
      3673    1   1  -5  18    71.35    79.95     5.33 o
      3674    1   2  -5  18    96.47   107.52     6.11 o
      3675    1   3  -5  18     8.82     7.16     2.52 <
      3676    1  -4  -4  18     8.06    10.57     1.92 o
      3677    1  -3  -4  18    11.43    10.50     2.41 o
      3678    1  -2  -4  18     2.75     0.96     1.31 <
      3679    1  -1  -4  18    10.83    16.87     2.20 o
      3680    1   0  -4  18    40.25    38.44     2.46 o
      3681    1   1  -4  18     1.19     3.23     2.18 <
      3682    1   2  -4  18    75.69    83.55     5.32 o
      3683    1   3  -4  18     2.06     2.99     2.25 <
      3684    1   4  -4  18     0.00     1.12     2.00 <
      3685    1  -4  -3  18     1.94    -0.64     1.29 <
      3686    1  -3  -3  18    71.43    65.21     2.91 o
      3687    1  -2  -3  18     0.16     0.10     1.04 <
      3688    1   0  -3  18    26.67    28.60     2.13 o
      3689    1   2  -3  18     0.17    -0.75     1.72 <
      3690    1   4  -3  18    19.07    18.39     2.13 o
      3691    1  -4  -2  18     0.19     1.04     1.46 <
      3692    1  -3  -2  18    23.64    22.69     1.98 o
      3693    1  -2  -2  18   130.71   149.73     4.51 o
      3694    1  -1  -2  18     0.71     1.37     0.96 <
      3695    1   0  -2  18     3.74     3.40     1.07 o
      3696    1   1  -2  18   197.73   207.78     8.53 o
      3697    1   2  -2  18    64.25    62.63     4.31 o
      3698    1   3  -2  18     4.00     2.10     1.50 <
      3699    1   4  -2  18     7.51     7.18     1.64 o
      3700    1   5  -2  18     1.87     3.78     3.23 <
      3701    1  -4  -1  18    54.94    47.04     3.38 o
      3702    1  -3  -1  18    14.70    12.71     1.66 o
      3703    1  -2  -1  18    44.60    51.45     2.90 o
      3704    1  -1  -1  18     7.22     7.88     1.80 o
      3705    1   0  -1  18   261.03   286.55     8.13 o
      3706    1   1  -1  18    38.80    40.27     3.50 o
      3707    1   2  -1  18     0.80     1.30     1.32 <
      3708    1   3  -1  18    11.86    13.03     2.90 o
      3709    1   4  -1  18     7.25     8.19     2.01 o
      3710    1   5  -1  18    22.38    23.07     3.48 o
      3711    1  -3   0  18   179.12   193.22     5.37 o
      3712    1  -1   0  18     6.37     3.91     1.05 o
      3713    1   1   0  18   105.47   110.97     5.43 o
      3714    1   3   0  18    25.88    20.05     4.89 o
      3715    1   5   0  18    14.05    10.92     2.98 o
      3716    1  -4   1  18     6.13     3.77     1.68 <
      3717    1  -3   1  18     0.15     0.87     1.00 <
      3718    1  -2   1  18    14.64    16.42     1.51 o
      3719    1  -1   1  18    50.19    60.29     3.57 o
      3720    1   0   1  18    58.09    68.21     4.30 o
      3721    1   1   1  18     2.98     2.42     1.25 <
      3722    1   2   1  18    34.52    34.54     2.27 o
      3723    1   3   1  18     0.06     1.62     2.18 <
      3724    1   4   1  18     0.24    -1.93     2.05 <
      3725    1   5   1  18     0.29     0.52     2.40 <
      3726    1  -4   2  18    82.35    90.58     4.19 o
      3727    1  -3   2  18    75.10    84.22    11.35 o
      3728    1  -2   2  18    62.08    66.22     3.68 o
      3729    1  -1   2  18   201.20   198.32     8.16 o
      3730    1   0   2  18    80.85    99.69     5.25 o
      3731    1   1   2  18     0.02     0.77     1.20 <
      3732    1   2   2  18    26.53    21.03     1.94 o
      3733    1   3   2  18     0.53     1.51     1.99 <
      3734    1   4   2  18     0.07    -2.03     2.03 <
      3735    1   5   2  18    78.60    92.04     4.46 o
      3736    1   6   2  18     9.35     7.80     3.10 <
      3737    1  -4   3  18     3.13     4.47     2.13 <
      3738    1  -2   3  18     3.75     3.05     2.61 <
      3739    1   0   3  18     2.57     3.73     1.87 <
      3740    1   2   3  18     0.12     0.77     1.40 <
      3741    1   3   3  18    14.34    15.71     2.70 o
      3742    1   4   3  18    17.61    22.52     2.35 o
      3743    1   5   3  18    18.51    15.87     2.20 o
      3744    1   6   3  18     2.96     4.18     2.60 <
      3745    1  -3   4  18    41.35    36.81     4.26 o
      3746    1  -2   4  18   128.85   133.06     6.74 o
      3747    1  -1   4  18    75.97    90.35     5.32 o
      3748    1   0   4  18     1.27     2.70     1.35 <
      3749    1   1   4  18     0.26     0.84     2.12 <
      3750    1   2   4  18     4.33     4.35     2.04 <
      3751    1   3   4  18     1.19     0.14     1.87 <
      3752    1   4   4  18    43.07    54.29     3.21 o
      3753    1  -3   5  18     0.15     4.52     2.78 <
      3754    1  -2   5  18    25.75    30.97     3.87 o
      3755    1  -1   5  18     8.82    10.11     2.65 o
      3756    1   0   5  18    13.97    17.37     1.88 o
      3757    1   1   5  18     0.66     0.54     1.90 <
      3758    1   2   5  18    26.31    36.84     3.62 o
      3759    1   3   5  18    21.36    23.13     2.35 o
      3760    1   4   5  18    22.95    18.69     2.29 o
      3761    1   5   5  18     1.05     0.77     2.28 <
      3762    1  -1   6  18     3.41     6.42     2.40 <
      3763    1   0   6  18     0.08    -1.76     1.76 <
      3764    1   1   6  18     7.69     4.81     2.18 <
      3765    1   2   6  18     2.40     3.27     2.16 <
      3766    1   3   6  18    12.11     8.98     2.99 o
      3767    1   4   6  18    10.21     5.10     2.49 <
      3768    1   5   6  18     4.48     5.67     2.58 <
      3769    1   1   7  18    51.64    59.87     4.55 o
      3770    1   3   7  18     0.56    -0.06     1.40 <
      3771    1   1   8  18     0.01     2.20     2.27 <
      3772    1   2   8  18     2.40     0.30     2.28 <
      3773    1  -1  -6  19    52.47    46.30     5.00 o
      3774    1   0  -6  19    95.06   113.26     4.85 o
      3775    1   1  -6  19     3.58     8.86     2.79 o
      3776    1  -2  -5  19    27.17    22.21     3.52 o
      3777    1  -1  -5  19    12.25    18.67     3.42 o
      3778    1   0  -5  19    19.90    22.64     2.56 o
      3779    1   1  -5  19    15.27    17.71     3.17 o
      3780    1   2  -5  19    16.08    21.71     3.35 o
      3781    1   3  -5  19    10.33    17.35     3.14 o
      3782    1  -3  -4  19    13.51    17.80     3.06 o
      3783    1  -2  -4  19    27.39    22.35     3.41 o
      3784    1  -1  -4  19   194.55   208.63     6.96 o
      3785    1   0  -4  19    51.01    53.08     2.91 o
      3786    1   1  -4  19    14.18    15.91     2.99 o
      3787    1   2  -4  19    71.57    79.60     5.23 o
      3788    1   3  -4  19    67.55    64.43     4.77 o
      3789    1  -3  -3  19     7.18     2.38     1.78 <
      3790    1  -2  -3  19     5.82     4.67     1.33 o
      3791    1   0  -3  19    49.75    59.18     3.80 o
      3792    1   2  -3  19    43.06    51.50     4.21 o
      3793    1   4  -3  19     2.11     4.06     2.10 <
      3794    1  -4  -2  19     7.40     6.17     1.81 o
      3795    1  -3  -2  19     0.79     0.88     1.45 <
      3796    1  -2  -2  19   103.14   107.82     3.88 o
      3797    1  -1  -2  19    99.31    95.60     3.95 o
      3798    1   0  -2  19    40.82    39.34     3.85 o
      3799    1   1  -2  19    24.96    27.11     3.36 o
      3800    1   2  -2  19    65.75    75.03     4.84 o
      3801    1   3  -2  19     3.51     2.98     2.04 <
      3802    1   4  -2  19     1.23    -2.45     2.72 <
      3803    1   5  -2  19     2.95    -1.59     3.11 <
      3804    1  -4  -1  19     0.54     2.09     1.48 <
      3805    1  -3  -1  19    16.51    15.96     2.08 o
      3806    1  -2  -1  19     1.17     3.97     1.14 o
      3807    1  -1  -1  19     8.27    10.07     1.38 o
      3808    1   0  -1  19    26.23    28.61     3.78 o
      3809    1   1  -1  19    31.52    34.24     3.62 o
      3810    1   2  -1  19    78.02    93.46     5.24 o
      3811    1   3  -1  19    23.24    28.83     2.35 o
      3812    1   4  -1  19     1.36     1.38     3.01 <
      3813    1   5  -1  19    25.70    28.81     2.78 o
      3814    1  -3   0  19    14.21    13.02     2.22 o
      3815    1  -1   0  19    39.93    36.85     3.08 o
      3816    1   1   0  19    49.61    54.67     4.06 o
      3817    1   3   0  19     0.14     1.51     1.83 <
      3818    1   5   0  19     1.86     2.29     2.67 <
      3819    1  -4   1  19    17.90    14.78     2.35 o
      3820    1  -3   1  19     3.03     1.13     1.10 <
      3821    1  -2   1  19     1.41     2.58     1.76 <
      3822    1  -1   1  19     3.49     7.03     2.55 <
      3823    1   0   1  19    30.40    35.20     3.58 o
      3824    1   1   1  19    58.12    80.02     4.73 o
      3825    1   2   1  19    20.33    26.41     2.11 o
      3826    1   3   1  19     1.18    -1.95     1.95 <
      3827    1   4   1  19    40.49    48.70     4.37 o
      3828    1   5   1  19     9.18     5.71     2.76 <
      3829    1  -3   2  19     0.77     0.18     1.81 <
      3830    1  -2   2  19     0.64     1.52     2.36 <
      3831    1  -1   2  19     0.27     1.68     2.40 <
      3832    1   0   2  19    38.36    43.30     3.79 o
      3833    1   1   2  19    37.07    42.04     5.03 o
      3834    1   2   2  19     0.52     1.27     1.34 <
      3835    1   3   2  19    16.57    17.81     2.95 o
      3836    1   4   2  19     3.64     0.71     2.28 <
      3837    1   5   2  19     6.36     5.96     2.71 <
      3838    1  -2   3  19     1.32     0.66     2.50 <
      3839    1   0   3  19    53.83    66.21     4.40 o
      3840    1   2   3  19     0.12     0.29     1.96 <
      3841    1   3   3  19    26.59    33.89     3.58 o
      3842    1   4   3  19     2.45     1.03     2.05 <
      3843    1   5   3  19     4.47     7.08     2.26 o
      3844    1  -3   4  19     6.16     5.98     2.85 <
      3845    1  -2   4  19    20.97    27.94     3.71 o
      3846    1  -1   4  19     1.41     2.50     2.43 <
      3847    1   0   4  19    96.03   106.08     3.77 o
      3848    1   1   4  19     9.46    13.35     1.75 o
      3849    1   2   4  19    35.27    45.64     3.81 o
      3850    1   3   4  19    24.50    24.07     3.22 o
      3851    1   4   4  19    13.32    15.97     2.42 o
      3852    1  -2   5  19    40.25    39.29     4.17 o
      3853    1  -1   5  19    41.28    46.64     4.13 o
      3854    1   0   5  19     0.00    -0.36     1.47 <
      3855    1   1   5  19     0.46     0.58     1.99 <
      3856    1   2   5  19    18.34    19.91     2.99 o
      3857    1   3   5  19     2.32    -0.11     1.96 <
      3858    1   4   5  19    30.62    33.34     3.01 o
      3859    1  -1   6  19    45.29    55.62     4.31 o
      3860    1   0   6  19    31.67    34.59     3.49 o
      3861    1   1   6  19    85.85   102.37     5.62 o
      3862    1   2   6  19    87.36    92.00     5.40 o
      3863    1   3   6  19    23.69    30.63     3.65 o
      3864    1   4   6  19     5.87     2.44     2.33 <
      3865    1   1   7  19     0.00     3.70     2.28 <
      3866    1   3   7  19    16.57    16.91     3.09 o
      3867    1  -1  -5  20     0.63    -0.20     2.03 <
      3868    1   0  -5  20     0.02     7.22     2.75 <
      3869    1   1  -5  20    10.11    13.84     3.11 o
      3870    1  -2  -4  20     0.04     0.11     2.04 <
      3871    1  -1  -4  20     0.01     1.68     2.08 <
      3872    1   0  -4  20     9.15    11.60     2.85 o
      3873    1   1  -4  20     0.01     0.40     2.30 <
      3874    1   2  -4  20    10.05    14.15     3.01 o
      3875    1   3  -4  20    24.09    29.18     3.67 o
      3876    1  -3  -3  20     7.07     3.44     1.76 <
      3877    1  -2  -3  20     0.00     0.14     1.48 <
      3878    1   0  -3  20     2.34     4.64     2.33 <
      3879    1   2  -3  20    65.35    75.02     5.08 o
      3880    1  -3  -2  20    13.00    16.17     2.39 o
      3881    1  -2  -2  20     2.98     0.95     1.24 <
      3882    1  -1  -2  20     6.21     8.63     1.47 o
      3883    1   0  -2  20     4.21     7.94     3.27 <
      3884    1   1  -2  20     4.09     5.50     2.38 <
      3885    1   2  -2  20    18.06    18.94     3.07 o
      3886    1   3  -2  20    54.78    68.12     4.71 o
      3887    1  -3  -1  20     0.02    -0.25     1.53 <
      3888    1  -2  -1  20     6.99     4.69     1.57 <
      3889    1  -1  -1  20     3.86     4.60     1.81 <
      3890    1   0  -1  20    59.40    59.56     4.65 o
      3891    1   1  -1  20   128.56   135.57     6.68 o
      3892    1   2  -1  20     0.00    -0.47     1.96 <
      3893    1   3  -1  20    16.71    20.12     2.89 o
      3894    1   4  -1  20     1.22    -0.46     2.90 <
      3895    1  -3   0  20     0.21     0.55     1.31 <
      3896    1  -1   0  20    37.39    47.25     3.44 o
      3897    1   1   0  20    12.11     8.40     2.54 o
      3898    1   3   0  20     4.73     8.65     1.82 o
      3899    1   5   0  20    65.78    59.82     5.19 o
      3900    1  -3   1  20     4.86     4.67     2.02 <
      3901    1  -2   1  20     1.31     0.60     1.77 <
      3902    1  -1   1  20    54.88    61.30     4.56 o
      3903    1   0   1  20   183.07   192.27     8.09 o
      3904    1   1   1  20     0.88     0.11     1.99 <
      3905    1   2   1  20    61.05    70.82     3.17 o
      3906    1   3   1  20     0.01     2.40     2.39 <
      3907    1   4   1  20     0.06    -1.96     2.53 <
      3908    1   5   1  20     0.00    -2.43     2.43 <
      3909    1  -3   2  20     0.05     0.04     2.64 <
      3910    1  -2   2  20    26.49    29.79     3.87 o
      3911    1  -1   2  20     5.25     0.38     2.42 <
      3912    1   0   2  20     0.01    -2.01     2.01 <
      3913    1   1   2  20    46.30    48.61     3.90 o
      3914    1   2   2  20     7.77    10.08     1.72 o
      3915    1   3   2  20   108.32   113.54     5.97 o
      3916    1   4   2  20   141.15   154.61     7.40 o
      3917    1   5   2  20     5.25     3.27     2.69 <
      3918    1  -2   3  20    18.82    22.40     3.56 o
      3919    1   0   3  20     3.76     1.41     2.31 <
      3920    1   2   3  20     1.19    -2.04     2.04 <
      3921    1   3   3  20    13.67    15.70     2.97 o
      3922    1   4   3  20     2.01     0.76     2.32 <
      3923    1  -2   4  20     0.13    -0.30     2.49 <
      3924    1  -1   4  20     0.57     1.10     2.43 <
      3925    1   0   4  20     0.06     2.46     2.23 <
      3926    1   1   4  20     0.62     1.55     2.13 <
      3927    1   2   4  20   149.23   163.76     7.41 o
      3928    1   3   4  20   250.33   281.00    10.79 o
      3929    1   4   4  20     2.47     0.71     2.31 <
      3930    1  -1   5  20    17.23    16.06     3.10 o
      3931    1   0   5  20    21.35    31.78     3.39 o
      3932    1   1   5  20    17.72    10.59     2.65 o
      3933    1   2   5  20   103.82   115.56     6.10 o
      3934    1   3   5  20     1.94     1.47     2.28 <
      3935    1   4   5  20     2.48     2.58     2.42 <
      3936    1   0   6  20    35.32    32.53     3.45 o
      3937    1   1   6  20    62.77    71.82     4.90 o
      3938    1   2   6  20   253.21   275.79    10.73 o
      3939    1   3   6  20     8.59     7.41     2.65 <
      3940    1  -1  -4  21     0.09     1.12     2.74 <
      3941    1   0  -4  21     3.85     6.07     2.74 <
      3942    1   1  -4  21    18.38    19.31     3.36 o
      3943    1  -2  -3  21     8.84    10.02     2.16 o
      3944    1   0  -3  21     0.00     2.61     2.40 <
      3945    1   2  -3  21    75.10    86.74     5.53 o
      3946    1  -2  -2  21     0.12     1.43     1.63 <
      3947    1  -1  -2  21     4.74     5.57     1.96 <
      3948    1   0  -2  21    30.62    31.59     3.84 o
      3949    1   1  -2  21     8.14    12.29     2.95 o
      3950    1   2  -2  21     0.52     1.99     2.31 <
      3951    1   3  -2  21    11.02    13.02     2.79 o
      3952    1  -2  -1  21     4.44     7.59     1.99 o
      3953    1  -1  -1  21     9.38     9.74     2.17 o
      3954    1   0  -1  21    18.03    27.33     3.60 o
      3955    1   1  -1  21    68.77    82.17     5.20 o
      3956    1   2  -1  21    20.61    25.98     3.42 o
      3957    1   3  -1  21     0.78     2.92     2.17 <
      3958    1   4  -1  21     8.03     4.08     3.11 <
      3959    1  -1   0  21     2.19     0.35     2.37 <
      3960    1   1   0  21     0.00    -1.95     1.95 <
      3961    1   3   0  21    36.35    42.81     4.43 o
      3962    1  -2   1  21     2.59     2.51     2.66 <
      3963    1  -1   1  21     1.21     5.57     2.55 <
      3964    1   0   1  21    19.30    26.34     3.48 o
      3965    1   1   1  21    20.88    14.91     2.84 o
      3966    1   2   1  21    26.14    34.30     3.52 o
      3967    1   3   1  21    69.98    66.80     4.89 o
      3968    1   4   1  21   103.66   108.34     6.31 o
      3969    1  -2   2  21     5.21     7.10     2.75 <
      3970    1  -1   2  21     8.67    10.09     2.81 o
      3971    1   0   2  21     4.97     5.21     2.57 <
      3972    1   1   2  21    42.55    45.84     3.94 o
      3973    1   2   2  21    84.64    95.88     5.76 o
      3974    1   3   2  21   130.96   134.03     6.66 o
      3975    1   4   2  21   137.94   154.52     7.59 o
      3976    1  -2   3  21     1.02     5.29     2.65 <
      3977    1   0   3  21    21.82    24.74     3.32 o
      3978    1   2   3  21   171.69   176.93     7.72 o
      3979    1   3   3  21   243.53   258.56    10.23 o
      3980    1   4   3  21     0.94    -2.28     2.28 <
      3981    1  -1   4  21    16.82    15.53     3.14 o
      3982    1   0   4  21     2.18     7.15     2.47 <
      3983    1   1   4  21    68.15    73.11     4.67 o
      3984    1   2   4  21    44.57    51.98     4.23 o
      3985    1   3   4  21    65.86    73.39     5.17 o
      3986    1   0   5  21    41.56    52.74     4.03 o
      3987    1   1   5  21   144.07   167.11     7.49 o
      3988    1   2   5  21   233.91   245.18     9.83 o
      3989    1   3   5  21    19.36    14.42     3.14 o
      3990    1  -1  -2  22    13.10    17.21     2.59 o
      3991    1   0  -2  22    15.61    20.57     3.42 o
      3992    1   1  -2  22     0.03     5.35     2.42 <
      3993    1   2  -2  22     0.22     5.81     2.61 <
      3994    1  -1  -1  22     0.37     6.11     2.57 <
      3995    1   0  -1  22     0.00     2.42     2.41 <
      3996    1   1  -1  22     0.00    -0.04     2.18 <
      3997    1   2  -1  22     0.00     4.20     2.41 <
      3998    1  -1   0  22    22.52    30.70     3.87 o
      3999    1   1   0  22    11.07     8.92     2.62 o
      4000    1  -1   1  22     2.21     0.82     2.48 <
      4001    1   0   1  22     0.05     1.18     2.37 <
      4002    1   1   1  22     0.07     4.93     2.46 <
      4003    1   2   1  22    46.97    54.85     4.25 o
      4004    1   3   1  22   141.89   146.76     7.01 o
      4005    1  -1   2  22     0.01     6.73     2.64 <
      4006    1   0   2  22    14.55    14.71     2.99 o
      4007    1   1   2  22    78.43    99.00     5.60 o
      4008    1   3   2  22    24.60    24.50     3.61 o
      4009    1   0   3  22     2.67     7.63     2.66 <
      4010    1   2   3  22    37.50    37.51     3.88 o
      4011    1   3   3  22    76.76    91.04     5.64 o
      4012    1   2   4  22    27.47    30.96     3.76 o
      4013    1   1   1  23     0.00     2.07     2.20 <
      4014    2  -6   0  -3    43.13    41.55     2.05 o
      4014    1   6   0   0    43.13    41.55     2.05 o
      4015    2  -8   0  -4     6.59     6.52     1.88 o
      4015    1   8   0   0     6.59     6.52     1.88 o
      4016    2  -6  -1  -3   160.48   165.28     4.41 o
      4016    1   6   1   0   160.48   165.28     4.41 o
      4017    2  -8  -1  -4    20.83    15.58     2.33 o
      4017    1   8   1   0    20.83    15.58     2.33 o
      4018    2   7  -3   3     8.93     7.92     1.67 o
      4018    1  -7   3   0     8.93     7.92     1.67 o
      4019    2   5  -3   2     0.88     1.01     0.73 <
      4019    1  -5   3   0     0.88     1.01     0.73 <
      4020    2   3  -3   1    21.95    23.47     0.85 o
      4020    1  -3   3   0    21.95    23.47     0.85 o
      4021    2   1  -3   0    72.86    78.68     1.33 o
      4021    1  -1   3   0    72.86    78.68     1.33 o
      4022    2  -1  -3  -1  1385.24  1408.59    19.39 o
      4022    1   1   3   0  1385.24  1408.59    19.39 o
      4023    2  -5  -3  -3   430.87   423.20     7.18 o
      4023    1   5   3   0   430.87   423.20     7.18 o
      4024    2  -5  -4  -3    84.42    78.51     2.80 o
      4024    1   5   4   0    84.42    78.51     2.80 o
      4025    2  -7  -4  -4    10.69    13.88     1.11 o
      4025    1   7   4   0    10.69    13.88     1.11 o
      4026    2   6  -6   2     0.82    -1.36     3.01 <
      4026    1  -6   6   0     0.82    -1.36     3.01 <
      4027    2   4  -6   1    17.64    16.62     1.67 o
      4027    1  -4   6   0    17.64    16.62     1.67 o
      4028    2   2  -6   0    10.34    12.76     1.05 o
      4028    1  -2   6   0    10.34    12.76     1.05 o
      4029    2   0  -6  -1    14.35    15.57     1.02 o
      4029    1   0   6   0    14.35    15.57     1.02 o
      4030    2   2  -7   0   214.03   223.63     4.15 o
      4030    1  -2   7   0   214.03   223.63     4.15 o
      4031    2   0  -7  -1   121.55   121.75     3.04 o
      4031    1   0   7   0   121.55   121.75     3.04 o
      4032    2  -2  -7  -2     5.13     5.66     0.83 o
      4032    1   2   7   0     5.13     5.66     0.83 o
      4033    2  -4  -7  -3    11.19     9.43     1.27 o
      4033    1   4   7   0    11.19     9.43     1.27 o
      4034    2   3  -9   0    53.52    50.51     3.95 o
      4034    1  -3   9   0    53.52    50.51     3.95 o
      4035    2   3 -10   0     0.06     1.37     1.99 <
      4035    1  -3  10   0     0.06     1.37     1.99 <
      4036    2   1 -10  -1   200.57   193.18     5.05 o
      4036    1  -1  10   0   200.57   193.18     5.05 o
      4037    2  -1 -10  -2    11.77    11.19     1.68 o
      4037    1   1  10   0    11.77    11.19     1.68 o
      4038    2  -3 -10  -3    19.84    21.26     1.84 o
      4038    1   3  10   0    19.84    21.26     1.84 o
      4039    2  -5 -10  -4     0.40     2.13     1.26 <
      4039    1   5  10   0     0.40     2.13     1.26 <
      4040    2   5  10   5    31.92    33.12     2.53 o
      4040    1  -5 -10   1    31.92    33.12     2.53 o
      4041    2   3  10   4     8.84    11.12     1.41 o
      4041    1  -3 -10   1     8.84    11.12     1.41 o
      4042    2   1  10   3     0.46    -0.29     1.00 <
      4042    1  -1 -10   1     0.46    -0.29     1.00 <
      4043    2  -1  10   2     2.37     1.13     1.19 <
      4043    1   1 -10   1     2.37     1.13     1.19 <
      4044    2  -3  10   1     7.76     2.66     2.15 <
      4044    1   3 -10   1     7.76     2.66     2.15 <
      4045    2  -3   9   1    27.34    31.50     3.48 o
      4045    1   3  -9   1    27.34    31.50     3.48 o
      4046    2   4   7   4    14.86    13.56     0.93 o
      4046    1  -4  -7   1    14.86    13.56     0.93 o
      4047    2   2   7   3     0.43    -0.51     0.51 <
      4047    1  -2  -7   1     0.43    -0.51     0.51 <
      4048    2   0   7   2    21.00    24.98     2.01 o
      4048    1   0  -7   1    21.00    24.98     2.01 o
      4049    2  -2   7   1    57.89    58.84     2.31 o
      4049    1   2  -7   1    57.89    58.84     2.31 o
      4050    2   0   6   2    18.51    20.08     1.16 o
      4050    1   0  -6   1    18.51    20.08     1.16 o
      4051    2  -2   6   1   713.61   721.50    10.82 o
      4051    1   2  -6   1   713.61   721.50    10.82 o
      4052    2  -4   6   0     6.36     2.61     1.19 <
      4052    1   4  -6   1     6.36     2.61     1.19 <
      4053    2  -6   6  -1     2.57     0.08     2.89 <
      4053    1   6  -6   1     2.57     0.08     2.89 <
      4054    2   7   4   5    83.55    87.14     3.27 o
      4054    1  -7  -4   1    83.55    87.14     3.27 o
      4055    2   5   3   4   372.80   341.82     7.07 o
      4055    1  -5  -3   1   372.80   341.82     7.07 o
      4056    2   1   3   2   656.10   629.31     8.81 o
      4056    1  -1  -3   1   656.10   629.31     8.81 o
      4057    2  -1   3   1    57.37    59.98     1.24 o
      4057    1   1  -3   1    57.37    59.98     1.24 o
      4058    2  -3   3   0   686.97   685.00     8.29 o
      4058    1   3  -3   1   686.97   685.00     8.29 o
      4059    2  -5   3  -1    42.52    40.46     3.29 o
      4059    1   5  -3   1    42.52    40.46     3.29 o
      4060    2  -7   3  -2    21.44    20.43     1.90 o
      4060    1   7  -3   1    21.44    20.43     1.90 o
      4061    2   8   1   5     1.38     0.58     1.33 <
      4061    1  -8  -1   1     1.38     0.58     1.33 <
      4062    2   6   1   4   441.31   413.33     9.20 o
      4062    1  -6  -1   1   441.31   413.33     9.20 o
      4063    2   8   0   5     5.23     2.02     1.68 <
      4063    1  -8   0   1     5.23     2.02     1.68 <
      4064    2   6   0   4   141.80   143.06     4.18 o
      4064    1  -6   0   1   141.80   143.06     4.18 o
      4065    2   4   0   3     2.37    -0.11     0.24 <
      4065    1  -4   0   1     2.37    -0.11     0.24 <
      4066    2   2   0   2    45.60    48.96     1.37 o
      4066    1  -2   0   1    45.60    48.96     1.37 o
      4067    2   0   0   1  1139.91  1128.16    32.18 o
      4067    1   0   0   1  1139.91  1128.16    32.18 o
      4068    2  -4   0  -1   208.29   208.34    14.26 o
      4068    1   4   0   1   208.29   208.34    14.26 o
      4069    2  -6   0  -2    12.48    11.88     1.27 o
      4069    1   6   0   1    12.48    11.88     1.27 o
      4070    2  -8   0  -3     0.97    -0.54     1.35 <
      4070    1   8   0   1     0.97    -0.54     1.35 <
      4071    2  -6  -1  -2     1.96     1.94     0.74 <
      4071    1   6   1   1     1.96     1.94     0.74 <
      4072    2  -8  -1  -3     0.01     0.21     1.26 <
      4072    1   8   1   1     0.01     0.21     1.26 <
      4073    2   7  -3   4     3.39     2.31     1.50 <
      4073    1  -7   3   1     3.39     2.31     1.50 <
      4074    2   5  -3   3    27.54    29.38     1.79 o
      4074    1  -5   3   1    27.54    29.38     1.79 o
      4075    2   3  -3   2    32.10    29.65     0.95 o
      4075    1  -3   3   1    32.10    29.65     0.95 o
      4076    2   1  -3   1    74.53    89.62     1.58 o
      4076    1  -1   3   1    74.53    89.62     1.58 o
      4077    2  -1  -3   0   456.70   469.51     7.72 o
      4077    1   1   3   1   456.70   469.51     7.72 o
      4078    2  -3  -3  -1   321.95   391.24     7.97 o
      4078    1   3   3   1   321.95   391.24     7.97 o
      4079    2  -5  -3  -2   109.00   115.46     2.88 o
      4079    1   5   3   1   109.00   115.46     2.88 o
      4080    2  -3  -4  -1    67.71    76.39     1.59 o
      4080    1   3   4   1    67.71    76.39     1.59 o
      4081    2  -5  -4  -2    37.60    42.21     3.30 o
      4081    1   5   4   1    37.60    42.21     3.30 o
      4082    2  -7  -4  -3    51.45    51.83     2.79 o
      4082    1   7   4   1    51.45    51.83     2.79 o
      4083    2   6  -6   3    11.22    13.43     3.55 o
      4083    1  -6   6   1    11.22    13.43     3.55 o
      4084    2   4  -6   2    64.61    64.47     2.70 o
      4084    1  -4   6   1    64.61    64.47     2.70 o
      4085    2   2  -6   1   140.92   142.00     2.98 o
      4085    1  -2   6   1   140.92   142.00     2.98 o
      4086    2   0  -6   0    52.73    64.44     1.91 o
      4086    1   0   6   1    52.73    64.44     1.91 o
      4087    2   2  -7   1    16.68    18.51     1.20 o
      4087    1  -2   7   1    16.68    18.51     1.20 o
      4088    2   0  -7   0    24.52    26.13     1.46 o
      4088    1   0   7   1    24.52    26.13     1.46 o
      4089    2  -2  -7  -1    12.59    15.82     1.51 o
      4089    1   2   7   1    12.59    15.82     1.51 o
      4090    2  -4  -7  -2    76.58    70.99     2.43 o
      4090    1   4   7   1    76.58    70.99     2.43 o
      4091    2  -6  -7  -3     6.58     9.30     1.14 o
      4091    1   6   7   1     6.58     9.30     1.14 o
      4092    2   3  -9   1    35.65    38.14     3.69 o
      4092    1  -3   9   1    35.65    38.14     3.69 o
      4093    2   3 -10   1     0.59     0.48     1.94 <
      4093    1  -3  10   1     0.59     0.48     1.94 <
      4094    2   1 -10   0    46.32    46.42     2.48 o
      4094    1  -1  10   1    46.32    46.42     2.48 o
      4095    2  -1 -10  -1     9.23     7.53     1.49 o
      4095    1   1  10   1     9.23     7.53     1.49 o
      4096    2  -3 -10  -2    22.78    24.40     1.96 o
      4096    1   3  10   1    22.78    24.40     1.96 o
      4097    2  -5 -10  -3    92.61   102.39     4.68 o
      4097    1   5  10   1    92.61   102.39     4.68 o
      4098    2   5  10   6     0.05     0.60     1.24 <
      4098    1  -5 -10   2     0.05     0.60     1.24 <
      4099    2   3  10   5     4.57     3.67     1.09 o
      4099    1  -3 -10   2     4.57     3.67     1.09 o
      4100    2   1  10   4    42.15    33.84     2.56 o
      4100    1  -1 -10   2    42.15    33.84     2.56 o
      4101    2  -1  10   3    21.30    18.06     1.72 o
      4101    1   1 -10   2    21.30    18.06     1.72 o
      4102    2  -3  10   2     3.88     2.02     2.05 <
      4102    1   3 -10   2     3.88     2.02     2.05 <
      4103    2  -3   9   2     0.42    -0.15     1.67 <
      4103    1   3  -9   2     0.42    -0.15     1.67 <
      4104    2   4   7   5     0.12    -0.12     0.42 <
      4104    1  -4  -7   2     0.12    -0.12     0.42 <
      4105    2   2   7   4    32.38    28.95     1.60 o
      4105    1  -2  -7   2    32.38    28.95     1.60 o
      4106    2   0   7   3    89.11    83.97     3.39 o
      4106    1   0  -7   2    89.11    83.97     3.39 o
      4107    2  -2   7   2     0.24     0.58     0.75 <
      4107    1   2  -7   2     0.24     0.58     0.75 <
      4108    2   0   6   3     0.44     0.50     0.50 <
      4108    1   0  -6   2     0.44     0.50     0.50 <
      4109    2  -2   6   2    31.59    32.94     1.70 o
      4109    1   2  -6   2    31.59    32.94     1.70 o
      4110    2  -4   6   1    11.20    11.57     1.55 o
      4110    1   4  -6   2    11.20    11.57     1.55 o
      4111    2  -6   6   0     0.52    -2.54     2.94 <
      4111    1   6  -6   2     0.52    -2.54     2.94 <
      4112    2   7   4   6    78.90    95.76     2.77 o
      4112    1  -7  -4   2    78.90    95.76     2.77 o
      4113    2   5   3   5   102.01   110.83     2.68 o
      4113    1  -5  -3   2   102.01   110.83     2.68 o
      4114    2   1   3   3     6.01     8.12     0.42 o
      4114    1  -1  -3   2     6.01     8.12     0.42 o
      4115    2  -1   3   2   979.31  1025.14    14.51 o
      4115    1   1  -3   2   979.31  1025.14    14.51 o
      4116    2  -3   3   1    58.82    59.25     1.33 o
      4116    1   3  -3   2    58.82    59.25     1.33 o
      4117    2  -5   3   0   181.75   183.00     3.78 o
      4117    1   5  -3   2   181.75   183.00     3.78 o
      4118    2  -7   3  -1     1.17     0.15     1.08 <
      4118    1   7  -3   2     1.17     0.15     1.08 <
      4119    2   8   1   6    12.92    11.78     2.18 o
      4119    1  -8  -1   2    12.92    11.78     2.18 o
      4120    2   6   1   5    72.41    71.08     2.54 o
      4120    1  -6  -1   2    72.41    71.08     2.54 o
      4121    2   8   0   6     0.22     0.46     1.52 <
      4121    1  -8   0   2     0.22     0.46     1.52 <
      4122    2   6   0   5    21.80    21.56     1.65 o
      4122    1  -6   0   2    21.80    21.56     1.65 o
      4123    2   4   0   4     1.74    -0.25     0.25 <
      4123    1  -4   0   2     1.74    -0.25     0.25 <
      4124    2   2   0   3   176.95   170.06     3.71 o
      4124    1  -2   0   2   176.95   170.06     3.71 o
      4125    2   0   0   2  3004.55  2907.85    46.35 o
      4125    1   0   0   2  3004.55  2907.85    46.35 o
      4126    2  -2   0   1    13.69    10.31     0.76 o
      4126    1   2   0   2    13.69    10.31     0.76 o
      4127    2  -4   0   0  1190.08  1238.21    20.17 o
      4127    1   4   0   2  1190.08  1238.21    20.17 o
      4128    2  -6   0  -1     0.35     0.35     0.55 <
      4128    1   6   0   2     0.35     0.35     0.55 <
      4129    2  -8   0  -2     0.00    -0.49     1.45 <
      4129    1   8   0   2     0.00    -0.49     1.45 <
      4130    2  -6  -1  -1   209.32   206.39     5.29 o
      4130    1   6   1   2   209.32   206.39     5.29 o
      4131    2  -8  -1  -2     1.02     1.47     0.97 <
      4131    1   8   1   2     1.02     1.47     0.97 <
      4132    2   7  -3   5   817.66   803.83    18.14 o
      4132    1  -7   3   2   817.66   803.83    18.14 o
      4133    2   5  -3   4    74.35    75.67     2.57 o
      4133    1  -5   3   2    74.35    75.67     2.57 o
      4134    2   3  -3   3     0.95     1.90     0.43 o
      4134    1  -3   3   2     0.95     1.90     0.43 o
      4135    2   1  -3   2     4.60     2.96     0.35 o
      4135    1  -1   3   2     4.60     2.96     0.35 o
      4136    2  -3  -3   0     0.05     0.44     0.16 <
      4136    1   3   3   2     0.05     0.44     0.16 <
      4137    2  -5  -3  -1   250.00   239.03     5.34 o
      4137    1   5   3   2   250.00   239.03     5.34 o
      4138    2  -3  -4   0   305.70   316.66     4.12 o
      4138    1   3   4   2   305.70   316.66     4.12 o
      4139    2  -5  -4  -1   160.01   135.22     5.86 o
      4139    1   5   4   2   160.01   135.22     5.86 o
      4140    2  -7  -4  -2   114.36   118.29     3.37 o
      4140    1   7   4   2   114.36   118.29     3.37 o
      4141    2   6  -6   4     1.09    -0.25     2.80 <
      4141    1  -6   6   2     1.09    -0.25     2.80 <
      4142    2   4  -6   3    20.49    20.82     1.74 o
      4142    1  -4   6   2    20.49    20.82     1.74 o
      4143    2   2  -6   2   274.98   297.27     5.13 o
      4143    1  -2   6   2   274.98   297.27     5.13 o
      4144    2   0  -6   1    10.60    10.39     0.98 o
      4144    1   0   6   2    10.60    10.39     0.98 o
      4145    2   2  -7   2    30.77    29.81     1.91 o
      4145    1  -2   7   2    30.77    29.81     1.91 o
      4146    2   0  -7   1   124.70   120.24     3.05 o
      4146    1   0   7   2   124.70   120.24     3.05 o
      4147    2  -2  -7   0    28.41    31.14     1.85 o
      4147    1   2   7   2    28.41    31.14     1.85 o
      4148    2  -4  -7  -1   521.40   461.95    13.51 o
      4148    1   4   7   2   521.40   461.95    13.51 o
      4149    2  -6  -7  -2    53.64    57.69     1.93 o
      4149    1   6   7   2    53.64    57.69     1.93 o
      4150    2   3  -9   2     1.37     0.84     1.82 <
      4150    1  -3   9   2     1.37     0.84     1.82 <
      4151    2   3 -10   2     5.33     3.08     2.13 <
      4151    1  -3  10   2     5.33     3.08     2.13 <
      4152    2   1 -10   1    33.09    27.66     2.40 o
      4152    1  -1  10   2    33.09    27.66     2.40 o
      4153    2  -1 -10   0    24.28    24.68     2.27 o
      4153    1   1  10   2    24.28    24.68     2.27 o
      4154    2  -3 -10  -1    11.55    13.51     1.17 o
      4154    1   3  10   2    11.55    13.51     1.17 o
      4155    2  -5 -10  -2     0.77     1.82     1.30 <
      4155    1   5  10   2     0.77     1.82     1.30 <
      4156    2   5  10   7    36.25    37.08     2.70 o
      4156    1  -5 -10   3    36.25    37.08     2.70 o
      4157    2   3  10   6     0.07     0.60     0.92 <
      4157    1  -3 -10   3     0.07     0.60     0.92 <
      4158    2   1  10   5     7.35     9.48     3.57 <
      4158    1  -1 -10   3     7.35     9.48     3.57 <
      4159    2  -1  10   4    18.46    17.52     2.01 o
      4159    1   1 -10   3    18.46    17.52     2.01 o
      4160    2  -3  10   3     0.85     1.87     1.94 <
      4160    1   3 -10   3     0.85     1.87     1.94 <
      4161    2  -3   9   3     0.03     2.05     1.86 <
      4161    1   3  -9   3     0.03     2.05     1.86 <
      4162    2   4   7   6     0.63     0.47     0.45 <
      4162    1  -4  -7   3     0.63     0.47     0.45 <
      4163    2   2   7   5   638.33   656.02    13.71 o
      4163    1  -2  -7   3   638.33   656.02    13.71 o
      4164    2   0   7   4    23.92    20.86     1.70 o
      4164    1   0  -7   3    23.92    20.86     1.70 o
      4165    2  -2   7   3    11.44    13.77     1.30 o
      4165    1   2  -7   3    11.44    13.77     1.30 o
      4166    2   0   6   4     3.57     4.18     0.68 o
      4166    1   0  -6   3     3.57     4.18     0.68 o
      4167    2  -2   6   3     6.40     7.23     0.83 o
      4167    1   2  -6   3     6.40     7.23     0.83 o
      4168    2  -4   6   2    32.68    32.74     2.17 o
      4168    1   4  -6   3    32.68    32.74     2.17 o
      4169    2  -6   6   1     1.11     4.18     3.23 <
      4169    1   6  -6   3     1.11     4.18     3.23 <
      4170    2   7   4   7     1.37     0.94     0.86 <
      4170    1  -7  -4   3     1.37     0.94     0.86 <
      4171    2   5   3   6  1084.21  1064.77    17.12 o
      4171    1  -5  -3   3  1084.21  1064.77    17.12 o
      4172    2   1   3   4   154.34   199.07     3.04 o
      4172    1  -1  -3   3   154.34   199.07     3.04 o
      4173    2  -1   3   3    60.83    68.37     1.34 o
      4173    1   1  -3   3    60.83    68.37     1.34 o
      4174    2  -3   3   2    33.32    33.71     0.99 o
      4174    1   3  -3   3    33.32    33.71     0.99 o
      4175    2  -5   3   1     3.02     3.53     0.80 o
      4175    1   5  -3   3     3.02     3.53     0.80 o
      4176    2  -7   3   0     0.98     0.79     1.11 <
      4176    1   7  -3   3     0.98     0.79     1.11 <
      4177    2   8   1   7     3.54     4.12     1.65 <
      4177    1  -8  -1   3     3.54     4.12     1.65 <
      4178    2   6   1   6   473.00   467.17    10.27 o
      4178    1  -6  -1   3   473.00   467.17    10.27 o
      4179    2   8   0   7     8.15     7.87     2.04 o
      4179    1  -8   0   3     8.15     7.87     2.04 o
      4180    2   6   0   6   251.58   249.05     6.30 o
      4180    1  -6   0   3   251.58   249.05     6.30 o
      4181    2   4   0   5     4.08     0.00     0.26 <
      4181    1  -4   0   3     4.08     0.00     0.26 <
      4182    2   2   0   4     0.07     0.01     0.14 <
      4182    1  -2   0   3     0.07     0.01     0.14 <
      4183    2   0   0   3    63.84    74.78     1.18 o
      4183    1   0   0   3    63.84    74.78     1.18 o
      4184    2  -4   0   1   113.51   118.61     2.28 o
      4184    1   4   0   3   113.51   118.61     2.28 o
      4185    2  -6   0   0   122.84   120.83     3.12 o
      4185    1   6   0   3   122.84   120.83     3.12 o
      4186    2  -8   0  -1     8.40     4.22     1.77 <
      4186    1   8   0   3     8.40     4.22     1.77 <
      4187    2  -6  -1   0   148.81   141.63     3.31 o
      4187    1   6   1   3   148.81   141.63     3.31 o
      4188    2  -8  -1  -1     2.89     1.20     1.05 <
      4188    1   8   1   3     2.89     1.20     1.05 <
      4189    2   7  -3   6    53.09    51.98     3.19 o
      4189    1  -7   3   3    53.09    51.98     3.19 o
      4190    2   5  -3   5    23.40    21.03     1.53 o
      4190    1  -5   3   3    23.40    21.03     1.53 o
      4191    2   3  -3   4    16.72    15.52     0.81 o
      4191    1  -3   3   3    16.72    15.52     0.81 o
      4192    2   1  -3   3   379.80   403.09     4.92 o
      4192    1  -1   3   3   379.80   403.09     4.92 o
      4193    2  -1  -3   2    30.79    28.40     1.11 o
      4193    1   1   3   3    30.79    28.40     1.11 o
      4194    2  -3  -3   1    12.91    31.33     1.03 o
      4194    1   3   3   3    12.91    31.33     1.03 o
      4195    2  -5  -3   0   221.13   189.32     3.82 o
      4195    1   5   3   3   221.13   189.32     3.82 o
      4196    2  -3  -4   1   473.12   512.37     6.05 o
      4196    1   3   4   3   473.12   512.37     6.05 o
      4197    2  -5  -4   0     2.27     1.51     0.51 <
      4197    1   5   4   3     2.27     1.51     0.51 <
      4198    2  -7  -4  -1    28.74    30.83     1.64 o
      4198    1   7   4   3    28.74    30.83     1.64 o
      4199    2   6  -6   5    17.31    19.59     3.99 o
      4199    1  -6   6   3    17.31    19.59     3.99 o
      4200    2   4  -6   4    15.50    15.72     1.53 o
      4200    1  -4   6   3    15.50    15.72     1.53 o
      4201    2   2  -6   3    74.42    79.93     2.14 o
      4201    1  -2   6   3    74.42    79.93     2.14 o
      4202    2   0  -6   2   134.02   140.18     3.33 o
      4202    1   0   6   3   134.02   140.18     3.33 o
      4203    2   2  -7   3    20.33    19.88     1.62 o
      4203    1  -2   7   3    20.33    19.88     1.62 o
      4204    2   0  -7   2   322.21   341.13     6.60 o
      4204    1   0   7   3   322.21   341.13     6.60 o
      4205    2  -2  -7   1     0.02     0.11     0.59 <
      4205    1   2   7   3     0.02     0.11     0.59 <
      4206    2  -4  -7   0   337.58   303.33     6.84 o
      4206    1   4   7   3   337.58   303.33     6.84 o
      4207    2  -6  -7  -1    28.32    28.73     1.49 o
      4207    1   6   7   3    28.32    28.73     1.49 o
      4208    2   3  -9   3     0.13    -0.90     1.75 <
      4208    1  -3   9   3     0.13    -0.90     1.75 <
      4209    2   3 -10   3     2.19     1.25     2.09 <
      4209    1  -3  10   3     2.19     1.25     2.09 <
      4210    2   1 -10   2    20.00    13.85     2.51 o
      4210    1  -1  10   3    20.00    13.85     2.51 o
      4211    2  -1 -10   1     1.44     2.45     1.37 <
      4211    1   1  10   3     1.44     2.45     1.37 <
      4212    2  -3 -10   0    11.62    10.16     2.14 o
      4212    1   3  10   3    11.62    10.16     2.14 o
      4213    2  -5 -10  -1     8.95    14.54     2.08 o
      4213    1   5  10   3     8.95    14.54     2.08 o
      4214    2   5  10   8    99.23   104.67     4.55 o
      4214    1  -5 -10   4    99.23   104.67     4.55 o
      4215    2   3  10   7     5.20     2.37     2.33 <
      4215    1  -3 -10   4     5.20     2.37     2.33 <
      4216    2   1  10   6    46.91    38.04     2.73 o
      4216    1  -1 -10   4    46.91    38.04     2.73 o
      4217    2  -1  10   5     7.40     7.63     1.39 o
      4217    1   1 -10   4     7.40     7.63     1.39 o
      4218    2  -3  10   4     4.06     5.91     2.29 <
      4218    1   3 -10   4     4.06     5.91     2.29 <
      4219    2  -3   9   4     0.47     0.55     1.75 <
      4219    1   3  -9   4     0.47     0.55     1.75 <
      4220    2   4   7   7    11.35    11.19     0.87 o
      4220    1  -4  -7   4    11.35    11.19     0.87 o
      4221    2   2   7   6   838.35   828.00    17.02 o
      4221    1  -2  -7   4   838.35   828.00    17.02 o
      4222    2   0   7   5     7.13     7.94     1.19 o
      4222    1   0  -7   4     7.13     7.94     1.19 o
      4223    2  -2   7   4     5.19     4.13     0.96 o
      4223    1   2  -7   4     5.19     4.13     0.96 o
      4224    2   0   6   5   394.66   406.64     7.42 o
      4224    1   0  -6   4   394.66   406.64     7.42 o
      4225    2  -2   6   4     3.97     3.78     0.87 o
      4225    1   2  -6   4     3.97     3.78     0.87 o
      4226    2  -4   6   3     0.72     0.78     1.21 <
      4226    1   4  -6   4     0.72     0.78     1.21 <
      4227    2  -6   6   2    17.79    19.38     3.86 o
      4227    1   6  -6   4    17.79    19.38     3.86 o
      4228    2   7   4   8     8.00     8.02     1.60 o
      4228    1  -7  -4   4     8.00     8.02     1.60 o
      4229    2   5   3   7   159.20   159.44     3.05 o
      4229    1  -5  -3   4   159.20   159.44     3.05 o
      4230    2   3   3   6    38.94    40.53     1.77 o
      4230    1  -3  -3   4    38.94    40.53     1.77 o
      4231    2   1   3   5    38.93    59.94     1.21 o
      4231    1  -1  -3   4    38.93    59.94     1.21 o
      4232    2  -1   3   4   262.69   259.46     3.38 o
      4232    1   1  -3   4   262.69   259.46     3.38 o
      4233    2  -3   3   3   234.91   244.38     3.45 o
      4233    1   3  -3   4   234.91   244.38     3.45 o
      4234    2  -5   3   2   403.52   413.64     6.98 o
      4234    1   5  -3   4   403.52   413.64     6.98 o
      4235    2  -7   3   1     0.86     1.56     0.95 <
      4235    1   7  -3   4     0.86     1.56     0.95 <
      4236    2   8   1   8    48.49    49.99     2.68 o
      4236    1  -8  -1   4    48.49    49.99     2.68 o
      4237    2   6   1   7    21.16    20.81     1.55 o
      4237    1  -6  -1   4    21.16    20.81     1.55 o
      4238    2   8   0   8    15.59    14.82     2.54 o
      4238    1  -8   0   4    15.59    14.82     2.54 o
      4239    2   6   0   7   472.93   478.15    13.33 o
      4239    1  -6   0   4   472.93   478.15    13.33 o
      4240    2   2   0   5   818.77   766.69    12.73 o
      4240    1  -2   0   4   818.77   766.69    12.73 o
      4241    2   0   0   4     0.02     1.46     0.23 o
      4241    1   0   0   4     0.02     1.46     0.23 o
      4242    2  -2   0   3     2.89     1.34     0.31 o
      4242    1   2   0   4     2.89     1.34     0.31 o
      4243    2  -4   0   2    74.69    85.11     1.84 o
      4243    1   4   0   4    74.69    85.11     1.84 o
      4244    2  -6   0   1     7.22     7.29     0.93 o
      4244    1   6   0   4     7.22     7.29     0.93 o
      4245    2  -8   0   0     0.19     2.22     1.65 <
      4245    1   8   0   4     0.19     2.22     1.65 <
      4246    2  -6  -1   1    13.16    11.70     1.02 o
      4246    1   6   1   4    13.16    11.70     1.02 o
      4247    2  -8  -1   0     5.37     5.02     1.75 <
      4247    1   8   1   4     5.37     5.02     1.75 <
      4248    2   7  -3   7    95.30    91.73     4.09 o
      4248    1  -7   3   4    95.30    91.73     4.09 o
      4249    2   5  -3   6    13.79    11.60     1.27 o
      4249    1  -5   3   4    13.79    11.60     1.27 o
      4250    2   3  -3   5   363.30   375.60     5.83 o
      4250    1  -3   3   4   363.30   375.60     5.83 o
      4251    2   1  -3   4     5.74     5.89     0.39 o
      4251    1  -1   3   4     5.74     5.89     0.39 o
      4252    2  -1  -3   3    98.16    85.03     1.45 o
      4252    1   1   3   4    98.16    85.03     1.45 o
      4253    2  -3  -3   2   313.52   342.12     4.67 o
      4253    1   3   3   4   313.52   342.12     4.67 o
      4254    2  -5  -3   1    34.44    35.94     1.25 o
      4254    1   5   3   4    34.44    35.94     1.25 o
      4255    2  -3  -4   2   104.64   118.49     2.41 o
      4255    1   3   4   4   104.64   118.49     2.41 o
      4256    2  -5  -4   1     9.36     5.33     0.55 o
      4256    1   5   4   4     9.36     5.33     0.55 o
      4257    2  -7  -4   0    41.39    40.35     1.91 o
      4257    1   7   4   4    41.39    40.35     1.91 o
      4258    2   6  -6   6    18.39    11.46     3.65 o
      4258    1  -6   6   4    18.39    11.46     3.65 o
      4259    2   4  -6   5     8.46     9.22     1.29 o
      4259    1  -4   6   4     8.46     9.22     1.29 o
      4260    2   2  -6   4    10.92    12.60     1.16 o
      4260    1  -2   6   4    10.92    12.60     1.16 o
      4261    2   0  -6   3     4.59     4.33     0.69 o
      4261    1   0   6   4     4.59     4.33     0.69 o
      4262    2   2  -7   4     3.05     1.71     0.96 <
      4262    1  -2   7   4     3.05     1.71     0.96 <
      4263    2   0  -7   3   119.95   124.69     3.16 o
      4263    1   0   7   4   119.95   124.69     3.16 o
      4264    2  -2  -7   2    26.15    28.48     1.66 o
      4264    1   2   7   4    26.15    28.48     1.66 o
      4265    2  -4  -7   1    96.94    85.11     2.51 o
      4265    1   4   7   4    96.94    85.11     2.51 o
      4266    2  -6  -7   0     5.92     6.20     0.90 o
      4266    1   6   7   4     5.92     6.20     0.90 o
      4267    2   3  -9   4    21.03    18.98     2.92 o
      4267    1  -3   9   4    21.03    18.98     2.92 o
      4268    2   3 -10   4    51.55    47.26     4.12 o
      4268    1  -3  10   4    51.55    47.26     4.12 o
      4269    2   1 -10   3    10.37    12.82     2.45 o
      4269    1  -1  10   4    10.37    12.82     2.45 o
      4270    2  -1 -10   2    29.13    29.32     2.48 o
      4270    1   1  10   4    29.13    29.32     2.48 o
      4271    2  -3 -10   1     6.37     3.12     0.87 o
      4271    1   3  10   4     6.37     3.12     0.87 o
      4272    2  -5 -10   0     0.15     0.92     1.26 <
      4272    1   5  10   4     0.15     0.92     1.26 <
      4273    2   5  10   9    16.56    15.90     2.04 o
      4273    1  -5 -10   5    16.56    15.90     2.04 o
      4274    2   3  10   8     9.51    11.13     1.48 o
      4274    1  -3 -10   5     9.51    11.13     1.48 o
      4275    2   1  10   7   135.14   131.81     4.74 o
      4275    1  -1 -10   5   135.14   131.81     4.74 o
      4276    2  -1  10   6     9.20    10.39     2.06 o
      4276    1   1 -10   5     9.20    10.39     2.06 o
      4277    2  -3  10   5    11.26     8.41     2.45 o
      4277    1   3 -10   5    11.26     8.41     2.45 o
      4278    2  -3   9   5    11.80    13.07     2.54 o
      4278    1   3  -9   5    11.80    13.07     2.54 o
      4279    2   4   7   8    27.74    26.34     1.64 o
      4279    1  -4  -7   5    27.74    26.34     1.64 o
      4280    2   2   7   7    24.43    23.89     1.74 o
      4280    1  -2  -7   5    24.43    23.89     1.74 o
      4281    2   0   7   6     0.24     0.20     0.79 <
      4281    1   0  -7   5     0.24     0.20     0.79 <
      4282    2  -2   7   5    14.28    11.73     1.27 o
      4282    1   2  -7   5    14.28    11.73     1.27 o
      4283    2   0   6   6   115.85   124.03     3.00 o
      4283    1   0  -6   5   115.85   124.03     3.00 o
      4284    2  -2   6   5     0.56     0.62     0.61 <
      4284    1   2  -6   5     0.56     0.62     0.61 <
      4285    2  -4   6   4    43.72    46.08     2.57 o
      4285    1   4  -6   5    43.72    46.08     2.57 o
      4286    2  -6   6   3    37.79    29.41     4.25 o
      4286    1   6  -6   5    37.79    29.41     4.25 o
      4287    2   7   4   9    26.13    25.96     1.43 o
      4287    1  -7  -4   5    26.13    25.96     1.43 o
      4288    2   3   4   7   305.26   275.72     5.86 o
      4288    1  -3  -4   5   305.26   275.72     5.86 o
      4289    2   5   3   8    11.59    14.61     0.80 o
      4289    1  -5  -3   5    11.59    14.61     0.80 o
      4290    2   3   3   7   372.12   374.33     7.04 o
      4290    1  -3  -3   5   372.12   374.33     7.04 o
      4291    2   1   3   6  1350.06  1501.77    23.98 o
      4291    1  -1  -3   5  1350.06  1501.77    23.98 o
      4292    2  -1   3   5   249.15   238.81     3.19 o
      4292    1   1  -3   5   249.15   238.81     3.19 o
      4293    2  -3   3   4     0.61     0.62     0.37 <
      4293    1   3  -3   5     0.61     0.62     0.37 <
      4294    2  -5   3   3     8.34     8.66     1.00 o
      4294    1   5  -3   5     8.34     8.66     1.00 o
      4295    2  -7   3   2     2.99     2.28     1.04 <
      4295    1   7  -3   5     2.99     2.28     1.04 <
      4296    2   8   1   9     1.28     0.56     1.14 <
      4296    1  -8  -1   5     1.28     0.56     1.14 <
      4297    2   6   1   8    34.25    39.51     1.62 o
      4297    1  -6  -1   5    34.25    39.51     1.62 o
      4298    2   8   0   9     0.00     0.86     1.15 <
      4298    1  -8   0   5     0.00     0.86     1.15 <
      4299    2   6   0   8    22.19    23.53     1.80 o
      4299    1  -6   0   5    22.19    23.53     1.80 o
      4300    2   4   0   7    38.48    41.31     1.69 o
      4300    1  -4   0   5    38.48    41.31     1.69 o
      4301    2   2   0   6   444.62   471.30     6.95 o
      4301    1  -2   0   5   444.62   471.30     6.95 o
      4302    2   0   0   5     5.92     7.11     0.35 o
      4302    1   0   0   5     5.92     7.11     0.35 o
      4303    2  -2   0   4   260.11   272.22     6.49 o
      4303    1   2   0   5   260.11   272.22     6.49 o
      4304    2  -4   0   3    39.21    41.89     1.27 o
      4304    1   4   0   5    39.21    41.89     1.27 o
      4305    2  -6   0   2    26.91    27.31     1.59 o
      4305    1   6   0   5    26.91    27.31     1.59 o
      4306    2  -8   0   1    19.27    11.91     2.45 o
      4306    1   8   0   5    19.27    11.91     2.45 o
      4307    2  -6  -1   2    70.07    67.89     2.16 o
      4307    1   6   1   5    70.07    67.89     2.16 o
      4308    2  -8  -1   1    18.78    16.22     2.52 o
      4308    1   8   1   5    18.78    16.22     2.52 o
      4309    2   7  -3   8    25.40    26.73     2.54 o
      4309    1  -7   3   5    25.40    26.73     2.54 o
      4310    2   5  -3   7    17.02    16.79     1.42 o
      4310    1  -5   3   5    17.02    16.79     1.42 o
      4311    2   3  -3   6    79.51    83.50     1.80 o
      4311    1  -3   3   5    79.51    83.50     1.80 o
      4312    2   1  -3   5  1625.95  1549.87    29.04 o
      4312    1  -1   3   5  1625.95  1549.87    29.04 o
      4313    2  -1  -3   4   312.75   320.93     4.89 o
      4313    1   1   3   5   312.75   320.93     4.89 o
      4314    2  -3  -3   3   448.42   489.30     8.62 o
      4314    1   3   3   5   448.42   489.30     8.62 o
      4315    2  -5  -3   2    17.32    15.20     0.92 o
      4315    1   5   3   5    17.32    15.20     0.92 o
      4316    2  -3  -4   3     1.66    -0.08     0.20 <
      4316    1   3   4   5     1.66    -0.08     0.20 <
      4317    2  -5  -4   2   154.71   121.25     3.32 o
      4317    1   5   4   5   154.71   121.25     3.32 o
      4318    2  -7  -4   1     0.00     0.17     0.82 <
      4318    1   7   4   5     0.00     0.17     0.82 <
      4319    2   6  -6   7     0.77    -3.05     3.05 <
      4319    1  -6   6   5     0.77    -3.05     3.05 <
      4320    2   4  -6   6    13.69    12.60     2.85 o
      4320    1  -4   6   5    13.69    12.60     2.85 o
      4321    2   2  -6   5   598.05   655.77    13.94 o
      4321    1  -2   6   5   598.05   655.77    13.94 o
      4322    2   0  -6   4     1.79     2.38     0.65 o
      4322    1   0   6   5     1.79     2.38     0.65 o
      4323    2   2  -7   5   100.23   100.99     3.34 o
      4323    1  -2   7   5   100.23   100.99     3.34 o
      4324    2   0  -7   4    13.67    11.83     1.11 o
      4324    1   0   7   5    13.67    11.83     1.11 o
      4325    2  -2  -7   3    24.24    30.06     2.85 o
      4325    1   2   7   5    24.24    30.06     2.85 o
      4326    2  -4  -7   2     9.54    13.58     0.94 o
      4326    1   4   7   5     9.54    13.58     0.94 o
      4327    2  -6  -7   1    12.14    12.33     2.02 o
      4327    1   6   7   5    12.14    12.33     2.02 o
      4328    2   3  -9   5    58.13    49.42     3.84 o
      4328    1  -3   9   5    58.13    49.42     3.84 o
      4329    2   3 -10   5    28.86    26.97     3.43 o
      4329    1  -3  10   5    28.86    26.97     3.43 o
      4330    2   1 -10   4    14.05    12.00     2.40 o
      4330    1  -1  10   5    14.05    12.00     2.40 o
      4331    2  -1 -10   3     0.06     1.31     1.23 <
      4331    1   1  10   5     0.06     1.31     1.23 <
      4332    2  -3 -10   2     0.05    -0.21     0.74 <
      4332    1   3  10   5     0.05    -0.21     0.74 <
      4333    2  -5 -10   1     3.06     3.19     1.09 <
      4333    1   5  10   5     3.06     3.19     1.09 <
      4334    2   5  10  10     8.71     5.35     1.54 o
      4334    1  -5 -10   6     8.71     5.35     1.54 o
      4335    2   3  10   9     0.91    -0.17     1.34 <
      4335    1  -3 -10   6     0.91    -0.17     1.34 <
      4336    2   1  10   8   359.93   342.83     9.03 o
      4336    1  -1 -10   6   359.93   342.83     9.03 o
      4337    2  -1  10   7     6.12     7.63     1.43 o
      4337    1   1 -10   6     6.12     7.63     1.43 o
      4338    2  -3  10   6    11.73     4.30     2.31 <
      4338    1   3 -10   6    11.73     4.30     2.31 <
      4339    2  -3   9   6     5.80     7.89     2.37 o
      4339    1   3  -9   6     5.80     7.89     2.37 o
      4340    2   4   7   9    51.44    54.15     1.88 o
      4340    1  -4  -7   6    51.44    54.15     1.88 o
      4341    2   2   7   8   237.81   230.52     7.61 o
      4341    1  -2  -7   6   237.81   230.52     7.61 o
      4342    2   0   7   7    68.51    64.09     3.14 o
      4342    1   0  -7   6    68.51    64.09     3.14 o
      4343    2  -2   7   6    10.42    11.62     1.30 o
      4343    1   2  -7   6    10.42    11.62     1.30 o
      4344    2   0   6   7    31.45    39.79     2.06 o
      4344    1   0  -6   6    31.45    39.79     2.06 o
      4345    2  -2   6   6   127.69   127.78     3.51 o
      4345    1   2  -6   6   127.69   127.78     3.51 o
      4346    2  -4   6   5     3.36     1.52     1.25 <
      4346    1   4  -6   6     3.36     1.52     1.25 <
      4347    2  -6   6   4     0.72    -2.92     2.92 <
      4347    1   6  -6   6     0.72    -2.92     2.92 <
      4348    2   7   4  10    23.51    26.36     1.49 o
      4348    1  -7  -4   6    23.51    26.36     1.49 o
      4349    2   5   4   9    36.59    34.72     1.47 o
      4349    1  -5  -4   6    36.59    34.72     1.47 o
      4350    2   3   4   8    50.22    44.45     1.02 o
      4350    1  -3  -4   6    50.22    44.45     1.02 o
      4351    2   5   3   9    10.39    15.55     1.00 o
      4351    1  -5  -3   6    10.39    15.55     1.00 o
      4352    2   3   3   8    32.60    30.47     0.76 o
      4352    1  -3  -3   6    32.60    30.47     0.76 o
      4353    2   1   3   7     0.03     3.07     0.48 o
      4353    1  -1  -3   6     0.03     3.07     0.48 o
      4354    2  -1   3   6     5.86     6.56     0.47 o
      4354    1   1  -3   6     5.86     6.56     0.47 o
      4355    2  -3   3   5     7.98     8.65     0.70 o
      4355    1   3  -3   6     7.98     8.65     0.70 o
      4356    2  -5   3   4    11.10    11.29     1.31 o
      4356    1   5  -3   6    11.10    11.29     1.31 o
      4357    2  -7   3   3     3.79     5.54     1.40 o
      4357    1   7  -3   6     3.79     5.54     1.40 o
      4358    2   8   1  10     9.45    14.31     3.06 o
      4358    1  -8  -1   6     9.45    14.31     3.06 o
      4359    2   6   1   9     2.86     2.36     0.92 <
      4359    1  -6  -1   6     2.86     2.36     0.92 <
      4360    2   8   0  10     1.16     0.79     1.22 <
      4360    1  -8   0   6     1.16     0.79     1.22 <
      4361    2   6   0   9     8.62     7.26     1.14 o
      4361    1  -6   0   6     8.62     7.26     1.14 o
      4362    2   4   0   8     7.42     7.93     0.78 o
      4362    1  -4   0   6     7.42     7.93     0.78 o
      4363    2   2   0   7  4171.23  4339.32    68.47 o
      4363    1  -2   0   6  4171.23  4339.32    68.47 o
      4364    2   0   0   6    49.02    75.57     1.29 o
      4364    1   0   0   6    49.02    75.57     1.29 o
      4365    2  -2   0   5   531.55   577.27     6.89 o
      4365    1   2   0   6   531.55   577.27     6.89 o
      4366    2  -4   0   4   157.33   147.26     2.82 o
      4366    1   4   0   6   157.33   147.26     2.82 o
      4367    2  -6   0   3    25.15    26.12     1.62 o
      4367    1   6   0   6    25.15    26.12     1.62 o
      4368    2  -8   0   2     0.08    -0.53     1.68 <
      4368    1   8   0   6     0.08    -0.53     1.68 <
      4369    2  -6  -1   3     3.65     2.48     0.69 o
      4369    1   6   1   6     3.65     2.48     0.69 o
      4370    2  -8  -1   2     0.08     1.64     1.03 <
      4370    1   8   1   6     0.08     1.64     1.03 <
      4371    2   7  -3   9    20.09    19.78     1.89 o
      4371    1  -7   3   6    20.09    19.78     1.89 o
      4372    2   5  -3   8    22.81    26.93     1.77 o
      4372    1  -5   3   6    22.81    26.93     1.77 o
      4373    2   3  -3   7    22.33    22.53     1.23 o
      4373    1  -3   3   6    22.33    22.53     1.23 o
      4374    2   1  -3   6   507.17   503.04     7.63 o
      4374    1  -1   3   6   507.17   503.04     7.63 o
      4375    2  -1  -3   5    24.83    26.01     1.13 o
      4375    1   1   3   6    24.83    26.01     1.13 o
      4376    2  -3  -3   4     2.22     3.18     0.49 o
      4376    1   3   3   6     2.22     3.18     0.49 o
      4377    2  -5  -3   3     0.21     1.77     0.48 o
      4377    1   5   3   6     0.21     1.77     0.48 o
      4378    2  -3  -4   4    10.51     9.88     1.33 o
      4378    1   3   4   6    10.51     9.88     1.33 o
      4379    2  -5  -4   3    38.40    40.26     1.44 o
      4379    1   5   4   6    38.40    40.26     1.44 o
      4380    2  -7  -4   2     2.86     1.94     0.61 o
      4380    1   7   4   6     2.86     1.94     0.61 o
      4381    2   6  -6   8     6.19     8.39     3.52 <
      4381    1  -6   6   6     6.19     8.39     3.52 <
      4382    2   4  -6   7    29.77    34.01     3.72 o
      4382    1  -4   6   6    29.77    34.01     3.72 o
      4383    2   2  -6   6    17.12    19.32     1.64 o
      4383    1  -2   6   6    17.12    19.32     1.64 o
      4384    2   0  -6   5     0.01     0.48     0.54 <
      4384    1   0   6   6     0.01     0.48     0.54 <
      4385    2   2  -7   6    41.03    39.85     2.28 o
      4385    1  -2   7   6    41.03    39.85     2.28 o
      4386    2   0  -7   5    81.93    83.69     3.45 o
      4386    1   0   7   6    81.93    83.69     3.45 o
      4387    2  -2  -7   4   190.40   192.87     5.18 o
      4387    1   2   7   6   190.40   192.87     5.18 o
      4388    2  -4  -7   3     5.89     5.26     0.61 o
      4388    1   4   7   6     5.89     5.26     0.61 o
      4389    2  -6  -7   2    18.87    20.75     2.44 o
      4389    1   6   7   6    18.87    20.75     2.44 o
      4390    2   3  -9   6     8.60     4.56     2.06 <
      4390    1  -3   9   6     8.60     4.56     2.06 <
      4391    2   3 -10   6    35.21    25.25     3.31 o
      4391    1  -3  10   6    35.21    25.25     3.31 o
      4392    2   1 -10   5    25.00    23.91     3.12 o
      4392    1  -1  10   6    25.00    23.91     3.12 o
      4393    2  -1 -10   4    57.39    56.32     3.11 o
      4393    1   1  10   6    57.39    56.32     3.11 o
      4394    2  -3 -10   3    44.40    41.18     1.93 o
      4394    1   3  10   6    44.40    41.18     1.93 o
      4395    2  -5 -10   2    83.47   107.31     5.38 o
      4395    1   5  10   6    83.47   107.31     5.38 o
      4396    2   3  10  10     1.60     4.39     1.71 <
      4396    1  -3 -10   7     1.60     4.39     1.71 <
      4397    2   1  10   9    24.53    24.26     2.29 o
      4397    1  -1 -10   7    24.53    24.26     2.29 o
      4398    2  -1  10   8     3.68     0.56     1.18 <
      4398    1   1 -10   7     3.68     0.56     1.18 <
      4399    2  -3  10   7    12.23    18.19     3.21 o
      4399    1   3 -10   7    12.23    18.19     3.21 o
      4400    2  -3   9   7    14.97    15.66     2.85 o
      4400    1   3  -9   7    14.97    15.66     2.85 o
      4401    2   4   7  10     3.80     3.71     0.76 o
      4401    1  -4  -7   7     3.80     3.71     0.76 o
      4402    2   2   7   9     1.11     3.78     0.85 o
      4402    1  -2  -7   7     1.11     3.78     0.85 o
      4403    2   0   7   8     8.08     8.68     1.41 o
      4403    1   0  -7   7     8.08     8.68     1.41 o
      4404    2  -2   7   7   107.07   109.87     3.32 o
      4404    1   2  -7   7   107.07   109.87     3.32 o
      4405    2   0   6   8   269.65   265.24     6.73 o
      4405    1   0  -6   7   269.65   265.24     6.73 o
      4406    2  -2   6   7     4.39     5.14     0.96 o
      4406    1   2  -6   7     4.39     5.14     0.96 o
      4407    2  -4   6   6   300.31   327.14     8.03 o
      4407    1   4  -6   7   300.31   327.14     8.03 o
      4408    2  -6   6   5     1.41     1.43     3.19 <
      4408    1   6  -6   7     1.41     1.43     3.19 <
      4409    2   7   4  11    26.49    31.73     1.69 o
      4409    1  -7  -4   7    26.49    31.73     1.69 o
      4410    2   5   4  10    39.73    44.23     1.32 o
      4410    1  -5  -4   7    39.73    44.23     1.32 o
      4411    2   3   4   9     9.65     9.30     1.27 o
      4411    1  -3  -4   7     9.65     9.30     1.27 o
      4412    2   5   3  10    18.10    19.40     1.00 o
      4412    1  -5  -3   7    18.10    19.40     1.00 o
      4413    2   3   3   9   138.05   139.20     3.51 o
      4413    1  -3  -3   7   138.05   139.20     3.51 o
      4414    2   1   3   8    10.64    11.26     0.62 o
      4414    1  -1  -3   7    10.64    11.26     0.62 o
      4415    2  -1   3   7   107.25   111.56     1.83 o
      4415    1   1  -3   7   107.25   111.56     1.83 o
      4416    2  -3   3   6     0.83     1.74     0.48 o
      4416    1   3  -3   7     0.83     1.74     0.48 o
      4417    2  -5   3   5    26.50    26.36     2.24 o
      4417    1   5  -3   7    26.50    26.36     2.24 o
      4418    2  -7   3   4     7.88     7.60     2.95 <
      4418    1   7  -3   7     7.88     7.60     2.95 <
      4419    2   8   1  11    15.35    16.25     5.12 o
      4419    1  -8  -1   7    15.35    16.25     5.12 o
      4420    2   6   1  10     1.34     1.93     1.08 <
      4420    1  -6  -1   7     1.34     1.93     1.08 <
      4421    2   8   0  11    68.16    75.72     4.84 o
      4421    1  -8   0   7    68.16    75.72     4.84 o
      4422    2   6   0  10     9.12    10.17     1.12 o
      4422    1  -6   0   7     9.12    10.17     1.12 o
      4423    2   4   0   9     0.33     1.08     0.52 <
      4423    1  -4   0   7     0.33     1.08     0.52 <
      4424    2   2   0   8     2.20     0.31     0.31 <
      4424    1  -2   0   7     2.20     0.31     0.31 <
      4425    2   0   0   7   130.28   118.21     1.96 o
      4425    1   0   0   7   130.28   118.21     1.96 o
      4426    2  -2   0   6   259.02   275.05     3.59 o
      4426    1   2   0   7   259.02   275.05     3.59 o
      4427    2  -4   0   5     3.46     5.71     0.64 o
      4427    1   4   0   7     3.46     5.71     0.64 o
      4428    2  -6   0   4    34.85    33.25     1.90 o
      4428    1   6   0   7    34.85    33.25     1.90 o
      4429    2  -8   0   3    32.41    27.27     3.41 o
      4429    1   8   0   7    32.41    27.27     3.41 o
      4430    2  -6  -1   4    71.51    63.21     2.20 o
      4430    1   6   1   7    71.51    63.21     2.20 o
      4431    2  -8  -1   3     0.02     0.55     1.30 <
      4431    1   8   1   7     0.02     0.55     1.30 <
      4432    2   7  -3  10    54.47    64.11     3.63 o
      4432    1  -7   3   7    54.47    64.11     3.63 o
      4433    2   5  -3   9     3.66     4.37     0.94 o
      4433    1  -5   3   7     3.66     4.37     0.94 o
      4434    2   3  -3   8   111.22   104.73     2.53 o
      4434    1  -3   3   7   111.22   104.73     2.53 o
      4435    2   1  -3   7    16.39    18.59     0.65 o
      4435    1  -1   3   7    16.39    18.59     0.65 o
      4436    2  -1  -3   6    14.23    11.37     0.51 o
      4436    1   1   3   7    14.23    11.37     0.51 o
      4437    2  -3  -3   5    47.14    49.33     1.29 o
      4437    1   3   3   7    47.14    49.33     1.29 o
      4438    2  -5  -3   4   146.27   143.23     3.29 o
      4438    1   5   3   7   146.27   143.23     3.29 o
      4439    2  -3  -4   5   722.31   685.23    11.68 o
      4439    1   3   4   7   722.31   685.23    11.68 o
      4440    2  -5  -4   4    24.11    16.47     1.09 o
      4440    1   5   4   7    24.11    16.47     1.09 o
      4441    2  -7  -4   3     4.15     3.07     0.73 o
      4441    1   7   4   7     4.15     3.07     0.73 o
      4442    2   6  -6   9     5.20     2.49     3.06 <
      4442    1  -6   6   7     5.20     2.49     3.06 <
      4443    2   4  -6   8    20.59    17.47     3.06 o
      4443    1  -4   6   7    20.59    17.47     3.06 o
      4444    2   2  -6   7    26.53    29.43     1.89 o
      4444    1  -2   6   7    26.53    29.43     1.89 o
      4445    2   0  -6   6   100.14    93.73     2.59 o
      4445    1   0   6   7   100.14    93.73     2.59 o
      4446    2   2  -7   7   146.62   155.34     4.48 o
      4446    1  -2   7   7   146.62   155.34     4.48 o
      4447    2   0  -7   6     3.33     3.47     0.80 o
      4447    1   0   7   7     3.33     3.47     0.80 o
      4448    2  -2  -7   5    13.09    16.43     1.54 o
      4448    1   2   7   7    13.09    16.43     1.54 o
      4449    2  -4  -7   4    90.60    83.94     2.46 o
      4449    1   4   7   7    90.60    83.94     2.46 o
      4450    2  -6  -7   3    43.68    48.76     2.53 o
      4450    1   6   7   7    43.68    48.76     2.53 o
      4451    2   3  -9   7    71.79    72.47     4.57 o
      4451    1  -3   9   7    71.79    72.47     4.57 o
      4452    2   3 -10   7     5.97     3.46     2.28 <
      4452    1  -3  10   7     5.97     3.46     2.28 <
      4453    2   1 -10   6     3.96     3.91     2.05 <
      4453    1  -1  10   7     3.96     3.91     2.05 <
      4454    2  -1 -10   5   146.91   144.07     4.06 o
      4454    1   1  10   7   146.91   144.07     4.06 o
      4455    2  -3 -10   4     0.50     0.90     0.81 <
      4455    1   3  10   7     0.50     0.90     0.81 <
      4456    2  -5 -10   3     6.02    12.26     2.26 o
      4456    1   5  10   7     6.02    12.26     2.26 o
      4457    2   3  10  11    20.12    17.69     2.50 o
      4457    1  -3 -10   8    20.12    17.69     2.50 o
      4458    2   1  10  10     0.12    -0.14     1.26 <
      4458    1  -1 -10   8     0.12    -0.14     1.26 <
      4459    2  -1  10   9     5.93     6.15     1.41 o
      4459    1   1 -10   8     5.93     6.15     1.41 o
      4460    2  -3   9   8    35.48    28.70     3.48 o
      4460    1   3  -9   8    35.48    28.70     3.48 o
      4461    2   4   7  11    26.51    30.97     1.62 o
      4461    1  -4  -7   8    26.51    30.97     1.62 o
      4462    2   2   7  10   458.87   423.71    12.71 o
      4462    1  -2  -7   8   458.87   423.71    12.71 o
      4463    2   0   7   9     0.12     1.60     0.96 <
      4463    1   0  -7   8     0.12     1.60     0.96 <
      4464    2  -2   7   8    21.58    21.15     1.69 o
      4464    1   2  -7   8    21.58    21.15     1.69 o
      4465    2   0   6   9    39.93    45.23     3.35 o
      4465    1   0  -6   8    39.93    45.23     3.35 o
      4466    2  -2   6   8    62.27    60.97     2.36 o
      4466    1   2  -6   8    62.27    60.97     2.36 o
      4467    2  -4   6   7     1.53     2.82     2.55 <
      4467    1   4  -6   8     1.53     2.82     2.55 <
      4468    2  -6   6   6    25.23    26.76     4.25 o
      4468    1   6  -6   8    25.23    26.76     4.25 o
      4469    2   7   4  12     0.05     0.89     1.13 <
      4469    1  -7  -4   8     0.05     0.89     1.13 <
      4470    2   5   4  11     8.65     7.81     0.72 o
      4470    1  -5  -4   8     8.65     7.81     0.72 o
      4471    2   3   4  10    23.93    21.51     1.05 o
      4471    1  -3  -4   8    23.93    21.51     1.05 o
      4472    2   5   3  11    60.19    61.68     1.83 o
      4472    1  -5  -3   8    60.19    61.68     1.83 o
      4473    2   3   3  10    12.81     8.33     0.73 o
      4473    1  -3  -3   8    12.81     8.33     0.73 o
      4474    2   1   3   9    15.72    15.87     0.85 o
      4474    1  -1  -3   8    15.72    15.87     0.85 o
      4475    2  -1   3   8    20.56    22.56     0.82 o
      4475    1   1  -3   8    20.56    22.56     0.82 o
      4476    2  -3   3   7   742.49   781.27    10.44 o
      4476    1   3  -3   8   742.49   781.27    10.44 o
      4477    2  -5   3   6     0.40     0.41     0.70 <
      4477    1   5  -3   8     0.40     0.41     0.70 <
      4478    2  -7   3   5    10.54    10.20     2.13 o
      4478    1   7  -3   8    10.54    10.20     2.13 o
      4479    2   6   1  11    57.29    55.72     2.48 o
      4479    1  -6  -1   8    57.29    55.72     2.48 o
      4480    2   6   0  11    41.50    36.36     2.47 o
      4480    1  -6   0   8    41.50    36.36     2.47 o
      4481    2   4   0  10   189.73   196.77     4.26 o
      4481    1  -4   0   8   189.73   196.77     4.26 o
      4482    2   2   0   9     4.94     6.41     0.81 o
      4482    1  -2   0   8     4.94     6.41     0.81 o
      4483    2   0   0   8   143.65   174.39     3.51 o
      4483    1   0   0   8   143.65   174.39     3.51 o
      4484    2  -2   0   7    75.76    94.28     1.51 o
      4484    1   2   0   8    75.76    94.28     1.51 o
      4485    2  -4   0   6     0.61     1.54     0.51 o
      4485    1   4   0   8     0.61     1.54     0.51 o
      4486    2  -6   0   5    16.94    18.31     1.47 o
      4486    1   6   0   8    16.94    18.31     1.47 o
      4487    2  -8   0   4     5.58     3.62     1.91 <
      4487    1   8   0   8     5.58     3.62     1.91 <
      4488    2  -6  -1   5     0.59     1.19     0.69 <
      4488    1   6   1   8     0.59     1.19     0.69 <
      4489    2  -8  -1   4     2.03     2.38     1.79 <
      4489    1   8   1   8     2.03     2.38     1.79 <
      4490    2   7  -3  11     2.20     0.76     1.40 <
      4490    1  -7   3   8     2.20     0.76     1.40 <
      4491    2   5  -3  10     0.05     1.12     0.76 <
      4491    1  -5   3   8     0.05     1.12     0.76 <
      4492    2   3  -3   9    96.13    96.80     2.48 o
      4492    1  -3   3   8    96.13    96.80     2.48 o
      4493    2   1  -3   8     6.08     8.31     0.60 o
      4493    1  -1   3   8     6.08     8.31     0.60 o
      4494    2  -1  -3   7    22.71    19.53     0.69 o
      4494    1   1   3   8    22.71    19.53     0.69 o
      4495    2  -3  -3   6     8.94    10.34     0.72 o
      4495    1   3   3   8     8.94    10.34     0.72 o
      4496    2  -5  -3   5   120.45   119.35     3.00 o
      4496    1   5   3   8   120.45   119.35     3.00 o
      4497    2  -3  -4   6  1512.12  1436.80    23.54 o
      4497    1   3   4   8  1512.12  1436.80    23.54 o
      4498    2  -5  -4   5     6.90     7.84     0.86 o
      4498    1   5   4   8     6.90     7.84     0.86 o
      4499    2  -7  -4   4     3.41     6.13     0.92 o
      4499    1   7   4   8     3.41     6.13     0.92 o
      4500    2   6  -6  10     5.04     5.34     3.21 <
      4500    1  -6   6   8     5.04     5.34     3.21 <
      4501    2   4  -6   9     1.16     2.29     2.55 <
      4501    1  -4   6   8     1.16     2.29     2.55 <
      4502    2   2  -6   8    14.32    16.34     1.57 o
      4502    1  -2   6   8    14.32    16.34     1.57 o
      4503    2   0  -6   7    37.29    38.28     1.44 o
      4503    1   0   6   8    37.29    38.28     1.44 o
      4504    2   2  -7   8    23.83    24.94     1.92 o
      4504    1  -2   7   8    23.83    24.94     1.92 o
      4505    2   0  -7   7     2.91     1.64     0.73 <
      4505    1   0   7   8     2.91     1.64     0.73 <
      4506    2  -2  -7   6  1502.84  1492.78    24.85 o
      4506    1   2   7   8  1502.84  1492.78    24.85 o
      4507    2  -4  -7   5     4.14     4.52     0.78 o
      4507    1   4   7   8     4.14     4.52     0.78 o
      4508    2  -6  -7   4     3.47     4.15     1.00 o
      4508    1   6   7   8     3.47     4.15     1.00 o
      4509    2   3  -9   8     0.32     2.31     1.92 <
      4509    1  -3   9   8     0.32     2.31     1.92 <
      4510    2   1 -10   7     6.17     7.92     2.40 o
      4510    1  -1  10   8     6.17     7.92     2.40 o
      4511    2  -1 -10   6     1.89     2.06     1.32 <
      4511    1   1  10   8     1.89     2.06     1.32 <
      4512    2  -3 -10   5     8.12     6.51     0.96 o
      4512    1   3  10   8     8.12     6.51     0.96 o
      4513    2  -5 -10   4     0.11     2.99     1.73 <
      4513    1   5  10   8     0.11     2.99     1.73 <
      4514    2   3  10  12     8.05     3.25     1.70 <
      4514    1  -3 -10   9     8.05     3.25     1.70 <
      4515    2   1  10  11    20.96    16.32     2.76 o
      4515    1  -1 -10   9    20.96    16.32     2.76 o
      4516    2  -1  10  10     6.28     6.03     1.44 o
      4516    1   1 -10   9     6.28     6.03     1.44 o
      4517    2  -3   9   9     4.58     5.31     2.34 <
      4517    1   3  -9   9     4.58     5.31     2.34 <
      4518    2   4   7  12     0.26     1.05     0.76 <
      4518    1  -4  -7   9     0.26     1.05     0.76 <
      4519    2   2   7  11    12.03     9.63     1.26 o
      4519    1  -2  -7   9    12.03     9.63     1.26 o
      4520    2   0   7  10    57.97    60.34     2.89 o
      4520    1   0  -7   9    57.97    60.34     2.89 o
      4521    2  -2   7   9     2.97     2.12     1.09 <
      4521    1   2  -7   9     2.97     2.12     1.09 <
      4522    2   0   6  10     8.07    12.66     1.44 o
      4522    1   0  -6   9     8.07    12.66     1.44 o
      4523    2  -2   6   9     6.29     4.48     1.04 o
      4523    1   2  -6   9     6.29     4.48     1.04 o
      4524    2  -4   6   8     1.34     0.69     2.60 <
      4524    1   4  -6   9     1.34     0.69     2.60 <
      4525    2  -6   6   7     1.44    -3.27     3.27 <
      4525    1   6  -6   9     1.44    -3.27     3.27 <
      4526    2   7   4  13    20.79    18.52     2.07 o
      4526    1  -7  -4   9    20.79    18.52     2.07 o
      4527    2   5   4  12   128.02   138.24     3.09 o
      4527    1  -5  -4   9   128.02   138.24     3.09 o
      4528    2   3   4  11    64.36    60.80     1.81 o
      4528    1  -3  -4   9    64.36    60.80     1.81 o
      4529    2   5   3  12    19.56    17.62     1.14 o
      4529    1  -5  -3   9    19.56    17.62     1.14 o
      4530    2   3   3  11   473.47   387.28     7.02 o
      4530    1  -3  -3   9   473.47   387.28     7.02 o
      4531    2   1   3  10    92.96    89.78     3.25 o
      4531    1  -1  -3   9    92.96    89.78     3.25 o
      4532    2  -1   3   9    10.45    11.12     0.78 o
      4532    1   1  -3   9    10.45    11.12     0.78 o
      4533    2  -3   3   8   286.55   308.66     6.12 o
      4533    1   3  -3   9   286.55   308.66     6.12 o
      4534    2  -5   3   7     0.00     1.01     1.19 <
      4534    1   5  -3   9     0.00     1.01     1.19 <
      4535    2  -7   3   6    33.56    33.30     4.47 o
      4535    1   7  -3   9    33.56    33.30     4.47 o
      4536    2   6   1  12     2.85     2.45     0.79 o
      4536    1  -6  -1   9     2.85     2.45     0.79 o
      4537    2   6   0  12    13.77    12.85     1.31 o
      4537    1  -6   0   9    13.77    12.85     1.31 o
      4538    2   4   0  11     0.35     0.35     0.59 <
      4538    1  -4   0   9     0.35     0.35     0.59 <
      4539    2   2   0  10   370.31   356.97     5.71 o
      4539    1  -2   0   9   370.31   356.97     5.71 o
      4540    2   0   0   9     5.12     5.08     0.42 o
      4540    1   0   0   9     5.12     5.08     0.42 o
      4541    2  -2   0   8    41.23    42.38     0.94 o
      4541    1   2   0   9    41.23    42.38     0.94 o
      4542    2  -4   0   7   256.65   253.82     4.51 o
      4542    1   4   0   9   256.65   253.82     4.51 o
      4543    2  -6   0   6    94.72    95.35     2.59 o
      4543    1   6   0   9    94.72    95.35     2.59 o
      4544    2  -8   0   5     9.52    11.42     2.63 o
      4544    1   8   0   9     9.52    11.42     2.63 o
      4545    2  -6  -1   6   140.96   136.98     3.65 o
      4545    1   6   1   9   140.96   136.98     3.65 o
      4546    2  -8  -1   5     0.37    -0.59     1.55 <
      4546    1   8   1   9     0.37    -0.59     1.55 <
      4547    2   7  -3  12     3.21     2.41     2.53 <
      4547    1  -7   3   9     3.21     2.41     2.53 <
      4548    2   5  -3  11     1.49     0.75     0.85 <
      4548    1  -5   3   9     1.49     0.75     0.85 <
      4549    2   3  -3  10     0.69     1.53     0.64 <
      4549    1  -3   3   9     0.69     1.53     0.64 <
      4550    2   1  -3   9   136.11   137.62     2.28 o
      4550    1  -1   3   9   136.11   137.62     2.28 o
      4551    2  -1  -3   8   254.19   275.65     3.50 o
      4551    1   1   3   9   254.19   275.65     3.50 o
      4552    2  -3  -3   7  1524.89  1482.78    21.02 o
      4552    1   3   3   9  1524.89  1482.78    21.02 o
      4553    2  -5  -3   6    79.61    76.56     2.35 o
      4553    1   5   3   9    79.61    76.56     2.35 o
      4554    2  -3  -4   7    37.99    39.17     1.84 o
      4554    1   3   4   9    37.99    39.17     1.84 o
      4555    2  -5  -4   6   140.32   147.42     3.70 o
      4555    1   5   4   9   140.32   147.42     3.70 o
      4556    2  -7  -4   5    64.15    70.84     2.41 o
      4556    1   7   4   9    64.15    70.84     2.41 o
      4557    2   4  -6  10    20.34    26.24     3.55 o
      4557    1  -4   6   9    20.34    26.24     3.55 o
      4558    2   2  -6   9    54.98    57.30     2.59 o
      4558    1  -2   6   9    54.98    57.30     2.59 o
      4559    2   0  -6   8    12.24    13.42     0.93 o
      4559    1   0   6   9    12.24    13.42     0.93 o
      4560    2   2  -7   9    44.38    44.48     2.44 o
      4560    1  -2   7   9    44.38    44.48     2.44 o
      4561    2   0  -7   8    32.31    31.01     1.76 o
      4561    1   0   7   9    32.31    31.01     1.76 o
      4562    2  -2  -7   7   296.62   296.73     4.70 o
      4562    1   2   7   9   296.62   296.73     4.70 o
      4563    2  -4  -7   6     5.67     5.71     0.86 o
      4563    1   4   7   9     5.67     5.71     0.86 o
      4564    2  -6  -7   5     0.18     0.54     0.75 <
      4564    1   6   7   9     0.18     0.54     0.75 <
      4565    2   3  -9   9    24.71    21.89     2.95 o
      4565    1  -3   9   9    24.71    21.89     2.95 o
      4566    2   1 -10   8    71.00    76.94     5.01 o
      4566    1  -1  10   9    71.00    76.94     5.01 o
      4567    2  -1 -10   7     8.66     8.13     1.41 o
      4567    1   1  10   9     8.66     8.13     1.41 o
      4568    2  -3 -10   6     1.18     0.44     0.73 <
      4568    1   3  10   9     1.18     0.44     0.73 <
      4569    2  -5 -10   5    59.51    65.91     4.36 o
      4569    1   5  10   9    59.51    65.91     4.36 o
      4570    2   3  10  13    28.09    26.51     3.17 o
      4570    1  -3 -10  10    28.09    26.51     3.17 o
      4571    2   1  10  12    41.85    39.13     4.18 o
      4571    1  -1 -10  10    41.85    39.13     4.18 o
      4572    2  -1  10  11     1.40     0.89     1.53 <
      4572    1   1 -10  10     1.40     0.89     1.53 <
      4573    2  -3   9  10     6.52    11.45     2.78 o
      4573    1   3  -9  10     6.52    11.45     2.78 o
      4574    2   6   7  14     5.83     7.11     1.41 o
      4574    1  -6  -7  10     5.83     7.11     1.41 o
      4575    2   4   7  13    99.50   104.35     3.92 o
      4575    1  -4  -7  10    99.50   104.35     3.92 o
      4576    2   2   7  12     0.05     0.56     0.80 <
      4576    1  -2  -7  10     0.05     0.56     0.80 <
      4577    2   0   7  11    10.36     8.89     1.76 o
      4577    1   0  -7  10    10.36     8.89     1.76 o
      4578    2  -2   7  10    50.61    52.32     2.91 o
      4578    1   2  -7  10    50.61    52.32     2.91 o
      4579    2   0   6  11   118.36   119.00     4.05 o
      4579    1   0  -6  10   118.36   119.00     4.05 o
      4580    2  -2   6  10     0.29     0.60     0.87 <
      4580    1   2  -6  10     0.29     0.60     0.87 <
      4581    2  -4   6   9     0.09    -0.89     1.31 <
      4581    1   4  -6  10     0.09    -0.89     1.31 <
      4582    2  -6   6   8     9.94     9.31     3.70 <
      4582    1   6  -6  10     9.94     9.31     3.70 <
      4583    2   7   4  14    12.29    13.25     2.01 o
      4583    1  -7  -4  10    12.29    13.25     2.01 o
      4584    2   5   4  13    24.96    23.06     1.92 o
      4584    1  -5  -4  10    24.96    23.06     1.92 o
      4585    2   3   4  12    40.11    43.03     1.60 o
      4585    1  -3  -4  10    40.11    43.03     1.60 o
      4586    2   5   3  13    22.08    23.54     2.28 o
      4586    1  -5  -3  10    22.08    23.54     2.28 o
      4587    2   3   3  12    27.22    24.92     1.27 o
      4587    1  -3  -3  10    27.22    24.92     1.27 o
      4588    2   1   3  11    95.88    96.61     2.62 o
      4588    1  -1  -3  10    95.88    96.61     2.62 o
      4589    2  -1   3  10    15.16    18.14     2.06 o
      4589    1   1  -3  10    15.16    18.14     2.06 o
      4590    2  -3   3   9   116.95   120.38     3.17 o
      4590    1   3  -3  10   116.95   120.38     3.17 o
      4591    2  -5   3   8   238.82   249.49     8.73 o
      4591    1   5  -3  10   238.82   249.49     8.73 o
      4592    2  -7   3   7   192.85   183.89     6.44 o
      4592    1   7  -3  10   192.85   183.89     6.44 o
      4593    2   6   1  13     2.94     3.23     0.86 o
      4593    1  -6  -1  10     2.94     3.23     0.86 o
      4594    2   6   0  13     0.01    -0.19     0.79 <
      4594    1  -6   0  10     0.01    -0.19     0.79 <
      4595    2   4   0  12   157.65   134.91     3.43 o
      4595    1  -4   0  10   157.65   134.91     3.43 o
      4596    2   2   0  11    71.55    65.63     1.80 o
      4596    1  -2   0  10    71.55    65.63     1.80 o
      4597    2   0   0  10    47.20    44.63     1.36 o
      4597    1   0   0  10    47.20    44.63     1.36 o
      4598    2  -2   0   9   383.27   368.52     5.31 o
      4598    1   2   0  10   383.27   368.52     5.31 o
      4599    2  -4   0   8   258.73   252.34     4.57 o
      4599    1   4   0  10   258.73   252.34     4.57 o
      4600    2  -6   0   7    32.51    33.17     1.73 o
      4600    1   6   0  10    32.51    33.17     1.73 o
      4601    2  -8   0   6    21.96    16.91     3.08 o
      4601    1   8   0  10    21.96    16.91     3.08 o
      4602    2  -6  -1   7     5.46     2.76     0.87 o
      4602    1   6   1  10     5.46     2.76     0.87 o
      4603    2  -8  -1   6    34.75    36.27     4.02 o
      4603    1   8   1  10    34.75    36.27     4.02 o
      4604    2   5  -3  12    34.25    33.52     2.23 o
      4604    1  -5   3  10    34.25    33.52     2.23 o
      4605    2   3  -3  11   289.41   297.89     5.42 o
      4605    1  -3   3  10   289.41   297.89     5.42 o
      4606    2   1  -3  10    39.97    43.10     1.31 o
      4606    1  -1   3  10    39.97    43.10     1.31 o
      4607    2  -1  -3   9    11.41    15.39     0.72 o
      4607    1   1   3  10    11.41    15.39     0.72 o
      4608    2  -3  -3   8   225.66   213.58     4.57 o
      4608    1   3   3  10   225.66   213.58     4.57 o
      4609    2  -5  -3   7    40.87    38.68     1.73 o
      4609    1   5   3  10    40.87    38.68     1.73 o
      4610    2  -3  -4   8    95.43    96.03     2.27 o
      4610    1   3   4  10    95.43    96.03     2.27 o
      4611    2  -5  -4   7     0.18     0.61     0.61 <
      4611    1   5   4  10     0.18     0.61     0.61 <
      4612    2  -7  -4   6   110.83   129.95     3.57 o
      4612    1   7   4  10   110.83   129.95     3.57 o
      4613    2   4  -6  11     6.54     5.13     3.11 <
      4613    1  -4   6  10     6.54     5.13     3.11 <
      4614    2   2  -6  10     0.39     1.56     1.86 <
      4614    1  -2   6  10     0.39     1.56     1.86 <
      4615    2   0  -6   9    24.76    25.40     1.15 o
      4615    1   0   6  10    24.76    25.40     1.15 o
      4616    2   2  -7  10     8.53    13.19     3.25 o
      4616    1  -2   7  10     8.53    13.19     3.25 o
      4617    2   0  -7   9   106.76   111.63     2.81 o
      4617    1   0   7  10   106.76   111.63     2.81 o
      4618    2  -2  -7   8   289.71   293.00     5.31 o
      4618    1   2   7  10   289.71   293.00     5.31 o
      4619    2  -4  -7   7     5.51     4.67     1.63 <
      4619    1   4   7  10     5.51     4.67     1.63 <
      4620    2  -6  -7   6    35.18    39.08     1.82 o
      4620    1   6   7  10    35.18    39.08     1.82 o
      4621    2   3  -9  10     4.32     2.57     2.03 <
      4621    1  -3   9  10     4.32     2.57     2.03 <
      4622    2   1 -10   9     0.12    -0.60     1.81 <
      4622    1  -1  10  10     0.12    -0.60     1.81 <
      4623    2  -1 -10   8    21.21    21.29     2.69 o
      4623    1   1  10  10    21.21    21.29     2.69 o
      4624    2  -3 -10   7    64.63    61.46     2.56 o
      4624    1   3  10  10    64.63    61.46     2.56 o
      4625    2  -5 -10   6     0.70    -0.46     1.60 <
      4625    1   5  10  10     0.70    -0.46     1.60 <
      4626    2   1  10  13     0.01     0.61     1.79 <
      4626    1  -1 -10  11     0.01     0.61     1.79 <
      4627    2  -1  10  12    25.24    22.52     2.52 o
      4627    1   1 -10  11    25.24    22.52     2.52 o
      4628    2  -3   9  11     0.37    -0.42     2.17 <
      4628    1   3  -9  11     0.37    -0.42     2.17 <
      4629    2   4   7  14    39.21    46.89     2.24 o
      4629    1  -4  -7  11    39.21    46.89     2.24 o
      4630    2   2   7  13    74.77    74.14     3.08 o
      4630    1  -2  -7  11    74.77    74.14     3.08 o
      4631    2   0   7  12     4.82     6.44     1.38 o
      4631    1   0  -7  11     4.82     6.44     1.38 o
      4632    2  -2   7  11    24.43    20.90     3.06 o
      4632    1   2  -7  11    24.43    20.90     3.06 o
      4633    2   0   6  12    35.72    32.56     2.96 o
      4633    1   0  -6  11    35.72    32.56     2.96 o
      4634    2  -2   6  11    73.11    74.22     2.80 o
      4634    1   2  -6  11    73.11    74.22     2.80 o
      4635    2  -4   6  10     5.60     3.12     1.49 <
      4635    1   4  -6  11     5.60     3.12     1.49 <
      4636    2   7   4  15     8.57     9.57     1.88 o
      4636    1  -7  -4  11     8.57     9.57     1.88 o
      4637    2   5   4  14    41.03    39.95     1.68 o
      4637    1  -5  -4  11    41.03    39.95     1.68 o
      4638    2   3   4  13   213.62   168.99     3.85 o
      4638    1  -3  -4  11   213.62   168.99     3.85 o
      4639    2   3   3  13    58.67    40.95     1.64 o
      4639    1  -3  -3  11    58.67    40.95     1.64 o
      4640    2   1   3  12     5.57     4.50     0.78 o
      4640    1  -1  -3  11     5.57     4.50     0.78 o
      4641    2  -1   3  11   306.07   301.15     5.01 o
      4641    1   1  -3  11   306.07   301.15     5.01 o
      4642    2  -3   3  10     0.12     1.24     1.03 <
      4642    1   3  -3  11     0.12     1.24     1.03 <
      4643    2  -5   3   9    71.41    78.42     8.17 o
      4643    1   5  -3  11    71.41    78.42     8.17 o
      4644    2  -7   3   8    22.63    21.53     2.75 o
      4644    1   7  -3  11    22.63    21.53     2.75 o
      4645    2   6   1  14     0.29     0.51     0.82 <
      4645    1  -6  -1  11     0.29     0.51     0.82 <
      4646    2   6   0  14     2.48     0.86     0.86 <
      4646    1  -6   0  11     2.48     0.86     0.86 <
      4647    2   4   0  13   159.46   145.66     3.72 o
      4647    1  -4   0  11   159.46   145.66     3.72 o
      4648    2   2   0  12    70.58    73.30     2.01 o
      4648    1  -2   0  11    70.58    73.30     2.01 o
      4649    2   0   0  11    17.23    18.57     0.82 o
      4649    1   0   0  11    17.23    18.57     0.82 o
      4650    2  -2   0  10    11.04     9.27     0.62 o
      4650    1   2   0  11    11.04     9.27     0.62 o
      4651    2  -4   0   9   116.67   118.36     2.76 o
      4651    1   4   0  11   116.67   118.36     2.76 o
      4652    2  -6   0   8     0.41     0.50     0.76 <
      4652    1   6   0  11     0.41     0.50     0.76 <
      4653    2  -8   0   7    43.49    40.56     4.47 o
      4653    1   8   0  11    43.49    40.56     4.47 o
      4654    2  -6  -1   8    39.86    41.98     2.06 o
      4654    1   6   1  11    39.86    41.98     2.06 o
      4655    2  -8  -1   7     8.37    10.25     2.61 o
      4655    1   8   1  11     8.37    10.25     2.61 o
      4656    2   5  -3  13     9.57    10.80     1.32 o
      4656    1  -5   3  11     9.57    10.80     1.32 o
      4657    2   3  -3  12   399.90   385.58     6.70 o
      4657    1  -3   3  11   399.90   385.58     6.70 o
      4658    2   1  -3  11   127.83   113.88     2.30 o
      4658    1  -1   3  11   127.83   113.88     2.30 o
      4659    2  -1  -3  10    60.27    49.15     1.36 o
      4659    1   1   3  11    60.27    49.15     1.36 o
      4660    2  -3  -3   9    11.73    12.17     0.95 o
      4660    1   3   3  11    11.73    12.17     0.95 o
      4661    2  -5  -3   8     0.46     1.66     0.71 <
      4661    1   5   3  11     0.46     1.66     0.71 <
      4662    2  -3  -4   9   428.73   413.95     6.77 o
      4662    1   3   4  11   428.73   413.95     6.77 o
      4663    2  -5  -4   8     0.56     0.15     0.65 <
      4663    1   5   4  11     0.56     0.15     0.65 <
      4664    2  -7  -4   7     0.05    -0.05     0.77 <
      4664    1   7   4  11     0.05    -0.05     0.77 <
      4665    2   4  -6  12   513.85   511.42    17.08 o
      4665    1  -4   6  11   513.85   511.42    17.08 o
      4666    2   2  -6  11    12.08    11.95     1.51 o
      4666    1  -2   6  11    12.08    11.95     1.51 o
      4667    2   0  -6  10    31.06    30.72     1.75 o
      4667    1   0   6  11    31.06    30.72     1.75 o
      4668    2   2  -7  11     6.86     9.25     3.27 <
      4668    1  -2   7  11     6.86     9.25     3.27 <
      4669    2   0  -7  10     4.42     5.56     1.77 o
      4669    1   0   7  11     4.42     5.56     1.77 o
      4670    2  -2  -7   9     5.44     5.65     0.86 o
      4670    1   2   7  11     5.44     5.65     0.86 o
      4671    2  -4  -7   8   105.83   110.89     3.21 o
      4671    1   4   7  11   105.83   110.89     3.21 o
      4672    2  -6  -7   7    25.12    27.31     2.73 o
      4672    1   6   7  11    25.12    27.31     2.73 o
      4673    2   1 -10  10     0.01     1.18     1.98 <
      4673    1  -1  10  11     0.01     1.18     1.98 <
      4674    2  -1 -10   9     0.14     0.30     2.02 <
      4674    1   1  10  11     0.14     0.30     2.02 <
      4675    2  -3 -10   8    14.83    11.87     2.54 o
      4675    1   3  10  11    14.83    11.87     2.54 o
      4676    2   1  10  14     0.25    -1.77     1.77 <
      4676    1  -1 -10  12     0.25    -1.77     1.77 <
      4677    2   4   7  15     1.96     1.59     1.00 <
      4677    1  -4  -7  12     1.96     1.59     1.00 <
      4678    2   2   7  14     7.53     5.36     2.91 <
      4678    1  -2  -7  12     7.53     5.36     2.91 <
      4679    2   0   7  13     1.70     1.52     1.55 <
      4679    1   0  -7  12     1.70     1.52     1.55 <
      4680    2  -2   7  12    23.45    27.33     3.37 o
      4680    1   2  -7  12    23.45    27.33     3.37 o
      4681    2   0   6  13    29.03    28.43     2.30 o
      4681    1   0  -6  12    29.03    28.43     2.30 o
      4682    2  -2   6  12    12.11    17.14     2.74 o
      4682    1   2  -6  12    12.11    17.14     2.74 o
      4683    2  -4   6  11     0.04    -1.61     1.61 <
      4683    1   4  -6  12     0.04    -1.61     1.61 <
      4684    2   5   4  15    27.81    34.74     2.18 o
      4684    1  -5  -4  12    27.81    34.74     2.18 o
      4685    2   3   4  14   125.08   114.01     3.07 o
      4685    1  -3  -4  12   125.08   114.01     3.07 o
      4686    2   3   3  14   114.06   100.12     2.81 o
      4686    1  -3  -3  12   114.06   100.12     2.81 o
      4687    2   1   3  13   303.80   294.40     6.91 o
      4687    1  -1  -3  12   303.80   294.40     6.91 o
      4688    2  -1   3  12   270.12   267.63     5.64 o
      4688    1   1  -3  12   270.12   267.63     5.64 o
      4689    2  -3   3  11    11.20    12.50     1.54 o
      4689    1   3  -3  12    11.20    12.50     1.54 o
      4690    2  -5   3  10     5.43     9.25     2.85 o
      4690    1   5  -3  12     5.43     9.25     2.85 o
      4691    2  -7   3   9    26.07    20.91     4.04 o
      4691    1   7  -3  12    26.07    20.91     4.04 o
      4692    2   6   1  15     4.79     4.43     1.08 o
      4692    1  -6  -1  12     4.79     4.43     1.08 o
      4693    2   6   0  15     0.26     0.63     0.92 <
      4693    1  -6   0  12     0.26     0.63     0.92 <
      4694    2   4   0  14    31.84    24.43     1.66 o
      4694    1  -4   0  12    31.84    24.43     1.66 o
      4695    2   2   0  13   355.82   322.54     5.56 o
      4695    1  -2   0  12   355.82   322.54     5.56 o
      4696    2   0   0  12   510.69   480.56     6.76 o
      4696    1   0   0  12   510.69   480.56     6.76 o
      4697    2  -2   0  11    58.82    65.09     1.53 o
      4697    1   2   0  12    58.82    65.09     1.53 o
      4698    2  -4   0  10   138.84   135.13     3.27 o
      4698    1   4   0  12   138.84   135.13     3.27 o
      4699    2  -6   0   9    71.69    77.28     2.52 o
      4699    1   6   0  12    71.69    77.28     2.52 o
      4700    2  -6  -1   9    33.18    35.05     2.47 o
      4700    1   6   1  12    33.18    35.05     2.47 o
      4701    2   5  -3  14    46.24    46.08     2.31 o
      4701    1  -5   3  12    46.24    46.08     2.31 o
      4702    2   3  -3  13     0.60     2.86     1.46 <
      4702    1  -3   3  12     0.60     2.86     1.46 <
      4703    2   1  -3  12    80.78    87.26     2.02 o
      4703    1  -1   3  12    80.78    87.26     2.02 o
      4704    2  -1  -3  11     6.95    13.46     0.85 o
      4704    1   1   3  12     6.95    13.46     0.85 o
      4705    2  -3  -3  10     2.18     2.42     0.62 o
      4705    1   3   3  12     2.18     2.42     0.62 o
      4706    2  -5  -3   9     1.33     3.09     0.93 o
      4706    1   5   3  12     1.33     3.09     0.93 o
      4707    2  -3  -4  10    54.76    55.97     1.81 o
      4707    1   3   4  12    54.76    55.97     1.81 o
      4708    2  -5  -4   9    47.91    47.02     2.10 o
      4708    1   5   4  12    47.91    47.02     2.10 o
      4709    2  -7  -4   8    28.93    30.64     2.36 o
      4709    1   7   4  12    28.93    30.64     2.36 o
      4710    2   4  -6  13   221.92   211.71     9.06 o
      4710    1  -4   6  12   221.92   211.71     9.06 o
      4711    2   2  -6  12    15.92    11.73     1.55 o
      4711    1  -2   6  12    15.92    11.73     1.55 o
      4712    2   0  -6  11     0.78     1.38     0.92 <
      4712    1   0   6  12     0.78     1.38     0.92 <
      4713    2   2  -7  12    34.07    32.12     2.58 o
      4713    1  -2   7  12    34.07    32.12     2.58 o
      4714    2   0  -7  11   219.51   199.87     7.86 o
      4714    1   0   7  12   219.51   199.87     7.86 o
      4715    2  -2  -7  10    30.06    31.98     1.77 o
      4715    1   2   7  12    30.06    31.98     1.77 o
      4716    2  -4  -7   9    54.39    58.27     2.34 o
      4716    1   4   7  12    54.39    58.27     2.34 o
      4717    2  -6  -7   8     2.08     4.91     1.19 o
      4717    1   6   7  12     2.08     4.91     1.19 o
      4718    2   1 -10  11     5.12     5.83     2.30 <
      4718    1  -1  10  12     5.12     5.83     2.30 <
      4719    2  -1 -10  10     0.10    -0.32     2.03 <
      4719    1   1  10  12     0.10    -0.32     2.03 <
      4720    2  -3 -10   9    35.12    32.16     3.80 o
      4720    1   3  10  12    35.12    32.16     3.80 o
      4721    2   4   7  16     9.38     9.92     2.15 o
      4721    1  -4  -7  13     9.38     9.92     2.15 o
      4722    2   2   7  15     0.06     0.11     1.02 <
      4722    1  -2  -7  13     0.06     0.11     1.02 <
      4723    2   0   7  14     1.78     4.82     1.44 o
      4723    1   0  -7  13     1.78     4.82     1.44 o
      4724    2  -2   7  13    10.60    11.19     2.58 o
      4724    1   2  -7  13    10.60    11.19     2.58 o
      4725    2   0   6  14    84.16    79.72     3.58 o
      4725    1   0  -6  13    84.16    79.72     3.58 o
      4726    2  -2   6  13  1006.90  1047.94    31.58 o
      4726    1   2  -6  13  1006.90  1047.94    31.58 o
      4727    2  -4   6  12    15.82    12.78     2.57 o
      4727    1   4  -6  13    15.82    12.78     2.57 o
      4728    2   5   4  16    57.44    68.53     2.41 o
      4728    1  -5  -4  13    57.44    68.53     2.41 o
      4729    2   3   4  15    20.30    18.34     1.38 o
      4729    1  -3  -4  13    20.30    18.34     1.38 o
      4730    2   3   3  15     8.69     8.82     1.09 o
      4730    1  -3  -3  13     8.69     8.82     1.09 o
      4731    2   1   3  14    20.15    18.99     1.69 o
      4731    1  -1  -3  13    20.15    18.99     1.69 o
      4732    2  -1   3  13     1.33     3.85     0.94 o
      4732    1   1  -3  13     1.33     3.85     0.94 o
      4733    2  -3   3  12    51.41    55.22     2.71 o
      4733    1   3  -3  13    51.41    55.22     2.71 o
      4734    2  -5   3  11    49.42    49.42     4.48 o
      4734    1   5  -3  13    49.42    49.42     4.48 o
      4735    2   6   1  16    13.01    15.27     1.92 o
      4735    1  -6  -1  13    13.01    15.27     1.92 o
      4736    2   6   0  16    15.24    13.69     1.92 o
      4736    1  -6   0  13    15.24    13.69     1.92 o
      4737    2   4   0  15     0.30     0.87     0.77 <
      4737    1  -4   0  13     0.30     0.87     0.77 <
      4738    2   2   0  14     0.01     2.70     0.74 o
      4738    1  -2   0  13     0.01     2.70     0.74 o
      4739    2   0   0  13   384.74   366.12     5.42 o
      4739    1   0   0  13   384.74   366.12     5.42 o
      4740    2  -2   0  12    76.38    87.46     2.52 o
      4740    1   2   0  13    76.38    87.46     2.52 o
      4741    2  -4   0  11     4.87     4.42     0.81 o
      4741    1   4   0  13     4.87     4.42     0.81 o
      4742    2  -6   0  10    18.63    15.88     1.43 o
      4742    1   6   0  13    18.63    15.88     1.43 o
      4743    2  -6  -1  10     4.92     4.87     1.04 o
      4743    1   6   1  13     4.92     4.87     1.04 o
      4744    2   5  -3  15     6.27     6.68     1.27 o
      4744    1  -5   3  13     6.27     6.68     1.27 o
      4745    2   3  -3  14   125.10   132.75     3.37 o
      4745    1  -3   3  13   125.10   132.75     3.37 o
      4746    2   1  -3  13    10.52     9.07     0.85 o
      4746    1  -1   3  13    10.52     9.07     0.85 o
      4747    2  -1  -3  12    43.81    32.71     1.41 o
      4747    1   1   3  13    43.81    32.71     1.41 o
      4748    2  -3  -3  11     9.19    10.03     0.95 o
      4748    1   3   3  13     9.19    10.03     0.95 o
      4749    2  -5  -3  10     2.35     3.63     0.81 o
      4749    1   5   3  13     2.35     3.63     0.81 o
      4750    2  -3  -4  11   309.34   283.22     5.18 o
      4750    1   3   4  13   309.34   283.22     5.18 o
      4751    2  -5  -4  10    24.46    27.39     2.14 o
      4751    1   5   4  13    24.46    27.39     2.14 o
      4752    2  -7  -4   9     0.07     0.77     1.56 <
      4752    1   7   4  13     0.07     0.77     1.56 <
      4753    2   4  -6  14     4.09     2.02     2.71 <
      4753    1  -4   6  13     4.09     2.02     2.71 <
      4754    2   2  -6  13    28.92    26.03     2.03 o
      4754    1  -2   6  13    28.92    26.03     2.03 o
      4755    2   0  -6  12   193.15   174.76     4.65 o
      4755    1   0   6  13   193.15   174.76     4.65 o
      4756    2   2  -7  13     3.16     3.27     1.47 <
      4756    1  -2   7  13     3.16     3.27     1.47 <
      4757    2   0  -7  12     1.74     1.63     1.59 <
      4757    1   0   7  13     1.74     1.63     1.59 <
      4758    2  -2  -7  11    46.23    44.35     1.89 o
      4758    1   2   7  13    46.23    44.35     1.89 o
      4759    2  -4  -7  10    39.75    40.80     2.22 o
      4759    1   4   7  13    39.75    40.80     2.22 o
      4760    2  -6  -7   9     0.01     2.12     1.71 <
      4760    1   6   7  13     0.01     2.12     1.71 <
      4761    2  -1 -10  11     0.06    -0.54     1.99 <
      4761    1   1  10  13     0.06    -0.54     1.99 <
      4762    2  -3 -10  10     0.73    -0.03     1.74 <
      4762    1   3  10  13     0.73    -0.03     1.74 <
      4763    2   4   7  17   113.08   126.29     6.04 o
      4763    1  -4  -7  14   113.08   126.29     6.04 o
      4764    2   2   7  16    28.89    32.42     2.75 o
      4764    1  -2  -7  14    28.89    32.42     2.75 o
      4765    2   0   7  15    26.88    31.61     2.71 o
      4765    1   0  -7  14    26.88    31.61     2.71 o
      4766    2   0   6  15     3.97     2.16     1.30 <
      4766    1   0  -6  14     3.97     2.16     1.30 <
      4767    2  -2   6  14   167.07   172.39     7.74 o
      4767    1   2  -6  14   167.07   172.39     7.74 o
      4768    2  -4   6  13    33.34    30.78     3.52 o
      4768    1   4  -6  14    33.34    30.78     3.52 o
      4769    2   5   4  17     2.74     1.53     2.27 <
      4769    1  -5  -4  14     2.74     1.53     2.27 <
      4770    2   3   4  16    15.03    17.45     1.46 o
      4770    1  -3  -4  14    15.03    17.45     1.46 o
      4771    2   3   3  16     0.04     0.60     0.78 <
      4771    1  -3  -3  14     0.04     0.60     0.78 <
      4772    2   1   3  15    29.29    30.97     1.92 o
      4772    1  -1  -3  14    29.29    30.97     1.92 o
      4773    2  -1   3  14   413.84   433.92     9.58 o
      4773    1   1  -3  14   413.84   433.92     9.58 o
      4774    2  -3   3  13     5.02     5.10     1.53 o
      4774    1   3  -3  14     5.02     5.10     1.53 o
      4775    2  -5   3  12     5.64     4.22     2.85 <
      4775    1   5  -3  14     5.64     4.22     2.85 <
      4776    2   6   1  17    14.59    19.74     2.19 o
      4776    1  -6  -1  14    14.59    19.74     2.19 o
      4777    2   6   0  17    27.64    27.02     2.58 o
      4777    1  -6   0  14    27.64    27.02     2.58 o
      4778    2   4   0  16     1.20     1.55     0.95 <
      4778    1  -4   0  14     1.20     1.55     0.95 <
      4779    2   2   0  15    17.90    21.54     1.35 o
      4779    1  -2   0  14    17.90    21.54     1.35 o
      4780    2   0   0  14   144.84   149.83     2.45 o
      4780    1   0   0  14   144.84   149.83     2.45 o
      4781    2  -2   0  13    10.59     5.19     1.15 o
      4781    1   2   0  14    10.59     5.19     1.15 o
      4782    2  -4   0  12     1.78     2.63     1.20 <
      4782    1   4   0  14     1.78     2.63     1.20 <
      4783    2  -6   0  11    19.01    18.61     2.25 o
      4783    1   6   0  14    19.01    18.61     2.25 o
      4784    2  -6  -1  11    10.85    10.74     1.27 o
      4784    1   6   1  14    10.85    10.74     1.27 o
      4785    2   5  -3  16     1.02    -0.67     1.05 <
      4785    1  -5   3  14     1.02    -0.67     1.05 <
      4786    2   3  -3  15   111.85   103.27     2.97 o
      4786    1  -3   3  14   111.85   103.27     2.97 o
      4787    2   1  -3  14    97.62    98.20     3.09 o
      4787    1  -1   3  14    97.62    98.20     3.09 o
      4788    2  -1  -3  13     0.01     2.74     0.80 o
      4788    1   1   3  14     0.01     2.74     0.80 o
      4789    2  -3  -3  12   204.62   193.88     3.97 o
      4789    1   3   3  14   204.62   193.88     3.97 o
      4790    2  -3  -4  12    17.01    17.70     1.26 o
      4790    1   3   4  14    17.01    17.70     1.26 o
      4791    2  -5  -4  11     4.87     5.07     1.09 o
      4791    1   5   4  14     4.87     5.07     1.09 o
      4792    2  -7  -4  10    16.53    21.60     3.13 o
      4792    1   7   4  14    16.53    21.60     3.13 o
      4793    2   4  -6  15     4.92     5.68     2.96 <
      4793    1  -4   6  14     4.92     5.68     2.96 <
      4794    2   2  -6  14     1.85     3.66     1.75 <
      4794    1  -2   6  14     1.85     3.66     1.75 <
      4795    2   0  -6  13    52.33    54.25     4.05 o
      4795    1   0   6  14    52.33    54.25     4.05 o
      4796    2   0  -7  13    47.07    47.33     3.56 o
      4796    1   0   7  14    47.07    47.33     3.56 o
      4797    2  -2  -7  12    57.96    66.30     2.33 o
      4797    1   2   7  14    57.96    66.30     2.33 o
      4798    2  -4  -7  11    16.98    18.08     1.65 o
      4798    1   4   7  14    16.98    18.08     1.65 o
      4799    2  -6  -7  10     3.31     2.07     1.77 <
      4799    1   6   7  14     3.31     2.07     1.77 <
      4800    2  -1 -10  12    18.68    21.70     3.35 o
      4800    1   1  10  14    18.68    21.70     3.35 o
      4801    2   4   7  18    24.30    29.05     3.40 o
      4801    1  -4  -7  15    24.30    29.05     3.40 o
      4802    2   2   7  17     3.61     5.47     2.08 <
      4802    1  -2  -7  15     3.61     5.47     2.08 <
      4803    2   0   7  16     8.54     8.33     3.36 <
      4803    1   0  -7  15     8.54     8.33     3.36 <
      4804    2   0   6  16     1.28     1.10     1.25 <
      4804    1   0  -6  15     1.28     1.10     1.25 <
      4805    2  -2   6  15     0.00     6.20     2.30 <
      4805    1   2  -6  15     0.00     6.20     2.30 <
      4806    2  -4   6  14    20.53    19.05     3.07 o
      4806    1   4  -6  15    20.53    19.05     3.07 o
      4807    2   5   4  18    13.61    17.30     1.97 o
      4807    1  -5  -4  15    13.61    17.30     1.97 o
      4808    2   3   4  17     6.97     3.60     0.99 o
      4808    1  -3  -4  15     6.97     3.60     0.99 o
      4809    2   3   3  17    60.15    64.92     2.55 o
      4809    1  -3  -3  15    60.15    64.92     2.55 o
      4810    2   1   3  16    29.79    29.55     1.95 o
      4810    1  -1  -3  15    29.79    29.55     1.95 o
      4811    2  -1   3  15     7.28     9.84     1.53 o
      4811    1   1  -3  15     7.28     9.84     1.53 o
      4812    2  -3   3  14     5.89     5.99     1.53 o
      4812    1   3  -3  15     5.89     5.99     1.53 o
      4813    2  -5   3  13     9.89    11.72     3.21 o
      4813    1   5  -3  15     9.89    11.72     3.21 o
      4814    2   6   1  18   502.30   561.83    14.80 o
      4814    1  -6  -1  15   502.30   561.83    14.80 o
      4815    2   6   0  18     1.42     2.14     1.92 <
      4815    1  -6   0  15     1.42     2.14     1.92 <
      4816    2   4   0  17     5.16     5.01     1.18 o
      4816    1  -4   0  15     5.16     5.01     1.18 o
      4817    2   2   0  16    13.81    10.62     1.09 o
      4817    1  -2   0  15    13.81    10.62     1.09 o
      4818    2   0   0  15   112.07   111.97     5.12 o
      4818    1   0   0  15   112.07   111.97     5.12 o
      4819    2  -2   0  14    48.97    50.43     2.38 o
      4819    1   2   0  15    48.97    50.43     2.38 o
      4820    2  -4   0  13    45.11    37.34     5.13 o
      4820    1   4   0  15    45.11    37.34     5.13 o
      4821    2  -6   0  12     3.00     2.71     1.53 <
      4821    1   6   0  15     3.00     2.71     1.53 <
      4822    2  -6  -1  12   178.23   195.79     6.31 o
      4822    1   6   1  15   178.23   195.79     6.31 o
      4823    2   5  -3  17     0.02    -0.87     1.27 <
      4823    1  -5   3  15     0.02    -0.87     1.27 <
      4824    2   3  -3  16     2.42     1.90     0.95 <
      4824    1  -3   3  15     2.42     1.90     0.95 <
      4825    2   1  -3  15    18.11    15.26     1.45 o
      4825    1  -1   3  15    18.11    15.26     1.45 o
      4826    2  -1  -3  14    99.49    84.12     3.00 o
      4826    1   1   3  15    99.49    84.12     3.00 o
      4827    2  -3  -3  13    22.60    24.62     1.50 o
      4827    1   3   3  15    22.60    24.62     1.50 o
      4828    2  -3  -4  13     4.44     5.34     0.89 o
      4828    1   3   4  15     4.44     5.34     0.89 o
      4829    2  -5  -4  12    20.65    22.97     1.56 o
      4829    1   5   4  15    20.65    22.97     1.56 o
      4830    2  -7  -4  11     3.42     3.66     2.04 <
      4830    1   7   4  15     3.42     3.66     2.04 <
      4831    2   4  -6  16     6.00    13.11     3.18 o
      4831    1  -4   6  15     6.00    13.11     3.18 o
      4832    2   2  -6  15     0.60     3.16     2.48 <
      4832    1  -2   6  15     0.60     3.16     2.48 <
      4833    2   0  -6  14     8.17     6.94     1.63 o
      4833    1   0   6  15     8.17     6.94     1.63 o
      4834    2   0  -7  14     0.01     0.47     1.74 <
      4834    1   0   7  15     0.01     0.47     1.74 <
      4835    2  -2  -7  13    68.92    71.91     5.19 o
      4835    1   2   7  15    68.92    71.91     5.19 o
      4836    2  -4  -7  12    57.48    56.50     2.61 o
      4836    1   4   7  15    57.48    56.50     2.61 o
      4837    2   2   7  18     0.01     0.88     1.79 <
      4837    1  -2  -7  16     0.01     0.88     1.79 <
      4838    2   0   7  17     1.93     2.06     1.50 <
      4838    1   0  -7  16     1.93     2.06     1.50 <
      4839    2  -2   6  16     1.84     1.30     2.02 <
      4839    1   2  -6  16     1.84     1.30     2.02 <
      4840    2  -4   6  15    46.41    41.81     4.10 o
      4840    1   4  -6  16    46.41    41.81     4.10 o
      4841    2   5   4  19    33.65    43.21     2.91 o
      4841    1  -5  -4  16    33.65    43.21     2.91 o
      4842    2   1   3  17     7.58     8.01     1.28 o
      4842    1  -1  -3  16     7.58     8.01     1.28 o
      4843    2  -1   3  16    78.47    75.74     2.86 o
      4843    1   1  -3  16    78.47    75.74     2.86 o
      4844    2  -3   3  15    18.78    14.59     1.84 o
      4844    1   3  -3  16    18.78    14.59     1.84 o
      4845    2  -5   3  14     9.93     9.86     3.37 <
      4845    1   5  -3  16     9.93     9.86     3.37 <
      4846    2   4   0  18     3.79     3.02     1.09 <
      4846    1  -4   0  16     3.79     3.02     1.09 <
      4847    2   2   0  17    30.34    36.86     1.83 o
      4847    1  -2   0  16    30.34    36.86     1.83 o
      4848    2   0   0  16   126.32   119.12     3.07 o
      4848    1   0   0  16   126.32   119.12     3.07 o
      4849    2  -2   0  15    64.81    58.04     3.77 o
      4849    1   2   0  16    64.81    58.04     3.77 o
      4850    2  -4   0  14    22.46    18.43     2.83 o
      4850    1   4   0  16    22.46    18.43     2.83 o
      4851    2  -6   0  13     0.64    -0.83     1.62 <
      4851    1   6   0  16     0.64    -0.83     1.62 <
      4852    2  -6  -1  13    65.58    73.01     3.74 o
      4852    1   6   1  16    65.58    73.01     3.74 o
      4853    2   5  -3  18    29.32    36.36     2.95 o
      4853    1  -5   3  16    29.32    36.36     2.95 o
      4854    2   3  -3  17     2.46     0.46     1.90 <
      4854    1  -3   3  16     2.46     0.46     1.90 <
      4855    2   1  -3  16     9.40    19.62     2.82 o
      4855    1  -1   3  16     9.40    19.62     2.82 o
      4856    2  -1  -3  15    97.91    88.50     3.15 o
      4856    1   1   3  16    97.91    88.50     3.15 o
      4857    2  -3  -3  14     0.68    -0.12     0.98 <
      4857    1   3   3  16     0.68    -0.12     0.98 <
      4858    2  -3  -4  14     0.67     1.22     1.09 <
      4858    1   3   4  16     0.67     1.22     1.09 <
      4859    2  -5  -4  13    24.42    31.45     1.85 o
      4859    1   5   4  16    24.42    31.45     1.85 o
      4860    2   2  -6  16    12.35    11.00     3.03 o
      4860    1  -2   6  16    12.35    11.00     3.03 o
      4861    2   0  -6  15     3.62     1.45     1.42 <
      4861    1   0   6  16     3.62     1.45     1.42 <
      4862    2   0  -7  15    30.28    24.49     3.12 o
      4862    1   0   7  16    30.28    24.49     3.12 o
      4863    2  -2  -7  14    42.62    46.44     3.00 o
      4863    1   2   7  16    42.62    46.44     3.00 o
      4864    2  -4  -7  13     0.00     0.08     0.86 <
      4864    1   4   7  16     0.00     0.08     0.86 <
      4865    2   2   7  19    55.83    59.31     4.82 o
      4865    1  -2  -7  17    55.83    59.31     4.82 o
      4866    2   0   7  18     0.10     0.63     2.00 <
      4866    1   0  -7  17     0.10     0.63     2.00 <
      4867    2  -2   6  17     5.70     7.12     2.50 <
      4867    1   2  -6  17     5.70     7.12     2.50 <
      4868    2   1   3  18    38.95    42.12     2.08 o
      4868    1  -1  -3  17    38.95    42.12     2.08 o
      4869    2  -1   3  17     7.12     7.36     2.15 o
      4869    1   1  -3  17     7.12     7.36     2.15 o
      4870    2  -3   3  16    46.55    53.04     4.05 o
      4870    1   3  -3  17    46.55    53.04     4.05 o
      4871    2  -5   3  15     0.63    -2.96     3.04 <
      4871    1   5  -3  17     0.63    -2.96     3.04 <
      4872    2   4   0  19     7.33     5.82     1.31 o
      4872    1  -4   0  17     7.33     5.82     1.31 o
      4873    2   2   0  18    94.72    99.48     2.94 o
      4873    1  -2   0  17    94.72    99.48     2.94 o
      4874    2   0   0  17    39.67    38.42     2.80 o
      4874    1   0   0  17    39.67    38.42     2.80 o
      4875    2  -2   0  16    47.23    39.60     2.35 o
      4875    1   2   0  17    47.23    39.60     2.35 o
      4876    2  -4   0  15     7.10     9.40     2.54 o
      4876    1   4   0  17     7.10     9.40     2.54 o
      4877    2  -6   0  14    13.62    14.20     2.30 o
      4877    1   6   0  17    13.62    14.20     2.30 o
      4878    2  -6  -1  14     9.59     8.71     2.01 o
      4878    1   6   1  17     9.59     8.71     2.01 o
      4879    2   3  -3  18     5.03     4.16     1.90 <
      4879    1  -3   3  17     5.03     4.16     1.90 <
      4880    2   1  -3  17    29.88    27.09     3.22 o
      4880    1  -1   3  17    29.88    27.09     3.22 o
      4881    2  -1  -3  16    60.43    49.34     2.57 o
      4881    1   1   3  17    60.43    49.34     2.57 o
      4882    2  -3  -3  15    54.89    55.64     2.96 o
      4882    1   3   3  17    54.89    55.64     2.96 o
      4883    2  -3  -4  15    13.45    17.85     2.01 o
      4883    1   3   4  17    13.45    17.85     2.01 o
      4884    2  -5  -4  14    15.26    14.18     1.60 o
      4884    1   5   4  17    15.26    14.18     1.60 o
      4885    2   2  -6  17    67.98    89.58     5.52 o
      4885    1  -2   6  17    67.98    89.58     5.52 o
      4886    2   0  -7  16    10.72     7.86     2.40 o
      4886    1   0   7  17    10.72     7.86     2.40 o
      4887    2  -2  -7  15     2.80     3.67     1.49 <
      4887    1   2   7  17     2.80     3.67     1.49 <
      4888    2  -4  -7  14     1.71     0.72     1.32 <
      4888    1   4   7  17     1.71     0.72     1.32 <
      4889    2   0   7  19     0.35     5.31     2.52 <
      4889    1   0  -7  18     0.35     5.31     2.52 <
      4890    2  -2   6  18     2.41     3.26     2.39 <
      4890    1   2  -6  18     2.41     3.26     2.39 <
      4891    2   1   3  19    99.94   111.59     3.31 o
      4891    1  -1  -3  18    99.94   111.59     3.31 o
      4892    2  -1   3  18   302.53   344.83    12.43 o
      4892    1   1  -3  18   302.53   344.83    12.43 o
      4893    2  -3   3  17     1.06     1.60     2.03 <
      4893    1   3  -3  18     1.06     1.60     2.03 <
      4894    2  -5   3  16    19.46    17.43     3.86 o
      4894    1   5  -3  18    19.46    17.43     3.86 o
      4895    2   4   0  20     7.68     8.00     2.80 <
      4895    1  -4   0  18     7.68     8.00     2.80 <
      4896    2   2   0  19    59.78    60.28     3.60 o
      4896    1  -2   0  18    59.78    60.28     3.60 o
      4897    2   0   0  18   196.75   215.04     9.14 o
      4897    1   0   0  18   196.75   215.04     9.14 o
      4898    2  -2   0  17    12.92     9.52     2.52 o
      4898    1   2   0  18    12.92     9.52     2.52 o
      4899    2  -4   0  16    13.26    13.89     2.93 o
      4899    1   4   0  18    13.26    13.89     2.93 o
      4900    2  -6   0  15   110.78   111.61     6.61 o
      4900    1   6   0  18   110.78   111.61     6.61 o
      4901    2  -6  -1  15     7.55     2.75     2.78 <
      4901    1   6   1  18     7.55     2.75     2.78 <
      4902    2   3  -3  19     0.02     6.34     2.84 <
      4902    1  -3   3  18     0.02     6.34     2.84 <
      4903    2   1  -3  18    30.80    38.29     3.79 o
      4903    1  -1   3  18    30.80    38.29     3.79 o
      4904    2  -1  -3  17    44.42    43.02     2.43 o
      4904    1   1   3  18    44.42    43.02     2.43 o
      4905    2  -5  -4  15    24.92    20.36     2.40 o
      4905    1   5   4  18    24.92    20.36     2.40 o
      4906    2   2  -6  18    26.82    29.31     3.79 o
      4906    1  -2   6  18    26.82    29.31     3.79 o
      4907    2   0  -7  17     7.69     7.04     2.38 <
      4907    1   0   7  18     7.69     7.04     2.38 <
      4908    2  -2  -7  16    13.06    15.18     2.84 o
      4908    1   2   7  18    13.06    15.18     2.84 o
      4909    2  -4  -7  15     9.24     6.16     2.57 <
      4909    1   4   7  18     9.24     6.16     2.57 <
      4910    2   1   3  20     1.70     1.35     1.07 <
      4910    1  -1  -3  19     1.70     1.35     1.07 <
      4911    2  -1   3  19     1.66     3.28     2.28 <
      4911    1   1  -3  19     1.66     3.28     2.28 <
      4912    2  -3   3  18    30.95    41.12     4.04 o
      4912    1   3  -3  19    30.95    41.12     4.04 o
      4913    2   4   0  21     0.64    -1.37     1.37 <
      4913    1  -4   0  19     0.64    -1.37     1.37 <
      4914    2   2   0  20    22.37    19.59     1.74 o
      4914    1  -2   0  19    22.37    19.59     1.74 o
      4915    2   0   0  19    10.48     9.00     2.49 o
      4915    1   0   0  19    10.48     9.00     2.49 o
      4916    2  -2   0  18     3.85     7.03     2.19 o
      4916    1   2   0  19     3.85     7.03     2.19 o
      4917    2  -4   0  17     3.07     3.58     2.73 <
      4917    1   4   0  19     3.07     3.58     2.73 <
      4918    2   3  -3  20     0.00     4.10     2.81 <
      4918    1  -3   3  19     0.00     4.10     2.81 <
      4919    2   1  -3  19    57.32    67.60     4.81 o
      4919    1  -1   3  19    57.32    67.60     4.81 o
      4920    2  -1  -3  18     0.78     3.29     1.42 <
      4920    1   1   3  19     0.78     3.29     1.42 <
      4921    2  -5  -4  16     1.12    -1.16     2.26 <
      4921    1   5   4  19     1.12    -1.16     2.26 <
      4922    2   0  -7  18     0.85    -1.18     2.06 <
      4922    1   0   7  19     0.85    -1.18     2.06 <
      4923    2  -2  -7  17     8.37     1.19     2.18 <
      4923    1   2   7  19     8.37     1.19     2.18 <
      4924    2   1   3  21     0.05     1.34     1.55 <
      4924    1  -1  -3  20     0.05     1.34     1.55 <
      4925    2  -1   3  20     5.49     6.34     2.59 <
      4925    1   1  -3  20     5.49     6.34     2.59 <
      4926    2  -3   3  19    14.47    20.41     3.20 o
      4926    1   3  -3  20    14.47    20.41     3.20 o
      4927    2   2   0  21    11.33     9.43     1.68 o
      4927    1  -2   0  20    11.33     9.43     1.68 o
      4928    2   0   0  20     5.42     5.52     2.47 <
      4928    1   0   0  20     5.42     5.52     2.47 <
      4929    2  -2   0  19    82.70    94.43     5.29 o
      4929    1   2   0  20    82.70    94.43     5.29 o
      4930    2  -4   0  18    55.26    52.71     4.61 o
      4930    1   4   0  20    55.26    52.71     4.61 o
      4931    2   1  -3  20   101.34   121.83     6.33 o
      4931    1  -1   3  20   101.34   121.83     6.33 o
      4932    2  -1  -3  19    39.25    41.37     2.56 o
      4932    1   1   3  20    39.25    41.37     2.56 o
      4933    2   1   3  22     8.97    10.52     2.03 o
      4933    1  -1  -3  21     8.97    10.52     2.03 o
      4934    2  -1   3  21    69.32    79.88     5.37 o
      4934    1   1  -3  21    69.32    79.88     5.37 o
      4935    2   2   0  22    31.67    35.39     3.29 o
      4935    1  -2   0  21    31.67    35.39     3.29 o
      4936    2   0   0  21     5.29     9.32     2.81 o
      4936    1   0   0  21     5.29     9.32     2.81 o
      4937    2  -2   0  20    34.05    41.39     3.94 o
      4937    1   2   0  21    34.05    41.39     3.94 o
      4938    2  -4   0  19   139.53   160.74    10.53 o
      4938    1   4   0  21   139.53   160.74    10.53 o
      4939    2   1  -3  21     8.06    14.35     3.00 o
      4939    1  -1   3  21     8.06    14.35     3.00 o
      4940    2  -1  -3  20    48.64    58.35     4.17 o
      4940    1   1   3  21    48.64    58.35     4.17 o
      4941    2   0   0  22     0.75     3.60     2.43 <
      4941    1   0   0  22     0.75     3.60     2.43 <
      4942    2  -2   0  21    15.03    18.92     3.06 o
      4942    1   2   0  22    15.03    18.92     3.06 o
      4943    2  -1  -3  21     4.18     6.23     2.33 <
      4943    1   1   3  22     4.18     6.23     2.33 <
