# Supplementary material for: A resonance-assisted intra­molecular hydrogen bond in compounds containing 2-hy­droxy-3,5-di­nitro­benzoic acid and its various deprotonated forms: redetermination of several related structures
Source: Acta Crystallogr E Crystallogr Commun. 2018 Aug 24;74(Pt 9):1344–57. doi: 10.1107/S2056989018011544 (PMC6127720; doi:10.1107/S2056989018011544)
Supplement: Supplementary file 6 [file e-74-01344-Vsup6.hkl]

#
# h,k,l, Fc-squared, Fo-squared, sigma(Fo-squared) and status flag
#
data_V
_shelx_title                             '   '
_shelx_refln_list_code                   4
_shelx_F_calc_maximum                    199.33
_exptl_crystal_F_000                     572
_reflns_d_resolution_high                ?

loop_
 _symmetry_equiv_pos_as_xyz
 'x, y, z'
 '-x, -y, -z'

_cell_length_a                           10.0227(5)
_cell_length_b                           10.5507(5)
_cell_length_c                           12.5359(6)
_cell_angle_alpha                        81.8580(10)
_cell_angle_beta                         71.8880(10)
_cell_angle_gamma                        70.0090(10)

_shelx_F_squared_multiplier              1.000

loop_
 _twin_refln_datum_id
 _twin_refln_individual_id
 _twin_refln_index_h
 _twin_refln_index_k
 _twin_refln_index_l
 _twin_refln_F_squared_calc
 _twin_refln_F_squared_meas
 _twin_refln_F_squared_sigma
 _twin_refln_include_status
         1    1   1   0   0  1480.52  1384.54    41.26 o
         2    1   2   0   0 11062.30 10642.00   823.96 o
         3    1   3   0   0   638.56   835.22    11.66 o
         4    1   4   0   0   273.35   259.21     3.29 o
         5    1   5   0   0   447.98   472.58     6.48 o
         6    1   6   0   0    57.27    57.81     1.20 o
         7    1   7   0   0   591.29   637.21     9.27 o
         8    1   8   0   0    91.96    91.39     1.80 o
         9    1   9   0   0   126.67   137.43     2.59 o
        10    1  10   0   0     6.13     5.98     0.70 o
        11    1  11   0   0     0.00     0.10     0.50 <
        12    1 -11   1   0    22.48    28.60     1.40 o
        13    1 -10   1   0    17.93    17.24     0.90 o
        14    1  -9   1   0    37.70    37.47     1.10 o
        15    1  -8   1   0     8.08     6.98     0.50 o
        16    1  -7   1   0   602.72   637.60     9.37 o
        17    1  -6   1   0     0.19     0.50     0.20 <
        18    1  -5   1   0   464.42   405.11     5.98 o
        19    1  -4   1   0  2535.87  2912.49    34.88 o
        20    1  -3   1   0  2393.85  2432.03    29.10 o
        21    1  -2   1   0  5788.91  6912.13   112.42 o
        22    1  -1   1   0  5551.94  5641.89   123.68 o
        23    1   0   1   0  2051.44  2104.36    29.30 o
        24    1   1   1   0   474.83   587.08     8.27 o
        25    1   4   1   0   108.79   131.35     1.80 o
        26    1   5   1   0   111.46    98.07     1.40 o
        27    1   6   1   0    10.07     8.27     0.30 o
        28    1   7   1   0   213.60   229.11     3.68 o
        29    1   8   1   0    20.62    23.62     0.80 o
        30    1   9   1   0    45.12    43.95     1.50 o
        31    1  10   1   0     0.62     1.80     0.70 <
        32    1  11   1   0   135.63   138.83     5.18 o
        33    1  12   1   0     0.71     2.00     1.00 <
        34    1 -10   2   0    20.72    30.69     1.10 o
        35    1  -9   2   0    46.56    35.88     1.10 o
        36    1  -8   2   0    19.62    23.72     0.90 o
        37    1  -7   2   0     1.05     1.20     0.40 <
        38    1  -6   2   0     1.62     1.10     0.30 o
        39    1  -5   2   0    88.75    99.05     1.80 o
        40    1  -4   2   0  1836.25  2017.36    24.21 o
        41    1  -3   2   0  1559.82  1778.98    26.11 o
        42    1  -2   2   0  2205.28  2553.31    37.38 o
        43    1  -1   2   0  3280.53  3445.44    67.97 o
        44    1   0   2   0  1002.47   998.47    11.96 o
        45    1   1   2   0  2261.39  2549.63    35.08 o
        46    1   2   2   0  1026.09   894.62    12.56 o
        47    1   3   2   0  1166.89  1270.53    15.25 o
        48    1   4   2   0    76.89    94.17     1.30 o
        49    1   5   2   0    18.70    17.34     0.40 o
        50    1   7   2   0    55.55    52.42     1.30 o
        51    1   8   2   0  1180.98  1210.13    21.33 o
        52    1   9   2   0   157.61   165.13     3.68 o
        53    1  10   2   0    12.56    10.46     0.90 o
        54    1  11   2   0     2.53     2.30     0.60 o
        55    1  12   2   0    29.19    39.36     1.70 o
        56    1 -10   3   0     1.40     0.10     0.50 <
        57    1  -9   3   0     1.77     2.99     0.50 o
        58    1  -8   3   0     4.28     2.40     0.40 o
        59    1  -7   3   0    67.13    65.57     1.50 o
        60    1  -6   3   0     1.02     1.00     0.30 o
        61    1  -5   3   0   216.19   232.00     3.68 o
        62    1  -4   3   0   494.45   593.26     7.38 o
        63    1  -3   3   0     6.28     4.98     0.20 o
        64    1  -2   3   0  1474.72  1637.07    19.63 o
        65    1  -1   3   0  1826.93  2043.37    29.50 o
        66    1   0   3   0   524.74   530.87     7.38 o
        67    1   1   3   0  9569.00 11380.00   191.14 o
        68    1   2   3   0   373.46   491.71     5.98 o
        69    1   3   3   0   126.11   126.26     2.20 o
        70    1   4   3   0    25.20    28.80     0.60 o
        71    1   5   3   0   112.09    89.79     2.20 o
        72    1   6   3   0    46.12    50.93     0.90 o
        73    1   7   3   0    10.34    14.15     0.60 o
        74    1   8   3   0  1843.82  1849.54    32.19 o
        75    1  10   3   0    65.51    62.29     2.00 o
        76    1  11   3   0     0.46     0.80     0.50 <
        77    1  12   3   0     8.19     9.67     1.20 o
        78    1 -10   4   0     0.52     0.90     0.90 <
        79    1  -9   4   0     4.98     7.87     0.80 o
        80    1  -8   4   0    14.61    10.66     0.80 o
        81    1  -7   4   0     2.29     1.70     0.40 o
        82    1  -6   4   0    46.25    45.94     1.30 o
        83    1  -5   4   0    90.96   100.75     2.10 o
        84    1  -4   4   0   404.73   403.41    16.15 o
        85    1  -3   4   0   288.05   313.42     3.98 o
        86    1  -2   4   0   505.60   489.51     6.08 o
        87    1  -1   4   0   775.04   754.40     9.17 o
        88    1   0   4   0    30.83    50.23     0.80 o
        89    1   1   4   0     0.13     0.40     0.30 <
        90    1   2   4   0  1355.31  1450.21    17.44 o
        91    1   3   4   0    71.55    64.08     1.20 o
        92    1   4   4   0   323.09   367.44     5.38 o
        93    1   5   4   0     2.56     3.48     0.60 o
        94    1   6   4   0   135.13   135.43     2.89 o
        95    1   7   4   0    39.52    40.76     1.00 o
        96    1   8   4   0     0.04     0.10     1.10 <
        97    1   9   4   0   173.25   158.46     3.58 o
        98    1  10   4   0     4.29     1.80     0.60 <
        99    1  11   4   0     2.79     1.80     0.60 <
       100    1  -9   5   0     0.04     1.00     0.70 <
       101    1  -8   5   0     0.02    -0.40     0.40 <
       102    1  -7   5   0     8.33    10.66     0.80 o
       103    1  -6   5   0    83.44    94.37     2.40 o
       104    1  -5   5   0    78.51    89.29     1.80 o
       105    1  -4   5   0   132.48   126.56     2.20 o
       106    1  -3   5   0    96.01    92.48     1.40 o
       107    1  -2   5   0   706.55   820.78    10.07 o
       108    1  -1   5   0   745.71   733.37     8.97 o
       109    1   0   5   0   103.69   103.95     1.50 o
       110    1   1   5   0  2535.49  2588.19    30.89 o
       111    1   2   5   0    25.53    23.42     0.70 o
       112    1   3   5   0   723.03   758.19    10.56 o
       113    1   4   5   0   118.89   138.33     2.30 o
       114    1   5   5   0     1.01     1.30     1.10 <
       115    1   6   5   0   279.42   282.52    11.46 o
       116    1   7   5   0    63.13    73.94     1.50 o
       117    1   8   5   0    15.35    13.85     0.70 o
       118    1   9   5   0     3.98     2.89     0.60 o
       119    1  10   5   0     6.66     6.78     0.70 o
       120    1  11   5   0     2.91     2.99     0.70 o
       121    1  12   5   0     5.65     5.68     1.20 o
       122    1  -8   6   0     1.80     1.20     0.80 <
       123    1  -7   6   0     2.12     2.99     0.60 o
       124    1  -6   6   0    55.59    54.31     1.80 o
       125    1  -5   6   0    67.64    69.46     2.00 o
       126    1  -4   6   0     2.30     2.40     0.60 o
       127    1  -3   6   0    49.04    41.06     1.00 o
       128    1  -2   6   0    40.28    42.86     0.80 o
       129    1  -1   6   0   534.45   559.88     6.98 o
       130    1   0   6   0    82.88    79.62     1.20 o
       131    1   1   6   0   470.79   462.01     5.78 o
       132    1   2   6   0     6.57    14.55     0.70 o
       133    1   3   6   0   153.97   118.90     1.70 o
       134    1   4   6   0   302.92   340.93     5.18 o
       135    1   5   6   0    24.79    24.21     0.80 o
       136    1   6   6   0   580.60   537.85     7.97 o
       137    1   7   6   0     6.70     5.78     0.50 o
       138    1   8   6   0    26.54    22.13     0.80 o
       139    1   9   6   0   152.06   140.91     3.29 o
       140    1  10   6   0    28.83    31.89     1.40 o
       141    1  11   6   0     6.75     5.38     0.80 o
       142    1  12   6   0     0.03    -0.40     0.70 <
       143    1  -7   7   0     0.36     0.50     0.50 <
       144    1  -6   7   0     0.11    -0.40     0.40 <
       145    1  -5   7   0     8.54     6.18     0.70 o
       146    1  -4   7   0     5.56     3.98     0.60 o
       147    1  -3   7   0     6.91     6.58     0.60 o
       148    1  -2   7   0    11.69    13.75     0.60 o
       149    1  -1   7   0   203.10   189.65     3.09 o
       150    1   0   7   0    41.50    38.86     1.40 o
       151    1   1   7   0    90.69    86.50     1.40 o
       152    1   2   7   0    70.40    80.32     1.30 o
       153    1   3   7   0   127.57   129.05     2.79 o
       154    1   4   7   0    63.74    56.51     2.20 o
       155    1   5   7   0     6.20     7.77     0.50 o
       156    1   6   7   0    27.52    24.11     1.80 o
       157    1   7   7   0    10.38    12.36     0.60 o
       158    1   8   7   0   138.70   141.11     2.59 o
       159    1   9   7   0   123.52   119.18     2.40 o
       160    1  10   7   0    29.71    25.81     1.30 o
       161    1  11   7   0     0.04     0.40     0.60 <
       162    1  -7   8   0     0.42     0.60     0.70 <
       163    1  -6   8   0    19.73    23.62     1.30 o
       164    1  -5   8   0     2.18     1.60     0.60 <
       165    1  -4   8   0     8.92    12.46     0.90 o
       166    1  -3   8   0     1.30     1.90     0.90 <
       167    1  -2   8   0     1.02     2.89     0.40 o
       168    1  -1   8   0     5.00     4.28     0.40 o
       169    1   0   8   0     1.62     3.98     1.10 o
       170    1   1   8   0    10.66    10.76     0.60 o
       171    1   2   8   0   133.82   129.65     1.90 o
       172    1   3   8   0     0.24     0.80     0.30 <
       173    1   4   8   0    64.71    61.19     1.40 o
       174    1   5   8   0    22.84    25.81     0.90 o
       175    1   6   8   0     6.12     3.68     0.50 o
       176    1   7   8   0    22.73    24.11     1.10 o
       177    1   8   8   0    28.25    27.71     1.40 o
       178    1   9   8   0    40.27    36.08     1.90 o
       179    1  10   8   0     3.74     4.18     0.80 o
       180    1  11   8   0     0.47     1.40     0.70 <
       181    1  -6   9   0     1.78     1.70     0.60 <
       182    1  -5   9   0     3.42     2.79     0.70 o
       183    1  -4   9   0     0.54     0.50     0.50 <
       184    1  -3   9   0     1.58     1.20     0.50 <
       185    1  -2   9   0     3.60     3.88     0.70 o
       186    1  -1   9   0     1.68     1.10     0.40 <
       187    1   0   9   0    15.91    15.25     0.70 o
       188    1   1   9   0    13.02    11.66     0.60 o
       189    1   2   9   0    82.96    73.45     2.89 o
       190    1   3   9   0     1.64     2.00     0.50 o
       191    1   4   9   0    35.22    29.90     1.00 o
       192    1   5   9   0     0.01     0.30     0.40 <
       193    1   6   9   0    33.57    34.18     1.10 o
       194    1   7   9   0    57.54    49.33     1.60 o
       195    1   8   9   0     0.09     0.10     0.40 <
       196    1   9   9   0     1.21     1.20     0.50 <
       197    1  10   9   0     0.55     0.10     0.50 <
       198    1  11   9   0     6.99     6.68     1.10 o
       199    1  -5  10   0     4.18     4.68     0.80 o
       200    1  -4  10   0     1.06     0.20     0.50 <
       201    1  -3  10   0     0.19    -0.40     0.40 <
       202    1  -2  10   0     3.18     2.30     0.60 o
       203    1  -1  10   0     6.60     7.08     0.60 o
       204    1   0  10   0     4.44     2.59     0.40 o
       205    1   1  10   0     8.45     9.97     0.80 o
       206    1   2  10   0    11.42    11.46     0.80 o
       207    1   3  10   0    11.08     8.37     0.70 o
       208    1   4  10   0     0.41     0.80     0.40 <
       209    1   5  10   0     0.02    -0.40     0.50 <
       210    1   6  10   0    45.07    55.31     1.50 o
       211    1   7  10   0     2.84     1.30     0.40 o
       212    1   8  10   0    26.66    29.30     1.10 o
       213    1   9  10   0     0.03    -0.10     0.40 <
       214    1  10  10   0     9.99     6.88     1.00 o
       215    1  11  10   0     2.88     0.90     1.20 <
       216    1  -3  11   0     4.66     5.48     1.10 o
       217    1  -2  11   0     0.03    -0.30     0.60 <
       218    1  -1  11   0    18.65    21.23     1.90 o
       219    1   0  11   0     0.58    -0.10     0.70 <
       220    1   1  11   0     0.02     0.20     0.50 <
       221    1   2  11   0     3.36     1.40     0.60 <
       222    1   3  11   0     5.70     7.38     0.70 o
       223    1   4  11   0    11.20    13.35     0.90 o
       224    1   5  11   0    10.17     9.77     1.20 o
       225    1   6  11   0    48.06    53.91     1.80 o
       226    1   7  11   0    43.89    41.56     1.60 o
       227    1   8  11   0     0.50    -0.20     0.50 <
       228    1   9  11   0     0.29    -0.60     0.70 <
       229    1  10  11   0     2.35     0.10     0.50 <
       230    1  -2  12   0     0.28     0.00     0.60 <
       231    1  -1  12   0     0.14     0.90     0.70 <
       232    1   0  12   0     1.18     1.00     0.80 <
       233    1   1  12   0     0.10     1.00     0.90 <
       234    1   2  12   0     1.05    -0.50     0.50 <
       235    1   3  12   0     6.34     7.48     0.80 o
       236    1   4  12   0    12.40    14.95     2.10 o
       237    1   5  12   0     7.93     7.08     0.80 o
       238    1   6  12   0     2.66     1.30     0.60 <
       239    1   7  12   0     0.90     2.69     0.70 o
       240    1   8  12   0     3.75     1.90     0.70 <
       241    1   9  12   0     3.29     6.08     1.20 o
       242    1   1  13   0     0.01     0.10     0.50 <
       243    1   2  13   0     3.32     5.88     0.80 o
       244    1   3  13   0    14.11    16.05     1.60 o
       245    1   4  13   0     0.01     0.60     0.60 <
       246    1   5  13   0     5.75     8.47     0.90 o
       247    1   6  13   0     1.17     0.50     0.60 <
       248    1   7  13   0    15.03    19.53     1.80 o
       249    1  -6 -13   1     1.43     1.50     0.90 <
       250    1  -5 -13   1    15.03    17.24     1.20 o
       251    1  -4 -13   1     5.77     3.58     0.80 o
       252    1  -3 -13   1     3.88     2.59     0.70 o
       253    1  -2 -13   1     1.75     2.30     0.60 o
       254    1  -1 -13   1     0.06    -0.40     0.50 <
       255    1  -8 -12   1     4.17     7.58     0.90 o
       256    1  -7 -12   1    22.47    28.70     1.40 o
       257    1  -6 -12   1     3.15     1.80     0.60 <
       258    1  -5 -12   1    14.41    17.83     1.10 o
       259    1  -4 -12   1     3.40     3.58     0.70 o
       260    1  -3 -12   1     0.54     0.80     0.60 <
       261    1  -2 -12   1     0.81     1.20     0.60 <
       262    1  -1 -12   1     3.97     4.58     0.70 o
       263    1   0 -12   1     2.47     3.58     0.90 o
       264    1   1 -12   1     0.55     1.10     0.80 <
       265    1   2 -12   1     8.91    10.07     1.40 o
       266    1  -9 -11   1    35.51    38.86     1.40 o
       267    1  -8 -11   1     0.19     0.70     0.50 <
       268    1  -7 -11   1    11.50    12.06     0.90 o
       269    1  -6 -11   1     3.32     3.58     0.70 o
       270    1  -5 -11   1    32.07    33.28     1.40 o
       271    1  -4 -11   1    12.14    18.03     2.00 o
       272    1  -3 -11   1     5.92     9.57     0.80 o
       273    1  -2 -11   1    50.47    59.29     2.69 o
       274    1  -1 -11   1    18.33    12.26     0.90 o
       275    1   0 -11   1    18.14    21.43     1.10 o
       276    1   1 -11   1     0.63     1.50     0.80 <
       277    1   2 -11   1     2.45     2.79     0.70 o
       278    1   3 -11   1     1.08     2.10     0.70 <
       279    1   4 -11   1     0.35     0.50     0.90 <
       280    1 -10 -10   1     2.22     1.40     0.60 <
       281    1  -9 -10   1    25.86    22.23     1.00 o
       282    1  -8 -10   1    18.01    20.93     1.00 o
       283    1  -7 -10   1    29.27    31.19     1.10 o
       284    1  -6 -10   1    11.22    13.15     1.10 o
       285    1  -5 -10   1     8.82    10.66     0.70 o
       286    1  -4 -10   1     3.57     4.18     0.60 o
       287    1  -3 -10   1    30.17    24.41     1.40 o
       288    1  -2 -10   1     0.99     0.60     0.40 <
       289    1  -1 -10   1    35.71    33.78     1.80 o
       290    1   0 -10   1     7.83     8.47     0.70 o
       291    1   1 -10   1     7.28     8.57     0.60 o
       292    1   2 -10   1     2.20     2.99     0.60 o
       293    1   3 -10   1     4.17     3.88     0.70 o
       294    1   4 -10   1    19.54    21.63     1.20 o
       295    1   5 -10   1     6.66     7.48     0.90 o
       296    1 -11  -9   1     2.02     0.30     0.70 <
       297    1 -10  -9   1    27.07    28.80     1.70 o
       298    1  -9  -9   1     1.18     1.40     0.50 <
       299    1  -8  -9   1    18.10    21.43     0.90 o
       300    1  -7  -9   1     1.02    -0.30     0.50 <
       301    1  -6  -9   1     2.22     4.08     0.50 o
       302    1  -5  -9   1     1.80     0.20     0.30 <
       303    1  -4  -9   1    14.77    10.86     0.70 o
       304    1  -3  -9   1     0.27    -0.30     0.30 <
       305    1  -2  -9   1     0.01    -0.20     0.60 <
       306    1  -1  -9   1    73.06    74.64     2.59 o
       307    1   0  -9   1     0.55    -0.30     0.30 <
       308    1   1  -9   1     5.55     6.38     0.50 o
       309    1   2  -9   1     0.05    -0.40     0.40 <
       310    1   3  -9   1     7.05     7.77     0.80 o
       311    1   4  -9   1     0.54     0.60     0.50 <
       312    1   5  -9   1     0.01    -0.20     0.90 <
       313    1   6  -9   1     5.17     6.38     0.80 o
       314    1 -11  -8   1     4.38     3.68     1.20 o
       315    1 -10  -8   1     0.15     0.50     0.60 <
       316    1  -9  -8   1     5.58     4.78     0.60 o
       317    1  -8  -8   1    19.91    20.83     0.90 o
       318    1  -7  -8   1    10.68    10.56     0.70 o
       319    1  -6  -8   1   319.19   327.27     5.18 o
       320    1  -5  -8   1    35.77    29.60     1.30 o
       321    1  -4  -8   1     1.47     0.50     0.30 <
       322    1  -3  -8   1    30.19    38.16     1.00 o
       323    1  -2  -8   1     2.69     1.20     0.30 o
       324    1  -1  -8   1    30.97    31.09     0.70 o
       325    1   0  -8   1     0.07     0.90     0.30 <
       326    1   1  -8   1     0.23    -0.20     0.30 <
       327    1   2  -8   1     2.71     2.59     0.40 o
       328    1   3  -8   1     0.61     0.00     0.40 <
       329    1   4  -8   1     1.08     1.20     0.50 <
       330    1   5  -8   1     0.03    -0.20     0.50 <
       331    1   6  -8   1    52.22    52.52     1.90 o
       332    1   7  -8   1    15.12    13.95     1.10 o
       333    1 -11  -7   1    25.42    23.62     2.89 o
       334    1 -10  -7   1    31.43    30.89     1.80 o
       335    1  -9  -7   1     0.10     0.40     0.40 <
       336    1  -8  -7   1    23.98    24.91     0.90 o
       337    1  -7  -7   1     3.12     5.68     0.50 o
       338    1  -6  -7   1    72.90    68.86     1.50 o
       339    1  -5  -7   1     2.99     1.30     0.30 o
       340    1  -4  -7   1   260.34   282.23     9.57 o
       341    1  -3  -7   1    41.58    40.86     1.00 o
       342    1  -2  -7   1     7.13     6.48     0.30 o
       343    1  -1  -7   1     4.86     5.58     0.40 o
       344    1   0  -7   1    42.41    38.86     0.80 o
       345    1   1  -7   1    45.72    40.96     0.90 o
       346    1   2  -7   1     0.11     0.80     0.30 <
       347    1   3  -7   1     8.52     4.28     0.50 o
       348    1   4  -7   1     0.01    -0.20     0.60 <
       349    1   5  -7   1    19.16    17.05     1.00 o
       350    1   6  -7   1     6.18     6.78     0.80 o
       351    1   7  -7   1     0.20     0.10     0.80 <
       352    1   8  -7   1     0.01     0.40     1.00 <
       353    1 -11  -6   1    54.77    58.99     2.10 o
       354    1 -10  -6   1    29.29    37.08     1.60 o
       355    1  -9  -6   1   188.91   183.17     4.08 o
       356    1  -8  -6   1   155.50   139.41     2.59 o
       357    1  -7  -6   1   198.07   202.20     4.58 o
       358    1  -6  -6   1    25.87    21.03     0.90 o
       359    1  -5  -6   1     0.56     0.50     0.30 <
       360    1  -4  -6   1   699.42   719.52    10.36 o
       361    1  -3  -6   1   693.84   730.99    10.56 o
       362    1  -2  -6   1    56.76    71.06     1.50 o
       363    1  -1  -6   1   694.16   671.79     8.27 o
       364    1   0  -6   1    93.01    97.07     1.50 o
       365    1   1  -6   1   603.82   559.38     6.98 o
       366    1   2  -6   1    14.01    11.46     0.40 o
       367    1   3  -6   1    72.39    80.32     2.00 o
       368    1   4  -6   1    17.49    17.44     0.70 o
       369    1   5  -6   1     6.36     6.68     0.60 o
       370    1   6  -6   1     3.31     4.28     0.60 o
       371    1   7  -6   1     3.51     5.18     0.70 o
       372    1   8  -6   1     0.00    -0.10     0.50 <
       373    1 -12  -5   1    12.27    14.45     1.60 o
       374    1 -11  -5   1    69.59    75.14     2.40 o
       375    1 -10  -5   1    63.47    62.09     2.50 o
       376    1  -9  -5   1    15.73    14.25     0.90 o
       377    1  -8  -5   1   117.86   139.13     4.18 o
       378    1  -7  -5   1     3.40     5.58     1.80 o
       379    1  -6  -5   1   173.30   158.06     2.69 o
       380    1  -5  -5   1   970.55  1054.47    15.05 o
       381    1  -4  -5   1    15.59    12.66     0.70 o
       382    1  -3  -5   1  1318.58  1336.20    18.83 o
       383    1  -2  -5   1    34.90    30.60     0.70 o
       384    1  -1  -5   1   200.25   179.78     2.40 o
       385    1   0  -5   1    54.30    59.59     1.00 o
       386    1   1  -5   1   288.14   283.22     3.68 o
       387    1   2  -5   1  1901.44  2008.69    24.11 o
       388    1   3  -5   1    28.91    37.67     0.80 o
       389    1   4  -5   1   823.55   856.85    13.65 o
       390    1   5  -5   1    17.30    21.43     0.80 o
       391    1   6  -5   1    20.24    18.13     0.80 o
       392    1   7  -5   1     3.06     1.30     0.50 <
       393    1   8  -5   1    16.81    15.45     1.00 o
       394    1   9  -5   1     1.47     0.90     0.60 <
       395    1 -11  -4   1     9.96    13.95     1.00 o
       396    1 -10  -4   1    32.29    36.28     1.50 o
       397    1  -9  -4   1    85.69   103.35     2.69 o
       398    1  -8  -4   1    53.87    53.61     1.70 o
       399    1  -7  -4   1     8.14    11.76     0.60 o
       400    1  -6  -4   1     0.23     2.10     0.30 o
       401    1  -5  -4   1  2301.05  2330.08    32.49 o
       402    1  -4  -4   1   313.63   311.03     4.68 o
       403    1  -3  -4   1  3755.12  4066.91    95.37 o
       404    1  -2  -4   1   645.37   626.74     7.67 o
       405    1  -1  -4   1  2686.80  2781.93    33.18 o
       406    1   0  -4   1   600.49   560.17     6.88 o
       407    1   1  -4   1   110.40   114.30     1.60 o
       408    1   2  -4   1   149.58   134.54     1.90 o
       409    1   3  -4   1     0.27     2.79     0.60 o
       410    1   4  -4   1   286.70   291.99     4.48 o
       411    1   5  -4   1     0.03     0.10     0.30 <
       412    1   6  -4   1    23.95    20.43     0.80 o
       413    1   7  -4   1     0.18     0.50     0.30 <
       414    1   8  -4   1     5.01     5.68     0.50 o
       415    1   9  -4   1     6.30    12.66     1.00 o
       416    1  10  -4   1     4.69     3.19     0.70 o
       417    1 -12  -3   1     4.54     4.88     1.20 o
       418    1 -11  -3   1     0.93     2.79     0.60 o
       419    1 -10  -3   1    12.92    17.73     1.10 o
       420    1  -8  -3   1  1186.60  1211.83    21.43 o
       421    1  -7  -3   1   106.55   109.23     2.00 o
       422    1  -6  -3   1    24.04    20.63     0.50 o
       423    1  -5  -3   1    14.25    19.93     0.50 o
       424    1  -4  -3   1   562.32   619.97     7.58 o
       425    1  -3  -3   1  5531.83  6024.28    83.32 o
       426    1  -2  -3   1   475.87   531.57     7.58 o
       427    1  -1  -3   1    16.21    13.15     0.40 o
       428    1   0  -3   1  1772.93  1885.31    22.53 o
       429    1   1  -3   1   570.27   573.33     6.98 o
       430    1   3  -3   1   458.27   448.86     5.58 o
       431    1   4  -3   1   438.21   516.82     6.38 o
       432    1   5  -3   1     0.06     1.20     0.30 o
       433    1   6  -3   1    14.35    15.45     1.10 o
       434    1   7  -3   1     2.72     3.58     0.40 o
       435    1   8  -3   1     5.65     3.78     0.40 o
       436    1   9  -3   1    16.21    17.14     0.80 o
       437    1  10  -3   1    21.31    27.61     1.10 o
       438    1 -12  -2   1     1.92     2.40     1.00 <
       439    1 -11  -2   1    35.39    38.16     2.00 o
       440    1 -10  -2   1    13.33     9.57     0.90 o
       441    1  -9  -2   1   247.22   240.08     4.98 o
       442    1  -8  -2   1     0.28     3.29     2.10 <
       443    1  -7  -2   1   284.13   307.84     4.68 o
       444    1  -5  -2   1     3.54     5.98     0.60 o
       445    1  -4  -2   1     7.62    13.45     0.40 o
       446    1  -3  -2   1   789.08   853.97    10.36 o
       447    1  -2  -2   1     8.39     7.28     0.30 o
       448    1  -1  -2   1    34.23    29.90     0.50 o
       449    1   0  -2   1   141.03   119.78     1.80 o
       450    1   1  -2   1   164.98   152.68     2.00 o
       451    1   2  -2   1   927.26   979.43    11.86 o
       452    1   3  -2   1  3291.78  3716.72    47.34 o
       453    1   4  -2   1    45.66    62.19     1.50 o
       454    1   5  -2   1   384.75   425.04     6.28 o
       455    1   6  -2   1   135.55   133.44     2.30 o
       456    1   7  -2   1   202.51   197.32     3.29 o
       457    1   8  -2   1     8.82     6.98     0.50 o
       458    1   9  -2   1     0.15     0.00     0.30 <
       459    1  10  -2   1    17.26    18.83     0.90 o
       460    1  11  -2   1     2.75     5.88     0.60 o
       461    1 -11  -1   1    48.85    48.73     1.80 o
       462    1 -10  -1   1    15.22     8.77     0.80 o
       463    1  -9  -1   1     1.46     0.20     0.40 <
       464    1  -8  -1   1   237.26   224.93     3.68 o
       465    1  -7  -1   1     8.97    10.07     1.00 o
       466    1  -6  -1   1    28.73    33.08     0.80 o
       467    1  -5  -1   1   128.71   152.68     2.10 o
       468    1  -4  -1   1   499.80   523.80     6.48 o
       469    1  -2  -1   1   562.42   623.35     7.58 o
       470    1  -1  -1   1  4866.27  5659.94    78.43 o
       471    1   0  -1   1   603.20   765.97    10.56 o
       472    1   1  -1   1    52.02    63.58     0.90 o
       473    1   2  -1   1  7930.25  8955.90   123.08 o
       474    1   3  -1   1    25.80    45.34     0.90 o
       475    1   4  -1   1   917.04  1114.96    15.55 o
       476    1   5  -1   1  1053.43  1138.48    15.95 o
       477    1   6  -1   1     4.53     3.88     0.40 o
       478    1   7  -1   1     1.26     1.20     0.50 <
       479    1   8  -1   1   255.57   245.46     3.98 o
       480    1   9  -1   1    15.04    13.45     0.70 o
       481    1  10  -1   1     0.06     1.10     0.40 <
       482    1  11  -1   1    32.91    34.88     1.50 o
       483    1 -11   0   1     9.32     9.17     1.00 o
       484    1 -10   0   1    51.79    66.07     4.18 o
       485    1  -9   0   1    38.89    36.88     1.10 o
       486    1  -8   0   1     0.63     1.50     0.40 o
       487    1  -7   0   1   883.62   947.34    13.55 o
       488    1  -6   0   1    62.45    50.53     1.70 o
       489    1  -5   0   1   369.35   402.32     5.08 o
       490    1  -4   0   1    23.85    26.41     0.50 o
       491    1  -2   0   1 11251.50 11953.90   287.31 o
       492    1  -1   0   1   151.96   122.28     2.20 o
       493    1   1   0   1  1400.84  1617.54    19.53 o
       494    1   2   0   1   364.75   414.07     5.88 o
       495    1   3   0   1   488.72   449.15     6.38 o
       496    1   4   0   1   660.62   733.77    10.36 o
       497    1   5   0   1    97.01   116.30     2.00 o
       498    1   6   0   1     7.10     7.87     0.60 o
       499    1   7   0   1   289.91   345.41     5.28 o
       500    1   8   0   1     5.60     8.37     0.50 o
       501    1   9   0   1    15.48    16.55     0.70 o
       502    1  10   0   1    16.87    17.14     0.90 o
       503    1  11   0   1     0.07     0.00     0.50 <
       504    1  12   0   1     9.70    10.46     1.40 o
       505    1 -11   1   1     2.60     2.30     0.70 o
       506    1 -10   1   1     1.89     1.80     0.60 <
       507    1  -9   1   1    16.83    21.13     0.90 o
       508    1  -8   1   1   127.71   147.99     2.69 o
       509    1  -7   1   1   238.65   238.38     3.88 o
       510    1  -6   1   1    26.40    21.73     1.20 o
       511    1  -5   1   1   161.58   122.68     1.80 o
       512    1  -4   1   1  2310.84  2531.20    30.30 o
       513    1  -3   1   1   413.74   459.12     5.68 o
       514    1  -2   1   1  8401.90  9039.11   199.02 o
       515    1  -1   1   1  1380.14  1565.91    27.61 o
       516    1   0   1   1  2320.37  2509.57    42.06 o
       517    1   1   1   1   232.24   311.43     3.78 o
       518    1   2   1   1    89.34    62.59     0.90 o
       519    1   4   1   1  4204.90  4808.85    57.31 o
       520    1   5   1   1   470.54   466.40     5.78 o
       521    1   6   1   1   195.79   210.08     2.79 o
       522    1   7   1   1    12.10    11.36     0.50 o
       523    1   8   1   1     4.22     9.47     0.60 o
       524    1   9   1   1    28.54    22.23     0.80 o
       525    1  10   1   1   180.10   192.74     4.28 o
       526    1  11   1   1    34.50    43.35     2.20 o
       527    1  12   1   1     0.15     0.20     0.60 <
       528    1 -10   2   1    84.18    88.00     2.40 o
       529    1  -9   2   1    15.31    16.25     0.80 o
       530    1  -8   2   1    19.83    19.93     0.80 o
       531    1  -7   2   1     0.44     0.40     0.30 <
       532    1  -6   2   1   334.36   345.51     5.28 o
       533    1  -5   2   1     0.20     0.20     0.20 <
       534    1  -4   2   1  2259.53  2543.45    30.60 o
       535    1  -3   2   1   108.97   119.98     2.40 o
       536    1  -2   2   1  2631.38  3065.25    51.22 o
       537    1  -1   2   1  3737.24  4576.46    54.51 o
       538    1   0   2   1   196.44   165.93     2.99 o
       539    1   1   2   1   829.79   858.05    10.36 o
       540    1   2   2   1   724.88   876.18    10.56 o
       541    1   3   2   1  1762.73  1719.09    20.53 o
       542    1   4   2   1  1005.37  1179.64    14.15 o
       543    1   5   2   1  1226.11  1172.17    14.15 o
       544    1   7   2   1   631.22   617.17     8.97 o
       545    1   8   2   1   209.20   226.82     3.68 o
       546    1   9   2   1    15.57    13.45     0.90 o
       547    1  10   2   1     3.32     4.78     0.70 o
       548    1  11   2   1    19.48    20.13     1.10 o
       549    1  12   2   1     3.04     4.08     0.80 o
       550    1 -10   3   1     5.79     7.18     0.80 o
       551    1  -9   3   1     6.99     9.57     0.90 o
       552    1  -8   3   1     3.01     4.18     0.50 o
       553    1  -7   3   1     9.78    10.86     0.60 o
       554    1  -6   3   1    58.34    57.21     1.30 o
       555    1  -5   3   1    82.41    90.09     3.19 o
       556    1  -4   3   1    69.66    84.31     1.90 o
       557    1  -3   3   1   826.11   919.14    12.95 o
       558    1  -2   3   1  2060.84  1915.61    22.92 o
       559    1  -1   3   1   215.95   257.11     3.19 o
       560    1   0   3   1  1158.37  1135.09    13.65 o
       561    1   1   3   1 25050.00 24621.30   575.03 o
       562    1   2   3   1  8616.56  9762.12   148.49 o
       563    1   3   3   1  2222.40  2212.29    35.48 o
       564    1   4   3   1   175.88   170.31     2.20 o
       565    1   5   3   1   216.93   236.28     3.09 o
       566    1   6   3   1   484.55   518.92     6.48 o
       567    1   7   3   1    43.38    44.05     1.00 o
       568    1   8   3   1     9.89    13.05     0.80 o
       569    1  10   3   1     0.49    -0.20     0.60 <
       570    1  11   3   1    45.40    45.94     1.70 o
       571    1  12   3   1    20.10    20.23     1.20 o
       572    1 -10   4   1     2.96     6.28     1.20 o
       573    1  -9   4   1     9.46    11.06     1.00 o
       574    1  -8   4   1    31.22    29.30     1.30 o
       575    1  -7   4   1     8.85     8.77     0.80 o
       576    1  -6   4   1     2.52     4.08     1.00 o
       577    1  -5   4   1   127.19   126.86     2.30 o
       578    1  -4   4   1   176.82   181.27     2.89 o
       579    1  -3   4   1   676.67   724.51     8.87 o
       580    1  -2   4   1   585.51   605.22     7.48 o
       581    1  -1   4   1   220.68   219.25     2.79 o
       582    1   0   4   1   511.34   545.03     6.68 o
       583    1   1   4   1   249.21   276.54     3.48 o
       584    1   2   4   1  6018.90  7005.70    83.32 o
       585    1   3   4   1    18.99    24.91     0.60 o
       586    1   4   4   1   832.42  1005.05    12.16 o
       587    1   5   4   1   301.19   303.95     3.88 o
       588    1   6   4   1   210.14   217.15     2.89 o
       589    1   7   4   1    33.82    43.85     1.20 o
       590    1   8   4   1     3.97     4.98     0.60 o
       591    1   9   4   1   102.26    98.57     2.50 o
       592    1  10   4   1     0.09     0.70     0.50 <
       593    1  11   4   1    65.62    54.61     1.90 o
       594    1  -9   5   1    20.53    22.82     1.30 o
       595    1  -8   5   1     8.72     7.87     1.10 o
       596    1  -7   5   1    18.12    19.93     1.10 o
       597    1  -6   5   1    54.20    58.89     2.69 o
       598    1  -5   5   1     2.24     4.38     0.60 o
       599    1  -4   5   1    41.45    40.36     1.90 o
       600    1  -3   5   1    33.93    35.58     0.80 o
       601    1  -2   5   1   301.75   312.12     3.98 o
       602    1  -1   5   1    56.23    61.79     1.00 o
       603    1   0   5   1     0.15     0.60     0.10 o
       604    1   1   5   1  1196.24  1403.77    16.85 o
       605    1   2   5   1   204.94   257.21     3.29 o
       606    1   3   5   1   705.09   775.83     9.47 o
       607    1   4   5   1    16.48    10.86     0.40 o
       608    1   5   5   1    15.37    11.56     0.30 o
       609    1   6   5   1    81.96    85.40     1.60 o
       610    1   7   5   1    25.62    19.63     0.70 o
       611    1   8   5   1    23.57    17.64     0.90 o
       612    1   9   5   1   114.77   108.13     2.69 o
       613    1  10   5   1    22.73    22.63     2.20 o
       614    1  11   5   1     3.23     1.10     0.60 <
       615    1  12   5   1    34.02    34.58     2.79 o
       616    1  -8   6   1     4.68     4.58     1.10 o
       617    1  -7   6   1     7.28     5.18     0.70 o
       618    1  -6   6   1    49.86    48.14     1.70 o
       619    1  -5   6   1    12.82     9.37     1.20 o
       620    1  -4   6   1    24.20    22.92     2.50 o
       621    1  -3   6   1   327.21   345.61     5.28 o
       622    1  -2   6   1    23.20    26.11     0.80 o
       623    1  -1   6   1    12.52    10.86     0.40 o
       624    1   0   6   1     5.58     8.07     0.30 o
       625    1   1   6   1   373.17   376.91     4.78 o
       626    1   2   6   1   217.71   250.24     3.29 o
       627    1   3   6   1    17.68    25.01     0.60 o
       628    1   4   6   1   484.73   523.70     6.68 o
       629    1   5   6   1     2.44     1.50     0.40 o
       630    1   6   6   1   128.36   116.10     2.10 o
       631    1   7   6   1     7.54    12.16     0.60 o
       632    1   8   6   1     2.59     3.09     0.40 o
       633    1   9   6   1   579.96   571.53    12.36 o
       634    1  10   6   1     1.06     0.90     0.60 <
       635    1  11   6   1    11.86    11.36     0.90 o
       636    1  12   6   1     0.20     0.00     0.50 <
       637    1  -7   7   1     0.24     0.00     0.50 <
       638    1  -6   7   1     0.23     0.30     0.50 <
       639    1  -5   7   1     0.09    -0.20     0.40 <
       640    1  -4   7   1    12.96    10.86     0.80 o
       641    1  -3   7   1   195.80   191.44     3.98 o
       642    1  -2   7   1    15.64    24.61     0.80 o
       643    1  -1   7   1   142.71   136.33     2.89 o
       644    1   0   7   1   180.88   169.82     3.39 o
       645    1   1   7   1   537.34   532.87     6.68 o
       646    1   2   7   1    34.12    34.98     0.80 o
       647    1   3   7   1   296.48   311.62     5.28 o
       648    1   4   7   1   371.05   327.97     6.18 o
       649    1   5   7   1     4.77     5.98     0.60 o
       650    1   6   7   1   376.36   338.03     7.18 o
       651    1   7   7   1     0.00     1.20     0.40 <
       652    1   8   7   1    12.92    11.76     0.60 o
       653    1   9   7   1     0.05     0.20     0.40 <
       654    1  10   7   1   155.07   157.56     3.68 o
       655    1  11   7   1    38.51    40.66     1.70 o
       656    1  12   7   1     0.32     0.60     0.60 <
       657    1  -6   8   1     0.39     1.60     0.80 <
       658    1  -5   8   1     0.07    -0.20     0.50 <
       659    1  -4   8   1    21.52    27.81     1.60 o
       660    1  -3   8   1   126.22   123.38     2.99 o
       661    1  -2   8   1   116.14   111.42     2.79 o
       662    1  -1   8   1   546.00   549.61     8.07 o
       663    1   0   8   1    15.21    21.93     0.80 o
       664    1   1   8   1    77.48    67.37     1.40 o
       665    1   2   8   1    37.08    45.44     1.10 o
       666    1   3   8   1   153.35   163.24     8.07 o
       667    1   4   8   1   283.29   265.89     4.18 o
       668    1   5   8   1     0.74     3.58     0.40 o
       669    1   6   8   1   385.33   372.41     6.98 o
       670    1   7   8   1    20.49    21.33     0.90 o
       671    1   8   8   1    52.93    49.03     1.30 o
       672    1   9   8   1    86.44    88.60     2.00 o
       673    1  10   8   1    10.50     8.07     0.90 o
       674    1  11   8   1    32.11    35.18     1.60 o
       675    1  12   8   1    23.32    26.71     2.20 o
       676    1  -5   9   1     2.79     2.00     0.60 o
       677    1  -4   9   1     8.87     8.17     0.80 o
       678    1  -3   9   1    32.99    30.60     1.30 o
       679    1  -2   9   1     6.45     8.67     0.70 o
       680    1  -1   9   1     0.85     0.40     0.30 <
       681    1   0   9   1     7.33     5.58     0.50 o
       682    1   1   9   1     0.09     1.00     0.40 <
       683    1   2   9   1   104.03    87.80     2.20 o
       684    1   3   9   1     5.02     9.17     0.70 o
       685    1   4   9   1   165.30   172.51     3.68 o
       686    1   5   9   1   210.60   235.49     3.88 o
       687    1   6   9   1    28.71    30.79     1.00 o
       688    1   7   9   1     1.84     2.00     0.40 o
       689    1   8   9   1     0.74     2.59     0.50 o
       690    1   9   9   1    55.16    60.69     1.60 o
       691    1  10   9   1    75.31    77.74     1.90 o
       692    1  11   9   1     2.27     5.08     0.90 o
       693    1  -4  10   1     2.64     2.99     0.70 o
       694    1  -3  10   1     0.04    -0.20     0.50 <
       695    1  -2  10   1     7.19     5.08     0.70 o
       696    1  -1  10   1     0.01    -0.10     0.90 <
       697    1   0  10   1    10.53    10.07     0.80 o
       698    1   1  10   1     0.00     0.00     0.30 <
       699    1   2  10   1    19.16    19.13     1.00 o
       700    1   3  10   1     0.46     0.70     0.40 <
       701    1   4  10   1     2.34     1.90     0.50 o
       702    1   5  10   1    26.16    29.50     1.40 o
       703    1   6  10   1     7.26     4.58     1.00 o
       704    1   7  10   1    20.12    22.53     1.10 o
       705    1   8  10   1     0.01    -0.20     0.40 <
       706    1   9  10   1     2.59     3.98     0.60 o
       707    1  10  10   1     3.41     2.69     0.60 o
       708    1  11  10   1    51.39    54.11     2.99 o
       709    1  -3  11   1     0.47     0.30     0.50 <
       710    1  -2  11   1     3.68     2.20     0.60 o
       711    1  -1  11   1     4.38     3.19     0.60 o
       712    1   0  11   1    19.64    16.85     1.00 o
       713    1   1  11   1     0.16    -0.30     0.70 <
       714    1   2  11   1     0.03    -0.30     0.40 <
       715    1   3  11   1     7.45     7.18     0.70 o
       716    1   4  11   1     0.38     1.70     0.60 <
       717    1   5  11   1     1.75     1.40     0.50 <
       718    1   6  11   1     0.27    -0.20     0.40 <
       719    1   7  11   1    46.84    55.81     1.90 o
       720    1   8  11   1     6.95     6.48     0.80 o
       721    1   9  11   1     6.48     8.77     0.90 o
       722    1  10  11   1     2.50     2.50     0.70 o
       723    1  -2  12   1     0.92    -0.50     0.90 <
       724    1  -1  12   1     0.41     0.00     0.60 <
       725    1   0  12   1     0.10    -0.50     0.60 <
       726    1   1  12   1     2.20     2.10     0.60 o
       727    1   2  12   1    10.64    12.66     1.20 o
       728    1   3  12   1     0.48     0.00     0.50 <
       729    1   4  12   1    14.39    16.05     1.70 o
       730    1   5  12   1     2.57     2.99     0.70 o
       731    1   6  12   1    13.82    13.05     1.00 o
       732    1   7  12   1     2.34     2.00     0.70 <
       733    1   8  12   1     0.15     0.10     0.50 <
       734    1   9  12   1     2.02     3.68     0.70 o
       735    1   1  13   1     1.35     1.20     0.60 <
       736    1   2  13   1    10.44    12.95     1.00 o
       737    1   3  13   1     0.45     0.40     0.60 <
       738    1   4  13   1    14.80    13.75     1.00 o
       739    1   5  13   1     0.95     1.30     0.60 <
       740    1   6  13   1     1.98     1.00     0.80 <
       741    1   7  13   1     0.41     2.59     0.70 o
       742    1  -6 -13   2    13.70    17.14     1.60 o
       743    1  -5 -13   2     0.00     0.60     0.80 <
       744    1  -4 -13   2     3.92     5.18     0.80 o
       745    1  -3 -13   2     4.28     4.18     0.80 o
       746    1  -2 -13   2     0.17     0.90     0.90 <
       747    1  -1 -13   2     2.87     2.00     0.60 o
       748    1  -8 -12   2     7.70    11.86     1.50 o
       749    1  -7 -12   2     2.36     4.28     0.80 o
       750    1  -6 -12   2     4.76     5.18     0.90 o
       751    1  -5 -12   2     3.51     5.18     0.80 o
       752    1  -4 -12   2     3.73     5.78     1.70 o
       753    1  -3 -12   2    19.28    17.93     1.10 o
       754    1  -2 -12   2     0.02    -0.10     0.50 <
       755    1  -1 -12   2     8.43     9.87     1.40 o
       756    1   0 -12   2     0.13     1.30     0.80 <
       757    1   1 -12   2     1.45     1.30     0.80 <
       758    1   2 -12   2     0.99     2.99     1.00 <
       759    1  -9 -11   2     6.24     9.27     0.90 o
       760    1  -8 -11   2     1.28     3.09     0.60 o
       761    1  -7 -11   2    12.14    12.16     0.80 o
       762    1  -6 -11   2     2.12     1.10     0.60 <
       763    1  -5 -11   2    27.33    27.41     1.40 o
       764    1  -4 -11   2     0.35     1.60     0.60 <
       765    1  -3 -11   2     3.29     5.78     0.70 o
       766    1  -2 -11   2     0.04     0.20     0.50 <
       767    1  -1 -11   2    19.19    21.53     1.80 o
       768    1   0 -11   2     9.00    10.86     0.80 o
       769    1   1 -11   2     4.36     4.18     0.90 o
       770    1   2 -11   2     4.35     2.89     0.70 o
       771    1   3 -11   2     1.63     1.90     0.60 o
       772    1   4 -11   2     1.41     1.60     1.00 <
       773    1 -10 -10   2     1.77     2.69     0.60 o
       774    1  -9 -10   2    19.02    21.03     1.00 o
       775    1  -8 -10   2     0.13    -0.10     0.40 <
       776    1  -7 -10   2    17.80    22.13     1.00 o
       777    1  -6 -10   2     3.47     5.18     0.60 o
       778    1  -5 -10   2     8.95    10.26     1.30 o
       779    1  -4 -10   2     1.08     4.28     0.60 o
       780    1  -3 -10   2     3.36     5.48     1.00 o
       781    1  -2 -10   2   171.23   175.89     3.88 o
       782    1  -1 -10   2    11.14    10.56     0.80 o
       783    1   0 -10   2     4.07     3.58     0.60 o
       784    1   1 -10   2     0.89     1.70     0.40 o
       785    1   2 -10   2     0.90     1.10     0.50 <
       786    1   3 -10   2     0.19     0.40     0.70 <
       787    1   4 -10   2     1.22     0.60     0.80 <
       788    1   5 -10   2    11.68    12.46     1.00 o
       789    1 -10  -9   2     0.15    -0.40     0.40 <
       790    1  -9  -9   2    26.16    27.41     1.10 o
       791    1  -8  -9   2     1.78     0.40     0.40 <
       792    1  -7  -9   2    13.07    15.05     1.00 o
       793    1  -6  -9   2     0.51     0.50     0.40 <
       794    1  -5  -9   2     0.59     4.68     0.50 o
       795    1  -4  -9   2    15.28    16.15     1.00 o
       796    1  -3  -9   2    23.55    17.54     0.80 o
       797    1  -2  -9   2   115.17   117.80     2.20 o
       798    1  -1  -9   2     0.11     0.00     0.40 <
       799    1   0  -9   2     0.02     0.70     0.30 <
       800    1   1  -9   2     0.18     0.10     0.30 <
       801    1   2  -9   2     5.37     6.08     0.70 o
       802    1   3  -9   2     9.21    12.95     0.90 o
       803    1   4  -9   2     2.97     1.40     0.60 <
       804    1   5  -9   2    21.86    24.61     1.30 o
       805    1   6  -9   2     0.55     0.40     0.60 <
       806    1 -11  -8   2     3.48     4.88     0.90 o
       807    1 -10  -8   2     1.60     0.40     0.90 <
       808    1  -9  -8   2     3.03     5.48     0.60 o
       809    1  -8  -8   2    15.66    13.05     0.90 o
       810    1  -7  -8   2     3.26     5.88     0.60 o
       811    1  -6  -8   2    95.73    99.05     2.00 o
       812    1  -5  -8   2    27.52    28.00     1.00 o
       813    1  -4  -8   2    71.09    69.86     1.90 o
       814    1  -3  -8   2    16.18    13.55     1.10 o
       815    1  -2  -8   2    88.62    88.10     1.70 o
       816    1  -1  -8   2     8.83     6.68     0.60 o
       817    1   0  -8   2    27.26    33.88     0.80 o
       818    1   1  -8   2    14.68    12.16     0.60 o
       819    1   2  -8   2    60.01    56.71     1.30 o
       820    1   3  -8   2    12.15     8.37     1.40 o
       821    1   4  -8   2    12.32    15.45     1.00 o
       822    1   5  -8   2     5.69     5.48     0.70 o
       823    1   6  -8   2     0.04    -0.50     0.50 <
       824    1   7  -8   2    33.12    34.68     1.60 o
       825    1 -11  -7   2     0.40     0.20     1.50 <
       826    1 -10  -7   2     6.62     8.47     0.90 o
       827    1  -9  -7   2     2.03     3.29     0.50 o
       828    1  -8  -7   2     3.05     2.20     0.80 <
       829    1  -7  -7   2    22.19    18.43     1.00 o
       830    1  -6  -7   2     2.09     1.10     0.50 <
       831    1  -5  -7   2   101.26   120.48     2.50 o
       832    1  -4  -7   2     1.76     0.90     0.30 <
       833    1  -3  -7   2    99.06   105.04     2.40 o
       834    1  -2  -7   2    69.12    46.74     1.10 o
       835    1  -1  -7   2    62.87    57.61     6.58 o
       836    1   0  -7   2     8.80    12.06     0.50 o
       837    1   1  -7   2    19.10    25.51     1.20 o
       838    1   2  -7   2     0.65     0.50     0.20 <
       839    1   3  -7   2     0.34     0.10     0.30 <
       840    1   4  -7   2     1.05     1.50     0.50 <
       841    1   5  -7   2     4.08     3.58     0.60 o
       842    1   6  -7   2    72.73    78.34     3.48 o
       843    1   7  -7   2     0.68    -0.10     0.50 <
       844    1   8  -7   2     1.17     1.40     0.60 <
       845    1 -11  -6   2     3.99     8.07     1.50 o
       846    1 -10  -6   2     2.88     2.59     0.70 o
       847    1  -9  -6   2     5.57     5.58     0.80 o
       848    1  -8  -6   2     7.52     5.38     0.50 o
       849    1  -7  -6   2     1.90     1.60     0.50 o
       850    1  -6  -6   2    94.54    93.58     2.30 o
       851    1  -5  -6   2     2.12     4.58     0.40 o
       852    1  -4  -6   2   164.29   137.83     2.40 o
       853    1  -3  -6   2    87.49    87.80     1.70 o
       854    1  -2  -6   2    87.31    96.47     1.50 o
       855    1  -1  -6   2   310.71   313.42     4.98 o
       856    1   0  -6   2    47.20    50.93     0.90 o
       857    1   1  -6   2     2.41     2.30     0.30 o
       858    1   2  -6   2    20.00    21.03     0.60 o
       859    1   3  -6   2    18.76    17.83     0.80 o
       860    1   4  -6   2     4.78     5.48     0.40 o
       861    1   5  -6   2     2.30     3.19     0.40 o
       862    1   6  -6   2     0.12     0.30     0.40 <
       863    1   7  -6   2    47.38    41.46     2.79 o
       864    1   8  -6   2     2.91     2.89     0.60 o
       865    1   9  -6   2     5.46     3.39     1.00 o
       866    1 -11  -5   2     1.02     0.20     0.60 <
       867    1 -10  -5   2     8.22    10.07     0.90 o
       868    1  -9  -5   2    54.36    50.03     1.70 o
       869    1  -8  -5   2   310.71   311.83     5.48 o
       870    1  -7  -5   2     5.88     3.88     0.40 o
       871    1  -6  -5   2   137.81   118.90     2.20 o
       872    1  -5  -5   2   161.13   186.46     3.09 o
       873    1  -4  -5   2   560.97   597.84     8.67 o
       874    1  -3  -5   2   234.89   237.18     3.68 o
       875    1  -2  -5   2    82.54    66.57     1.20 o
       876    1  -1  -5   2   156.06   129.85     1.80 o
       877    1   0  -5   2    77.96    96.07     1.40 o
       878    1   1  -5   2   524.28   491.71     6.18 o
       879    1   2  -5   2    41.09    54.41     1.00 o
       880    1   3  -5   2    32.63    43.85     0.80 o
       881    1   4  -5   2    37.61    38.76     1.00 o
       882    1   5  -5   2    22.01    23.12     0.80 o
       883    1   6  -5   2     3.38     5.28     0.50 o
       884    1   7  -5   2   144.91   148.69     2.79 o
       885    1   8  -5   2    23.58    24.81     1.20 o
       886    1   9  -5   2     3.63     6.28     0.90 o
       887    1 -11  -4   2    30.98    31.79     1.50 o
       888    1 -10  -4   2     1.07    -0.40     0.40 <
       889    1  -9  -4   2    41.52    25.41     1.50 o
       890    1  -8  -4   2   129.02   132.85     3.09 o
       891    1  -7  -4   2    87.18   101.05     2.59 o
       892    1  -6  -4   2   290.58   273.16    18.73 o
       893    1  -5  -4   2   364.83   373.21     5.58 o
       894    1  -4  -4   2   124.15   134.73     2.30 o
       895    1  -3  -4   2   232.71   179.49     2.79 o
       896    1  -2  -4   2   110.73    83.81     1.20 o
       897    1  -1  -4   2  1806.96  1826.42    21.93 o
       898    1   0  -4   2   335.82   354.78     4.38 o
       899    1   1  -4   2   434.86   390.66     4.88 o
       900    1   2  -4   2   100.68    74.74     1.10 o
       901    1   3  -4   2    33.66    39.06     0.70 o
       902    1   4  -4   2   247.22   233.10     3.68 o
       903    1   5  -4   2     1.27     2.20     0.80 <
       904    1   6  -4   2   165.04   173.71     2.99 o
       905    1   7  -4   2    11.36     6.68     0.50 o
       906    1   8  -4   2    78.28    63.38     1.60 o
       907    1   9  -4   2     0.00     0.20     0.50 <
       908    1  10  -4   2     1.41     0.80     0.90 <
       909    1 -11  -3   2    22.40    18.43     1.90 o
       910    1 -10  -3   2     1.34     0.80     0.50 <
       911    1  -8  -3   2    63.80    61.09     2.59 o
       912    1  -7  -3   2    16.94    18.73     0.70 o
       913    1  -6  -3   2    12.23    11.16     0.50 o
       914    1  -5  -3   2  1347.49  1362.51    16.45 o
       915    1  -4  -3   2   134.12   118.80     1.70 o
       916    1  -3  -3   2     3.02     5.38     0.70 o
       917    1  -2  -3   2    49.98    53.21     0.80 o
       918    1  -1  -3   2  2655.69  2695.72    54.61 o
       919    1   0  -3   2   211.70   148.69     2.00 o
       920    1   1  -3   2   638.94   628.74     7.67 o
       921    1   2  -3   2     0.70     2.79     0.20 o
       922    1   3  -3   2    46.07    40.76     0.70 o
       923    1   4  -3   2   236.53   229.71     4.38 o
       924    1   5  -3   2    16.44    17.54     2.59 o
       925    1   6  -3   2   318.36   320.50     4.98 o
       926    1   7  -3   2   183.29   193.04     3.29 o
       927    1   8  -3   2     0.53     0.20     0.30 <
       928    1   9  -3   2    30.02    32.39     1.10 o
       929    1  10  -3   2    27.06    27.71     1.10 o
       930    1  11  -3   2     7.48     7.87     1.30 o
       931    1 -11  -2   2     3.59     2.79     0.70 o
       932    1 -10  -2   2    18.85    15.25     1.00 o
       933    1  -9  -2   2    11.51    11.16     0.90 o
       934    1  -8  -2   2   273.92   277.84     5.58 o
       935    1  -7  -2   2   332.50   334.65     6.78 o
       936    1  -5  -2   2   955.40  1066.73    12.95 o
       937    1  -4  -2   2  1842.45  2091.21    25.01 o
       938    1  -3  -2   2     2.66     1.10     0.30 o
       939    1  -2  -2   2     6.76     1.60     0.30 o
       940    1  -1  -2   2     1.17     4.38     0.40 o
       941    1   0  -2   2  8429.14  9073.29   152.38 o
       942    1   1  -2   2   206.83   211.17     2.69 o
       943    1   2  -2   2  5800.31  6107.09    72.65 o
       944    1   3  -2   2  2196.54  2479.17    29.70 o
       945    1   4  -2   2  2423.53  2637.73    36.48 o
       946    1   5  -2   2     6.94    10.46     0.50 o
       947    1   6  -2   2    10.97     7.08     1.10 o
       948    1   7  -2   2    76.47    77.54     1.80 o
       949    1   8  -2   2   107.10   105.83     3.19 o
       950    1   9  -2   2     6.29     6.28     0.60 o
       951    1  10  -2   2    31.84    28.80     1.10 o
       952    1  11  -2   2     8.86    10.46     0.80 o
       953    1 -11  -1   2     9.98     7.18     0.90 o
       954    1 -10  -1   2     6.49     5.18     0.70 o
       955    1  -9  -1   2     5.60     6.88     0.70 o
       956    1  -8  -1   2   238.21   247.05     5.98 o
       957    1  -7  -1   2    62.12    74.54     1.60 o
       958    1  -6  -1   2    50.86    58.69     1.90 o
       959    1  -5  -1   2    11.62     9.07     0.60 o
       960    1  -4  -1   2   165.12   149.68     2.00 o
       961    1  -2  -1   2   903.01  1100.32    13.25 o
       962    1  -1  -1   2  2284.36  2260.62    27.01 o
       963    1   0  -1   2  5190.49  5742.44    78.43 o
       964    1   1  -1   2   428.41   429.82     5.18 o
       965    1   2  -1   2   115.52   109.23     1.40 o
       966    1   3  -1   2  1640.23  1568.71    21.73 o
       967    1   4  -1   2   407.61   492.11     7.08 o
       968    1   5  -1   2   193.55   276.84     4.18 o
       969    1   6  -1   2   408.51   444.77     6.58 o
       970    1   7  -1   2   197.57   186.96     3.09 o
       971    1   8  -1   2    22.99    23.22     0.80 o
       972    1   9  -1   2    42.83    35.48     1.10 o
       973    1  10  -1   2     4.45     3.88     0.50 o
       974    1  11  -1   2    17.80    21.33     1.00 o
       975    1 -11   0   2     0.31     0.30     0.50 <
       976    1 -10   0   2    15.41    14.55     1.00 o
       977    1  -9   0   2    13.87    10.46     0.80 o
       978    1  -8   0   2    97.42   105.33     2.69 o
       979    1  -7   0   2  2096.52  2176.32    30.40 o
       980    1  -6   0   2   345.36   367.34     5.58 o
       981    1  -5   0   2   188.44   206.19     2.79 o
       982    1  -4   0   2    58.04    78.62     1.20 o
       983    1  -3   0   2  1943.14  2082.04    24.91 o
       984    1  -2   0   2  4485.43  5074.54    60.39 o
       985    1  -1   0   2  1139.76  1246.51    14.95 o
       986    1   1   0   2   785.14   868.52    10.46 o
       987    1   2   0   2   850.56   990.00    11.86 o
       988    1   3   0   2   393.95   518.42     6.38 o
       989    1   4   0   2    11.58    10.36     0.40 o
       990    1   5   0   2   727.09   876.58    12.36 o
       991    1   6   0   2    24.01    31.79     0.80 o
       992    1   7   0   2    48.86    44.34     1.30 o
       993    1   8   0   2     5.40     4.38     0.50 o
       994    1   9   0   2    73.48    67.67     1.60 o
       995    1  10   0   2     0.00     0.70     0.40 <
       996    1  11   0   2    35.16    31.89     1.40 o
       997    1  12   0   2     0.02    -0.40     0.70 <
       998    1 -10   1   2    27.07    31.29     1.40 o
       999    1  -9   1   2     1.02     2.00     1.00 <
      1000    1  -8   1   2    98.46    92.38     2.20 o
      1001    1  -7   1   2    95.07   101.45     2.00 o
      1002    1  -6   1   2    40.01    40.86     1.00 o
      1003    1  -5   1   2     2.09     4.88     0.30 o
      1004    1  -4   1   2  1188.75  1202.17    14.55 o
      1005    1  -3   1   2   466.04   520.31     6.38 o
      1006    1  -2   1   2  8081.38  9312.96   110.72 o
      1007    1  -1   1   2   680.84   810.01     9.77 o
      1008    1   0   1   2     2.68     2.79     0.20 o
      1009    1   1   1   2  1370.89  1535.32    18.43 o
      1010    1   2   1   2     1.07     2.00     0.10 o
      1011    1   4   1   2   672.32   826.56    10.07 o
      1012    1   5   1   2    45.67    55.31     1.60 o
      1013    1   6   1   2     1.50     2.30     0.40 o
      1014    1   7   1   2    10.93    10.56     0.60 o
      1015    1   8   1   2   261.81   270.67     4.28 o
      1016    1   9   1   2    36.15    31.59     1.70 o
      1017    1  10   1   2     2.90     1.50     0.60 <
      1018    1  11   1   2     2.47     2.59     0.60 o
      1019    1  12   1   2     0.01     0.40     0.50 <
      1020    1 -10   2   2    77.07    77.14     3.48 o
      1021    1  -9   2   2     0.56     2.99     0.50 o
      1022    1  -8   2   2    28.98    31.49     1.10 o
      1023    1  -7   2   2     6.51    10.26     0.60 o
      1024    1  -6   2   2   320.33   342.42     5.28 o
      1025    1  -5   2   2   629.33   653.25     9.47 o
      1026    1  -4   2   2   311.56   354.78     4.48 o
      1027    1  -3   2   2   781.09   931.99    11.36 o
      1028    1  -2   2   2     2.66     1.30     0.30 o
      1029    1  -1   2   2   858.46  1034.64    12.46 o
      1030    1   0   2   2   149.61   229.91     3.29 o
      1031    1   1   2   2   898.43   782.41     9.47 o
      1032    1   2   2   2  5063.84  5609.51    66.77 o
      1033    1   3   2   2   510.85   493.90     6.08 o
      1034    1   4   2   2    16.51    17.05     0.40 o
      1035    1   5   2   2  5034.65  5869.01    80.62 o
      1036    1   7   2   2    16.67    19.93     0.80 o
      1037    1   8   2   2   124.23   123.08     2.20 o
      1038    1   9   2   2    47.31    45.04     1.50 o
      1039    1  10   2   2    33.31    38.06     1.50 o
      1040    1  11   2   2     3.46     2.99     0.60 o
      1041    1  12   2   2    39.38    49.83     1.90 o
      1042    1 -10   3   2     0.12    -0.20     0.90 <
      1043    1  -9   3   2    19.47    18.93     1.10 o
      1044    1  -8   3   2   188.13   168.12     6.68 o
      1045    1  -7   3   2    19.55    22.73     1.40 o
      1046    1  -6   3   2  2270.07  2465.42    37.87 o
      1047    1  -5   3   2    87.66    95.17     2.40 o
      1048    1  -4   3   2   574.62   618.37     7.67 o
      1049    1  -3   3   2   818.80   877.18    12.06 o
      1050    1  -2   3   2   681.07   691.91     9.17 o
      1051    1  -1   3   2     1.47     2.10     0.30 o
      1052    1   0   3   2  1437.56  1353.54    18.83 o
      1053    1   1   3   2 54128.50 39734.20  2639.22 o
      1054    1   2   3   2   320.00   400.42     4.88 o
      1055    1   3   3   2  4376.32  5090.69    61.09 o
      1056    1   4   3   2   387.40   393.64     4.88 o
      1057    1   5   3   2   547.20   555.78     6.88 o
      1058    1   6   3   2  1428.04  1490.17    17.93 o
      1059    1   7   3   2    64.25    70.86     1.70 o
      1060    1   8   3   2   161.55   151.78     2.59 o
      1061    1  10   3   2   129.11   137.33     3.29 o
      1062    1  11   3   2    11.90    11.36     0.90 o
      1063    1  12   3   2    19.77    22.92     1.30 o
      1064    1  -9   4   2     1.00     2.20     0.60 o
      1065    1  -8   4   2    71.19    61.49     2.79 o
      1066    1  -7   4   2    29.47    28.00     1.30 o
      1067    1  -6   4   2   293.07   308.94     6.08 o
      1068    1  -5   4   2   232.99   251.73     3.98 o
      1069    1  -4   4   2     2.78     1.50     0.30 o
      1070    1  -3   4   2    42.92    34.58     1.00 o
      1071    1  -2   4   2  1088.67  1009.13    14.15 o
      1072    1  -1   4   2   644.99   706.97     8.67 o
      1073    1   0   4   2   595.28   634.42     8.97 o
      1074    1   1   4   2   677.50   596.94     7.28 o
      1075    1   2   4   2    33.37    31.69     0.60 o
      1076    1   3   4   2   611.33   567.65     6.98 o
      1077    1   4   4   2   155.74   128.96     1.80 o
      1078    1   5   4   2    20.73    24.91     0.50 o
      1079    1   6   4   2     6.06    10.07     0.40 o
      1080    1   7   4   2     4.69     5.78     0.40 o
      1081    1   8   4   2   206.60   223.63     4.58 o
      1082    1   9   4   2   186.21   188.75     4.08 o
      1083    1  10   4   2   276.84   294.09     5.98 o
      1084    1  11   4   2     0.84     1.10     0.60 <
      1085    1  -9   5   2    45.44    47.24     2.59 o
      1086    1  -8   5   2     1.16     1.70     0.60 <
      1087    1  -7   5   2    27.50    25.41     1.20 o
      1088    1  -6   5   2     2.49     3.48     0.70 o
      1089    1  -5   5   2   140.43   148.19     3.29 o
      1090    1  -4   5   2     1.72     2.00     0.40 o
      1091    1  -3   5   2    17.59    16.25     0.60 o
      1092    1  -2   5   2   274.18   308.84     3.98 o
      1093    1  -1   5   2     4.96     8.17     1.50 o
      1094    1   0   5   2     2.20     1.70     0.50 o
      1095    1   1   5   2    28.44    23.62     0.60 o
      1096    1   2   5   2   201.41   199.12     2.59 o
      1097    1   3   5   2  1210.50  1300.92    15.65 o
      1098    1   4   5   2   581.49   611.29     7.48 o
      1099    1   5   5   2    36.53    37.47     0.70 o
      1100    1   6   5   2   159.79   182.47     2.99 o
      1101    1   7   5   2     0.88     1.10     0.30 o
      1102    1   8   5   2   112.02   118.50     2.40 o
      1103    1   9   5   2   596.92   580.90    10.76 o
      1104    1  10   5   2   168.20   170.51     3.88 o
      1105    1  11   5   2     0.10    -0.50     0.50 <
      1106    1  12   5   2    15.17    17.64     1.20 o
      1107    1  -8   6   2    20.10    23.02     2.00 o
      1108    1  -7   6   2     0.99     0.60     0.50 <
      1109    1  -6   6   2    12.25    12.16     0.90 o
      1110    1  -5   6   2     7.38     6.68     0.70 o
      1111    1  -4   6   2    13.43    13.75     0.80 o
      1112    1  -3   6   2    60.77    59.89     1.30 o
      1113    1  -2   6   2    55.36    55.61     1.20 o
      1114    1  -1   6   2   272.39   277.04     4.28 o
      1115    1   0   6   2   369.43   447.66     6.58 o
      1116    1   1   6   2   107.85   117.20     2.40 o
      1117    1   2   6   2  5032.51  5810.01    69.26 o
      1118    1   3   6   2   415.61   396.74     4.98 o
      1119    1   5   6   2    14.56    14.65     0.80 o
      1120    1   6   6   2   525.12   512.84     7.58 o
      1121    1   7   6   2    57.66    60.29     1.30 o
      1122    1   8   6   2    56.91    63.38     2.99 o
      1123    1   9   6   2   368.64   360.36     7.08 o
      1124    1  10   6   2    15.56    16.75     1.00 o
      1125    1  11   6   2    17.37    12.56     1.00 o
      1126    1  12   6   2     2.61     2.50     0.70 o
      1127    1  -7   7   2     0.11    -0.20     0.60 <
      1128    1  -6   7   2    12.70    12.75     1.40 o
      1129    1  -5   7   2     8.01     8.97     0.80 o
      1130    1  -4   7   2    43.22    47.04     1.60 o
      1131    1  -3   7   2    10.75    10.36     0.80 o
      1132    1  -2   7   2   349.43   355.98     5.48 o
      1133    1  -1   7   2    31.07    30.10     0.90 o
      1134    1   0   7   2    73.66    71.26     1.50 o
      1135    1   1   7   2    98.63    79.72     2.10 o
      1136    1   2   7   2     9.81     8.27     0.50 o
      1137    1   3   7   2   691.32   737.17    15.05 o
      1138    1   4   7   2    93.56   106.93     4.98 o
      1139    1   5   7   2    72.49    67.87     2.10 o
      1140    1   6   7   2     0.20     1.10     0.30 o
      1141    1   7   7   2     0.36     1.10     0.30 o
      1142    1   8   7   2    10.22    10.46     0.60 o
      1143    1   9   7   2     1.96     1.20     0.40 <
      1144    1  10   7   2     9.58     8.57     1.00 o
      1145    1  11   7   2    11.07     6.48     0.80 o
      1146    1  12   7   2     0.13    -0.30     0.50 <
      1147    1  -6   8   2     0.06    -0.50     0.60 <
      1148    1  -5   8   2    13.24    12.95     1.20 o
      1149    1  -4   8   2    39.64    47.04     1.70 o
      1150    1  -3   8   2    33.54    33.68     1.50 o
      1151    1  -2   8   2    28.52    29.60     0.90 o
      1152    1  -1   8   2    49.86    52.12     1.30 o
      1153    1   0   8   2    11.63    14.25     0.60 o
      1154    1   1   8   2     7.11    10.26     0.90 o
      1155    1   2   8   2    11.78    12.56     0.60 o
      1156    1   3   8   2    39.81    46.54     1.10 o
      1157    1   4   8   2    27.17    20.33     1.40 o
      1158    1   5   8   2   101.05    92.38     1.80 o
      1159    1   6   8   2    45.49    39.16     1.10 o
      1160    1   7   8   2    42.18    45.64     1.20 o
      1161    1   8   8   2    76.72    65.67     1.60 o
      1162    1   9   8   2     0.02    -0.40     0.40 <
      1163    1  10   8   2    40.48    35.08     1.50 o
      1164    1  11   8   2     0.16     0.10     0.50 <
      1165    1  12   8   2     0.00    -0.20     0.60 <
      1166    1  -5   9   2    11.19     9.67     1.60 o
      1167    1  -4   9   2     2.99     2.10     0.60 o
      1168    1  -3   9   2     1.46     1.60     0.60 <
      1169    1  -2   9   2    22.78    20.83     1.10 o
      1170    1  -1   9   2    29.42    33.98     1.00 o
      1171    1   0   9   2    78.67    73.35     1.60 o
      1172    1   1   9   2    40.73    42.36     1.50 o
      1173    1   2   9   2    19.22    17.64     1.00 o
      1174    1   3   9   2   101.82    88.79     2.69 o
      1175    1   4   9   2   251.48   235.40     4.78 o
      1176    1   5   9   2    13.91     9.47     0.90 o
      1177    1   6   9   2    73.90    67.47     1.50 o
      1178    1   7   9   2    25.87    28.70     1.00 o
      1179    1   8   9   2    15.68    13.45     0.80 o
      1180    1   9   9   2    10.77    12.85     0.80 o
      1181    1  10   9   2    93.84    93.18     2.10 o
      1182    1  11   9   2    33.11    38.36     2.10 o
      1183    1  12   9   2     3.52     3.78     1.30 <
      1184    1  -4  10   2     0.39     0.30     0.50 <
      1185    1  -3  10   2     0.15     0.00     0.60 <
      1186    1  -2  10   2     2.18     2.40     0.60 o
      1187    1  -1  10   2     1.90     4.78     0.50 o
      1188    1   0  10   2    17.37    18.13     0.80 o
      1189    1   1  10   2     5.86     6.48     0.50 o
      1190    1   2  10   2    11.20    11.86     0.80 o
      1191    1   3  10   2     4.43     6.38     0.70 o
      1192    1   4  10   2     6.36     8.17     0.70 o
      1193    1   5  10   2     6.02     3.39     0.60 o
      1194    1   6  10   2    30.40    25.91     1.10 o
      1195    1   7  10   2     0.24     1.20     0.50 <
      1196    1   8  10   2     0.12    -0.40     0.50 <
      1197    1   9  10   2    51.73    66.37     2.20 o
      1198    1  10  10   2    15.33    14.45     1.30 o
      1199    1  11  10   2     3.83     2.89     0.80 o
      1200    1  -3  11   2     0.21     0.50     0.60 <
      1201    1  -2  11   2     0.47     1.00     0.60 <
      1202    1  -1  11   2     0.43     0.10     0.50 <
      1203    1   0  11   2     6.18     4.38     0.60 o
      1204    1   1  11   2     6.34     6.28     0.70 o
      1205    1   2  11   2     6.26     7.08     1.00 o
      1206    1   3  11   2     3.75     4.28     0.90 o
      1207    1   4  11   2     0.53     0.30     0.40 <
      1208    1   5  11   2     1.55     2.89     0.60 o
      1209    1   6  11   2     1.09     0.40     0.50 <
      1210    1   7  11   2     4.45     9.57     0.90 o
      1211    1   8  11   2     0.94     0.70     0.50 <
      1212    1   9  11   2    23.28    24.91     1.50 o
      1213    1  10  11   2     0.25     1.60     0.60 <
      1214    1  -2  12   2     0.37     0.50     0.90 <
      1215    1  -1  12   2     1.26     1.40     0.70 <
      1216    1   0  12   2     7.36     6.58     1.10 o
      1217    1   1  12   2     4.57     4.18     0.80 o
      1218    1   2  12   2     0.66     0.60     0.90 <
      1219    1   3  12   2     4.64     4.18     0.70 o
      1220    1   4  12   2     1.62     0.60     0.50 <
      1221    1   5  12   2    11.79    13.35     1.00 o
      1222    1   6  12   2     0.57    -0.10     0.50 <
      1223    1   7  12   2    15.04    18.23     1.20 o
      1224    1   8  12   2    21.49    22.13     1.30 o
      1225    1   9  12   2     1.58     2.89     0.70 o
      1226    1   1  13   2     0.63     0.40     0.50 <
      1227    1   2  13   2     7.09     8.27     0.90 o
      1228    1   3  13   2     2.51     4.68     0.70 o
      1229    1   4  13   2     6.62     6.18     0.80 o
      1230    1   5  13   2     0.07     0.20     0.50 <
      1231    1   6  13   2     1.25     1.10     0.60 <
      1232    1   7  13   2     6.38     6.68     0.90 o
      1233    1  -5 -13   3    19.20    18.33     1.70 o
      1234    1  -4 -13   3     1.05    -0.70     0.70 <
      1235    1  -3 -13   3     0.21     0.00     0.60 <
      1236    1  -2 -13   3     5.61     6.98     0.90 o
      1237    1  -7 -12   3     0.23     1.40     0.90 <
      1238    1  -6 -12   3     0.32     0.90     0.60 <
      1239    1  -5 -12   3     2.63     4.18     0.80 o
      1240    1  -4 -12   3     2.07    -0.50     0.90 <
      1241    1  -3 -12   3     4.26     4.38     0.70 o
      1242    1  -2 -12   3     4.69     4.38     0.70 o
      1243    1  -1 -12   3     2.79     3.58     0.70 o
      1244    1   0 -12   3     0.02     0.50     0.70 <
      1245    1   1 -12   3    17.56    20.03     1.60 o
      1246    1  -8 -11   3     0.91     0.70     0.50 <
      1247    1  -7 -11   3     7.06     7.67     0.70 o
      1248    1  -6 -11   3     4.65     7.18     0.70 o
      1249    1  -5 -11   3     4.40     4.68     0.90 o
      1250    1  -4 -11   3     0.28     0.00     0.50 <
      1251    1  -3 -11   3    15.91    13.45     0.90 o
      1252    1  -2 -11   3    14.94    18.23     1.40 o
      1253    1  -1 -11   3     7.02     6.08     0.70 o
      1254    1   0 -11   3    13.61    17.64     1.10 o
      1255    1   1 -11   3     0.22     0.20     0.70 <
      1256    1   2 -11   3     8.80     9.67     1.20 o
      1257    1   3 -11   3     1.60     0.90     0.90 <
      1258    1  -9 -10   3     0.12     0.60     0.50 <
      1259    1  -8 -10   3     0.53     0.10     0.40 <
      1260    1  -7 -10   3    33.77    33.88     1.20 o
      1261    1  -6 -10   3     0.79     1.50     0.50 <
      1262    1  -5 -10   3     3.27     6.98     0.60 o
      1263    1  -4 -10   3    29.86    33.68     1.10 o
      1264    1  -3 -10   3     7.91     3.58     0.80 o
      1265    1  -2 -10   3     3.93     4.68     0.70 o
      1266    1  -1 -10   3     2.65     4.08     0.60 o
      1267    1   0 -10   3     3.84     4.98     0.60 o
      1268    1   1 -10   3     8.57     7.38     1.00 o
      1269    1   2 -10   3    91.94    93.18     2.50 o
      1270    1   3 -10   3    44.94    53.91     2.00 o
      1271    1   4 -10   3    13.38    12.16     1.00 o
      1272    1   5 -10   3    10.03    11.86     1.90 o
      1273    1 -10  -9   3     1.29     0.90     0.70 <
      1274    1  -9  -9   3     1.91     3.39     0.60 o
      1275    1  -8  -9   3     0.15     0.70     0.60 <
      1276    1  -7  -9   3    22.92    25.91     1.30 o
      1277    1  -6  -9   3     8.51     9.87     0.70 o
      1278    1  -5  -9   3     0.99    -0.20     0.40 <
      1279    1  -4  -9   3    86.67    91.39     2.20 o
      1280    1  -3  -9   3     2.15     1.60     0.40 o
      1281    1  -2  -9   3     0.06     0.50     0.30 <
      1282    1  -1  -9   3    15.48    14.25     0.70 o
      1283    1   0  -9   3     0.55     0.80     0.40 <
      1284    1   1  -9   3    27.03    35.88     1.10 o
      1285    1   2  -9   3     0.39     0.40     0.40 <
      1286    1   3  -9   3    91.07   100.85     2.59 o
      1287    1   4  -9   3    48.77    54.51     1.90 o
      1288    1   5  -9   3    20.03    18.93     1.10 o
      1289    1   6  -9   3     0.00     0.10     0.60 <
      1290    1 -10  -8   3     0.54     0.10     0.60 <
      1291    1  -9  -8   3     6.09     8.17     0.90 o
      1292    1  -8  -8   3    17.84    19.83     1.40 o
      1293    1  -7  -8   3    26.14    36.08     1.20 o
      1294    1  -6  -8   3    96.44    98.07     2.00 o
      1295    1  -5  -8   3     0.16     0.50     0.30 <
      1296    1  -4  -8   3    84.58    76.84     2.30 o
      1297    1  -3  -8   3    11.08    13.15     0.70 o
      1298    1  -2  -8   3    14.22    17.54     0.70 o
      1299    1  -1  -8   3   304.50   313.72     4.88 o
      1300    1   0  -8   3   214.65   193.54     2.79 o
      1301    1   1  -8   3   303.43   294.99     5.58 o
      1302    1   2  -8   3     0.24     0.10     0.30 <
      1303    1   3  -8   3    91.65    97.97     2.99 o
      1304    1   4  -8   3     5.72     9.57     0.80 o
      1305    1   5  -8   3     3.37     2.20     0.60 o
      1306    1   6  -8   3     0.39     0.30     0.50 <
      1307    1   7  -8   3     1.25     1.80     0.60 <
      1308    1 -11  -7   3    15.20    20.43     1.90 o
      1309    1 -10  -7   3     0.75     0.50     0.60 <
      1310    1  -9  -7   3     0.42    -0.10     0.40 <
      1311    1  -8  -7   3    32.61    34.18     1.10 o
      1312    1  -7  -7   3    55.80    50.53     1.30 o
      1313    1  -6  -7   3    93.16    84.91     1.80 o
      1314    1  -5  -7   3    47.03    43.35     1.20 o
      1315    1  -4  -7   3    51.32    60.99     1.40 o
      1316    1  -3  -7   3   135.78   122.78     5.38 o
      1317    1  -2  -7   3    61.20    51.92     1.20 o
      1318    1  -1  -7   3    16.47    22.92     0.90 o
      1319    1   0  -7   3     0.28     0.40     0.20 <
      1320    1   1  -7   3   150.66   166.63     4.68 o
      1321    1   2  -7   3     0.01     0.00     0.20 <
      1322    1   3  -7   3     0.19     0.20     0.30 <
      1323    1   4  -7   3    30.56    30.10     1.00 o
      1324    1   5  -7   3     6.60     5.78     0.70 o
      1325    1   6  -7   3     1.31     0.60     0.50 <
      1326    1   7  -7   3     3.33     1.60     0.60 <
      1327    1   8  -7   3     0.03     0.20     0.50 <
      1328    1 -11  -6   3     1.14    -0.10     0.70 <
      1329    1 -10  -6   3     0.00     0.50     1.00 <
      1330    1  -9  -6   3    16.97    13.55     1.00 o
      1331    1  -8  -6   3     0.72     0.70     0.40 <
      1332    1  -7  -6   3    44.47    46.64     1.20 o
      1333    1  -6  -6   3    38.58    32.19     1.10 o
      1334    1  -5  -6   3    27.84    31.19     0.90 o
      1335    1  -4  -6   3     5.32     3.98     0.40 o
      1336    1  -3  -6   3    26.95    20.33     1.40 o
      1337    1  -2  -6   3    93.89    96.67     1.50 o
      1338    1  -1  -6   3    18.22    10.96     0.80 o
      1339    1   0  -6   3    17.38    19.83     0.70 o
      1340    1   1  -6   3   105.20   109.52     1.70 o
      1341    1   2  -6   3    12.06    12.75     0.50 o
      1342    1   3  -6   3    26.74    30.10     0.90 o
      1343    1   4  -6   3    21.44    20.93     0.80 o
      1344    1   5  -6   3     8.71     6.48     0.50 o
      1345    1   6  -6   3    14.65    11.86     0.90 o
      1346    1   7  -6   3     0.70     1.80     0.60 <
      1347    1   8  -6   3    36.80    35.18     1.50 o
      1348    1   9  -6   3    10.64    12.36     1.40 o
      1349    1 -11  -5   3     1.85     0.00     0.80 <
      1350    1 -10  -5   3     4.44     2.79     0.70 o
      1351    1  -9  -5   3    60.83    59.49     2.30 o
      1352    1  -8  -5   3     3.97     3.88     0.70 o
      1353    1  -7  -5   3     0.24     0.30     0.30 <
      1354    1  -6  -5   3     0.62     0.40     0.30 <
      1355    1  -5  -5   3   560.00   601.13    19.43 o
      1356    1  -4  -5   3   211.02   224.03     3.58 o
      1357    1  -3  -5   3     7.90    10.17     0.50 o
      1358    1  -1  -5   3   228.65   183.37     2.79 o
      1359    1   0  -5   3   417.43   444.37     5.58 o
      1360    1   1  -5   3   289.21   332.65     4.28 o
      1361    1   2  -5   3   200.58   188.35     2.59 o
      1362    1   3  -5   3    86.44    80.52     1.30 o
      1363    1   4  -5   3   106.13   116.50     2.10 o
      1364    1   5  -5   3    28.22    23.82     0.80 o
      1365    1   6  -5   3     2.80     4.08     1.10 o
      1366    1   7  -5   3    10.62    10.96     0.60 o
      1367    1   8  -5   3   111.87    96.57     2.10 o
      1368    1   9  -5   3     6.92     4.98     0.80 o
      1369    1 -11  -4   3     0.87     2.99     0.80 o
      1370    1 -10  -4   3    35.71    42.46     1.70 o
      1371    1  -9  -4   3     1.60     1.30     0.60 <
      1372    1  -8  -4   3    76.41    63.88     1.90 o
      1373    1  -7  -4   3     1.64     3.88     0.40 o
      1374    1  -6  -4   3     8.79     6.98     0.50 o
      1375    1  -5  -4   3    13.35    12.16     0.60 o
      1376    1  -4  -4   3   128.91   126.07     2.20 o
      1377    1  -3  -4   3   187.39   166.33     2.20 o
      1378    1  -2  -4   3   216.37   188.45     2.69 o
      1379    1  -1  -4   3    22.04    20.53     1.10 o
      1380    1   0  -4   3     0.73     1.10     0.20 o
      1381    1   1  -4   3     5.12     8.87     0.30 o
      1382    1   2  -4   3   311.75   279.74     3.58 o
      1383    1   3  -4   3     2.26     3.29     0.30 o
      1384    1   4  -4   3   170.24   145.20     4.28 o
      1385    1   5  -4   3    33.65    27.81     0.90 o
      1386    1   6  -4   3   204.60   188.75     3.19 o
      1387    1   7  -4   3    12.46    12.85     0.70 o
      1388    1   8  -4   3     0.24     0.20     0.40 <
      1389    1   9  -4   3     8.70     6.38     0.60 o
      1390    1  10  -4   3    19.67    19.33     1.20 o
      1391    1 -11  -3   3     1.67    -0.10     1.20 <
      1392    1 -10  -3   3    57.73    65.77     2.10 o
      1393    1  -8  -3   3    89.42    86.70     2.30 o
      1394    1  -7  -3   3   181.35   182.97     3.68 o
      1395    1  -6  -3   3   690.28   725.31    10.56 o
      1396    1  -5  -3   3   427.18   383.78     5.78 o
      1397    1  -4  -3   3   119.20   107.03     1.50 o
      1398    1  -3  -3   3  1925.06  2016.96    24.21 o
      1399    1  -2  -3   3    29.20    25.61     0.50 o
      1400    1  -1  -3   3   954.08  1010.13    15.85 o
      1401    1   0  -3   3     0.08     2.50     0.20 o
      1402    1   1  -3   3   632.58   659.23     8.07 o
      1403    1   2  -3   3  1403.03  1399.09    20.33 o
      1404    1   3  -3   3    21.73    29.30     0.70 o
      1405    1   4  -3   3   327.44   350.00     4.48 o
      1406    1   5  -3   3    30.25    30.00     0.80 o
      1407    1   6  -3   3    55.54    62.89     1.40 o
      1408    1   7  -3   3    72.60    74.34     1.60 o
      1409    1   8  -3   3    32.17    23.91     0.90 o
      1410    1   9  -3   3     5.43     5.28     0.60 o
      1411    1  10  -3   3     0.64     0.60     0.50 <
      1412    1  11  -3   3     7.67    14.15     0.90 o
      1413    1 -11  -2   3    38.07    41.66     1.80 o
      1414    1 -10  -2   3    84.42   111.32     2.99 o
      1415    1  -9  -2   3    33.49    29.60     1.30 o
      1416    1  -8  -2   3    21.38    26.51     1.20 o
      1417    1  -7  -2   3     0.54     2.69     0.50 o
      1418    1  -5  -2   3   106.91    98.67     1.90 o
      1419    1  -4  -2   3  1040.19  1391.91    16.75 o
      1420    1  -3  -2   3   174.87   224.83     3.98 o
      1421    1  -2  -2   3  1296.96  1287.97    15.45 o
      1422    1  -1  -2   3   648.13   779.32    21.03 o
      1423    1   0  -2   3  3087.22  2905.31    38.26 o
      1424    1   1  -2   3   388.31   322.79     3.98 o
      1425    1   2  -2   3  1997.57  2056.52    31.89 o
      1426    1   3  -2   3   129.59   147.59     2.00 o
      1427    1   4  -2   3   368.67   353.68     4.48 o
      1428    1   5  -2   3   963.96   944.85    13.35 o
      1429    1   6  -2   3    86.19    86.90     3.09 o
      1430    1   7  -2   3    75.48    73.15     1.50 o
      1431    1   8  -2   3     0.24     2.10     0.50 o
      1432    1   9  -2   3   218.15   209.38     3.68 o
      1433    1  10  -2   3     2.19     2.99     0.50 o
      1434    1  11  -2   3     9.51    11.36     0.80 o
      1435    1 -11  -1   3    53.16    63.29     2.20 o
      1436    1 -10  -1   3     1.93     2.59     0.70 o
      1437    1  -9  -1   3    69.32    76.94     2.20 o
      1438    1  -8  -1   3     1.94     1.90     0.60 o
      1439    1  -7  -1   3     0.72     2.69     1.70 <
      1440    1  -6  -1   3    53.06    40.16     0.80 o
      1441    1  -5  -1   3    40.43    32.59     0.80 o
      1442    1  -4  -1   3    83.66    78.53     1.20 o
      1443    1  -2  -1   3  2016.74  2210.80    26.41 o
      1444    1  -1  -1   3  1113.33   981.62    11.86 o
      1445    1   0  -1   3   432.59   503.17     6.18 o
      1446    1   1  -1   3    60.11    54.71     0.80 o
      1447    1   2  -1   3  4361.29  4862.48    57.90 o
      1448    1   3  -1   3  2511.06  2358.39    28.20 o
      1449    1   4  -1   3    54.23    46.54     1.40 o
      1450    1   5  -1   3   320.59   300.97     4.48 o
      1451    1   6  -1   3   119.50   111.32     2.00 o
      1452    1   7  -1   3     5.17     7.58     0.90 o
      1453    1   8  -1   3    15.08    15.15     0.70 o
      1454    1   9  -1   3     0.03     1.10     0.40 <
      1455    1  10  -1   3     0.36     4.68     0.60 o
      1456    1  11  -1   3     7.17     6.48     0.60 o
      1457    1  12  -1   3     8.33    14.25     1.50 o
      1458    1 -11   0   3     3.57     2.69     1.10 <
      1459    1 -10   0   3     5.54     4.78     0.80 o
      1460    1  -9   0   3     7.14    10.36     2.00 o
      1461    1  -8   0   3     3.30     5.98     0.60 o
      1462    1  -7   0   3   381.38   384.48     5.88 o
      1463    1  -6   0   3    54.84    56.31     1.20 o
      1464    1  -5   0   3   121.47   119.18     1.80 o
      1465    1  -4   0   3     0.49     1.40     0.20 o
      1466    1  -3   0   3   418.36   407.00     5.08 o
      1467    1  -2   0   3  5440.99  6074.31    72.25 o
      1468    1  -1   0   3    28.24    21.13     0.40 o
      1469    1   1   0   3    75.38    62.79     1.00 o
      1470    1   2   0   3    26.61    20.53     0.50 o
      1471    1   3   0   3     0.86    11.16     0.80 o
      1472    1   4   0   3    13.91    31.39     0.70 o
      1473    1   5   0   3   607.24   701.19     9.97 o
      1474    1   6   0   3    72.29    79.42     1.50 o
      1475    1   7   0   3   513.64   553.60     8.07 o
      1476    1   8   0   3    28.42    28.20     0.90 o
      1477    1   9   0   3   304.84   277.84     5.48 o
      1478    1  10   0   3     1.63     2.40     0.40 o
      1479    1  11   0   3     7.46     3.88     0.50 o
      1480    1  12   0   3     1.82     0.70     0.50 <
      1481    1 -10   1   3    33.06    35.88     2.20 o
      1482    1  -9   1   3    10.82    13.25     0.90 o
      1483    1  -8   1   3    39.37    32.79     1.10 o
      1484    1  -7   1   3    18.49    23.32     1.10 o
      1485    1  -6   1   3    69.47    66.57     2.40 o
      1486    1  -5   1   3   214.71   218.85     2.99 o
      1487    1  -4   1   3   927.18   957.21    11.66 o
      1488    1  -3   1   3  1379.31  1648.63    19.83 o
      1489    1  -2   1   3    16.93    18.63     0.60 o
      1490    1  -1   1   3  1413.51  1513.30    18.13 o
      1491    1   0   1   3   723.36   738.26     8.87 o
      1492    1   1   1   3     0.15     4.18     0.30 o
      1493    1   2   1   3   985.70   880.17    10.56 o
      1494    1   4   1   3  1146.49  1366.21    16.45 o
      1495    1   5   1   3    44.82    50.43     1.40 o
      1496    1   6   1   3    60.08    71.16     1.10 o
      1497    1   7   1   3   132.95   125.37     5.08 o
      1498    1   8   1   3    47.08    47.04     2.99 o
      1499    1   9   1   3     9.87     9.97     0.60 o
      1500    1  10   1   3    50.10    40.66     1.50 o
      1501    1  11   1   3     0.19    -0.20     0.40 <
      1502    1  12   1   3     1.64     4.58     0.70 o
      1503    1 -10   2   3     7.36     6.58     1.20 o
      1504    1  -9   2   3     1.49     1.50     0.60 <
      1505    1  -8   2   3     2.02     1.70     0.40 o
      1506    1  -7   2   3   246.96   255.73     7.77 o
      1507    1  -6   2   3    33.25    30.60     2.20 o
      1508    1  -5   2   3     1.02     1.40     0.30 o
      1509    1  -4   2   3    33.77    41.76     0.80 o
      1510    1  -3   2   3  1000.57  1097.53    13.35 o
      1511    1  -2   2   3    49.17    48.33     0.80 o
      1512    1  -1   2   3  1065.30  1140.48    13.75 o
      1513    1   0   2   3  5194.31  6113.27   103.05 o
      1514    1   1   2   3   593.96   611.39     7.38 o
      1515    1   2   2   3  6680.37  7555.31    89.89 o
      1516    1   3   2   3  1365.38  1310.59    15.75 o
      1517    1   4   2   3    25.40    29.00     0.60 o
      1518    1   5   2   3  1997.99  2190.67    26.21 o
      1519    1   7   2   3   164.88   158.86     2.69 o
      1520    1   8   2   3   164.36   169.52     2.89 o
      1521    1   9   2   3    42.01    43.45     1.10 o
      1522    1  10   2   3     6.30     5.28     0.60 o
      1523    1  11   2   3     1.69     1.10     1.20 <
      1524    1  12   2   3     5.08     6.58     0.80 o
      1525    1  -9   3   3    25.22    30.69     1.40 o
      1526    1  -8   3   3    28.34    25.91     1.30 o
      1527    1  -7   3   3   175.61   177.09     3.88 o
      1528    1  -6   3   3   363.36   372.22     9.47 o
      1529    1  -5   3   3  1512.81  1574.38    22.43 o
      1530    1  -4   3   3   213.30   227.12     7.77 o
      1531    1  -3   3   3   690.45   724.51     8.87 o
      1532    1  -2   3   3    14.44    17.64     0.40 o
      1533    1  -1   3   3     1.58     3.39     0.30 o
      1534    1   0   3   3  2663.91  2576.24    35.58 o
      1535    1   1   3   3   335.65   318.10     3.98 o
      1536    1   2   3   3    28.27    20.73     0.40 o
      1537    1   3   3   3   145.81   148.49     2.00 o
      1538    1   4   3   3  1064.44  1144.66    13.75 o
      1539    1   5   3   3   160.88   155.26     2.10 o
      1540    1   6   3   3   143.57   175.39     2.40 o
      1541    1   7   3   3    84.16    90.69     2.79 o
      1542    1   8   3   3   200.33   216.55     3.48 o
      1543    1  10   3   3   114.32   123.38     2.99 o
      1544    1  11   3   3    24.88    24.81     1.20 o
      1545    1  12   3   3    42.29    41.66     2.99 o
      1546    1  -9   4   3     0.93     1.30     1.00 <
      1547    1  -8   4   3    18.48    13.45     1.00 o
      1548    1  -7   4   3   325.45   325.28     8.47 o
      1549    1  -6   4   3    33.51    30.10     1.30 o
      1550    1  -5   4   3    33.00    38.06     1.40 o
      1551    1  -4   4   3    74.72    68.17     1.40 o
      1552    1  -3   4   3   126.64   113.71     1.70 o
      1553    1  -2   4   3   493.46   459.42     5.78 o
      1554    1  -1   4   3   428.84   413.18     5.18 o
      1555    1   0   4   3   288.11   291.49     4.28 o
      1556    1   1   4   3   139.29   115.10     1.90 o
      1557    1   2   4   3    38.87    39.96     0.70 o
      1558    1   3   4   3     0.40     0.90     0.30 <
      1559    1   4   4   3   565.78   543.43     6.68 o
      1560    1   5   4   3  2031.31  2126.88    25.51 o
      1561    1   6   4   3   619.88   609.71     7.58 o
      1562    1   7   4   3    61.02    61.29     2.20 o
      1563    1   8   4   3   207.64   223.13     4.58 o
      1564    1   9   4   3     5.92     5.38     0.80 o
      1565    1  10   4   3   151.76   155.46     3.58 o
      1566    1  11   4   3    58.41    60.19     2.00 o
      1567    1  -8   5   3     2.37     2.50     0.70 o
      1568    1  -7   5   3   154.41   163.94     3.88 o
      1569    1  -6   5   3     5.37     2.30     0.70 o
      1570    1  -5   5   3    24.64    30.00     1.30 o
      1571    1  -4   5   3    20.17    20.33     1.00 o
      1572    1  -3   5   3    31.96    33.88     0.90 o
      1573    1  -2   5   3    17.33    20.13     0.70 o
      1574    1  -1   5   3   159.54   157.06     2.59 o
      1575    1   0   5   3    15.36    20.73     0.60 o
      1576    1   1   5   3   676.17   761.68    10.76 o
      1577    1   2   5   3   408.07   395.84     4.98 o
      1578    1   3   5   3   520.23   451.45     5.58 o
      1579    1   4   5   3   238.04   214.57     2.79 o
      1580    1   5   5   3   620.07   660.43     8.17 o
      1581    1   6   5   3    20.33    16.05     0.50 o
      1582    1   7   5   3    99.54   101.95     4.38 o
      1583    1   8   5   3  1118.73  1132.61    16.15 o
      1584    1   9   5   3    47.97    45.44     1.50 o
      1585    1  10   5   3   283.67   283.52     5.78 o
      1586    1  11   5   3     6.32     5.98     0.80 o
      1587    1  12   5   3     5.84     7.67     1.00 o
      1588    1  -8   6   3     3.66     6.28     1.30 o
      1589    1  -7   6   3    39.15    39.46     1.60 o
      1590    1  -6   6   3     0.04    -0.10     0.50 <
      1591    1  -5   6   3   153.62   170.01     6.88 o
      1592    1  -4   6   3   137.43   149.09     3.48 o
      1593    1  -3   6   3     3.86     5.28     0.40 o
      1594    1  -2   6   3    31.86    30.99     0.90 o
      1595    1  -1   6   3   107.93    87.00     2.10 o
      1596    1   0   6   3    10.02    11.16     0.50 o
      1597    1   1   6   3   744.97   732.78    10.46 o
      1598    1   2   6   3  4569.68  5025.22    67.57 o
      1599    1   3   6   3  1988.62  2240.69    26.91 o
      1600    1   4   6   3   456.07   464.80     5.78 o
      1601    1   5   6   3    18.77    25.21     0.60 o
      1602    1   6   6   3   303.29   311.33     4.78 o
      1603    1   7   6   3     8.72     8.17     0.50 o
      1604    1   8   6   3   475.26   459.42     6.98 o
      1605    1   9   6   3     4.34     6.38     0.70 o
      1606    1  10   6   3   194.29   197.12     4.28 o
      1607    1  11   6   3    12.86    11.96     0.90 o
      1608    1  12   6   3     2.18     2.99     0.70 o
      1609    1  -7   7   3     0.17     0.00     0.50 <
      1610    1  -6   7   3     1.01     1.80     0.60 <
      1611    1  -5   7   3    10.17     9.17     0.80 o
      1612    1  -4   7   3    26.89    29.90     1.30 o
      1613    1  -3   7   3     6.22     5.78     0.60 o
      1614    1  -2   7   3     1.25     3.29     0.40 o
      1615    1  -1   7   3    21.25    20.93     0.70 o
      1616    1   0   7   3    43.77    46.14     1.50 o
      1617    1   1   7   3   406.74   428.42     7.67 o
      1618    1   2   7   3    64.20    64.68     1.30 o
      1619    1   3   7   3   452.87   487.62     7.18 o
      1620    1   4   7   3    42.30    48.63     2.00 o
      1621    1   5   7   3   203.51   211.47     3.39 o
      1622    1   6   7   3   432.14   440.78     6.58 o
      1623    1   7   7   3    32.33    29.50     2.00 o
      1624    1   8   7   3    44.93    54.61     1.50 o
      1625    1   9   7   3    14.62    14.25     0.70 o
      1626    1  10   7   3     3.60     2.99     0.90 o
      1627    1  11   7   3     4.69     5.48     0.80 o
      1628    1  12   7   3    12.97    14.15     1.10 o
      1629    1  -6   8   3    14.03    12.56     1.10 o
      1630    1  -5   8   3    24.25    25.01     1.30 o
      1631    1  -4   8   3    65.53    69.16     2.10 o
      1632    1  -3   8   3    12.49    13.95     1.20 o
      1633    1  -2   8   3     0.00     0.30     0.30 <
      1634    1  -1   8   3    33.11    30.99     1.00 o
      1635    1   0   8   3     0.51     0.10     0.30 <
      1636    1   1   8   3     5.51     4.98     0.40 o
      1637    1   2   8   3    45.87    46.04     1.10 o
      1638    1   3   8   3    12.60    13.75     0.60 o
      1639    1   4   8   3    32.76    32.79     2.99 o
      1640    1   5   8   3    26.33    24.41     0.80 o
      1641    1   6   8   3    19.79    22.92     1.00 o
      1642    1   7   8   3     3.21     2.59     0.40 o
      1643    1   8   8   3     8.69     9.87     0.60 o
      1644    1   9   8   3     1.75     2.99     0.50 o
      1645    1  10   8   3    96.70    84.91     2.40 o
      1646    1  11   8   3     8.28    10.86     0.90 o
      1647    1  12   8   3     1.65     2.10     0.70 <
      1648    1  -5   9   3    16.25    14.35     1.30 o
      1649    1  -4   9   3     0.38    -0.30     0.50 <
      1650    1  -3   9   3     2.19     1.90     0.60 o
      1651    1  -2   9   3    20.75    18.53     1.00 o
      1652    1  -1   9   3     9.49     8.37     0.60 o
      1653    1   0   9   3    40.29    38.36     1.10 o
      1654    1   1   9   3     1.06     2.00     0.40 o
      1655    1   2   9   3    13.22    10.36     0.80 o
      1656    1   3   9   3   296.53   294.69     4.58 o
      1657    1   4   9   3    85.56    83.62     2.20 o
      1658    1   5   9   3     0.01     0.50     0.40 <
      1659    1   6   9   3    23.29    22.53     1.10 o
      1660    1   7   9   3    41.05    41.36     2.59 o
      1661    1   8   9   3     6.27     8.87     1.20 o
      1662    1   9   9   3     0.78    -0.20     0.40 <
      1663    1  10   9   3    99.42    93.08     3.19 o
      1664    1  11   9   3     3.04     3.98     0.80 o
      1665    1  12   9   3     0.56    -0.30     1.00 <
      1666    1  -4  10   3     0.50     0.10     0.90 <
      1667    1  -3  10   3     3.65     2.59     0.60 o
      1668    1  -2  10   3     8.53     6.08     0.80 o
      1669    1  -1  10   3     3.87     8.17     0.60 o
      1670    1   0  10   3     5.39     5.18     0.50 o
      1671    1   1  10   3    25.73    24.91     1.20 o
      1672    1   2  10   3    24.72    23.62     1.30 o
      1673    1   3  10   3    10.16     6.88     0.70 o
      1674    1   4  10   3   302.50   276.64     8.37 o
      1675    1   5  10   3    46.04    47.94     2.50 o
      1676    1   6  10   3     2.16     1.50     0.50 <
      1677    1   7  10   3    22.95    32.19     1.40 o
      1678    1   8  10   3    14.09    13.95     1.00 o
      1679    1   9  10   3    19.13    22.63     1.20 o
      1680    1  10  10   3     0.02     0.70     0.50 <
      1681    1  11  10   3    71.14    79.32     2.50 o
      1682    1  -3  11   3     4.50     6.88     1.20 o
      1683    1  -2  11   3     6.53     5.38     0.80 o
      1684    1  -1  11   3    13.37    12.36     1.00 o
      1685    1   0  11   3    71.33    70.76     1.70 o
      1686    1   1  11   3     0.52     1.90     0.40 o
      1687    1   2  11   3    33.06    29.60     1.30 o
      1688    1   3  11   3     8.79     8.67     0.80 o
      1689    1   4  11   3    43.45    41.66     1.50 o
      1690    1   5  11   3    16.38    19.93     1.10 o
      1691    1   6  11   3     0.81     0.50     0.50 <
      1692    1   7  11   3    58.80    65.27     2.10 o
      1693    1   8  11   3     0.17     0.40     0.50 <
      1694    1   9  11   3    26.91    33.88     1.50 o
      1695    1  10  11   3    11.54    13.75     1.10 o
      1696    1  -1  12   3     1.48     0.70     0.60 <
      1697    1   0  12   3     0.07     0.90     0.80 <
      1698    1   1  12   3     5.33     3.98     0.70 o
      1699    1   2  12   3     1.21     1.60     0.60 <
      1700    1   3  12   3     7.57     8.67     0.80 o
      1701    1   4  12   3     5.55     4.28     0.70 o
      1702    1   5  12   3     3.80     8.77     0.90 o
      1703    1   6  12   3     9.39     8.57     0.90 o
      1704    1   7  12   3    23.75    29.70     1.40 o
      1705    1   8  12   3     0.77     1.00     0.70 <
      1706    1   9  12   3     4.17     4.78     0.80 o
      1707    1  10  12   3     5.46     7.87     1.20 o
      1708    1   1  13   3     0.88     2.30     0.90 <
      1709    1   2  13   3     0.03    -0.50     0.50 <
      1710    1   3  13   3     5.01     7.38     0.90 o
      1711    1   4  13   3     0.69     0.10     0.90 <
      1712    1   5  13   3    15.04    17.64     1.20 o
      1713    1   6  13   3    11.55    11.46     1.00 o
      1714    1   7  13   3     2.82     3.58     0.80 o
      1715    1  -5 -12   4     5.84     4.38     1.20 o
      1716    1  -4 -12   4    16.13    20.33     1.80 o
      1717    1  -3 -12   4     8.43     8.07     1.30 o
      1718    1  -2 -12   4    11.17    14.95     1.50 o
      1719    1  -1 -12   4     1.07    -0.80     0.80 <
      1720    1  -8 -11   4    10.36    13.25     1.10 o
      1721    1  -7 -11   4     0.15    -0.10     0.60 <
      1722    1  -6 -11   4     0.03     0.60     0.50 <
      1723    1  -5 -11   4    19.38    14.05     0.90 o
      1724    1  -4 -11   4     5.39     7.18     0.90 o
      1725    1  -3 -11   4     7.94     5.78     0.70 o
      1726    1  -2 -11   4     2.14     1.60     0.60 <
      1727    1  -1 -11   4     0.95     0.90     0.70 <
      1728    1   0 -11   4     1.72     1.70     0.60 <
      1729    1   1 -11   4     1.27     3.48     0.90 o
      1730    1   2 -11   4     4.18     5.68     1.10 o
      1731    1  -9 -10   4    12.78    12.46     1.10 o
      1732    1  -8 -10   4     1.11     1.50     0.50 <
      1733    1  -7 -10   4     7.07     7.18     0.70 o
      1734    1  -6 -10   4     0.65     0.40     0.40 <
      1735    1  -5 -10   4    40.78    42.56     1.30 o
      1736    1  -4 -10   4    13.62    16.55     0.80 o
      1737    1  -3 -10   4     7.52     8.17     0.60 o
      1738    1  -2 -10   4     0.45     1.40     0.40 o
      1739    1  -1 -10   4     0.03    -0.50     0.80 <
      1740    1   0 -10   4     9.11    11.16     0.80 o
      1741    1   1 -10   4    17.35    19.73     1.50 o
      1742    1   2 -10   4    11.21     9.07     0.80 o
      1743    1   3 -10   4   164.45   179.69     4.08 o
      1744    1   4 -10   4     0.79    -0.40     0.60 <
      1745    1   5 -10   4     9.89    10.96     1.30 o
      1746    1  -9  -9   4    51.91    49.43     1.50 o
      1747    1  -8  -9   4     0.32    -0.10     0.40 <
      1748    1  -7  -9   4    19.35    19.43     1.70 o
      1749    1  -6  -9   4     1.63     4.08     0.50 o
      1750    1  -5  -9   4    12.29    15.95     0.80 o
      1751    1  -4  -9   4    49.20    60.49     1.50 o
      1752    1  -3  -9   4    73.21    89.89     1.90 o
      1753    1  -2  -9   4    11.30     9.27     0.60 o
      1754    1  -1  -9   4    18.73    26.91     0.90 o
      1755    1   0  -9   4     7.26     9.07     0.60 o
      1756    1   1  -9   4     4.62     4.08     0.80 o
      1757    1   2  -9   4    33.77    33.58     2.20 o
      1758    1   3  -9   4    27.99    30.99     1.40 o
      1759    1   4  -9   4    47.92    43.95     1.70 o
      1760    1   5  -9   4    22.56    23.12     1.80 o
      1761    1   6  -9   4     2.91     2.10     0.60 o
      1762    1 -10  -8   4     1.07     1.30     0.80 <
      1763    1  -9  -8   4    54.31    58.49     1.60 o
      1764    1  -8  -8   4     2.53     5.98     0.60 o
      1765    1  -7  -8   4    36.14    45.04     1.30 o
      1766    1  -6  -8   4    15.71    13.45     0.80 o
      1767    1  -5  -8   4     1.63     2.69     0.40 o
      1768    1  -4  -8   4    68.09    61.29     1.50 o
      1769    1  -3  -8   4    13.68     9.47     1.10 o
      1770    1  -2  -8   4     0.55     2.50     0.40 o
      1771    1  -1  -8   4    63.02    72.15     1.50 o
      1772    1   0  -8   4    66.61    79.02     1.40 o
      1773    1   1  -8   4   172.44   187.95     2.69 o
      1774    1   2  -8   4     0.00     0.20     0.30 <
      1775    1   3  -8   4   156.06   172.31     3.78 o
      1776    1   4  -8   4     0.39     0.10     0.50 <
      1777    1   5  -8   4    24.58    21.53     1.10 o
      1778    1   6  -8   4     3.78     5.88     0.80 o
      1779    1   7  -8   4     1.89     2.10     0.60 o
      1780    1 -10  -7   4     0.21     0.80     0.70 <
      1781    1  -9  -7   4     3.47     4.58     0.60 o
      1782    1  -8  -7   4    97.63   102.75     2.20 o
      1783    1  -7  -7   4     8.21     9.17     0.80 o
      1784    1  -6  -7   4    52.38    51.52     1.40 o
      1785    1  -5  -7   4     6.03     7.18     1.00 o
      1786    1  -4  -7   4    46.71    41.76     1.90 o
      1787    1  -3  -7   4     0.17     0.20     0.30 <
      1788    1  -2  -7   4    12.81    19.43     0.80 o
      1789    1  -1  -7   4   997.28  1012.41    14.35 o
      1790    1   0  -7   4    25.32    18.63     0.80 o
      1791    1   1  -7   4   196.49   164.44     5.58 o
      1792    1   2  -7   4    28.47    35.38     0.80 o
      1793    1   3  -7   4   151.17   161.24     3.68 o
      1794    1   4  -7   4   107.70   131.85     2.50 o
      1795    1   5  -7   4    15.51    16.35     0.80 o
      1796    1   6  -7   4     0.96     1.20     0.50 <
      1797    1   7  -7   4     0.03    -0.40     0.40 <
      1798    1   8  -7   4     0.27     1.10     0.60 <
      1799    1 -10  -6   4     1.11     1.90     0.80 <
      1800    1  -9  -6   4     0.38     0.40     1.30 <
      1801    1  -8  -6   4    43.08    37.18     1.20 o
      1802    1  -7  -6   4     3.83     1.20     0.40 <
      1803    1  -6  -6   4    13.35    14.35     0.70 o
      1804    1  -5  -6   4    12.92    16.75     0.80 o
      1805    1  -4  -6   4    34.01    52.02     1.20 o
      1806    1  -3  -6   4   138.30   113.41     2.10 o
      1807    1  -2  -6   4    83.71    94.57     1.80 o
      1808    1  -1  -6   4  1527.72  1642.15    19.83 o
      1809    1   0  -6   4    30.21    33.68     0.80 o
      1810    1   1  -6   4   140.22   167.12     2.40 o
      1811    1   2  -6   4    31.63    37.38     1.10 o
      1812    1   3  -6   4    20.79    17.54     0.70 o
      1813    1   4  -6   4     8.61    10.36     0.60 o
      1814    1   5  -6   4   199.53   177.59     4.78 o
      1815    1   6  -6   4    27.65    31.29     1.40 o
      1816    1   7  -6   4     3.67     2.20     0.40 o
      1817    1   8  -6   4    10.59     9.97     0.90 o
      1818    1   9  -6   4     1.47     0.70     0.70 <
      1819    1 -11  -5   4    26.13    25.01     2.00 o
      1820    1 -10  -5   4     0.05     0.50     0.60 <
      1821    1  -9  -5   4     9.14     8.37     0.80 o
      1822    1  -8  -5   4    31.58    31.89     1.00 o
      1823    1  -7  -5   4    49.63    41.26     1.20 o
      1824    1  -6  -5   4     4.57     4.88     0.50 o
      1825    1  -5  -5   4    29.11    24.81     0.90 o
      1826    1  -4  -5   4    99.33    80.02     1.60 o
      1827    1  -3  -5   4   566.83   535.55     7.87 o
      1828    1  -2  -5   4    12.09     9.57     0.40 o
      1829    1  -1  -5   4   756.38   804.43     9.87 o
      1830    1   0  -5   4    78.86    81.52     1.30 o
      1831    1   1  -5   4  1995.27  2208.40    26.51 o
      1832    1   2  -5   4    23.93    21.03     0.60 o
      1833    1   3  -5   4    18.88    25.71     0.60 o
      1834    1   4  -5   4     7.07     8.27     0.50 o
      1835    1   5  -5   4    14.75     9.07     0.60 o
      1836    1   6  -5   4     0.20    -0.20     0.30 <
      1837    1   7  -5   4    38.55    41.96     1.20 o
      1838    1   8  -5   4    13.59    16.95     0.80 o
      1839    1   9  -5   4     3.51     1.50     0.80 <
      1840    1 -11  -4   4    11.31    14.05     1.60 o
      1841    1 -10  -4   4     4.96     5.18     1.00 o
      1842    1  -9  -4   4     0.15     0.00     0.50 <
      1843    1  -8  -4   4     7.98    10.96     0.90 o
      1844    1  -7  -4   4     8.98     9.57     0.60 o
      1845    1  -6  -4   4    49.34    51.82     1.80 o
      1846    1  -5  -4   4   270.78   240.97     8.37 o
      1847    1  -4  -4   4     0.01     1.90     0.30 o
      1848    1  -3  -4   4     1.91     6.38     0.50 o
      1849    1  -2  -4   4    13.01    14.55     0.70 o
      1850    1  -1  -4   4    64.21    53.71     0.90 o
      1851    1   0  -4   4   937.90   884.06    14.45 o
      1852    1   1  -4   4   196.14   229.31     2.99 o
      1853    1   2  -4   4     3.09     2.20     0.30 o
      1854    1   3  -4   4     0.83     1.90     0.30 o
      1855    1   4  -4   4     1.58     3.88     0.40 o
      1856    1   5  -4   4     2.19     3.39     0.30 o
      1857    1   6  -4   4    14.84    13.55     1.10 o
      1858    1   7  -4   4   169.58   172.31     2.99 o
      1859    1   8  -4   4     1.69     1.80     0.40 o
      1860    1   9  -4   4     3.03     2.99     0.50 o
      1861    1  10  -4   4     0.01    -0.10     0.40 <
      1862    1 -11  -3   4     1.18    -0.10     0.60 <
      1863    1 -10  -3   4     1.43     2.79     0.80 o
      1864    1  -8  -3   4    19.22    15.35     1.00 o
      1865    1  -7  -3   4     1.91     1.20     0.40 <
      1866    1  -6  -3   4    63.19    63.68     1.80 o
      1867    1  -5  -3   4    37.46    39.36     1.40 o
      1868    1  -4  -3   4   177.53   150.28     2.10 o
      1869    1  -3  -3   4   410.26   373.31     4.68 o
      1870    1  -2  -3   4     4.77     7.38     0.30 o
      1871    1  -1  -3   4    49.57    78.72     1.50 o
      1872    1   0  -3   4   517.74   457.73     9.87 o
      1873    1   1  -3   4   829.26   952.82    11.56 o
      1874    1   2  -3   4   660.82   645.58     7.87 o
      1875    1   3  -3   4     0.33     2.00     0.20 o
      1876    1   4  -3   4   419.62   446.96     5.78 o
      1877    1   5  -3   4     3.85     3.68     0.30 o
      1878    1   6  -3   4    55.46    49.23     1.20 o
      1879    1   7  -3   4    42.96    36.18     1.00 o
      1880    1   8  -3   4    33.21    25.01     0.90 o
      1881    1   9  -3   4    64.18    58.69     1.50 o
      1882    1  10  -3   4    14.51    10.86     0.70 o
      1883    1  11  -3   4     7.64     8.77     0.70 o
      1884    1 -11  -2   4    36.44    44.34     1.90 o
      1885    1 -10  -2   4    16.49    18.53     1.20 o
      1886    1  -9  -2   4     0.01     0.20     0.40 <
      1887    1  -8  -2   4     6.32     6.28     0.90 o
      1888    1  -7  -2   4   216.34   227.32     4.68 o
      1889    1  -5  -2   4   452.97   451.55     8.67 o
      1890    1  -4  -2   4   307.75   329.67     4.18 o
      1891    1  -3  -2   4  2700.53  3170.00    37.87 o
      1892    1  -2  -2   4    72.53    65.87     1.00 o
      1893    1  -1  -2   4   147.63   140.41     1.90 o
      1894    1   0  -2   4    51.98    60.09     1.50 o
      1895    1   1  -2   4    28.11    61.39     0.90 o
      1896    1   2  -2   4   201.24   155.56     2.30 o
      1897    1   3  -2   4    50.23    38.16     0.70 o
      1898    1   4  -2   4    74.02    75.64     1.20 o
      1899    1   5  -2   4    39.60    32.09     0.90 o
      1900    1   6  -2   4    77.49    71.56     1.50 o
      1901    1   7  -2   4     2.37     3.19     0.40 o
      1902    1   8  -2   4   128.11   119.78     2.89 o
      1903    1   9  -2   4    54.89    46.64     1.30 o
      1904    1  10  -2   4     3.55     4.58     0.50 o
      1905    1  11  -2   4    16.33    14.25     1.50 o
      1906    1 -10  -1   4    78.97    92.48     2.69 o
      1907    1  -9  -1   4     1.12     0.90     0.50 <
      1908    1  -8  -1   4   121.25   101.95     4.08 o
      1909    1  -7  -1   4    39.01    49.43     1.60 o
      1910    1  -6  -1   4   107.41    82.82     1.40 o
      1911    1  -5  -1   4   217.85   216.65     2.99 o
      1912    1  -4  -1   4     1.32     1.40     0.20 o
      1913    1  -2  -1   4   263.50   208.09     2.69 o
      1914    1   0  -1   4  9229.31  9442.82   218.95 o
      1915    1   1  -1   4   126.01   163.44     2.50 o
      1916    1   2  -1   4   711.53   769.35     9.37 o
      1917    1   3  -1   4    21.14    48.33     0.80 o
      1918    1   4  -1   4   322.63   314.12     5.08 o
      1919    1   5  -1   4    16.97    10.36     0.50 o
      1920    1   6  -1   4    71.64    56.71     1.20 o
      1921    1   7  -1   4    15.79    17.83     0.70 o
      1922    1   8  -1   4    44.87    35.38     1.30 o
      1923    1   9  -1   4   153.11   149.29     2.79 o
      1924    1  10  -1   4    28.77    33.98     1.60 o
      1925    1  11  -1   4    37.94    35.68     1.20 o
      1926    1  12  -1   4     0.72     0.70     0.80 <
      1927    1 -10   0   4    32.12    28.70     2.10 o
      1928    1  -9   0   4    15.09    15.55     1.00 o
      1929    1  -8   0   4   117.33   118.90     2.89 o
      1930    1  -7   0   4    16.99    17.83     0.80 o
      1931    1  -6   0   4    10.65    10.86     0.60 o
      1932    1  -5   0   4    98.63    91.89     1.50 o
      1933    1  -4   0   4   134.64   133.44     1.90 o
      1934    1  -3   0   4  1634.95  1565.51    18.83 o
      1935    1  -2   0   4    17.72    12.46     0.60 o
      1936    1  -1   0   4   332.76   298.67     3.78 o
      1937    1   2   0   4   276.31   227.42     2.89 o
      1938    1   3   0   4   297.29   421.65     5.18 o
      1939    1   4   0   4   324.03   275.26     3.48 o
      1940    1   5   0   4  1630.92  1700.06    20.43 o
      1941    1   6   0   4     1.08     2.79     0.30 o
      1942    1   7   0   4  1374.89  1276.01    32.39 o
      1943    1   8   0   4    11.48    13.15     0.60 o
      1944    1   9   0   4    42.10    50.43     1.30 o
      1945    1  10   0   4     1.48     2.89     0.60 o
      1946    1  11   0   4    14.26    16.95     0.80 o
      1947    1  12   0   4     7.05    11.76     1.00 o
      1948    1 -10   1   4    46.81    56.61     2.89 o
      1949    1  -9   1   4    14.76    14.55     1.60 o
      1950    1  -8   1   4    12.27    13.15     0.80 o
      1951    1  -7   1   4    65.83    74.74     1.60 o
      1952    1  -6   1   4    93.00    86.80     2.10 o
      1953    1  -5   1   4     3.79     4.88     0.30 o
      1954    1  -4   1   4   766.80   851.77    10.46 o
      1955    1  -3   1   4  1289.75  1466.26    17.73 o
      1956    1  -2   1   4  2686.21  2993.41    36.38 o
      1957    1  -1   1   4   113.79   168.02     2.20 o
      1958    1   0   1   4   370.50   329.27     4.08 o
      1959    1   1   1   4  1037.97  1039.42    12.56 o
      1960    1   2   1   4  1096.46  1029.16    12.36 o
      1961    1   4   1   4   970.97  1041.91    12.56 o
      1962    1   5   1   4  1950.47  2140.74    25.71 o
      1963    1   6   1   4   226.53   231.80     3.09 o
      1964    1   7   1   4   565.84   569.64     8.27 o
      1965    1   8   1   4   109.25   105.54     2.00 o
      1966    1   9   1   4    11.94    11.46     0.60 o
      1967    1  10   1   4    30.29    29.50     1.00 o
      1968    1  11   1   4     0.02     0.20     0.40 <
      1969    1  12   1   4     3.23     4.18     0.70 o
      1970    1  -9   2   4     0.19     0.50     0.60 <
      1971    1  -8   2   4     1.16     0.30     0.50 <
      1972    1  -7   2   4    86.24    86.90     1.90 o
      1973    1  -6   2   4     0.02     0.80     0.30 <
      1974    1  -5   2   4     0.63     1.20     0.30 o
      1975    1  -4   2   4     5.94     8.67     0.40 o
      1976    1  -3   2   4     1.94     2.30     0.20 o
      1977    1  -2   2   4   159.65   231.40     2.99 o
      1978    1  -1   2   4   837.31   994.38    12.06 o
      1979    1   0   2   4     2.52     6.18     0.20 o
      1980    1   1   2   4    17.84    14.45     0.40 o
      1981    1   2   2   4    61.83    58.59     0.90 o
      1982    1   3   2   4   543.50   599.64     7.28 o
      1983    1   4   2   4   393.24   473.58     5.88 o
      1984    1   5   2   4  1274.94  1270.23    15.35 o
      1985    1   7   2   4    84.04   103.05     1.90 o
      1986    1   8   2   4    14.27    13.45     0.60 o
      1987    1   9   2   4    25.71    26.11     0.90 o
      1988    1  10   2   4    43.73    36.78     1.40 o
      1989    1  11   2   4     0.01     0.10     0.40 <
      1990    1  12   2   4     8.06    11.76     1.10 o
      1991    1  -9   3   4     3.91     5.08     1.10 o
      1992    1  -8   3   4    29.48    24.81     1.30 o
      1993    1  -7   3   4     5.96     8.77     0.80 o
      1994    1  -6   3   4   416.86   406.50     7.67 o
      1995    1  -5   3   4    12.24    10.86     0.90 o
      1996    1  -4   3   4    21.16    25.41     0.60 o
      1997    1  -3   3   4     6.70     4.98     0.30 o
      1998    1  -2   3   4   320.74   326.78     4.18 o
      1999    1  -1   3   4  1482.65  1549.87    18.63 o
      2000    1   0   3   4   345.61   362.95     4.48 o
      2001    1   1   3   4   443.52   510.64     6.28 o
      2002    1   2   3   4  1272.98  1489.27    17.83 o
      2003    1   3   3   4    32.00    24.81     0.50 o
      2004    1   4   3   4    20.41    21.43     0.50 o
      2005    1   5   3   4     3.65     7.08     0.30 o
      2006    1   6   3   4   148.09   173.71     2.40 o
      2007    1   7   3   4    71.88    85.21     1.40 o
      2008    1   8   3   4     2.28     1.40     0.30 o
      2009    1  10   3   4     2.98     3.19     0.60 o
      2010    1  11   3   4     7.85     5.58     0.70 o
      2011    1  12   3   4     0.04     0.30     0.50 <
      2012    1  -9   4   4    30.14    31.19     2.20 o
      2013    1  -8   4   4    10.74     9.17     0.90 o
      2014    1  -7   4   4     0.45    -0.20     0.50 <
      2015    1  -6   4   4     0.01    -0.10     0.50 <
      2016    1  -5   4   4    76.51    78.72     2.50 o
      2017    1  -4   4   4   122.37   135.83     2.79 o
      2018    1  -3   4   4     2.86     5.88     0.40 o
      2019    1  -2   4   4   102.22   118.60     1.70 o
      2020    1  -1   4   4   103.89    74.34     1.10 o
      2021    1   0   4   4    16.82    12.26     0.50 o
      2022    1   1   4   4   251.06   255.73     3.78 o
      2023    1   2   4   4     9.27    13.85     0.30 o
      2024    1   3   4   4   121.69   112.71     1.60 o
      2025    1   4   4   4    24.67    31.49     0.70 o
      2026    1   5   4   4    14.92    35.08     0.80 o
      2027    1   6   4   4    12.88    14.45     0.40 o
      2028    1   7   4   4     2.82     3.58     0.50 o
      2029    1   8   4   4    55.36    60.89     2.50 o
      2030    1   9   4   4    49.95    47.74     1.50 o
      2031    1  10   4   4    12.03    15.85     2.50 o
      2032    1  11   4   4     2.08     1.90     0.60 o
      2033    1  -8   5   4     2.85     2.59     0.80 o
      2034    1  -7   5   4    24.67    26.91     2.40 o
      2035    1  -6   5   4    20.92    14.75     1.00 o
      2036    1  -5   5   4     4.98     3.39     0.60 o
      2037    1  -4   5   4   120.18   112.42     2.69 o
      2038    1  -3   5   4     0.49     0.30     0.30 <
      2039    1  -2   5   4     1.86     2.10     0.30 o
      2040    1  -1   5   4     6.76     9.27     0.80 o
      2041    1   0   5   4    18.09    17.05     0.70 o
      2042    1   1   5   4     7.87     6.68     0.40 o
      2043    1   2   5   4     9.73     8.87     0.30 o
      2044    1   3   5   4   656.21   653.85     8.07 o
      2045    1   4   5   4    45.03    55.21     0.90 o
      2046    1   5   5   4   123.11   131.45     1.90 o
      2047    1   6   5   4  2165.58  2290.52    27.51 o
      2048    1   7   5   4   568.85   579.31     9.17 o
      2049    1   8   5   4   358.00   355.68     5.58 o
      2050    1   9   5   4    11.63    13.05     0.90 o
      2051    1  10   5   4    23.66    25.71     1.20 o
      2052    1  11   5   4     6.30     4.78     0.80 o
      2053    1  12   5   4     5.25     4.58     1.00 o
      2054    1  -7   6   4     0.66    -0.30     0.50 <
      2055    1  -6   6   4     4.80     4.48     0.70 o
      2056    1  -5   6   4   472.96   476.66     9.07 o
      2057    1  -4   6   4    42.31    36.38     1.40 o
      2058    1  -3   6   4     0.04    -0.20     0.30 <
      2059    1  -2   6   4    60.06    62.29     1.40 o
      2060    1  -1   6   4   337.02   338.73     5.18 o
      2061    1   0   6   4     0.22     0.40     0.30 <
      2062    1   1   6   4   121.38   116.60     2.50 o
      2063    1   2   6   4  2285.82  2408.32    33.38 o
      2064    1   3   6   4    87.82    66.87     1.10 o
      2065    1   4   6   4  1831.56  2067.79    24.81 o
      2066    1   5   6   4     0.95     1.20     0.30 o
      2067    1   6   6   4   690.68   718.33     8.87 o
      2068    1   7   6   4   118.14   108.13     2.20 o
      2069    1   8   6   4   319.76   311.23     7.38 o
      2070    1   9   6   4    39.59    44.34     1.50 o
      2071    1  10   6   4     7.93    11.16     0.80 o
      2072    1  11   6   4     1.09     1.30     0.50 <
      2073    1  12   6   4     0.02    -0.10     0.50 <
      2074    1  -6   7   4    20.64    22.23     1.30 o
      2075    1  -5   7   4    31.53    30.30     1.40 o
      2076    1  -4   7   4    11.29    12.36     0.90 o
      2077    1  -3   7   4    23.07    21.73     1.10 o
      2078    1  -2   7   4     2.60     1.20     0.30 o
      2079    1  -1   7   4   212.44   201.60     3.29 o
      2080    1   0   7   4     0.53     1.20     0.30 o
      2081    1   1   7   4     1.72     0.80     0.30 <
      2082    1   2   7   4   151.19   143.61     2.79 o
      2083    1   3   7   4    13.75    13.05     1.00 o
      2084    1   4   7   4   669.76   662.32    16.05 o
      2085    1   5   7   4   182.08   160.04     2.30 o
      2086    1   6   7   4    88.97    78.92     1.90 o
      2087    1   7   7   4   211.99   188.15     9.27 o
      2088    1   8   7   4   102.65   107.83     2.10 o
      2089    1   9   7   4     0.05     0.50     0.30 <
      2090    1  10   7   4    33.86    34.58     1.40 o
      2091    1  11   7   4    26.87    25.91     1.30 o
      2092    1  12   7   4     0.49     0.40     0.60 <
      2093    1  -6   8   4     7.79     9.57     1.00 o
      2094    1  -5   8   4     2.54     2.00     0.60 o
      2095    1  -4   8   4     1.50     2.79     0.60 o
      2096    1  -3   8   4    16.87    13.85     1.00 o
      2097    1  -2   8   4     1.89     1.10     0.40 <
      2098    1  -1   8   4    26.26    25.11     0.90 o
      2099    1   0   8   4     1.71     1.60     0.40 o
      2100    1   1   8   4     0.14     0.50     0.30 <
      2101    1   2   8   4    73.51    68.27     1.50 o
      2102    1   3   8   4    34.80    27.01     1.40 o
      2103    1   4   8   4   442.78   461.01     8.67 o
      2104    1   5   8   4    22.06    20.43     0.90 o
      2105    1   6   8   4    91.10    96.97     2.50 o
      2106    1   7   8   4    12.98    13.55     0.80 o
      2107    1   8   8   4     5.45     6.68     0.50 o
      2108    1   9   8   4     9.38     9.27     0.60 o
      2109    1  10   8   4    74.21    80.42     2.30 o
      2110    1  11   8   4     5.74     6.68     0.80 o
      2111    1  12   8   4     1.79     1.40     0.60 <
      2112    1  -5   9   4     6.39     5.98     0.90 o
      2113    1  -4   9   4    39.41    37.18     1.60 o
      2114    1  -3   9   4     0.27     0.40     0.50 <
      2115    1  -2   9   4     1.84     1.20     0.50 <
      2116    1  -1   9   4     0.66     0.90     0.40 <
      2117    1   0   9   4     1.60     2.50     0.50 o
      2118    1   1   9   4    23.52    26.51     0.90 o
      2119    1   2   9   4    19.48    25.01     0.90 o
      2120    1   3   9   4   580.08   556.28     8.27 o
      2121    1   4   9   4    93.29    83.12     2.20 o
      2122    1   5   9   4    46.62    45.64     2.79 o
      2123    1   6   9   4    12.12    11.26     0.80 o
      2124    1   7   9   4    38.98    30.50     1.20 o
      2125    1   8   9   4     5.87     6.88     0.70 o
      2126    1   9   9   4     0.95     1.70     0.50 o
      2127    1  10   9   4    45.65    53.02     1.70 o
      2128    1  11   9   4     2.21     1.00     1.10 <
      2129    1  12   9   4    18.77    16.25     1.70 o
      2130    1  -3  10   4     0.24     0.20     0.60 <
      2131    1  -2  10   4    18.22    19.73     1.10 o
      2132    1  -1  10   4    39.76    40.96     1.20 o
      2133    1   0  10   4     8.79     8.67     0.60 o
      2134    1   1  10   4     5.15     5.68     0.60 o
      2135    1   2  10   4    23.78    22.63     1.00 o
      2136    1   3  10   4     0.09     0.30     0.50 <
      2137    1   4  10   4    84.11    83.22     5.98 o
      2138    1   5  10   4    38.20    26.61     1.20 o
      2139    1   6  10   4    11.03    12.36     0.90 o
      2140    1   7  10   4     1.71     0.90     0.50 <
      2141    1   8  10   4     0.04     0.40     1.00 <
      2142    1   9  10   4     9.73     8.57     0.80 o
      2143    1  10  10   4    21.43    20.13     1.10 o
      2144    1  11  10   4     8.16     8.07     1.40 o
      2145    1  -2  11   4     0.01     0.50     0.60 <
      2146    1  -1  11   4     5.87     8.47     0.90 o
      2147    1   0  11   4     2.02     1.00     0.40 <
      2148    1   1  11   4     0.04     0.00     0.40 <
      2149    1   2  11   4    14.97    15.45     1.00 o
      2150    1   3  11   4    23.91    18.03     1.10 o
      2151    1   4  11   4    36.77    35.48     1.40 o
      2152    1   5  11   4     2.29     1.10     0.50 <
      2153    1   6  11   4    41.77    45.24     1.60 o
      2154    1   7  11   4    27.92    29.40     1.40 o
      2155    1   8  11   4     3.02     2.69     0.60 o
      2156    1   9  11   4    50.16    48.14     1.80 o
      2157    1  10  11   4     3.53     3.39     0.70 o
      2158    1  -1  12   4     3.96     4.88     1.10 o
      2159    1   0  12   4     6.68     6.38     0.80 o
      2160    1   1  12   4     5.61     5.28     0.80 o
      2161    1   2  12   4     9.99    10.56     0.90 o
      2162    1   3  12   4     0.00    -0.40     0.50 <
      2163    1   4  12   4    62.70    62.99     2.10 o
      2164    1   5  12   4    99.85    97.07     2.69 o
      2165    1   6  12   4     0.12     0.70     0.60 <
      2166    1   7  12   4    24.29    25.11     1.40 o
      2167    1   8  12   4     6.23     5.78     0.80 o
      2168    1   9  12   4    13.50    16.15     1.10 o
      2169    1  10  12   4     0.03     0.00     0.80 <
      2170    1   1  13   4     0.14     0.60     0.80 <
      2171    1   2  13   4     0.60     0.30     0.60 <
      2172    1   3  13   4     0.95     2.79     0.70 o
      2173    1   4  13   4     1.16     1.30     0.60 <
      2174    1   5  13   4     2.96    -0.10     0.50 <
      2175    1   6  13   4    18.32    12.36     1.00 o
      2176    1   7  13   4    17.70    23.12     1.30 o
      2177    1  -4 -12   5     3.18     5.38     1.20 o
      2178    1  -3 -12   5     3.32     3.48     1.10 o
      2179    1  -2 -12   5     4.12     7.77     1.30 o
      2180    1  -1 -12   5     0.06    -0.20     0.80 <
      2181    1  -7 -11   5     0.00     1.00     1.10 <
      2182    1  -6 -11   5    10.74    13.65     1.10 o
      2183    1  -5 -11   5     0.00     0.60     0.90 <
      2184    1  -4 -11   5    34.57    42.06     1.70 o
      2185    1  -3 -11   5    21.37    24.81     1.30 o
      2186    1  -2 -11   5     9.76     9.87     1.30 o
      2187    1  -1 -11   5     0.26    -0.50     0.70 <
      2188    1   0 -11   5    11.66    10.46     1.20 o
      2189    1  -8 -10   5     9.53    11.66     1.90 o
      2190    1  -7 -10   5     0.54    -0.70     0.90 <
      2191    1  -6 -10   5    20.35    23.62     1.30 o
      2192    1  -5 -10   5    18.58    19.93     2.59 o
      2193    1  -4 -10   5   201.51   202.90     4.88 o
      2194    1  -3 -10   5     3.24     4.68     0.70 o
      2195    1  -2 -10   5    14.42    16.25     1.00 o
      2196    1  -1 -10   5    25.70    27.31     1.20 o
      2197    1   0 -10   5    17.38    22.63     1.60 o
      2198    1   3 -10   5    57.83    70.26     2.99 o
      2199    1   4 -10   5     4.35     3.98     1.00 o
      2200    1  -9  -9   5     0.00     1.10     0.80 <
      2201    1  -8  -9   5    11.01    11.76     1.00 o
      2202    1  -7  -9   5     0.01    -0.20     0.50 <
      2203    1  -6  -9   5     0.71    -0.30     0.30 <
      2204    1  -5  -9   5     5.46     5.28     0.60 o
      2205    1  -4  -9   5    70.49    72.15     2.30 o
      2206    1  -3  -9   5     0.61     2.30     0.50 o
      2207    1  -2  -9   5    16.21    16.45     0.80 o
      2208    1  -1  -9   5     8.75    10.66     0.60 o
      2209    1   0  -9   5    10.00     9.47     0.80 o
      2210    1   1  -9   5    17.44    14.85     1.70 o
      2211    1   2  -9   5    37.55    38.06     2.00 o
      2212    1   3  -9   5    75.53    71.56     2.99 o
      2213    1   4  -9   5     0.00     0.30     0.80 <
      2214    1   5  -9   5     0.66    -0.10     0.70 <
      2215    1   6  -9   5     0.38     1.00     0.90 <
      2216    1  -9  -8   5     3.45     4.28     0.60 o
      2217    1  -8  -8   5     0.71     1.60     0.50 o
      2218    1  -7  -8   5    25.74    21.83     1.30 o
      2219    1  -6  -8   5    11.08    11.06     0.80 o
      2220    1  -5  -8   5    64.06    69.36     1.60 o
      2221    1  -4  -8   5     5.21     4.78     0.70 o
      2222    1  -3  -8   5     1.38     2.59     0.40 o
      2223    1  -2  -8   5     3.98     5.18     0.50 o
      2224    1  -1  -8   5    88.58    98.27     2.20 o
      2225    1   0  -8   5     0.01     0.40     0.30 <
      2226    1   1  -8   5   214.84   246.35     3.78 o
      2227    1   2  -8   5     1.09     1.60     0.40 o
      2228    1   3  -8   5     3.59     5.18     0.50 o
      2229    1   4  -8   5    38.01    36.68     1.40 o
      2230    1   5  -8   5    81.34    89.59     2.50 o
      2231    1   6  -8   5     0.52     0.60     0.80 <
      2232    1 -10  -7   5     8.02    12.16     1.50 o
      2233    1  -9  -7   5     3.80     5.18     0.60 o
      2234    1  -8  -7   5    12.53     8.17     0.70 o
      2235    1  -7  -7   5    25.42    27.21     1.00 o
      2236    1  -6  -7   5    20.95    18.23     0.80 o
      2237    1  -5  -7   5    18.04    19.13     0.80 o
      2238    1  -4  -7   5    27.21    23.12     0.90 o
      2239    1  -3  -7   5    56.71    55.01     1.90 o
      2240    1  -2  -7   5    13.68     7.18     1.00 o
      2241    1  -1  -7   5   167.76   142.11     2.50 o
      2242    1   0  -7   5    65.27    70.66     1.30 o
      2243    1   1  -7   5    75.99    70.66     1.30 o
      2244    1   2  -7   5    52.97    46.44     1.00 o
      2245    1   3  -7   5    68.53    62.89     1.70 o
      2246    1   4  -7   5   617.79   655.55     9.67 o
      2247    1   5  -7   5     1.00     2.69     0.40 o
      2248    1   6  -7   5     0.53     0.20     0.50 <
      2249    1   7  -7   5     0.74     0.60     0.50 <
      2250    1 -10  -6   5     5.83     7.58     0.90 o
      2251    1  -9  -6   5    12.00    10.26     1.00 o
      2252    1  -8  -6   5     6.37     4.68     0.60 o
      2253    1  -7  -6   5    30.74    29.60     1.30 o
      2254    1  -6  -6   5    24.31    26.31     0.90 o
      2255    1  -5  -6   5    30.98    31.59     1.00 o
      2256    1  -4  -6   5    13.84    20.03     0.80 o
      2257    1  -3  -6   5   296.98   293.59     9.17 o
      2258    1  -2  -6   5    86.88    97.57     1.90 o
      2259    1  -1  -6   5    67.34    62.69     1.10 o
      2260    1   0  -6   5   193.77   189.55     5.58 o
      2261    1   1  -6   5     9.85    14.85     0.50 o
      2262    1   2  -6   5    13.80    17.44     0.60 o
      2263    1   3  -6   5   158.77   155.06     2.69 o
      2264    1   4  -6   5   148.79   168.02     2.89 o
      2265    1   5  -6   5   104.94   116.00     2.30 o
      2266    1   6  -6   5     4.52     5.78     0.50 o
      2267    1   7  -6   5     0.01     0.40     0.40 <
      2268    1   8  -6   5     5.52     7.18     0.80 o
      2269    1   9  -6   5     4.17     5.18     1.00 o
      2270    1 -10  -5   5     6.98     6.88     0.90 o
      2271    1  -9  -5   5    19.93    15.45     1.80 o
      2272    1  -8  -5   5     6.09     3.29     0.50 o
      2273    1  -7  -5   5     9.23     9.27     0.60 o
      2274    1  -6  -5   5    34.10    47.44     1.30 o
      2275    1  -5  -5   5   503.74   511.54    12.36 o
      2276    1  -4  -5   5   119.00   129.85     2.30 o
      2277    1  -3  -5   5   713.92   685.34     9.97 o
      2278    1  -2  -5   5    14.90    15.35     0.60 o
      2279    1  -1  -5   5   532.41   520.71     6.48 o
      2280    1   0  -5   5    33.36    38.86     0.80 o
      2281    1   1  -5   5     6.23     6.78     0.30 o
      2282    1   2  -5   5   247.26   237.48     3.48 o
      2283    1   3  -5   5   137.33   146.10     2.20 o
      2284    1   4  -5   5     3.31     4.38     0.40 o
      2285    1   5  -5   5     0.12     0.00     0.40 <
      2286    1   6  -5   5     8.95     8.97     0.60 o
      2287    1   7  -5   5     0.25     0.90     0.40 <
      2288    1   8  -5   5     9.95     8.77     0.60 o
      2289    1   9  -5   5     5.51     8.57     0.70 o
      2290    1 -10  -4   5    11.28    15.05     1.60 o
      2291    1  -9  -4   5     0.00     0.40     0.50 <
      2292    1  -8  -4   5    20.46    27.11     1.20 o
      2293    1  -7  -4   5    40.30    44.34     2.20 o
      2294    1  -6  -4   5     9.71    14.75     0.70 o
      2295    1  -5  -4   5   243.27   228.71     3.78 o
      2296    1  -4  -4   5    16.72    12.56     0.60 o
      2297    1  -3  -4   5    36.64    35.18     0.90 o
      2298    1  -2  -4   5   192.31   209.48     2.79 o
      2299    1  -1  -4   5    27.59    28.90     0.70 o
      2300    1   0  -4   5   215.78   303.45     3.88 o
      2301    1   1  -4   5   396.31   383.98     5.38 o
      2302    1   2  -4   5   227.21   239.18     3.19 o
      2303    1   3  -4   5   313.45   307.64     3.98 o
      2304    1   4  -4   5     1.00     1.10     0.30 o
      2305    1   5  -4   5    18.66    15.45     1.00 o
      2306    1   6  -4   5     0.21     1.60     0.40 o
      2307    1   7  -4   5     4.43     5.18     0.50 o
      2308    1   8  -4   5     0.64     0.30     0.30 <
      2309    1   9  -4   5     1.84     2.30     0.50 o
      2310    1  10  -4   5     2.58     4.48     0.60 o
      2311    1 -10  -3   5     0.01    -0.10     0.60 <
      2312    1  -8  -3   5     0.57    -0.40     0.40 <
      2313    1  -7  -3   5     4.10     4.88     0.50 o
      2314    1  -6  -3   5     8.67     9.77     0.60 o
      2315    1  -5  -3   5     7.35     5.18     0.40 o
      2316    1  -4  -3   5     0.09     0.20     0.30 <
      2317    1  -3  -3   5    54.98    50.03     1.10 o
      2318    1  -2  -3   5     1.52     4.38     0.30 o
      2319    1  -1  -3   5   970.27   969.67    11.76 o
      2320    1   0  -3   5  1572.28  1871.66    22.43 o
      2321    1   1  -3   5   318.42   323.48     4.08 o
      2322    1   2  -3   5    33.52    46.04     0.80 o
      2323    1   3  -3   5   301.27   312.62     3.98 o
      2324    1   4  -3   5     0.27     0.00     0.20 <
      2325    1   5  -3   5   198.68   190.74     5.48 o
      2326    1   6  -3   5     1.13     1.00     0.30 o
      2327    1   7  -3   5     3.67     1.60     0.50 o
      2328    1   8  -3   5     7.72     5.08     0.50 o
      2329    1   9  -3   5    41.41    31.69     1.10 o
      2330    1  10  -3   5    12.14    13.45     0.80 o
      2331    1  11  -3   5    10.67    14.15     0.90 o
      2332    1 -10  -2   5    15.48    22.53     1.50 o
      2333    1  -9  -2   5     0.30     0.20     0.60 <
      2334    1  -8  -2   5    54.63    53.41     1.80 o
      2335    1  -7  -2   5    44.00    43.45     1.20 o
      2336    1  -5  -2   5    19.73    16.45     0.50 o
      2337    1  -4  -2   5    80.87    86.50     1.40 o
      2338    1  -3  -2   5     8.62    16.35     0.60 o
      2339    1  -2  -2   5    24.70    24.31     0.50 o
      2340    1  -1  -2   5   617.90   623.16     7.67 o
      2341    1   0  -2   5   298.73   343.62     4.28 o
      2342    1   1  -2   5   825.14   951.32    19.43 o
      2343    1   2  -2   5  3087.65  3563.64    42.56 o
      2344    1   3  -2   5    31.63    36.08     0.70 o
      2345    1   4  -2   5   130.25   130.65     1.90 o
      2346    1   5  -2   5   327.18   327.37    10.46 o
      2347    1   6  -2   5     5.05     4.78     0.40 o
      2348    1   7  -2   5    13.42    10.96     0.80 o
      2349    1   8  -2   5     4.00     3.98     0.40 o
      2350    1   9  -2   5    16.95    12.16     0.70 o
      2351    1  10  -2   5     4.42     5.48     0.60 o
      2352    1  11  -2   5     3.33     2.50     0.50 o
      2353    1 -10  -1   5     0.44    -0.50     0.90 <
      2354    1  -9  -1   5     3.89     6.18     0.80 o
      2355    1  -8  -1   5    25.31    22.63     1.10 o
      2356    1  -7  -1   5    28.21    25.41     1.60 o
      2357    1  -6  -1   5    28.05    19.13     0.60 o
      2358    1  -5  -1   5     5.14     3.88     0.30 o
      2359    1  -4  -1   5   200.88   214.96     2.89 o
      2360    1  -2  -1   5   558.71   551.40     6.78 o
      2361    1  -1  -1   5  1829.53  1848.34    22.13 o
      2362    1   0  -1   5   884.29   882.57    10.76 o
      2363    1   1  -1   5    75.68    78.92     1.40 o
      2364    1   2  -1   5   237.96   228.62     2.89 o
      2365    1   3  -1   5   303.86   373.21     4.68 o
      2366    1   4  -1   5    34.65    32.29     0.60 o
      2367    1   5  -1   5    27.90    19.23     0.50 o
      2368    1   6  -1   5     2.07     2.69     0.30 o
      2369    1   7  -1   5   239.70   229.01     3.68 o
      2370    1   8  -1   5   115.08   109.52     2.10 o
      2371    1   9  -1   5    29.32    27.90     1.90 o
      2372    1  10  -1   5     1.29     0.20     0.40 <
      2373    1  11  -1   5     5.68     6.28     0.60 o
      2374    1  12  -1   5     0.52     1.80     0.60 <
      2375    1 -10   0   5     5.72     5.68     1.10 o
      2376    1  -9   0   5    35.85    43.45     1.70 o
      2377    1  -8   0   5     0.04     0.60     0.50 <
      2378    1  -7   0   5    56.08    58.10     3.48 o
      2379    1  -6   0   5     0.12    -0.20     0.20 <
      2380    1  -5   0   5   471.96   475.56    16.75 o
      2381    1  -4   0   5    86.15    64.87     1.10 o
      2382    1  -3   0   5   188.12   164.24     2.30 o
      2383    1  -2   0   5   590.60   640.30     7.87 o
      2384    1  -1   0   5   127.16   137.43     1.90 o
      2385    1   1   0   5    91.34   146.79     2.30 o
      2386    1   2   0   5  3156.37  3241.55    38.76 o
      2387    1   3   0   5   826.03   878.68    10.66 o
      2388    1   4   0   5   613.27   552.70     6.78 o
      2389    1   5   0   5   401.92   395.14     4.98 o
      2390    1   6   0   5    84.14    80.32     1.50 o
      2391    1   7   0   5   113.85   121.08     2.20 o
      2392    1   8   0   5   105.37   110.02     3.39 o
      2393    1   9   0   5   112.80    97.77     2.00 o
      2394    1  10   0   5    82.23    78.92     1.80 o
      2395    1  11   0   5     2.75     2.40     0.60 o
      2396    1  12   0   5     9.25    13.85     1.00 o
      2397    1  -9   1   5     0.68     1.20     0.80 <
      2398    1  -8   1   5     0.76     0.40     0.50 <
      2399    1  -7   1   5    26.67    34.98     1.10 o
      2400    1  -6   1   5     0.07     0.30     0.30 <
      2401    1  -5   1   5   241.82   244.46     3.29 o
      2402    1  -4   1   5   155.01   168.02     2.40 o
      2403    1  -3   1   5     2.15     0.60     0.20 <
      2404    1  -2   1   5    95.12   143.71     2.00 o
      2405    1  -1   1   5    70.77   106.63     1.50 o
      2406    1   0   1   5   658.42   683.35     8.37 o
      2407    1   1   1   5  1026.00   981.42    11.86 o
      2408    1   2   1   5   695.86   669.80     8.17 o
      2409    1   4   1   5     3.23     7.38     0.30 o
      2410    1   5   1   5  1626.26  1696.96    20.43 o
      2411    1   6   1   5   201.60   194.73     2.59 o
      2412    1   7   1   5   175.75   166.53     2.79 o
      2413    1   8   1   5   101.79    96.07     2.40 o
      2414    1   9   1   5    28.44    23.52     0.80 o
      2415    1  10   1   5   197.02   197.52     3.58 o
      2416    1  11   1   5     0.20     0.90     0.40 <
      2417    1  12   1   5     1.06     3.09     0.70 o
      2418    1  -9   2   5     2.63     2.69     0.90 <
      2419    1  -8   2   5     3.85     4.48     0.70 o
      2420    1  -7   2   5     1.27     1.60     0.50 o
      2421    1  -6   2   5     9.65     6.78     0.70 o
      2422    1  -5   2   5     8.17     8.37     0.40 o
      2423    1  -4   2   5     0.10     1.80     0.30 o
      2424    1  -3   2   5     1.29     0.20     0.20 <
      2425    1  -2   2   5   771.04   742.05     9.07 o
      2426    1  -1   2   5   799.22   825.86    10.07 o
      2427    1   0   2   5  1059.67   947.04    11.46 o
      2428    1   1   2   5    30.56    50.43     0.80 o
      2429    1   2   2   5  1793.41  1773.70    21.23 o
      2430    1   3   2   5  3176.37  3448.74    41.16 o
      2431    1   4   2   5    12.08     7.48     0.40 o
      2432    1   5   2   5   121.85   104.44     1.80 o
      2433    1   7   2   5    72.76    67.17     1.40 o
      2434    1   8   2   5     0.32     0.20     0.30 <
      2435    1   9   2   5    12.26    13.95     0.70 o
      2436    1  10   2   5     6.74     3.48     0.90 o
      2437    1  11   2   5    12.77     7.58     0.80 o
      2438    1  12   2   5     4.86     6.18     0.80 o
      2439    1  -9   3   5     1.84     1.30     0.60 <
      2440    1  -8   3   5    11.49    13.25     1.00 o
      2441    1  -7   3   5    26.27    24.31     1.40 o
      2442    1  -6   3   5    39.03    34.98     1.40 o
      2443    1  -5   3   5     0.50     1.20     0.40 <
      2444    1  -4   3   5    58.22    50.23     2.50 o
      2445    1  -3   3   5    27.15    34.18     1.40 o
      2446    1  -2   3   5     6.11    12.46     0.40 o
      2447    1  -1   3   5   697.15   767.26     9.37 o
      2448    1   0   3   5   121.57   105.83     1.80 o
      2449    1   1   3   5   213.21   216.05     2.79 o
      2450    1   2   3   5   172.87   217.95     2.79 o
      2451    1   3   3   5   852.22   805.13     9.77 o
      2452    1   4   3   5     0.03     2.69     0.20 o
      2453    1   5   3   5    76.24    69.46     1.20 o
      2454    1   6   3   5     2.93     6.08     0.70 o
      2455    1   7   3   5    55.62    48.63     0.90 o
      2456    1   8   3   5    99.15    98.37     1.90 o
      2457    1  10   3   5   191.98   171.51     3.88 o
      2458    1  11   3   5     3.69     3.48     0.60 o
      2459    1  12   3   5    15.77    12.36     1.00 o
      2460    1  13   3   5     7.72     4.98     1.10 o
      2461    1  -8   4   5     4.90     6.38     0.80 o
      2462    1  -7   4   5    35.00    30.40     1.40 o
      2463    1  -6   4   5    10.28    12.46     1.00 o
      2464    1  -5   4   5     2.78     4.08     0.60 o
      2465    1  -4   4   5    86.57    76.84     1.60 o
      2466    1  -3   4   5    90.24    83.12     1.60 o
      2467    1  -2   4   5   228.40   263.49     7.18 o
      2468    1  -1   4   5    17.93    16.15     0.90 o
      2469    1   0   4   5    33.59    44.15     1.20 o
      2470    1   1   4   5   815.17   814.79     9.97 o
      2471    1   2   4   5   270.65   283.22     3.58 o
      2472    1   3   4   5    35.07    33.48     0.60 o
      2473    1   4   4   5   325.49   331.46     4.18 o
      2474    1   5   4   5    93.13    91.89     1.40 o
      2475    1   6   4   5    56.93    57.61     1.00 o
      2476    1   7   4   5    82.80    79.22     1.80 o
      2477    1   8   4   5     3.27     3.09     0.30 o
      2478    1   9   4   5     7.21     5.08     0.60 o
      2479    1  10   4   5    26.14    24.81     1.10 o
      2480    1  11   4   5   126.60   126.96     3.19 o
      2481    1  13   4   5     0.02    -0.50     0.70 <
      2482    1  -8   5   5     3.41     2.30     0.70 o
      2483    1  -7   5   5     2.78     2.69     0.70 o
      2484    1  -6   5   5    59.29    58.29     2.89 o
      2485    1  -5   5   5     1.21     1.50     0.60 <
      2486    1  -4   5   5     2.88     2.20     0.50 o
      2487    1  -3   5   5     3.76     3.78     0.40 o
      2488    1  -2   5   5    82.44    82.02     2.00 o
      2489    1  -1   5   5    87.78    82.02     1.60 o
      2490    1   0   5   5   646.94   704.68    10.07 o
      2491    1   1   5   5   802.85   841.41    11.96 o
      2492    1   2   5   5    45.83    55.31     0.90 o
      2493    1   3   5   5   816.17   881.97    10.76 o
      2494    1   4   5   5   109.39   103.45     1.50 o
      2495    1   5   5   5   132.41   141.71     2.30 o
      2496    1   6   5   5    33.80    37.77     1.40 o
      2497    1   7   5   5   135.30   141.01     2.20 o
      2498    1   8   5   5     1.30     1.80     0.30 o
      2499    1   9   5   5     1.06     0.90     0.40 <
      2500    1  10   5   5    30.70    33.98     1.40 o
      2501    1  11   5   5     0.05    -0.20     0.40 <
      2502    1  12   5   5     3.45     3.09     0.70 o
      2503    1  13   5   5     0.44     1.70     0.80 <
      2504    1  -7   6   5     0.29     0.50     0.60 <
      2505    1  -6   6   5    60.45    59.59     2.00 o
      2506    1  -5   6   5   152.77   149.29     6.08 o
      2507    1  -4   6   5   266.72   267.88     7.48 o
      2508    1  -3   6   5     1.40     2.20     0.40 o
      2509    1  -2   6   5    80.17    76.54     1.60 o
      2510    1  -1   6   5    18.62    22.92     0.80 o
      2511    1   0   6   5    61.56    59.29     3.29 o
      2512    1   1   6   5  1061.17  1042.31    14.75 o
      2513    1   2   6   5   474.45   525.69     7.67 o
      2514    1   3   6   5   217.71   213.97     3.39 o
      2515    1   4   6   5   176.14   200.42     2.69 o
      2516    1   5   6   5    18.58    15.75     0.60 o
      2517    1   6   6   5   334.97   314.32     4.08 o
      2518    1   7   6   5   389.46   413.97     8.67 o
      2519    1   8   6   5   155.09   158.76     2.79 o
      2520    1   9   6   5     2.31     1.60     0.40 o
      2521    1  10   6   5     0.48     0.30     0.40 <
      2522    1  11   6   5     3.74     5.88     0.70 o
      2523    1  12   6   5     1.16     2.20     0.60 o
      2524    1  -6   7   5    34.62    35.08     1.60 o
      2525    1  -5   7   5     0.82     0.70     0.60 <
      2526    1  -4   7   5     0.53     0.00     0.50 <
      2527    1  -3   7   5     2.89     3.19     0.60 o
      2528    1  -2   7   5     0.71     0.10     0.30 <
      2529    1  -1   7   5   280.62   279.44     4.48 o
      2530    1   0   7   5    15.65    14.75     0.70 o
      2531    1   1   7   5    32.24    25.91     0.80 o
      2532    1   2   7   5   100.49    90.59     2.10 o
      2533    1   3   7   5    62.13    66.07     3.98 o
      2534    1   4   7   5    68.07    60.99     1.30 o
      2535    1   5   7   5    19.42    17.73     0.70 o
      2536    1   6   7   5   775.82   801.24    11.56 o
      2537    1   7   7   5     0.22     0.10     0.30 <
      2538    1   8   7   5    86.87    85.80     1.80 o
      2539    1   9   7   5     1.75     2.79     0.70 o
      2540    1  10   7   5    19.43    15.75     1.00 o
      2541    1  11   7   5    33.93    37.67     1.60 o
      2542    1  12   7   5     3.81     3.68     0.70 o
      2543    1  -5   8   5     0.00    -0.40     0.60 <
      2544    1  -4   8   5    11.19    16.05     1.10 o
      2545    1  -3   8   5     0.61     0.20     0.40 <
      2546    1  -2   8   5     0.01     0.10     0.40 <
      2547    1  -1   8   5    29.17    33.68     1.00 o
      2548    1   0   8   5    14.30    14.05     0.70 o
      2549    1   1   8   5    72.00    82.72     1.70 o
      2550    1   2   8   5   421.39   440.28     6.68 o
      2551    1   3   8   5   441.70   459.92     6.88 o
      2552    1   4   8   5   382.74   376.71     5.78 o
      2553    1   5   8   5    90.31    84.71     2.30 o
      2554    1   6   8   5   144.56   138.93     3.19 o
      2555    1   7   8   5   124.75   116.20     2.79 o
      2556    1   8   8   5   144.66   135.63     2.50 o
      2557    1   9   8   5   156.95   163.54     4.28 o
      2558    1  10   8   5     2.82     2.20     0.60 o
      2559    1  11   8   5    79.32    90.49     2.59 o
      2560    1  12   8   5     0.36     0.80     0.60 <
      2561    1  -4   9   5    92.50    97.77     2.79 o
      2562    1  -3   9   5    95.46    99.45     2.79 o
      2563    1  -2   9   5    10.75    11.06     0.90 o
      2564    1  -1   9   5     6.30     6.18     0.60 o
      2565    1   0   9   5    18.61    19.43     0.80 o
      2566    1   1   9   5    32.25    29.30     1.00 o
      2567    1   2   9   5   316.27   299.77     7.48 o
      2568    1   3   9   5   594.80   557.18    11.66 o
      2569    1   4   9   5   376.81   368.33    12.95 o
      2570    1   5   9   5     5.88     6.28     0.80 o
      2571    1   6   9   5    54.43    57.41     2.20 o
      2572    1   7   9   5    41.13    38.36     1.40 o
      2573    1   8   9   5    14.44     8.87     0.80 o
      2574    1   9   9   5    71.66    75.34     2.40 o
      2575    1  10   9   5     2.88     2.79     0.50 o
      2576    1  11   9   5    45.94    52.02     1.90 o
      2577    1  12   9   5     0.55     0.80     0.60 <
      2578    1  -3  10   5    10.36    11.36     1.00 o
      2579    1  -2  10   5     1.23     1.90     0.60 o
      2580    1  -1  10   5     1.90     1.60     0.40 o
      2581    1   0  10   5     7.98     7.97     0.60 o
      2582    1   1  10   5     3.70     2.89     0.50 o
      2583    1   2  10   5    56.13    55.71     1.40 o
      2584    1   3  10   5    10.40    10.17     0.70 o
      2585    1   4  10   5    19.80    14.75     0.90 o
      2586    1   5  10   5     2.25     0.90     0.50 <
      2587    1   6  10   5    41.84    43.45     1.80 o
      2588    1   7  10   5    53.08    59.59     1.90 o
      2589    1   8  10   5    37.71    34.58     1.40 o
      2590    1   9  10   5     0.23     1.80     0.60 <
      2591    1  10  10   5     5.64     4.98     0.70 o
      2592    1  11  10   5    21.46    22.23     1.80 o
      2593    1  -2  11   5     1.04     1.80     0.70 <
      2594    1  -1  11   5     2.02     2.89     0.80 o
      2595    1   0  11   5     1.55     0.60     0.40 <
      2596    1   1  11   5     0.33     0.80     0.60 <
      2597    1   2  11   5     0.00     0.10     0.40 <
      2598    1   3  11   5     0.57     1.10     0.70 <
      2599    1   4  11   5     1.49    -0.30     0.60 <
      2600    1   5  11   5     5.93     5.48     0.70 o
      2601    1   6  11   5     0.01     1.30     0.50 <
      2602    1   7  11   5     0.08     0.70     1.10 <
      2603    1   8  11   5     0.00    -0.20     0.40 <
      2604    1   9  11   5     6.89     5.98     0.80 o
      2605    1  10  11   5    29.28    27.41     1.40 o
      2606    1  -1  12   5     1.68     1.10     0.90 <
      2607    1   0  12   5     0.07    -0.50     0.50 <
      2608    1   1  12   5     2.51     2.30     0.50 o
      2609    1   2  12   5     0.28     1.80     0.60 <
      2610    1   3  12   5     0.18     0.10     0.50 <
      2611    1   4  12   5    41.86    28.60     1.40 o
      2612    1   5  12   5    23.39    18.83     1.10 o
      2613    1   6  12   5    29.59    26.51     1.40 o
      2614    1   7  12   5     1.28     1.30     0.60 <
      2615    1   8  12   5     4.76     5.68     0.90 o
      2616    1   9  12   5     0.15     0.60     0.60 <
      2617    1  10  12   5     8.52     8.87     1.30 o
      2618    1   2  13   5     1.52     3.39     1.00 o
      2619    1   3  13   5     0.35    -0.10     0.60 <
      2620    1   4  13   5     6.69     8.37     1.00 o
      2621    1   5  13   5    67.96    60.09     2.10 o
      2622    1   6  13   5     0.67     0.50     0.60 <
      2623    1   7  13   5     1.24     1.80     0.70 <
      2624    1  -2 -12   6     2.37     4.88     1.10 o
      2625    1  -1 -12   6    15.66    22.33     1.90 o
      2626    1  -6 -11   6     0.82     2.99     1.20 <
      2627    1  -5 -11   6    17.74    20.73     1.30 o
      2628    1  -4 -11   6     2.68     6.58     0.90 o
      2629    1  -3 -11   6     1.54     3.78     0.80 o
      2630    1  -2 -11   6     7.91    10.86     1.40 o
      2631    1  -1 -11   6     1.52     5.48     1.10 o
      2632    1   0 -11   6     0.13     0.60     0.80 <
      2633    1  -7 -10   6     3.32     3.78     1.00 o
      2634    1  -6 -10   6    19.49    22.43     1.30 o
      2635    1  -5 -10   6     2.70     6.48     0.90 o
      2636    1  -4 -10   6    37.69    38.26     1.60 o
      2637    1  -3 -10   6     9.40    14.25     2.00 o
      2638    1  -2 -10   6     9.60    11.26     0.90 o
      2639    1  -1 -10   6    15.91    20.43     1.90 o
      2640    1   0 -10   6     0.31     0.50     0.50 <
      2641    1   4 -10   6     1.24     1.80     0.90 <
      2642    1  -8  -9   6     7.26    11.16     1.30 o
      2643    1  -7  -9   6     0.05     0.60     0.60 <
      2644    1  -6  -9   6    22.20    24.21     1.30 o
      2645    1  -5  -9   6    31.30    42.36     1.80 o
      2646    1  -4  -9   6    10.90    12.75     1.00 o
      2647    1  -3  -9   6    30.24    33.08     1.60 o
      2648    1  -2  -9   6     0.15     0.30     0.50 <
      2649    1  -1  -9   6     6.97    10.36     1.40 o
      2650    1   0  -9   6     8.17    10.66     1.20 o
      2651    1   1  -9   6     8.50     7.97     0.70 o
      2652    1   2  -9   6     0.22     1.10     0.50 <
      2653    1   3  -9   6     6.30     5.58     1.00 o
      2654    1   4  -9   6     0.28     1.50     0.90 <
      2655    1   5  -9   6     0.61    -0.70     0.70 <
      2656    1  -9  -8   6     1.45     1.40     0.80 <
      2657    1  -8  -8   6     9.47     8.67     0.90 o
      2658    1  -7  -8   6    10.53     7.97     0.90 o
      2659    1  -6  -8   6    18.20    16.45     1.00 o
      2660    1  -5  -8   6     0.57     1.70     0.60 <
      2661    1  -4  -8   6     0.01    -0.40     0.50 <
      2662    1  -3  -8   6     8.00     3.88     1.80 <
      2663    1  -2  -8   6     4.50     1.70     0.50 o
      2664    1  -1  -8   6    27.00    28.50     1.20 o
      2665    1   0  -8   6    29.32    35.38     1.30 o
      2666    1   1  -8   6     4.80     4.28     0.50 o
      2667    1   2  -8   6     0.04     0.00     0.40 <
      2668    1   3  -8   6    20.54    24.41     1.10 o
      2669    1   4  -8   6    18.99    20.73     1.10 o
      2670    1   5  -8   6     0.22     0.50     0.80 <
      2671    1   6  -8   6     1.41     2.40     0.90 <
      2672    1  -9  -7   6     1.53     1.80     0.70 <
      2673    1  -8  -7   6     3.17     1.50     0.80 <
      2674    1  -7  -7   6     0.64     1.80     0.60 <
      2675    1  -6  -7   6     8.43     8.27     1.10 o
      2676    1  -5  -7   6    10.63     9.37     0.80 o
      2677    1  -4  -7   6     7.11     7.77     0.80 o
      2678    1  -3  -7   6   682.63   675.48    12.26 o
      2679    1  -2  -7   6     6.09     4.98     0.60 o
      2680    1  -1  -7   6    47.18    52.72     1.60 o
      2681    1   0  -7   6     4.37     3.98     0.40 o
      2682    1   1  -7   6    20.70    20.13     1.00 o
      2683    1   2  -7   6    80.32    78.24     1.60 o
      2684    1   3  -7   6     5.33     5.08     0.60 o
      2685    1   4  -7   6   254.72   279.64    12.95 o
      2686    1   5  -7   6     2.95     3.48     0.60 o
      2687    1   6  -7   6     3.34     3.68     0.60 o
      2688    1   7  -7   6    11.68    11.26     1.30 o
      2689    1  -9  -6   6     9.69    11.46     1.60 o
      2690    1  -8  -6   6    38.43    37.18     1.50 o
      2691    1  -7  -6   6     0.31     1.00     0.60 <
      2692    1  -6  -6   6    14.34    10.56     0.90 o
      2693    1  -5  -6   6    18.04    21.33     0.90 o
      2694    1  -4  -6   6    23.72    24.11     0.90 o
      2695    1  -3  -6   6   516.24   564.66    10.26 o
      2696    1  -2  -6   6   287.78   314.02     6.08 o
      2697    1  -1  -6   6    46.03    37.57     1.30 o
      2698    1   0  -6   6   181.88   194.34     3.98 o
      2699    1   1  -6   6   186.89   174.89     2.89 o
      2700    1   2  -6   6    17.09    11.96     1.00 o
      2701    1   3  -6   6     0.34     0.10     0.40 <
      2702    1   4  -6   6     3.95     2.69     0.50 o
      2703    1   5  -6   6   128.97   136.03     4.18 o
      2704    1   6  -6   6    14.34    13.75     0.90 o
      2705    1   7  -6   6     1.15     0.70     0.50 <
      2706    1   8  -6   6    34.33    41.36     1.70 o
      2707    1  -9  -5   6     3.55     2.30     0.70 o
      2708    1  -8  -5   6    26.19    27.71     1.10 o
      2709    1  -7  -5   6    39.19    44.05     1.30 o
      2710    1  -6  -5   6   304.03   305.55     4.98 o
      2711    1  -5  -5   6   213.87   214.07     3.58 o
      2712    1  -4  -5   6   107.08   110.32     2.50 o
      2713    1  -3  -5   6   370.20   342.33     5.28 o
      2714    1  -2  -5   6   478.91   469.68    13.85 o
      2715    1  -1  -5   6   181.28   190.94     2.59 o
      2716    1   0  -5   6    10.28    13.75     0.50 o
      2717    1   1  -5   6   195.43   228.51     3.09 o
      2718    1   2  -5   6     3.77     5.78     0.60 o
      2719    1   3  -5   6    26.51    27.61     0.90 o
      2720    1   4  -5   6   236.44   237.48     6.08 o
      2721    1   5  -5   6   127.68   119.39     2.30 o
      2722    1   6  -5   6   148.32   145.50     2.69 o
      2723    1   7  -5   6    35.26    34.68     1.40 o
      2724    1   8  -5   6     0.07     0.10     0.40 <
      2725    1   9  -5   6     8.09    12.36     1.00 o
      2726    1 -10  -4   6     8.74    10.26     1.00 o
      2727    1  -9  -4   6     1.74     1.30     0.60 <
      2728    1  -8  -4   6    15.00    20.53     1.20 o
      2729    1  -7  -4   6   319.50   329.37     6.78 o
      2730    1  -6  -4   6    44.18    44.84     2.20 o
      2731    1  -5  -4   6    77.06    80.72     1.70 o
      2732    1  -4  -4   6    85.76    88.10     1.80 o
      2733    1  -3  -4   6   395.36   361.76     5.48 o
      2734    1  -2  -4   6    14.48    13.75     0.50 o
      2735    1  -1  -4   6   445.08   429.92     6.68 o
      2736    1   0  -4   6   370.34   427.83     5.38 o
      2737    1   1  -4   6   100.67   109.82     1.60 o
      2738    1   2  -4   6     3.70     1.60     0.20 o
      2739    1   3  -4   6    14.84    17.05     0.50 o
      2740    1   4  -4   6   176.34   182.47     2.99 o
      2741    1   5  -4   6  1054.82  1129.81    16.05 o
      2742    1   6  -4   6     1.95     4.68     1.30 o
      2743    1   7  -4   6     0.52     1.90     1.00 <
      2744    1   8  -4   6     2.16     3.09     0.40 o
      2745    1   9  -4   6    11.39    15.65     0.80 o
      2746    1  10  -4   6     8.19    12.85     1.00 o
      2747    1 -10  -3   6     2.77     8.27     1.00 o
      2748    1  -8  -3   6     8.45    13.75     1.70 o
      2749    1  -7  -3   6   170.19   164.53     2.99 o
      2750    1  -6  -3   6    84.83    73.35     1.60 o
      2751    1  -5  -3   6    14.14    13.75     0.70 o
      2752    1  -4  -3   6   221.92   192.54     3.19 o
      2753    1  -3  -3   6   240.97   243.26     6.48 o
      2754    1  -2  -3   6    75.63    81.32     1.30 o
      2755    1  -1  -3   6   459.03   490.41     6.48 o
      2756    1   0  -3   6   739.98   712.16    10.17 o
      2757    1   1  -3   6    28.75    23.82     0.50 o
      2758    1   2  -3   6   787.94   841.91    10.26 o
      2759    1   3  -3   6     2.42     1.30     0.20 o
      2760    1   4  -3   6   144.06   144.30     2.10 o
      2761    1   5  -3   6     0.31     1.40     1.00 <
      2762    1   6  -3   6  1270.30  1253.69    22.03 o
      2763    1   7  -3   6    72.48    77.84     1.70 o
      2764    1   8  -3   6     4.03     3.68     0.40 o
      2765    1   9  -3   6    13.20    12.46     1.50 o
      2766    1  10  -3   6     3.02     1.60     0.50 o
      2767    1  11  -3   6     2.70     1.40     0.60 <
      2768    1 -10  -2   6     4.80     4.98     1.40 o
      2769    1  -9  -2   6     0.01    -0.10     0.60 <
      2770    1  -8  -2   6    11.17    10.26     0.90 o
      2771    1  -7  -2   6    47.28    41.36     1.50 o
      2772    1  -5  -2   6    88.02    80.12     2.30 o
      2773    1  -4  -2   6    69.53    72.35     1.20 o
      2774    1  -3  -2   6   947.65   931.89    11.46 o
      2775    1  -2  -2   6    16.56    13.85     0.40 o
      2776    1  -1  -2   6   453.38   449.95     5.68 o
      2777    1   0  -2   6   242.85   261.80     3.39 o
      2778    1   1  -2   6     3.85     3.48     0.30 o
      2779    1   2  -2   6  2372.15  2775.75    33.18 o
      2780    1   3  -2   6     9.38     6.48     0.30 o
      2781    1   4  -2   6    52.81    60.09     1.00 o
      2782    1   5  -2   6   101.56    91.89     1.70 o
      2783    1   6  -2   6     7.73    11.26     1.20 o
      2784    1   7  -2   6   127.34   130.65     2.40 o
      2785    1   8  -2   6    88.61    93.58     2.30 o
      2786    1   9  -2   6    69.69    82.92     2.69 o
      2787    1  10  -2   6     1.09     1.30     0.40 o
      2788    1  11  -2   6     9.92     9.57     0.70 o
      2789    1 -10  -1   6     0.36    -0.90     0.90 <
      2790    1  -9  -1   6     3.37     5.48     0.80 o
      2791    1  -8  -1   6     6.84     8.57     0.80 o
      2792    1  -7  -1   6     2.90     3.78     0.80 o
      2793    1  -6  -1   6     4.86     6.78     0.50 o
      2794    1  -5  -1   6    54.68    50.83     1.40 o
      2795    1  -4  -1   6    31.64    30.79     1.10 o
      2796    1  -2  -1   6     1.18     1.20     0.20 o
      2797    1  -1  -1   6    56.09    60.59     1.00 o
      2798    1   0  -1   6     5.10     4.48     0.40 o
      2799    1   1  -1   6  2781.67  3140.99    43.06 o
      2800    1   2  -1   6    41.07    42.06     1.10 o
      2801    1   3  -1   6     0.43     0.50     0.30 <
      2802    1   4  -1   6     2.35     4.88     0.30 o
      2803    1   5  -1   6    19.27    26.71     0.60 o
      2804    1   6  -1   6     0.31     1.50     0.30 o
      2805    1   7  -1   6    14.72    16.85     0.70 o
      2806    1   8  -1   6    47.55    43.85     1.30 o
      2807    1   9  -1   6    17.97    14.75     1.30 o
      2808    1  10  -1   6     2.74     5.08     0.60 o
      2809    1  11  -1   6     3.31     2.59     0.50 o
      2810    1  12  -1   6     1.49     4.48     1.00 o
      2811    1  -9   0   6     1.60     1.70     0.90 <
      2812    1  -8   0   6     1.11     0.50     0.50 <
      2813    1  -7   0   6     0.38     0.70     0.50 <
      2814    1  -6   0   6     9.41    10.56     0.50 o
      2815    1  -5   0   6    13.49    16.45     0.90 o
      2816    1  -4   0   6    44.99    45.24     0.90 o
      2817    1  -3   0   6   184.77   180.27     2.50 o
      2818    1  -2   0   6   806.18   793.08     9.77 o
      2819    1  -1   0   6     6.79     8.17     0.30 o
      2820    1   1   0   6    83.13   129.46     2.10 o
      2821    1   2   0   6    37.60    27.01     0.70 o
      2822    1   3   0   6   119.00    92.48     1.40 o
      2823    1   4   0   6     0.60     0.90     0.20 o
      2824    1   5   0   6     1.75     1.50     0.20 o
      2825    1   6   0   6   104.10   105.83     4.78 o
      2826    1   7   0   6     4.94     5.38     0.40 o
      2827    1   8   0   6     1.22     1.30     0.40 o
      2828    1   9   0   6     3.13     3.19     0.50 o
      2829    1  10   0   6    77.32    68.66     2.50 o
      2830    1  11   0   6    10.89     9.67     0.70 o
      2831    1  12   0   6     2.11     3.29     0.50 o
      2832    1  -9   1   6    27.61    34.88     2.20 o
      2833    1  -8   1   6     0.01    -0.50     0.60 <
      2834    1  -7   1   6     0.23     0.00     0.40 <
      2835    1  -6   1   6    27.60    32.09     1.20 o
      2836    1  -5   1   6    79.65    84.31     2.20 o
      2837    1  -4   1   6   268.09   289.21     3.88 o
      2838    1  -3   1   6   443.07   438.50     5.58 o
      2839    1  -2   1   6   642.66   764.77     9.37 o
      2840    1  -1   1   6   212.04   229.11     2.99 o
      2841    1   0   1   6   610.81   586.18     7.18 o
      2842    1   1   1   6   199.57   242.46     3.09 o
      2843    1   2   1   6   246.44   379.99     4.78 o
      2844    1   4   1   6     0.82     1.70     0.20 o
      2845    1   5   1   6   884.47   877.48    10.76 o
      2846    1   6   1   6   242.87   255.32     3.39 o
      2847    1   7   1   6     6.47     6.18     0.40 o
      2848    1   8   1   6    18.52    20.93     0.80 o
      2849    1   9   1   6     1.63     1.10     0.30 o
      2850    1  10   1   6    50.97    37.28     1.10 o
      2851    1  11   1   6     9.98    10.17     0.70 o
      2852    1  12   1   6    10.24    10.56     1.00 o
      2853    1  -9   2   6    10.99    15.95     1.60 o
      2854    1  -8   2   6     6.55     5.28     1.00 o
      2855    1  -7   2   6    26.46    23.52     1.80 o
      2856    1  -6   2   6    13.64    15.45     0.90 o
      2857    1  -5   2   6    67.65    57.81     2.30 o
      2858    1  -4   2   6    87.84    93.78     1.50 o
      2859    1  -3   2   6   278.53   281.83     3.78 o
      2860    1  -2   2   6   315.61   305.65     3.98 o
      2861    1  -1   2   6     2.95     2.89     0.30 o
      2862    1   0   2   6   214.10   157.66     2.10 o
      2863    1   1   2   6  1002.75   984.82    11.96 o
      2864    1   2   2   6   553.73   488.42     6.08 o
      2865    1   3   2   6  1766.10  1842.27    22.13 o
      2866    1   4   2   6    25.12    25.11     0.60 o
      2867    1   5   2   6   340.54   345.01     4.38 o
      2868    1   7   2   6   294.14   280.04     4.38 o
      2869    1   8   2   6     3.60     3.98     0.40 o
      2870    1   9   2   6   187.04   183.47     3.19 o
      2871    1  10   2   6    52.90    61.49     1.50 o
      2872    1  11   2   6    18.47    19.13     1.50 o
      2873    1  12   2   6    54.38    58.39     2.00 o
      2874    1  -8   3   6     5.98     9.07     1.00 o
      2875    1  -7   3   6    90.06    90.79     2.50 o
      2876    1  -6   3   6    11.81    14.05     0.90 o
      2877    1  -5   3   6    75.71    80.22     2.10 o
      2878    1  -4   3   6     6.94     5.18     0.40 o
      2879    1  -3   3   6    21.46    22.03     0.80 o
      2880    1  -2   3   6   510.07   441.18     5.58 o
      2881    1  -1   3   6    59.81    58.10     1.00 o
      2882    1   0   3   6   361.01   328.27     4.18 o
      2883    1   1   3   6  1227.96  1231.46    14.85 o
      2884    1   2   3   6   117.36   143.41     2.00 o
      2885    1   3   3   6   464.76   423.45     5.28 o
      2886    1   4   3   6  1232.43  1366.21    16.55 o
      2887    1   5   3   6   645.07   608.81     7.58 o
      2888    1   6   3   6   113.89   116.40     1.70 o
      2889    1   7   3   6    63.18    58.99     1.10 o
      2890    1   8   3   6   466.10   479.45     7.18 o
      2891    1  10   3   6    24.89    30.30     1.20 o
      2892    1  11   3   6     2.54     1.30     0.50 <
      2893    1  12   3   6     1.00     0.90     0.60 <
      2894    1  13   3   6    13.54    19.83     1.80 o
      2895    1  -8   4   6     0.93     0.60     0.60 <
      2896    1  -7   4   6     1.84     2.20     0.60 o
      2897    1  -6   4   6     3.82     4.38     0.70 o
      2898    1  -5   4   6    14.09    10.56     0.80 o
      2899    1  -4   4   6     0.48     0.90     0.30 <
      2900    1  -3   4   6   207.94   202.60     5.48 o
      2901    1  -2   4   6   555.45   562.07     8.17 o
      2902    1  -1   4   6  1422.62  1585.24    27.41 o
      2903    1   0   4   6   449.76   463.41     6.78 o
      2904    1   1   4   6   214.36   201.70     2.69 o
      2905    1   2   4   6   159.74   174.50     2.30 o
      2906    1   3   4   6   211.15   169.62     2.30 o
      2907    1   4   4   6    96.02    78.72     1.20 o
      2908    1   5   4   6   331.01   287.21     3.78 o
      2909    1   6   4   6   374.72   385.87     4.98 o
      2910    1   7   4   6   118.75   114.60     1.80 o
      2911    1   8   4   6   294.27   302.76     4.68 o
      2912    1   9   4   6     9.76     9.47     0.70 o
      2913    1  10   4   6    17.64    14.65     0.90 o
      2914    1  11   4   6    11.00    11.36     0.90 o
      2915    1  13   4   6     4.13     4.78     1.10 o
      2916    1  -7   5   6     0.19    -0.30     0.90 <
      2917    1  -6   5   6     9.02     7.97     2.20 o
      2918    1  -5   5   6     9.68     9.17     0.80 o
      2919    1  -4   5   6     1.86     1.00     0.60 <
      2920    1  -3   5   6    81.71    83.12     3.09 o
      2921    1  -2   5   6    16.01    18.03     0.70 o
      2922    1  -1   5   6     4.13     1.80     0.30 o
      2923    1   0   5   6   505.72   523.00     7.67 o
      2924    1   1   5   6     0.73     1.60     0.30 o
      2925    1   2   5   6     0.44     0.70     0.40 <
      2926    1   3   5   6    69.28    66.47     1.10 o
      2927    1   4   5   6     8.63     8.67     0.40 o
      2928    1   5   5   6   181.04   176.29     2.50 o
      2929    1   6   5   6   329.52   341.03     4.48 o
      2930    1   7   5   6    64.90    56.91     1.20 o
      2931    1   8   5   6     0.37     0.70     0.30 <
      2932    1   9   5   6    18.00    16.95     0.90 o
      2933    1  10   5   6     0.71     0.60     0.40 <
      2934    1  11   5   6    57.81    55.41     1.80 o
      2935    1  12   5   6     2.74     1.10     0.50 <
      2936    1  13   5   6     9.15    10.66     1.40 o
      2937    1  -6   6   6    22.11    22.03     1.30 o
      2938    1  -5   6   6     0.68    -0.50     0.50 <
      2939    1  -4   6   6    43.59    37.47     1.50 o
      2940    1  -3   6   6     0.00    -0.30     0.30 <
      2941    1  -2   6   6    19.26    13.85     0.70 o
      2942    1  -1   6   6    33.17    35.88     1.00 o
      2943    1   0   6   6   270.02   265.39     4.18 o
      2944    1   1   6   6     8.69     7.38     0.60 o
      2945    1   2   6   6    18.34    18.33     0.70 o
      2946    1   3   6   6    43.88    44.34     1.10 o
      2947    1   4   6   6     0.02     0.40     0.20 <
      2948    1   5   6   6    10.83     9.37     0.40 o
      2949    1   6   6   6    19.76    19.03     0.70 o
      2950    1   7   6   6    32.18    31.39     0.80 o
      2951    1   8   6   6    25.32    24.11     0.80 o
      2952    1   9   6   6     3.87     5.58     0.70 o
      2953    1  10   6   6     0.00     0.00     0.40 <
      2954    1  11   6   6    13.33    15.95     1.00 o
      2955    1  12   6   6    10.90     9.47     0.90 o
      2956    1  13   6   6     0.51     0.40     0.80 <
      2957    1  -6   7   6     4.98     3.68     1.00 o
      2958    1  -5   7   6     8.20     6.48     0.80 o
      2959    1  -4   7   6     7.00    10.76     0.90 o
      2960    1  -3   7   6    52.88    58.69     1.90 o
      2961    1  -2   7   6    12.44    15.25     0.70 o
      2962    1  -1   7   6    15.93    13.65     0.70 o
      2963    1   0   7   6     2.05     3.78     0.40 o
      2964    1   1   7   6    18.72    19.83     0.80 o
      2965    1   2   7   6     2.19     1.20     0.30 o
      2966    1   3   7   6    36.33    36.08     1.00 o
      2967    1   4   7   6    73.68    66.07     1.40 o
      2968    1   5   7   6   276.32   279.54     4.38 o
      2969    1   6   7   6    50.59    48.04     1.20 o
      2970    1   7   7   6   184.10   176.59     3.68 o
      2971    1   8   7   6     0.38     0.20     0.30 <
      2972    1   9   7   6    12.77    10.36     0.60 o
      2973    1  10   7   6     0.21     0.80     0.60 <
      2974    1  11   7   6     0.00     0.40     0.50 <
      2975    1  12   7   6     2.03     2.10     0.60 o
      2976    1  -5   8   6     6.60     5.38     0.90 o
      2977    1  -4   8   6     1.67     0.10     0.60 <
      2978    1  -3   8   6    29.52    28.40     2.79 o
      2979    1  -2   8   6     1.88     3.78     0.50 o
      2980    1  -1   8   6     8.72     8.17     0.60 o
      2981    1   0   8   6    18.31    18.83     1.00 o
      2982    1   1   8   6    12.18    13.15     0.70 o
      2983    1   2   8   6     1.23     0.10     0.30 <
      2984    1   3   8   6   287.70   295.39     6.68 o
      2985    1   4   8   6    77.40    68.96     1.90 o
      2986    1   5   8   6   224.89   219.35     3.68 o
      2987    1   6   8   6    18.98    17.54     0.90 o
      2988    1   7   8   6    27.93    25.81     1.10 o
      2989    1   8   8   6    38.45    39.76     2.00 o
      2990    1   9   8   6    67.43    78.04     1.80 o
      2991    1  10   8   6    14.49    13.45     1.20 o
      2992    1  11   8   6     4.90     6.18     0.80 o
      2993    1  12   8   6     6.74     6.88     0.80 o
      2994    1  -4   9   6    45.63    42.66     1.80 o
      2995    1  -3   9   6    29.00    26.61     2.40 o
      2996    1  -2   9   6     0.48     0.50     0.50 <
      2997    1  -1   9   6     5.55     9.07     1.00 o
      2998    1   0   9   6    72.52    73.25     1.70 o
      2999    1   1   9   6    42.18    49.13     1.30 o
      3000    1   2   9   6    30.29    36.18     1.70 o
      3001    1   3   9   6    36.42    36.18     1.10 o
      3002    1   4   9   6    23.27    29.80     1.00 o
      3003    1   5   9   6     4.41     4.08     0.60 o
      3004    1   6   9   6    13.73    12.56     0.90 o
      3005    1   7   9   6    17.71    24.31     1.60 o
      3006    1   8   9   6    18.22    18.73     1.10 o
      3007    1   9   9   6    19.01    27.01     1.20 o
      3008    1  10   9   6     6.93     9.47     1.10 o
      3009    1  11   9   6    12.10    16.15     1.60 o
      3010    1  12   9   6     8.33    11.06     1.00 o
      3011    1  -3  10   6     5.63     6.48     1.50 o
      3012    1  -2  10   6    24.11    24.71     1.30 o
      3013    1  -1  10   6    11.34    10.86     0.70 o
      3014    1   0  10   6    12.26    10.76     0.70 o
      3015    1   1  10   6    71.54    73.15     1.80 o
      3016    1   2  10   6     2.31     2.59     0.50 o
      3017    1   3  10   6     6.24     5.18     0.50 o
      3018    1   4  10   6    12.84    14.05     0.90 o
      3019    1   5  10   6    64.04    61.99     3.09 o
      3020    1   6  10   6    15.86    13.45     0.90 o
      3021    1   7  10   6     6.62    11.66     1.70 o
      3022    1   8  10   6    44.57    35.68     1.50 o
      3023    1   9  10   6    43.28    53.21     6.08 o
      3024    1  10  10   6     0.06     0.00     0.50 <
      3025    1  -1  11   6     6.28     6.68     0.90 o
      3026    1   0  11   6     1.85     2.10     0.50 o
      3027    1   1  11   6     5.82     6.58     0.60 o
      3028    1   2  11   6     3.26     2.20     0.60 o
      3029    1   3  11   6     7.29     6.98     0.80 o
      3030    1   4  11   6    13.00    12.75     0.90 o
      3031    1   5  11   6    10.43    12.36     1.60 o
      3032    1   6  11   6     0.66     0.90     0.50 <
      3033    1   7  11   6     8.82    13.35     1.00 o
      3034    1   8  11   6    28.76    27.81     1.60 o
      3035    1   9  11   6     0.31    -0.50     0.50 <
      3036    1  10  11   6     0.60     0.50     0.60 <
      3037    1   0  12   6     1.17     1.20     0.60 <
      3038    1   1  12   6     0.83     0.40     0.60 <
      3039    1   2  12   6     5.18     5.48     0.80 o
      3040    1   3  12   6     0.01     0.40     0.90 <
      3041    1   4  12   6    66.77    63.98     4.18 o
      3042    1   5  12   6    13.60     7.58     0.90 o
      3043    1   6  12   6     0.00    -0.50     0.50 <
      3044    1   7  12   6     0.00    -0.10     0.50 <
      3045    1   8  12   6     6.75     7.97     0.90 o
      3046    1   9  12   6     0.72     1.20     0.60 <
      3047    1  10  12   6     0.10     2.50     1.00 <
      3048    1   2  13   6     0.99     2.79     1.00 <
      3049    1   3  13   6     4.48     3.58     0.80 o
      3050    1   4  13   6     7.13     7.77     0.90 o
      3051    1   5  13   6     7.32     6.78     0.90 o
      3052    1   6  13   6    38.91    32.19     1.60 o
      3053    1   7  13   6     0.16    -0.60     0.60 <
      3054    1  -5 -11   7     1.40     0.40     1.10 <
      3055    1  -4 -11   7     5.99     8.87     1.00 o
      3056    1  -3 -11   7     2.81     6.88     0.90 o
      3057    1  -2 -11   7     0.50     2.20     0.70 o
      3058    1  -1 -11   7     0.84     2.79     0.90 o
      3059    1   0 -11   7     2.32     2.50     0.90 <
      3060    1  -6 -10   7    13.47    20.63     1.30 o
      3061    1  -5 -10   7    13.33    21.53     2.10 o
      3062    1  -4 -10   7    54.31    61.79     2.10 o
      3063    1  -3 -10   7     3.91     1.00     0.60 <
      3064    1  -2 -10   7     2.43     1.40     0.60 <
      3065    1  -1 -10   7     0.67     1.00     0.60 <
      3066    1   0 -10   7     6.00     5.18     0.80 o
      3067    1   1 -10   7    15.28    19.63     1.60 o
      3068    1  -7  -9   7    29.58    36.78     1.70 o
      3069    1  -6  -9   7    19.20    26.21     2.10 o
      3070    1  -5  -9   7     1.05     0.60     0.70 <
      3071    1  -4  -9   7     0.41     0.80     0.80 <
      3072    1  -3  -9   7     0.21     0.40     0.80 <
      3073    1  -2  -9   7    29.08    30.50     1.40 o
      3074    1  -1  -9   7     0.21     0.10     0.50 <
      3075    1   0  -9   7     2.40     1.40     0.60 <
      3076    1   1  -9   7     1.26     1.70     0.50 o
      3077    1   2  -9   7     1.01     2.40     0.80 <
      3078    1   3  -9   7     1.06     2.00     0.60 o
      3079    1   4  -9   7     0.49     0.20     0.80 <
      3080    1   5  -9   7     0.00    -0.60     0.80 <
      3081    1  -8  -8   7     3.21     4.48     1.00 o
      3082    1  -7  -8   7     9.94    11.36     1.60 o
      3083    1  -6  -8   7     5.35     3.98     0.70 o
      3084    1  -5  -8   7     1.19     2.20     0.60 o
      3085    1  -4  -8   7     8.08     8.27     1.30 o
      3086    1  -3  -8   7    31.28    36.18     3.19 o
      3087    1  -2  -8   7   104.81   116.60     2.89 o
      3088    1  -1  -8   7     0.05     0.10     0.50 <
      3089    1   0  -8   7     1.85     5.88     0.70 o
      3090    1   1  -8   7    53.94    47.14     1.80 o
      3091    1   2  -8   7    18.52    17.93     1.00 o
      3092    1   3  -8   7    11.62     8.57     0.80 o
      3093    1   4  -8   7    54.01    67.77     2.00 o
      3094    1   5  -8   7     2.81     3.88     0.70 o
      3095    1   6  -8   7     4.53     4.78     1.10 o
      3096    1  -8  -7   7     7.78     8.47     0.90 o
      3097    1  -7  -7   7     4.79     3.88     0.70 o
      3098    1  -6  -7   7     5.94     5.88     0.80 o
      3099    1  -5  -7   7     0.73     0.50     0.50 <
      3100    1  -4  -7   7    46.59    52.22     1.80 o
      3101    1  -3  -7   7   342.87   337.05     7.38 o
      3102    1  -2  -7   7     0.74     0.80     0.50 <
      3103    1  -1  -7   7    18.68    12.16     0.80 o
      3104    1   0  -7   7    13.87    12.85     0.80 o
      3105    1   1  -7   7   175.34   191.54     3.19 o
      3106    1   2  -7   7    83.48    90.29     1.90 o
      3107    1   3  -7   7     9.31    11.66     0.80 o
      3108    1   4  -7   7    75.09    71.75     2.10 o
      3109    1   5  -7   7    11.71    10.76     0.90 o
      3110    1   6  -7   7    15.26    18.03     1.10 o
      3111    1   7  -7   7     1.44     0.20     0.50 <
      3112    1  -8  -6   7     6.33     7.77     0.90 o
      3113    1  -7  -6   7     0.05     0.10     0.50 <
      3114    1  -6  -6   7    41.84    42.86     1.60 o
      3115    1  -5  -6   7    47.56    51.92     1.80 o
      3116    1  -4  -6   7    38.45    33.58     1.30 o
      3117    1  -3  -6   7    10.27     7.18     0.70 o
      3118    1  -2  -6   7     0.24    -0.40     0.90 <
      3119    1  -1  -6   7    59.85    55.81     2.59 o
      3120    1   0  -6   7    85.41    82.92     2.20 o
      3121    1   1  -6   7    19.04    20.63     0.70 o
      3122    1   2  -6   7     0.46     0.60     0.30 <
      3123    1   3  -6   7    47.22    49.23     1.50 o
      3124    1   4  -6   7    10.34     8.77     0.70 o
      3125    1   5  -6   7     0.04    -0.10     0.40 <
      3126    1   6  -6   7    15.68    19.83     1.10 o
      3127    1   7  -6   7    14.69    10.86     0.90 o
      3128    1   8  -6   7    23.11    23.42     1.20 o
      3129    1  -9  -5   7     1.09     1.30     1.30 <
      3130    1  -8  -5   7     1.72     0.90     0.60 <
      3131    1  -7  -5   7    41.76    45.64     1.70 o
      3132    1  -6  -5   7    13.36     9.57     0.90 o
      3133    1  -5  -5   7   128.75   139.62     3.29 o
      3134    1  -4  -5   7   311.30   315.22     6.18 o
      3135    1  -3  -5   7    21.55    19.63     1.00 o
      3136    1  -2  -5   7   321.06   324.48     6.18 o
      3137    1  -1  -5   7    17.53    22.33     0.70 o
      3138    1   0  -5   7     9.32    14.05     0.70 o
      3139    1   1  -5   7    58.11    59.09     1.40 o
      3140    1   2  -5   7   154.70   193.24     3.29 o
      3141    1   3  -5   7     0.30    -0.10     0.30 <
      3142    1   4  -5   7     0.17     0.80     0.40 <
      3143    1   5  -5   7    80.75    80.62     2.20 o
      3144    1   6  -5   7    81.20    89.89     2.40 o
      3145    1   7  -5   7     0.24     0.10     0.40 <
      3146    1   8  -5   7     4.76     5.88     0.80 o
      3147    1   9  -5   7    28.59    31.59     1.50 o
      3148    1  -9  -4   7    35.56    40.26     2.69 o
      3149    1  -8  -4   7    10.32    10.96     1.60 o
      3150    1  -7  -4   7     1.07     5.98     1.40 o
      3151    1  -6  -4   7   183.45   171.31     3.78 o
      3152    1  -5  -4   7    98.19    88.40     2.30 o
      3153    1  -4  -4   7   342.08   346.31     6.68 o
      3154    1  -3  -4   7     5.16     3.58     0.60 o
      3155    1  -2  -4   7   497.67   460.71     6.78 o
      3156    1  -1  -4   7    85.94    94.07     1.70 o
      3157    1   0  -4   7     4.54     4.98     0.50 o
      3158    1   1  -4   7   141.95   176.59     2.89 o
      3159    1   2  -4   7     9.39     6.78     0.40 o
      3160    1   3  -4   7     2.71     2.50     0.30 o
      3161    1   4  -4   7    40.52    36.58     1.20 o
      3162    1   5  -4   7  1071.96  1062.14    18.43 o
      3163    1   6  -4   7    13.79    13.85     0.90 o
      3164    1   7  -4   7    16.09    10.07     0.80 o
      3165    1   8  -4   7     3.10     3.58     0.60 o
      3166    1   9  -4   7     0.40    -0.30     0.50 <
      3167    1  10  -4   7     6.35     7.77     1.30 o
      3168    1  -8  -3   7    96.89   105.33     4.18 o
      3169    1  -7  -3   7    18.33    13.55     1.00 o
      3170    1  -6  -3   7   385.25   396.14     7.58 o
      3171    1  -5  -3   7     1.40     1.90     0.50 o
      3172    1  -4  -3   7    75.62    63.58     1.80 o
      3173    1  -3  -3   7    44.27    52.92     1.20 o
      3174    1  -2  -3   7    46.76    44.34     1.10 o
      3175    1  -1  -3   7   186.19   189.45     4.58 o
      3176    1   0  -3   7    46.92    36.98     0.90 o
      3177    1   1  -3   7   146.87   159.85     2.59 o
      3178    1   2  -3   7    62.04    82.22     4.88 o
      3179    1   3  -3   7     0.14     0.40     0.30 <
      3180    1   4  -3   7   514.60   538.55     9.47 o
      3181    1   5  -3   7    93.72    92.98     2.30 o
      3182    1   6  -3   7   214.92   219.35     4.48 o
      3183    1   7  -3   7     1.39     2.50     1.10 <
      3184    1   8  -3   7    18.98    24.81     1.10 o
      3185    1   9  -3   7   172.84   174.89     3.98 o
      3186    1  10  -3   7    18.23    24.61     1.30 o
      3187    1  -9  -2   7     3.03     4.38     1.30 o
      3188    1  -8  -2   7   107.44   104.44     2.79 o
      3189    1  -7  -2   7     3.93     2.30     0.60 o
      3190    1  -5  -2   7    19.80    34.98     1.50 o
      3191    1  -4  -2   7     0.09     1.20     0.30 o
      3192    1  -3  -2   7   709.60   737.66     9.17 o
      3193    1  -2  -2   7    38.12    30.00     0.70 o
      3194    1  -1  -2   7     0.07     1.20     0.30 o
      3195    1   0  -2   7   116.29    98.17     2.20 o
      3196    1   1  -2   7    17.11    12.56     0.50 o
      3197    1   2  -2   7   198.46   169.02     2.69 o
      3198    1   3  -2   7   504.50   486.53     7.08 o
      3199    1   4  -2   7   257.38   279.14     4.28 o
      3200    1   5  -2   7    32.09    33.78     1.10 o
      3201    1   6  -2   7   221.61   196.42     5.98 o
      3202    1   7  -2   7    10.14    12.36     0.60 o
      3203    1   8  -2   7    17.72    14.55     0.90 o
      3204    1   9  -2   7   159.10   145.70     4.08 o
      3205    1  10  -2   7     6.52     3.78     0.70 o
      3206    1  11  -2   7    26.94    30.60     1.50 o
      3207    1  -9  -1   7     0.05    -0.20     0.60 <
      3208    1  -8  -1   7    12.66    15.75     1.00 o
      3209    1  -7  -1   7     8.84    12.56     0.90 o
      3210    1  -6  -1   7    49.80    37.67     1.10 o
      3211    1  -5  -1   7    84.83   101.45     2.00 o
      3212    1  -4  -1   7   106.17   103.45     1.70 o
      3213    1  -2  -1   7    19.33    24.81     0.60 o
      3214    1  -1  -1   7    65.95    98.95     1.50 o
      3215    1   0  -1   7    10.67    10.76     0.50 o
      3216    1   1  -1   7   381.04   466.40     6.78 o
      3217    1   2  -1   7   524.37   556.78    10.76 o
      3218    1   3  -1   7   128.90   113.90     2.00 o
      3219    1   4  -1   7   437.96   448.16     6.58 o
      3220    1   5  -1   7    58.05    52.72     0.90 o
      3221    1   6  -1   7   664.18   668.50     9.67 o
      3222    1   7  -1   7   294.15   315.82     6.48 o
      3223    1   8  -1   7     2.24     4.68     0.50 o
      3224    1   9  -1   7    42.27    41.26     1.40 o
      3225    1  10  -1   7     2.90     1.20     0.40 <
      3226    1  11  -1   7     1.81     2.20     0.60 o
      3227    1  -9   0   7     1.19     0.50     0.80 <
      3228    1  -8   0   7     1.96     0.80     0.70 <
      3229    1  -7   0   7    10.86    13.45     0.90 o
      3230    1  -6   0   7    59.12    56.81     1.40 o
      3231    1  -5   0   7     0.97     0.60     0.30 <
      3232    1  -4   0   7   125.70   124.07     1.90 o
      3233    1  -3   0   7    87.30    97.67     1.60 o
      3234    1  -2   0   7    71.13    61.29     1.10 o
      3235    1  -1   0   7    61.36    60.19     1.00 o
      3236    1   1   0   7   828.97  1002.35    14.05 o
      3237    1   2   0   7   617.64   574.03     8.17 o
      3238    1   3   0   7    24.15    29.50     0.60 o
      3239    1   4   0   7    19.33    14.15     0.40 o
      3240    1   5   0   7   138.20   147.49     2.59 o
      3241    1   6   0   7     3.93     2.50     0.30 o
      3242    1   7   0   7   205.04   201.80     3.29 o
      3243    1   8   0   7   191.92   175.49     5.68 o
      3244    1   9   0   7    47.91    41.96     1.20 o
      3245    1  10   0   7    22.33    14.35     0.80 o
      3246    1  11   0   7     9.60     9.47     0.70 o
      3247    1  12   0   7     2.29     2.59     0.60 o
      3248    1  -8   1   7     0.25     0.20     0.60 <
      3249    1  -7   1   7    25.94    26.71     1.70 o
      3250    1  -6   1   7    93.30    91.39     2.40 o
      3251    1  -5   1   7    84.40    73.25     1.40 o
      3252    1  -4   1   7    46.58    41.36     1.00 o
      3253    1  -3   1   7    23.90    24.61     0.70 o
      3254    1  -2   1   7     3.43     2.59     0.30 o
      3255    1  -1   1   7     2.06     3.48     0.30 o
      3256    1   0   1   7   153.66   160.74     2.20 o
      3257    1   1   1   7   137.53   178.39     2.40 o
      3258    1   2   1   7    56.44    53.41     0.90 o
      3259    1   4   1   7     0.44     0.40     0.20 <
      3260    1   5   1   7    22.96    21.33     0.60 o
      3261    1   6   1   7     3.62     2.79     0.20 o
      3262    1   7   1   7    39.70    36.08     1.00 o
      3263    1   8   1   7    43.99    40.86     1.30 o
      3264    1   9   1   7    97.31    92.58     2.10 o
      3265    1  10   1   7     0.00     0.10     0.30 <
      3266    1  11   1   7     2.17     2.59     0.40 o
      3267    1  12   1   7     0.02     0.20     0.40 <
      3268    1  -8   2   7     2.50     2.59     0.90 <
      3269    1  -7   2   7    31.00    36.28     1.50 o
      3270    1  -6   2   7    29.71    28.30     1.20 o
      3271    1  -5   2   7   130.24   119.78     2.30 o
      3272    1  -4   2   7     3.73     4.08     0.40 o
      3273    1  -3   2   7     6.41     6.18     0.40 o
      3274    1  -2   2   7     0.77     1.40     0.20 o
      3275    1  -1   2   7     0.85     1.80     0.40 o
      3276    1   0   2   7   588.77   558.88     6.98 o
      3277    1   1   2   7    93.41    75.54     1.20 o
      3278    1   2   2   7   148.07   207.88     2.79 o
      3279    1   3   2   7   150.43   174.01     2.40 o
      3280    1   4   2   7   206.23   237.48     3.09 o
      3281    1   5   2   7     7.40     5.38     0.30 o
      3282    1   7   2   7    31.35    30.69     0.90 o
      3283    1   8   2   7    72.29    80.72     2.50 o
      3284    1   9   2   7    28.20    26.01     0.90 o
      3285    1  10   2   7    69.76    75.84     1.70 o
      3286    1  11   2   7     0.81     0.70     0.40 <
      3287    1  12   2   7     2.00     1.50     0.50 <
      3288    1  -8   3   7     1.62     2.59     0.90 <
      3289    1  -7   3   7    19.10    18.23     1.20 o
      3290    1  -6   3   7     5.46     5.48     0.70 o
      3291    1  -5   3   7    29.02    30.30     1.30 o
      3292    1  -4   3   7    57.26    61.49     1.40 o
      3293    1  -3   3   7     0.71     1.10     0.30 o
      3294    1  -2   3   7   105.48    92.78     1.80 o
      3295    1  -1   3   7    38.88    39.36     0.80 o
      3296    1   0   3   7   401.77   370.53     4.68 o
      3297    1   1   3   7   527.25   538.85     6.68 o
      3298    1   2   3   7   256.41   272.76     3.48 o
      3299    1   3   3   7  1439.33  1529.34    18.43 o
      3300    1   4   3   7    50.33    48.43     1.20 o
      3301    1   5   3   7   814.82   799.85     9.87 o
      3302    1   6   3   7   115.06   103.74     1.60 o
      3303    1   7   3   7   174.50   184.97     2.59 o
      3304    1   8   3   7   182.11   185.76     3.09 o
      3305    1  10   3   7   141.71   141.51     2.69 o
      3306    1  11   3   7   105.38   105.74     3.88 o
      3307    1  12   3   7    21.68    21.13     1.20 o
      3308    1  -7   4   7     3.85     4.18     0.80 o
      3309    1  -6   4   7    14.64    19.03     2.40 o
      3310    1  -5   4   7     0.95     1.40     0.50 <
      3311    1  -4   4   7   104.97   103.25     2.00 o
      3312    1  -3   4   7     3.67     4.18     0.40 o
      3313    1  -2   4   7   156.77   139.32     6.08 o
      3314    1  -1   4   7    14.37    17.05     0.90 o
      3315    1   0   4   7   164.10   165.13     2.69 o
      3316    1   1   4   7    65.43    64.58     1.30 o
      3317    1   2   4   7    14.22    15.45     0.40 o
      3318    1   3   4   7   817.02   848.48    10.36 o
      3319    1   4   4   7   897.62   979.13    11.96 o
      3320    1   5   4   7    52.90    47.94     1.10 o
      3321    1   6   4   7   272.40   292.49     3.88 o
      3322    1   7   4   7   103.87   109.32     1.70 o
      3323    1   8   4   7   277.78   275.16     4.38 o
      3324    1   9   4   7    21.86    23.02     0.80 o
      3325    1  10   4   7    22.51    21.43     1.20 o
      3326    1  11   4   7    55.83    58.29     2.69 o
      3327    1  13   4   7     0.03     1.30     0.90 <
      3328    1  -7   5   7     2.23     2.20     0.70 o
      3329    1  -6   5   7     0.48     0.10     0.50 <
      3330    1  -5   5   7     0.56     1.50     0.60 <
      3331    1  -4   5   7    20.55    16.55     1.00 o
      3332    1  -3   5   7    12.11    15.35     0.70 o
      3333    1  -2   5   7    33.12    34.08     1.00 o
      3334    1  -1   5   7    54.57    48.43     2.00 o
      3335    1   0   5   7    63.21    67.67     1.40 o
      3336    1   1   5   7   253.60   234.30     3.68 o
      3337    1   2   5   7   103.87   104.74     3.68 o
      3338    1   3   5   7   323.07   300.87     5.58 o
      3339    1   4   5   7     2.83     1.10     0.20 o
      3340    1   5   5   7   241.73   263.09     3.48 o
      3341    1   6   5   7    74.10    70.46     1.30 o
      3342    1   7   5   7     0.58     0.30     0.20 <
      3343    1   8   5   7    36.45    29.40     0.80 o
      3344    1   9   5   7     3.08     6.58     0.90 o
      3345    1  10   5   7    24.96    25.61     1.20 o
      3346    1  11   5   7     0.15    -0.10     0.60 <
      3347    1  12   5   7    38.23    36.48     1.50 o
      3348    1  13   5   7     3.56     4.28     1.10 o
      3349    1  -6   6   7     0.84     0.10     0.50 <
      3350    1  -5   6   7     1.20     0.20     0.50 <
      3351    1  -4   6   7    14.57    13.15     1.40 o
      3352    1  -3   6   7     0.34     0.50     0.30 <
      3353    1  -2   6   7    45.56    40.56     1.20 o
      3354    1  -1   6   7    59.48    59.99     1.40 o
      3355    1   0   6   7     1.20     2.30     0.40 o
      3356    1   1   6   7    12.13    11.06     0.70 o
      3357    1   2   6   7    10.61    13.65     0.60 o
      3358    1   3   6   7   206.98   205.69     3.29 o
      3359    1   4   6   7   306.32   310.73     4.78 o
      3360    1   5   6   7     1.27     1.30     0.30 o
      3361    1   6   6   7    46.63    47.14     1.70 o
      3362    1   7   6   7    28.31    25.11     0.70 o
      3363    1   8   6   7    82.49    82.62     1.70 o
      3364    1   9   6   7    10.07    11.26     0.80 o
      3365    1  10   6   7    58.01    65.07     2.00 o
      3366    1  11   6   7   107.57    95.87     2.59 o
      3367    1  12   6   7     1.56     1.50     0.60 <
      3368    1  13   6   7    20.96    23.91     1.90 o
      3369    1  -5   7   7     0.22    -0.40     0.50 <
      3370    1  -4   7   7     9.83     8.87     0.90 o
      3371    1  -3   7   7    15.58    13.15     0.90 o
      3372    1  -2   7   7    57.96    58.10     1.50 o
      3373    1  -1   7   7    23.49    26.31     0.90 o
      3374    1   0   7   7    68.93    66.37     1.50 o
      3375    1   1   7   7     3.29     2.99     0.40 o
      3376    1   2   7   7    45.03    41.56     1.60 o
      3377    1   3   7   7     8.04     8.07     0.50 o
      3378    1   4   7   7     9.86     9.67     0.60 o
      3379    1   5   7   7    23.46    27.01     0.90 o
      3380    1   6   7   7     4.75     6.58     0.50 o
      3381    1   7   7   7     0.81     2.69     0.40 o
      3382    1   8   7   7     3.22     4.28     0.40 o
      3383    1   9   7   7     0.69     0.20     0.30 <
      3384    1  10   7   7     2.08     2.40     0.60 o
      3385    1  11   7   7    21.80    20.63     1.10 o
      3386    1  12   7   7    13.48    16.95     1.10 o
      3387    1  -4   8   7     0.21    -0.50     0.50 <
      3388    1  -3   8   7     7.94     6.48     0.80 o
      3389    1  -2   8   7     0.47     1.10     0.40 <
      3390    1  -1   8   7    16.89    16.95     0.80 o
      3391    1   0   8   7    21.93    21.73     1.10 o
      3392    1   1   8   7   240.15   249.84     4.08 o
      3393    1   2   8   7    39.92    34.08     1.00 o
      3394    1   3   8   7    52.19    56.21     1.40 o
      3395    1   4   8   7    35.18    34.98     1.00 o
      3396    1   5   8   7     5.73     8.37     0.50 o
      3397    1   6   8   7    19.22    17.24     0.70 o
      3398    1   7   8   7    27.81    28.80     1.20 o
      3399    1   8   8   7    28.29    22.43     1.10 o
      3400    1   9   8   7     0.04    -0.30     0.40 <
      3401    1  10   8   7     0.68     1.90     0.50 o
      3402    1  11   8   7     0.32    -0.60     0.70 <
      3403    1  12   8   7     3.30     2.69     0.70 o
      3404    1  -3   9   7    44.79    39.86     1.70 o
      3405    1  -2   9   7     6.80     5.58     0.80 o
      3406    1  -1   9   7    52.58    52.02     1.40 o
      3407    1   0   9   7    29.49    26.71     1.00 o
      3408    1   1   9   7   187.10   186.56     3.29 o
      3409    1   2   9   7    98.83    91.29     1.90 o
      3410    1   3   9   7     5.64     4.38     0.50 o
      3411    1   4   9   7    13.09    13.65     0.70 o
      3412    1   5   9   7     0.47    -0.10     0.30 <
      3413    1   6   9   7     3.50     3.09     0.60 o
      3414    1   7   9   7    27.35    29.40     1.50 o
      3415    1   8   9   7    28.15    31.59     1.30 o
      3416    1   9   9   7    17.78    17.54     1.20 o
      3417    1  10   9   7     0.80     0.90     0.70 <
      3418    1  11   9   7     0.01    -0.40     0.70 <
      3419    1  12   9   7     0.04     0.10     0.80 <
      3420    1  -2  10   7     1.10     1.90     0.60 o
      3421    1  -1  10   7    13.55    15.25     0.90 o
      3422    1   0  10   7    23.15    22.63     1.00 o
      3423    1   1  10   7     8.28    10.66     0.70 o
      3424    1   2  10   7     3.16     3.19     0.50 o
      3425    1   3  10   7     0.90     1.40     0.40 o
      3426    1   4  10   7     7.81     9.27     0.90 o
      3427    1   5  10   7     0.19     0.50     0.50 <
      3428    1   6  10   7    11.16    10.46     0.90 o
      3429    1   7  10   7    35.81    36.58     1.50 o
      3430    1   8  10   7     0.71     2.69     0.60 o
      3431    1   9  10   7    15.55    16.75     1.00 o
      3432    1  10  10   7     0.72     1.40     0.60 <
      3433    1  11  10   7     8.52     8.97     1.30 o
      3434    1  -1  11   7    20.64    21.23     1.30 o
      3435    1   0  11   7     0.08     1.10     0.50 <
      3436    1   1  11   7    20.46    23.82     1.00 o
      3437    1   2  11   7     3.44     4.78     0.60 o
      3438    1   3  11   7    33.05    33.08     1.10 o
      3439    1   4  11   7    11.19    13.25     1.00 o
      3440    1   5  11   7    28.20    33.18     1.40 o
      3441    1   6  11   7     5.14     6.48     0.80 o
      3442    1   7  11   7    29.29    34.78     1.90 o
      3443    1   8  11   7     4.32     3.19     0.70 o
      3444    1   9  11   7    76.75    78.43     3.68 o
      3445    1  10  11   7    11.99    14.45     1.50 o
      3446    1   1  12   7     0.69     1.40     0.50 <
      3447    1   2  12   7     1.65     1.70     0.50 o
      3448    1   3  12   7    29.38    30.79     1.50 o
      3449    1   4  12   7    22.27    20.63     1.60 o
      3450    1   5  12   7    43.36    45.34     1.80 o
      3451    1   6  12   7     0.00    -0.50     0.50 <
      3452    1   7  12   7    19.16    20.03     1.20 o
      3453    1   8  12   7     8.88     9.77     1.00 o
      3454    1   9  12   7    21.84    25.41     1.40 o
      3455    1   4  13   7     0.80     0.70     0.90 <
      3456    1   5  13   7     4.53     5.18     1.20 o
      3457    1   6  13   7     0.00     0.40     0.80 <
      3458    1  -2 -11   8     0.11     0.20     0.60 <
      3459    1  -1 -11   8     0.05     0.60     0.60 <
      3460    1  -5 -10   8     2.62     5.08     1.40 o
      3461    1  -4 -10   8     1.37     0.40     0.60 <
      3462    1  -3 -10   8     3.81     7.77     0.90 o
      3463    1  -2 -10   8     0.91     3.58     0.70 o
      3464    1  -1 -10   8     0.30     0.90     0.60 <
      3465    1   0 -10   8     1.29     0.60     0.70 <
      3466    1   1 -10   8     1.75     0.90     0.80 <
      3467    1   2 -10   8     0.84     1.20     0.90 <
      3468    1  -6  -9   8     2.87     2.59     0.80 o
      3469    1  -5  -9   8    11.08    16.25     2.00 o
      3470    1  -4  -9   8    12.43     9.57     1.70 o
      3471    1  -3  -9   8     0.01     0.10     0.60 <
      3472    1  -2  -9   8     7.99     5.58     0.80 o
      3473    1  -1  -9   8     2.54     6.28     0.80 o
      3474    1   0  -9   8    52.86    56.21     1.90 o
      3475    1   1  -9   8    10.06    16.05     1.00 o
      3476    1   2  -9   8     1.52     1.40     0.80 <
      3477    1   3  -9   8     0.94     1.90     0.80 <
      3478    1   4  -9   8     0.04     0.80     0.50 <
      3479    1   5  -9   8     0.83     0.50     0.80 <
      3480    1  -7  -8   8    20.36    30.89     1.50 o
      3481    1  -6  -8   8     2.62     1.60     0.70 <
      3482    1  -5  -8   8    12.31    14.95     1.90 o
      3483    1  -4  -8   8    70.42    64.38     2.10 o
      3484    1  -3  -8   8     9.40     5.48     0.80 o
      3485    1  -2  -8   8    29.86    33.68     1.80 o
      3486    1  -1  -8   8    12.57    14.95     1.00 o
      3487    1   0  -8   8     4.90    12.06     0.90 o
      3488    1   1  -8   8     0.43     0.40     0.80 <
      3489    1   2  -8   8    27.92    28.10     1.80 o
      3490    1   3  -8   8     3.07     2.40     0.60 o
      3491    1   4  -8   8     1.54     0.80     0.50 <
      3492    1   5  -8   8     2.21     3.19     0.90 o
      3493    1   6  -8   8     0.13     0.10     0.60 <
      3494    1  -8  -7   8     2.52     4.38     1.00 o
      3495    1  -7  -7   8     7.73     7.38     0.90 o
      3496    1  -6  -7   8    14.38    13.85     1.20 o
      3497    1  -5  -7   8     2.08     0.80     0.70 <
      3498    1  -4  -7   8    47.75    54.91     1.90 o
      3499    1  -3  -7   8    97.82   108.83     2.79 o
      3500    1  -2  -7   8    70.97    86.90     2.40 o
      3501    1  -1  -7   8    50.90    46.94     2.00 o
      3502    1   0  -7   8    21.39    19.63     1.00 o
      3503    1   1  -7   8     9.76    12.56     1.10 o
      3504    1   2  -7   8    11.18     6.28     0.50 o
      3505    1   3  -7   8     0.41     0.90     0.50 <
      3506    1   4  -7   8     8.96     9.17     0.80 o
      3507    1   5  -7   8     0.13     0.50     0.50 <
      3508    1   6  -7   8    10.61    12.75     1.00 o
      3509    1   7  -7   8     1.38     2.89     0.70 o
      3510    1  -8  -6   8     1.81     2.00     1.80 <
      3511    1  -7  -6   8     5.99     5.08     0.80 o
      3512    1  -6  -6   8     0.01     0.40     0.50 <
      3513    1  -5  -6   8     7.37     5.38     0.70 o
      3514    1  -4  -6   8    65.94    88.00     3.98 o
      3515    1  -3  -6   8    63.96    50.73     1.70 o
      3516    1  -2  -6   8    65.21    57.11     1.80 o
      3517    1  -1  -6   8     1.16    -0.30     0.40 <
      3518    1   0  -6   8    27.39    31.19     1.20 o
      3519    1   1  -6   8    63.31    58.49     1.40 o
      3520    1   2  -6   8     0.07    -0.30     0.30 <
      3521    1   3  -6   8     0.23     0.40     0.80 <
      3522    1   4  -6   8    20.66    21.43     1.10 o
      3523    1   5  -6   8    28.16    26.01     2.99 o
      3524    1   6  -6   8    23.59    27.51     1.30 o
      3525    1   7  -6   8     0.09     0.30     0.50 <
      3526    1   8  -6   8    20.89    27.90     1.40 o
      3527    1  -8  -5   8     0.04     0.20     0.60 <
      3528    1  -7  -5   8     8.24     9.07     0.90 o
      3529    1  -6  -5   8    12.72     6.28     1.10 o
      3530    1  -5  -5   8    18.58    11.66     2.00 o
      3531    1  -4  -5   8    18.35    17.14     1.10 o
      3532    1  -3  -5   8    14.25    17.64     1.00 o
      3533    1  -2  -5   8    86.14    63.29     2.59 o
      3534    1  -1  -5   8    27.74    17.93     1.60 o
      3535    1   0  -5   8    21.26    29.40     1.50 o
      3536    1   1  -5   8    55.94    59.79     1.30 o
      3537    1   2  -5   8     5.39     7.58     0.50 o
      3538    1   3  -5   8   100.04    90.29     1.80 o
      3539    1   4  -5   8   155.28   167.72     5.18 o
      3540    1   5  -5   8   163.60   151.48     3.98 o
      3541    1   6  -5   8    77.81    85.90     2.30 o
      3542    1   7  -5   8     2.50     5.08     0.80 o
      3543    1   8  -5   8     0.45     0.10     0.60 <
      3544    1   9  -5   8    22.43    25.41     1.90 o
      3545    1  -8  -4   8    11.18     9.17     1.60 o
      3546    1  -7  -4   8    13.95    13.05     1.00 o
      3547    1  -6  -4   8    36.69    38.66     1.50 o
      3548    1  -5  -4   8    12.25    10.17     0.90 o
      3549    1  -4  -4   8    23.44    23.91     1.10 o
      3550    1  -3  -4   8     1.52     2.30     0.70 o
      3551    1  -2  -4   8  1092.80  1101.71    19.23 o
      3552    1  -1  -4   8    22.13    11.46     0.80 o
      3553    1   0  -4   8    12.31    10.07     0.50 o
      3554    1   1  -4   8    24.00    21.23     0.70 o
      3555    1   2  -4   8    31.25    28.10     1.00 o
      3556    1   3  -4   8    32.56    30.79     0.90 o
      3557    1   4  -4   8    25.32    30.00     1.40 o
      3558    1   5  -4   8   191.65   196.02     5.78 o
      3559    1   6  -4   8     6.64     8.77     0.80 o
      3560    1   7  -4   8    11.75    16.45     1.60 o
      3561    1   8  -4   8     5.07     2.89     0.60 o
      3562    1   9  -4   8     0.24     0.40     0.50 <
      3563    1  10  -4   8     5.78     8.57     1.40 o
      3564    1  -8  -3   8    49.29    56.41     2.99 o
      3565    1  -7  -3   8     7.00    10.17     0.90 o
      3566    1  -6  -3   8    67.81    75.44     2.20 o
      3567    1  -5  -3   8    60.93    51.22     1.70 o
      3568    1  -4  -3   8    19.92    17.05     1.00 o
      3569    1  -3  -3   8     7.94     8.17     1.50 o
      3570    1  -2  -3   8   136.93   189.65     3.78 o
      3571    1  -1  -3   8   509.78   573.33    10.26 o
      3572    1   0  -3   8    26.99    25.91     0.80 o
      3573    1   1  -3   8    62.04    78.82     1.60 o
      3574    1   2  -3   8    31.46    27.01     1.40 o
      3575    1   3  -3   8   137.16   123.88     2.20 o
      3576    1   4  -3   8    13.85    14.95     0.60 o
      3577    1   5  -3   8     1.00     0.80     0.40 <
      3578    1   6  -3   8     3.14     1.90     0.50 o
      3579    1   7  -3   8    78.37    69.56     3.19 o
      3580    1   8  -3   8     0.45     0.00     0.40 <
      3581    1   9  -3   8     2.75     4.08     0.90 o
      3582    1  10  -3   8     1.90     2.99     0.70 o
      3583    1  -8  -2   8    86.89    91.99     3.88 o
      3584    1  -7  -2   8     8.24    11.16     1.50 o
      3585    1  -5  -2   8   388.77   412.39     7.77 o
      3586    1  -4  -2   8    13.34     9.17     0.90 o
      3587    1  -3  -2   8    41.84    52.52     1.20 o
      3588    1  -2  -2   8   140.13   121.18     2.20 o
      3589    1  -1  -2   8    11.45    12.16     0.60 o
      3590    1   0  -2   8   216.85   191.24     6.08 o
      3591    1   1  -2   8    32.14    35.38     1.10 o
      3592    1   2  -2   8   347.23   343.32     6.38 o
      3593    1   3  -2   8     0.03     1.20     0.40 <
      3594    1   4  -2   8   116.46   105.83     1.90 o
      3595    1   5  -2   8   203.81   199.72     8.47 o
      3596    1   6  -2   8   287.29   269.87     5.28 o
      3597    1   7  -2   8   438.96   439.58    11.96 o
      3598    1   8  -2   8    10.62     9.27     0.80 o
      3599    1   9  -2   8    57.43    67.87     2.10 o
      3600    1  10  -2   8    15.24    26.51     1.30 o
      3601    1  11  -2   8     0.46     0.20     0.60 <
      3602    1  -8  -1   8    53.84    58.29     2.99 o
      3603    1  -7  -1   8     8.24    10.56     1.40 o
      3604    1  -6  -1   8    66.09    67.07     2.40 o
      3605    1  -5  -1   8     6.46    15.35     1.00 o
      3606    1  -4  -1   8    22.01    14.75     0.70 o
      3607    1  -2  -1   8   146.23   140.81     2.40 o
      3608    1  -1  -1   8    39.90    36.78     0.90 o
      3609    1   0  -1   8   323.36   313.42     4.78 o
      3610    1   1  -1   8     8.51     5.88     0.40 o
      3611    1   2  -1   8   121.39   115.80     2.00 o
      3612    1   3  -1   8     6.17     6.78     0.40 o
      3613    1   4  -1   8     5.11     3.68     0.30 o
      3614    1   5  -1   8   546.26   571.13     8.27 o
      3615    1   6  -1   8  1304.05  1352.05    23.22 o
      3616    1   7  -1   8   133.73   151.18     3.29 o
      3617    1   8  -1   8    17.92    14.35     0.90 o
      3618    1   9  -1   8    18.84    19.63     1.00 o
      3619    1  10  -1   8     0.77     0.00     0.80 <
      3620    1  11  -1   8     0.00    -0.50     0.50 <
      3621    1  -6   0   8    12.36    12.95     0.90 o
      3622    1  -5   0   8     5.04     6.08     0.60 o
      3623    1  -4   0   8    13.25    14.95     0.80 o
      3624    1  -3   0   8    45.94    38.16     1.10 o
      3625    1  -2   0   8   243.89   254.83     3.98 o
      3626    1  -1   0   8    27.43    22.03     0.70 o
      3627    1   1   0   8   102.63    85.11     1.60 o
      3628    1   2   0   8   401.53   356.98     5.28 o
      3629    1   3   0   8  1610.25  1695.77    23.72 o
      3630    1   4   0   8   135.94   124.97     3.29 o
      3631    1   5   0   8   197.26   191.44     3.09 o
      3632    1   6   0   8   257.48   255.03     4.98 o
      3633    1   7   0   8  1961.62  1964.45    33.38 o
      3634    1   8   0   8    11.92    18.73     1.00 o
      3635    1   9   0   8    52.91    54.21     1.70 o
      3636    1  10   0   8    16.33    13.85     0.90 o
      3637    1  11   0   8    29.79    32.98     2.69 o
      3638    1  12   0   8     0.24     1.60     0.80 <
      3639    1  -6   1   8     3.09     2.50     0.50 o
      3640    1  -5   1   8    10.01    12.95     0.70 o
      3641    1  -4   1   8   110.60   108.63     1.80 o
      3642    1  -3   1   8    58.86    71.56     2.20 o
      3643    1  -2   1   8   343.05   363.45     4.68 o
      3644    1  -1   1   8    45.63    49.93     1.10 o
      3645    1   0   1   8   609.81   555.88     7.97 o
      3646    1   1   1   8   245.45   250.93     3.88 o
      3647    1   2   1   8    14.08    13.95     0.50 o
      3648    1   4   1   8   689.60   748.72    10.66 o
      3649    1   5   1   8   372.67   340.43    14.05 o
      3650    1   6   1   8    59.05    58.99     1.30 o
      3651    1   7   1   8    25.98    28.20     1.10 o
      3652    1   8   1   8    35.39    37.97     1.40 o
      3653    1   9   1   8    15.03    14.25     0.90 o
      3654    1  10   1   8     3.71     8.07     0.70 o
      3655    1  11   1   8     1.15     0.20     0.50 <
      3656    1  12   1   8     0.92     1.10     0.60 <
      3657    1  -7   2   8     3.25     2.10     0.80 <
      3658    1  -6   2   8     0.67     1.10     0.50 <
      3659    1  -5   2   8    40.15    31.19     1.00 o
      3660    1  -4   2   8    11.47    11.56     0.60 o
      3661    1  -3   2   8     5.22     4.48     0.60 o
      3662    1  -2   2   8     4.75     2.79     0.30 o
      3663    1  -1   2   8   161.81   163.64     2.30 o
      3664    1   0   2   8     7.07     7.08     0.50 o
      3665    1   1   2   8    64.39    70.56     1.10 o
      3666    1   2   2   8   234.93   260.91     3.98 o
      3667    1   3   2   8     4.38     4.78     0.30 o
      3668    1   4   2   8   103.43   109.62     1.60 o
      3669    1   5   2   8    35.77    41.86     1.20 o
      3670    1   7   2   8    86.16    80.12     1.60 o
      3671    1   8   2   8    22.58    22.13     0.80 o
      3672    1   9   2   8     1.93     2.00     0.40 o
      3673    1  10   2   8     2.27     2.79     0.40 o
      3674    1  11   2   8     5.06     4.68     0.60 o
      3675    1  12   2   8     1.24     1.70     0.90 <
      3676    1  -7   3   8     7.09     6.88     0.80 o
      3677    1  -6   3   8     1.85     1.00     0.90 <
      3678    1  -5   3   8    44.00    44.94     1.60 o
      3679    1  -4   3   8     0.99     3.29     0.40 o
      3680    1  -3   3   8     0.43     1.20     0.30 o
      3681    1  -2   3   8    52.81    48.63     1.30 o
      3682    1  -1   3   8    34.23    27.31     0.80 o
      3683    1   0   3   8     6.86     5.48     0.30 o
      3684    1   1   3   8   188.37   177.89     9.87 o
      3685    1   2   3   8   213.55   254.33     3.39 o
      3686    1   3   3   8    99.47   102.95     2.30 o
      3687    1   4   3   8    19.39    31.59     1.00 o
      3688    1   5   3   8    17.20    14.05     0.60 o
      3689    1   6   3   8     0.58     0.10     0.20 <
      3690    1   7   3   8   152.14   164.24     2.40 o
      3691    1   8   3   8   101.45   106.23     2.10 o
      3692    1  10   3   8    60.12    52.52     1.90 o
      3693    1  11   3   8    30.22    23.91     0.90 o
      3694    1  12   3   8     2.97     2.79     0.90 o
      3695    1  -7   4   8     3.23     4.08     0.90 o
      3696    1  -6   4   8     4.01     2.00     0.70 <
      3697    1  -5   4   8    19.54    21.63     2.00 o
      3698    1  -4   4   8     1.75     2.79     0.40 o
      3699    1  -3   4   8     0.54     0.10     0.30 <
      3700    1  -2   4   8    39.65    32.39     1.00 o
      3701    1  -1   4   8    60.80    62.79     1.40 o
      3702    1   0   4   8    23.65    18.73     0.80 o
      3703    1   1   4   8   304.67   326.68     5.48 o
      3704    1   2   4   8   208.85   230.81     4.38 o
      3705    1   3   4   8    47.68    35.78     2.00 o
      3706    1   4   4   8   255.12   304.35     4.58 o
      3707    1   5   4   8    82.50    77.04     1.30 o
      3708    1   6   4   8   196.16   184.17     2.59 o
      3709    1   7   4   8     0.01     0.20     0.20 <
      3710    1   8   4   8    44.27    40.36     1.30 o
      3711    1   9   4   8     0.00     0.30     0.30 <
      3712    1  10   4   8    19.94    17.93     0.80 o
      3713    1  11   4   8    20.93    17.83     1.50 o
      3714    1  -6   5   8     1.27     1.70     0.80 <
      3715    1  -5   5   8     0.50     0.10     0.50 <
      3716    1  -4   5   8    20.06    17.24     1.00 o
      3717    1  -3   5   8    16.23    18.93     1.20 o
      3718    1  -2   5   8   182.99   177.19     3.09 o
      3719    1  -1   5   8    84.57    97.57     1.90 o
      3720    1   0   5   8   120.82   123.97     2.30 o
      3721    1   1   5   8    45.90    45.04     1.10 o
      3722    1   2   5   8    24.29    29.60     1.80 o
      3723    1   3   5   8   337.02   303.95     5.68 o
      3724    1   4   5   8   372.52   389.06     7.18 o
      3725    1   5   5   8    25.65    30.79     0.80 o
      3726    1   6   5   8   262.54   240.77     3.29 o
      3727    1   7   5   8     9.52     7.18     0.40 o
      3728    1   8   5   8   257.43   254.33     3.48 o
      3729    1   9   5   8    38.40    36.18     1.20 o
      3730    1  10   5   8   198.18   225.43     6.78 o
      3731    1  11   5   8     2.37     1.20     0.50 <
      3732    1  12   5   8     0.91     1.00     0.50 <
      3733    1  -6   6   8    19.39    19.53     1.70 o
      3734    1  -5   6   8     0.22     0.10     0.50 <
      3735    1  -4   6   8    28.87    27.31     1.30 o
      3736    1  -3   6   8     0.01    -0.30     0.30 <
      3737    1  -2   6   8    41.37    45.74     1.20 o
      3738    1  -1   6   8    71.83    59.59     1.40 o
      3739    1   0   6   8     3.11     4.68     0.40 o
      3740    1   1   6   8   158.28   139.32     3.09 o
      3741    1   2   6   8    29.75    28.10     0.90 o
      3742    1   3   6   8   188.57   181.57     2.99 o
      3743    1   4   6   8     9.96     9.57     1.90 o
      3744    1   5   6   8   377.48   392.84     5.98 o
      3745    1   6   6   8    99.88    84.71     1.50 o
      3746    1   7   6   8    22.43    16.05     0.60 o
      3747    1   8   6   8    49.72    51.82     1.30 o
      3748    1   9   6   8    22.35    28.00     1.20 o
      3749    1  10   6   8    83.16    84.11     2.40 o
      3750    1  11   6   8    16.27    17.05     1.00 o
      3751    1  12   6   8    23.72    18.73     1.20 o
      3752    1  -5   7   8     0.43     0.20     0.70 <
      3753    1  -4   7   8    10.44    11.06     1.50 o
      3754    1  -3   7   8    10.82     7.48     0.80 o
      3755    1  -2   7   8     0.17     0.80     0.40 <
      3756    1  -1   7   8    12.04    11.16     0.60 o
      3757    1   0   7   8   121.12   118.30     2.30 o
      3758    1   1   7   8    25.19    22.92     0.90 o
      3759    1   2   7   8    71.69    73.45     1.60 o
      3760    1   3   7   8    20.39    20.13     0.80 o
      3761    1   4   7   8    68.51    61.89     1.50 o
      3762    1   5   7   8    22.38    25.81     1.00 o
      3763    1   6   7   8   281.41   278.54     4.38 o
      3764    1   7   7   8    28.30    29.70     0.90 o
      3765    1   8   7   8    46.43    53.61     2.89 o
      3766    1   9   7   8    27.77    26.21     0.90 o
      3767    1  10   7   8     9.35    10.26     0.80 o
      3768    1  11   7   8    23.81    27.51     1.30 o
      3769    1  12   7   8     6.56     5.78     0.80 o
      3770    1  -4   8   8     2.29     2.30     0.70 o
      3771    1  -3   8   8     0.41     0.50     0.80 <
      3772    1  -2   8   8    11.53    11.76     0.70 o
      3773    1  -1   8   8     1.34     1.30     0.40 o
      3774    1   0   8   8    16.80    18.13     1.40 o
      3775    1   1   8   8    17.99    16.95     1.50 o
      3776    1   2   8   8     0.02     0.50     0.30 <
      3777    1   3   8   8     0.80     1.20     0.50 <
      3778    1   4   8   8     4.23     5.18     0.50 o
      3779    1   5   8   8    11.92    15.75     0.70 o
      3780    1   6   8   8     0.27     0.70     0.40 <
      3781    1   7   8   8    51.91    45.84     1.50 o
      3782    1   8   8   8    26.58    24.21     1.10 o
      3783    1   9   8   8    54.68    54.11     1.80 o
      3784    1  10   8   8     2.21     1.80     0.80 <
      3785    1  11   8   8     8.94    14.05     1.40 o
      3786    1  12   8   8     0.04    -0.40     0.50 <
      3787    1  -3   9   8     0.05    -0.30     0.70 <
      3788    1  -2   9   8     0.93     1.20     0.60 <
      3789    1  -1   9   8    10.08    10.76     0.70 o
      3790    1   0   9   8     5.43     5.28     0.50 o
      3791    1   1   9   8     0.24     0.70     0.40 <
      3792    1   2   9   8    10.97     8.87     0.60 o
      3793    1   3   9   8     7.03     6.18     0.50 o
      3794    1   4   9   8    13.70    16.45     0.80 o
      3795    1   5   9   8     7.28     7.87     0.60 o
      3796    1   6   9   8    12.02    13.55     0.90 o
      3797    1   7   9   8    12.29     9.87     0.80 o
      3798    1   8   9   8    10.45    10.86     0.90 o
      3799    1   9   9   8     5.09     6.98     0.70 o
      3800    1  10   9   8     1.15     0.70     0.60 <
      3801    1  11   9   8     0.07    -0.30     0.80 <
      3802    1  12   9   8    16.05    20.53     1.80 o
      3803    1  -2  10   8     6.01     4.28     1.10 o
      3804    1  -1  10   8    18.36    20.23     1.70 o
      3805    1   0  10   8     5.45     3.88     0.50 o
      3806    1   1  10   8    34.08    33.28     1.20 o
      3807    1   2  10   8     0.40     0.30     0.40 <
      3808    1   3  10   8     4.33     6.48     0.60 o
      3809    1   4  10   8     0.85     0.80     0.40 <
      3810    1   5  10   8     3.75     2.50     0.60 o
      3811    1   6  10   8    26.55    26.81     1.20 o
      3812    1   7  10   8     0.17    -0.10     0.40 <
      3813    1   8  10   8    24.94    23.62     1.20 o
      3814    1   9  10   8     0.14    -0.10     0.50 <
      3815    1  10  10   8     0.22    -0.20     1.00 <
      3816    1  11  10   8     3.59     4.48     1.10 o
      3817    1   0  11   8     4.95     4.98     0.60 o
      3818    1   1  11   8     0.38     0.40     0.40 <
      3819    1   2  11   8     8.12     6.38     0.60 o
      3820    1   3  11   8     6.28     4.58     0.60 o
      3821    1   4  11   8    38.21    43.06     1.70 o
      3822    1   5  11   8     2.14     3.58     0.70 o
      3823    1   6  11   8    41.88    41.56     1.60 o
      3824    1   7  11   8    10.66    10.07     0.90 o
      3825    1   8  11   8     4.59     2.89     0.70 o
      3826    1   9  11   8     0.68     1.60     1.00 <
      3827    1  10  11   8     0.23     1.50     0.60 <
      3828    1   1  12   8     0.00     0.80     0.90 <
      3829    1   2  12   8     0.34     1.30     0.50 <
      3830    1   3  12   8     0.13     0.60     0.60 <
      3831    1   4  12   8    10.68    14.25     1.60 o
      3832    1   5  12   8     2.05     4.38     0.90 o
      3833    1   6  12   8     0.07     0.20     0.50 <
      3834    1   7  12   8    13.18    15.75     1.40 o
      3835    1   8  12   8     0.00     0.20     0.60 <
      3836    1   9  12   8     2.35     3.48     0.70 o
      3837    1  -3 -10   9     3.74     6.98     1.30 o
      3838    1  -2 -10   9     1.99     4.38     0.80 o
      3839    1  -1 -10   9     0.94     1.10     0.60 <
      3840    1   0 -10   9     4.59     6.38     1.20 o
      3841    1   1 -10   9     0.00    -0.10     0.80 <
      3842    1  -4  -9   9     0.73     1.20     0.70 <
      3843    1  -3  -9   9     8.81     7.87     0.90 o
      3844    1  -2  -9   9     0.71     0.30     0.50 <
      3845    1  -1  -9   9     0.05     1.40     0.60 <
      3846    1   0  -9   9     5.46     6.08     0.80 o
      3847    1   1  -9   9     1.16     0.20     0.50 <
      3848    1   2  -9   9     0.10     1.50     0.90 <
      3849    1   3  -9   9     0.01     1.10     0.70 <
      3850    1   4  -9   9     2.43     2.00     0.90 <
      3851    1  -6  -8   9     2.82     2.79     0.90 o
      3852    1  -5  -8   9     2.16     1.60     0.60 <
      3853    1  -4  -8   9     3.68     1.80     0.60 <
      3854    1  -3  -8   9     5.80     8.37     0.90 o
      3855    1  -2  -8   9     0.05     0.40     0.50 <
      3856    1  -1  -8   9     3.49     5.88     0.70 o
      3857    1   0  -8   9     3.11     5.78     0.70 o
      3858    1   1  -8   9    20.06    23.02     1.20 o
      3859    1   2  -8   9     9.78     6.58     1.10 o
      3860    1   3  -8   9     0.22    -0.40     0.40 <
      3861    1   4  -8   9     5.70     8.37     0.90 o
      3862    1   5  -8   9     1.65     1.50     0.60 <
      3863    1  -7  -7   9     0.85     0.80     0.80 <
      3864    1  -6  -7   9    17.17    16.95     1.20 o
      3865    1  -5  -7   9    24.48    28.70     1.50 o
      3866    1  -4  -7   9     9.49    16.15     1.10 o
      3867    1  -3  -7   9    26.20    30.89     1.50 o
      3868    1  -2  -7   9     3.11     6.88     1.10 o
      3869    1  -1  -7   9    24.79    23.91     1.20 o
      3870    1   0  -7   9     7.35     6.88     0.70 o
      3871    1   1  -7   9     0.01     0.40     0.50 <
      3872    1   2  -7   9     9.50    10.17     0.60 o
      3873    1   3  -7   9     0.12     0.70     0.50 <
      3874    1   4  -7   9     3.25     5.28     0.70 o
      3875    1   5  -7   9     0.56     0.30     0.50 <
      3876    1   6  -7   9    10.93    14.35     1.80 o
      3877    1   7  -7   9     0.13     1.20     0.90 <
      3878    1  -7  -6   9     2.68     1.90     0.70 <
      3879    1  -6  -6   9    15.01    19.13     1.20 o
      3880    1  -5  -6   9    11.06    15.25     1.10 o
      3881    1  -4  -6   9     1.61     4.88     0.90 o
      3882    1  -3  -6   9     0.48     0.60     0.60 <
      3883    1  -2  -6   9    10.13    12.36     0.90 o
      3884    1  -1  -6   9    36.53    34.68     1.40 o
      3885    1   0  -6   9    37.57    34.88     1.40 o
      3886    1   1  -6   9    13.72     9.27     0.60 o
      3887    1   2  -6   9     1.19     0.30     0.40 <
      3888    1   3  -6   9    11.58    14.85     0.90 o
      3889    1   4  -6   9    38.02    42.16     2.10 o
      3890    1   5  -6   9     8.92     5.18     0.70 o
      3891    1   6  -6   9     3.34     6.48     0.80 o
      3892    1   7  -6   9    10.39     9.37     1.00 o
      3893    1   8  -6   9     2.03     2.00     1.00 <
      3894    1  -8  -5   9    18.30    29.00     2.00 o
      3895    1  -7  -5   9     2.18     1.30     0.80 <
      3896    1  -6  -5   9     3.04     6.48     0.80 o
      3897    1  -5  -5   9     6.23     5.18     0.80 o
      3898    1  -4  -5   9     0.18    -0.40     0.40 <
      3899    1  -3  -5   9     1.77     2.69     0.60 o
      3900    1  -2  -5   9    16.51    19.93     1.40 o
      3901    1  -1  -5   9    47.12    49.23     1.60 o
      3902    1   0  -5   9     1.62     1.80     0.40 o
      3903    1   1  -5   9    53.97    61.19     1.80 o
      3904    1   2  -5   9   268.06   242.96     3.98 o
      3905    1   3  -5   9     0.35     0.50     0.40 <
      3906    1   4  -5   9    90.67    92.38     2.69 o
      3907    1   5  -5   9     7.43    10.46     0.80 o
      3908    1   6  -5   9     0.06    -0.40     0.40 <
      3909    1   7  -5   9     8.44     9.47     0.90 o
      3910    1   8  -5   9     3.37     2.30     0.60 o
      3911    1   9  -5   9    20.87    20.43     1.80 o
      3912    1  -8  -4   9     1.09     1.00     1.20 <
      3913    1  -7  -4   9     0.28     0.70     0.60 <
      3914    1  -6  -4   9    17.56    15.25     1.50 o
      3915    1  -5  -4   9    11.33    11.96     0.90 o
      3916    1  -4  -4   9     0.28    -0.30     0.50 <
      3917    1  -3  -4   9    10.72    11.66     0.90 o
      3918    1  -2  -4   9   404.42   401.62     7.67 o
      3919    1  -1  -4   9     4.54     4.28     0.50 o
      3920    1   0  -4   9    67.13    46.64     1.20 o
      3921    1   1  -4   9   144.63   132.85     3.19 o
      3922    1   2  -4   9   429.67   425.14     6.38 o
      3923    1   3  -4   9    45.81    46.44     1.20 o
      3924    1   4  -4   9    18.03    20.63     1.00 o
      3925    1   5  -4   9     4.81     2.99     0.50 o
      3926    1   6  -4   9     0.05    -0.40     0.40 <
      3927    1   7  -4   9     4.90     5.68     0.70 o
      3928    1   8  -4   9    25.44    25.11     1.30 o
      3929    1   9  -4   9     7.45     5.18     1.10 o
      3930    1  -8  -3   9    27.14    20.93     2.10 o
      3931    1  -7  -3   9     2.64     2.99     1.20 <
      3932    1  -6  -3   9     9.48    11.16     0.90 o
      3933    1  -5  -3   9    46.13    45.34     1.60 o
      3934    1  -4  -3   9     0.88     1.10     0.90 <
      3935    1  -3  -3   9    57.60    62.49     1.90 o
      3936    1  -2  -3   9    19.34    12.75     0.90 o
      3937    1  -1  -3   9   127.22   118.50     3.48 o
      3938    1   0  -3   9   315.46   313.72     4.88 o
      3939    1   1  -3   9     0.28     1.40     0.40 o
      3940    1   2  -3   9    99.47    93.87     1.80 o
      3941    1   3  -3   9     2.75     2.20     0.40 o
      3942    1   4  -3   9     2.13     0.80     0.30 <
      3943    1   5  -3   9     7.19     6.08     0.60 o
      3944    1   6  -3   9     0.22     0.20     0.70 <
      3945    1   7  -3   9     7.34     5.68     0.70 o
      3946    1   8  -3   9    57.90    49.03     1.70 o
      3947    1   9  -3   9    72.70    67.17     2.50 o
      3948    1  10  -3   9     3.14     5.28     0.80 o
      3949    1  -8  -2   9    22.42    20.73     2.00 o
      3950    1  -7  -2   9     0.63     0.40     1.00 <
      3951    1  -5  -2   9    18.18    12.06     1.20 o
      3952    1  -4  -2   9    36.71    43.95     1.50 o
      3953    1  -3  -2   9    32.41    42.76     1.50 o
      3954    1  -2  -2   9    35.83    34.88     1.10 o
      3955    1  -1  -2   9   376.85   392.65     5.88 o
      3956    1   0  -2   9     0.25     1.00     0.30 o
      3957    1   1  -2   9     3.32     3.58     0.40 o
      3958    1   2  -2   9   163.53   175.29     3.39 o
      3959    1   3  -2   9    37.02    45.64     1.20 o
      3960    1   4  -2   9     0.23     0.50     0.30 <
      3961    1   5  -2   9   145.95   146.29     3.19 o
      3962    1   6  -2   9    75.79    72.65     2.00 o
      3963    1   7  -2   9    36.15    30.00     1.20 o
      3964    1   8  -2   9     2.31     2.20     0.50 o
      3965    1   9  -2   9     0.77     1.10     0.50 <
      3966    1  10  -2   9    88.68    98.47     2.79 o
      3967    1  -7  -1   9     1.66     3.09     1.20 <
      3968    1  -6  -1   9    13.39     6.58     1.10 o
      3969    1  -5  -1   9    40.59    43.65     1.60 o
      3970    1  -4  -1   9     5.89     5.48     0.90 o
      3971    1  -2  -1   9     8.22     4.98     0.50 o
      3972    1  -1  -1   9  1407.36  1449.91    31.29 o
      3973    1   0  -1   9   270.18   243.46     3.88 o
      3974    1   1  -1   9     3.93     3.19     0.40 o
      3975    1   2  -1   9    40.55    45.54     1.10 o
      3976    1   3  -1   9    27.44    32.49     0.90 o
      3977    1   4  -1   9     3.09     3.09     0.50 o
      3978    1   5  -1   9   286.82   310.73     7.58 o
      3979    1   6  -1   9   936.69   953.92    16.75 o
      3980    1   7  -1   9    98.17   100.15     2.50 o
      3981    1   8  -1   9   246.80   229.41     4.78 o
      3982    1   9  -1   9     0.40     0.80     0.50 <
      3983    1  10  -1   9     9.55     5.08     1.20 o
      3984    1  11  -1   9     3.99     4.78     0.90 o
      3985    1  -5   0   9    71.00    81.92     2.20 o
      3986    1  -4   0   9    31.76    33.58     1.00 o
      3987    1  -3   0   9   103.45   103.25     2.00 o
      3988    1  -2   0   9   171.74   189.05     3.19 o
      3989    1  -1   0   9   283.86   291.89     5.58 o
      3990    1   1   0   9     7.86     8.57     0.50 o
      3991    1   2   0   9   393.25   379.49     7.28 o
      3992    1   3   0   9    95.29    71.65     2.50 o
      3993    1   4   0   9    47.05    47.44     1.10 o
      3994    1   5   0   9   508.61   505.36     7.38 o
      3995    1   6   0   9   115.09   109.72     2.59 o
      3996    1   7   0   9     1.14     1.80     0.50 o
      3997    1   8   0   9    32.42    24.41     1.10 o
      3998    1   9   0   9     9.40    10.36     0.90 o
      3999    1  10   0   9   103.69   104.54     2.79 o
      4000    1  11   0   9     4.46     4.38     0.70 o
      4001    1  -5   1   9    66.46    79.52     2.20 o
      4002    1  -4   1   9     0.49     0.20     0.40 <
      4003    1  -3   1   9    29.53    28.40     0.90 o
      4004    1  -2   1   9   395.26   402.52     6.08 o
      4005    1  -1   1   9    27.33    26.21     0.80 o
      4006    1   0   1   9   131.76   104.34     1.90 o
      4007    1   1   1   9   339.72   351.30     5.28 o
      4008    1   2   1   9   418.69   428.92     6.38 o
      4009    1   4   1   9   102.63   101.45     2.99 o
      4010    1   5   1   9   484.21   509.84     7.48 o
      4011    1   6   1   9   320.85   322.89     4.98 o
      4012    1   7   1   9   564.22   574.43    10.36 o
      4013    1   8   1   9    39.39    36.28     1.40 o
      4014    1   9   1   9    37.67    42.26     2.10 o
      4015    1  10   1   9    40.48    40.76     1.60 o
      4016    1  11   1   9    24.26    27.21     1.30 o
      4017    1  12   1   9    25.11    31.69     2.00 o
      4018    1  -6   2   9     6.75     6.48     1.10 o
      4019    1  -5   2   9    40.49    40.16     1.50 o
      4020    1  -4   2   9   131.48   138.63     3.19 o
      4021    1  -3   2   9    79.75    77.94     2.10 o
      4022    1  -2   2   9   114.82   110.22     2.69 o
      4023    1  -1   2   9     7.45     7.48     0.50 o
      4024    1   0   2   9   233.04   219.95     3.48 o
      4025    1   1   2   9    23.79    21.93     0.70 o
      4026    1   2   2   9   587.31   649.77    16.15 o
      4027    1   3   2   9   119.38   112.12     3.68 o
      4028    1   4   2   9    14.90    14.75     0.60 o
      4029    1   5   2   9   142.54   148.89     2.50 o
      4030    1   7   2   9  1207.09  1286.07    22.13 o
      4031    1   8   2   9   141.60   148.99     3.29 o
      4032    1   9   2   9     3.30     2.40     0.50 o
      4033    1  10   2   9    14.86    16.65     1.00 o
      4034    1  11   2   9     0.05     0.50     0.50 <
      4035    1  12   2   9     0.53     0.70     0.50 <
      4036    1  -6   3   9    18.04    15.05     1.50 o
      4037    1  -5   3   9    19.87    23.62     1.70 o
      4038    1  -4   3   9     0.42     0.70     0.50 <
      4039    1  -3   3   9     8.85     7.28     0.70 o
      4040    1  -2   3   9     9.50     9.87     0.70 o
      4041    1  -1   3   9    22.83    16.05     1.10 o
      4042    1   0   3   9    40.30    46.84     1.40 o
      4043    1   1   3   9    43.28    42.56     1.00 o
      4044    1   2   3   9   583.84   624.25     9.17 o
      4045    1   3   3   9   182.61   149.49     2.50 o
      4046    1   4   3   9   414.52   430.82     6.38 o
      4047    1   5   3   9   101.77    93.87     4.88 o
      4048    1   6   3   9     1.83     3.19     0.40 o
      4049    1   7   3   9     0.43     0.40     0.30 <
      4050    1   8   3   9   631.41   641.09    11.56 o
      4051    1  10   3   9    14.99    16.25     0.90 o
      4052    1  11   3   9     7.85    10.17     0.80 o
      4053    1  12   3   9     3.44     4.28     1.10 o
      4054    1  -6   4   9     1.70    -0.30     0.90 <
      4055    1  -5   4   9    16.29    14.65     1.40 o
      4056    1  -4   4   9     3.18     2.50     0.60 o
      4057    1  -3   4   9    43.80    43.35     1.50 o
      4058    1  -2   4   9     4.13     4.38     0.50 o
      4059    1  -1   4   9    30.88    34.88     1.10 o
      4060    1   0   4   9     3.18     4.88     0.60 o
      4061    1   1   4   9    32.67    38.46     1.30 o
      4062    1   2   4   9     6.28     5.68     0.60 o
      4063    1   3   4   9    16.07    18.83     0.60 o
      4064    1   4   4   9   132.96   146.40     2.50 o
      4065    1   5   4   9     8.20     6.18     0.80 o
      4066    1   6   4   9     7.38     5.78     0.40 o
      4067    1   7   4   9   131.76   147.19     3.19 o
      4068    1   8   4   9    89.42   104.44     2.50 o
      4069    1   9   4   9    36.68    31.39     1.20 o
      4070    1  10   4   9    55.16    54.21     1.70 o
      4071    1  11   4   9    11.98     6.78     1.10 o
      4072    1  -6   5   9     3.95     5.28     1.20 o
      4073    1  -5   5   9     3.42     2.50     0.60 o
      4074    1  -4   5   9    15.77    14.75     1.00 o
      4075    1  -3   5   9     9.13     8.27     0.60 o
      4076    1  -2   5   9    44.15    41.66     1.40 o
      4077    1  -1   5   9     1.82     0.80     0.30 <
      4078    1   0   5   9     5.28     8.77     0.50 o
      4079    1   1   5   9    34.28    32.69     0.90 o
      4080    1   2   5   9     6.80     5.88     0.40 o
      4081    1   3   5   9    25.65    40.36     1.10 o
      4082    1   4   5   9     1.86     1.80     0.40 o
      4083    1   5   5   9   162.47   158.06     2.30 o
      4084    1   6   5   9     5.71     3.68     0.30 o
      4085    1   7   5   9   109.37    91.99     2.30 o
      4086    1   8   5   9     8.86     8.97     0.60 o
      4087    1   9   5   9    39.34    31.29     1.00 o
      4088    1  10   5   9     0.31     2.79     0.90 o
      4089    1  12   5   9     6.30     4.98     1.00 o
      4090    1  -5   6   9     1.60     2.40     0.70 o
      4091    1  -4   6   9     5.70     6.78     0.80 o
      4092    1  -3   6   9    14.13    16.55     0.80 o
      4093    1  -2   6   9    29.77    32.79     1.10 o
      4094    1  -1   6   9    43.59    45.24     1.40 o
      4095    1   0   6   9    26.10    26.91     1.30 o
      4096    1   1   6   9   136.47   119.58     2.50 o
      4097    1   2   6   9     3.72     3.19     0.50 o
      4098    1   3   6   9    45.73    43.35     1.10 o
      4099    1   4   6   9   173.56   161.04     3.48 o
      4100    1   5   6   9    33.15    25.31     1.00 o
      4101    1   6   6   9   215.50   196.42     3.58 o
      4102    1   7   6   9     0.34     2.79     0.40 o
      4103    1   8   6   9   229.24   265.09     4.28 o
      4104    1   9   6   9   175.46   196.02     4.18 o
      4105    1  10   6   9    25.27    23.42     1.10 o
      4106    1  11   6   9    13.26    19.03     1.10 o
      4107    1  12   6   9    10.86    10.07     1.30 o
      4108    1  -4   7   9     1.06     1.90     0.60 o
      4109    1  -3   7   9     6.14     5.78     0.70 o
      4110    1  -2   7   9     0.05     0.30     0.40 <
      4111    1  -1   7   9    23.84    19.73     0.90 o
      4112    1   0   7   9     0.17     0.90     0.40 <
      4113    1   1   7   9    83.49    80.32     1.80 o
      4114    1   2   7   9    25.99    29.10     0.90 o
      4115    1   3   7   9    17.51    16.45     0.70 o
      4116    1   4   7   9   183.39   184.27     3.19 o
      4117    1   5   7   9     3.74    11.16     0.60 o
      4118    1   6   7   9    51.61    54.21     1.30 o
      4119    1   7   7   9     1.05     0.40     0.30 <
      4120    1   8   7   9    36.48    44.05     1.50 o
      4121    1   9   7   9    10.31    12.66     1.30 o
      4122    1  10   7   9     5.24     3.58     0.60 o
      4123    1  11   7   9    10.51    15.25     1.50 o
      4124    1  12   7   9     8.38     8.97     1.10 o
      4125    1  -3   8   9     2.88     3.58     0.70 o
      4126    1  -2   8   9     1.87     1.70     0.40 o
      4127    1  -1   8   9     4.87     5.68     0.60 o
      4128    1   0   8   9     2.51     1.70     0.40 o
      4129    1   1   8   9    11.95    16.05     0.80 o
      4130    1   2   8   9     7.94     7.18     0.60 o
      4131    1   3   8   9     9.49     8.87     0.60 o
      4132    1   4   8   9    38.73    39.16     3.19 o
      4133    1   5   8   9    26.42    22.73     0.90 o
      4134    1   6   8   9   238.74   249.04     4.08 o
      4135    1   7   8   9    11.96    13.85     0.70 o
      4136    1   8   8   9    51.09    54.21     1.80 o
      4137    1   9   8   9    12.28    18.53     1.00 o
      4138    1  11   8   9     2.99     4.78     1.10 o
      4139    1  12   8   9     0.93     1.70     0.90 <
      4140    1  -2   9   9     1.63     2.69     0.80 o
      4141    1  -1   9   9     3.01     1.40     0.50 <
      4142    1   0   9   9     1.10     0.90     0.50 <
      4143    1   1   9   9     9.36     6.88     0.60 o
      4144    1   2   9   9     5.64     7.38     0.70 o
      4145    1   3   9   9     4.54     3.19     0.50 o
      4146    1   4   9   9    50.69    60.99     1.50 o
      4147    1   5   9   9    43.28    38.16     1.50 o
      4148    1   6   9   9     0.02    -0.30     0.30 <
      4149    1   7   9   9    20.24    21.53     1.10 o
      4150    1   8   9   9     9.73     7.18     0.80 o
      4151    1   9   9   9    40.84    52.02     2.79 o
      4152    1  10   9   9     0.15    -0.40     0.60 <
      4153    1  11   9   9     7.56    12.06     1.40 o
      4154    1  -1  10   9     0.12     0.30     0.60 <
      4155    1   0  10   9     1.34     0.70     0.40 <
      4156    1   1  10   9     6.59     3.78     0.50 o
      4157    1   2  10   9    15.94    15.35     0.80 o
      4158    1   3  10   9    12.90    10.76     0.70 o
      4159    1   4  10   9     2.38     2.99     0.50 o
      4160    1   5  10   9    16.17    15.35     0.80 o
      4161    1   6  10   9     0.01     1.60     0.60 <
      4162    1   7  10   9     2.31     3.29     0.60 o
      4163    1   8  10   9    10.83    10.36     0.90 o
      4164    1   9  10   9     1.84     2.30     0.60 o
      4165    1  10  10   9     1.15     2.30     0.60 o
      4166    1  11  10   9     0.08    -0.50     0.70 <
      4167    1   0  11   9     1.07     1.70     0.80 <
      4168    1   1  11   9     0.12     0.30     0.40 <
      4169    1   2  11   9    13.05    12.46     0.80 o
      4170    1   3  11   9     0.08     0.00     0.40 <
      4171    1   4  11   9     5.44     7.48     0.70 o
      4172    1   5  11   9     0.19     0.50     0.50 <
      4173    1   6  11   9     0.04     0.10     0.50 <
      4174    1   7  11   9     1.91     1.80     0.60 <
      4175    1   8  11   9     2.71     3.68     0.70 o
      4176    1   9  11   9     4.52     4.58     0.80 o
      4177    1  10  11   9     1.75     2.20     0.70 o
      4178    1   3  12   9     5.41     6.68     0.70 o
      4179    1   4  12   9     0.01     0.30     0.60 <
      4180    1   5  12   9     1.14     0.70     0.60 <
      4181    1   6  12   9     1.74     0.60     0.90 <
      4182    1   7  12   9     4.87     7.77     0.90 o
      4183    1   8  12   9     1.07     0.90     0.80 <
      4184    1  -3  -9  10     0.35     1.00     0.90 <
      4185    1  -2  -9  10     3.58     6.18     0.90 o
      4186    1  -1  -9  10     0.65     1.80     0.60 <
      4187    1   0  -9  10     1.89     1.90     0.60 o
      4188    1   1  -9  10     1.08     1.00     0.60 <
      4189    1   2  -9  10     3.12     2.89     1.00 <
      4190    1   3  -9  10     1.63     3.29     1.00 o
      4191    1  -4  -8  10     0.14     0.00     0.60 <
      4192    1  -3  -8  10     1.48     2.99     0.90 o
      4193    1  -2  -8  10     0.00    -0.20     0.50 <
      4194    1  -1  -8  10     0.02     0.70     0.50 <
      4195    1   0  -8  10     2.34     2.59     0.60 o
      4196    1   1  -8  10     3.69     3.48     0.70 o
      4197    1   2  -8  10    15.36    17.44     1.60 o
      4198    1   3  -8  10     0.21     0.90     0.80 <
      4199    1   4  -8  10     0.00    -0.50     0.50 <
      4200    1   5  -8  10     0.47     0.80     0.60 <
      4201    1  -5  -7  10    12.53     9.27     0.90 o
      4202    1  -4  -7  10     5.15     5.68     1.10 o
      4203    1  -3  -7  10     0.87     3.19     0.90 o
      4204    1  -2  -7  10     0.24     1.10     0.60 <
      4205    1  -1  -7  10     2.87     3.78     0.60 o
      4206    1   0  -7  10     7.65    10.56     0.90 o
      4207    1   1  -7  10     4.55     2.40     0.60 o
      4208    1   2  -7  10     0.60     0.00     0.50 <
      4209    1   3  -7  10     1.19     1.00     0.50 <
      4210    1   4  -7  10     7.70     8.77     0.80 o
      4211    1   5  -7  10     5.14     5.58     0.80 o
      4212    1   6  -7  10     1.18     1.20     0.60 <
      4213    1  -6  -6  10    34.75    47.24     1.90 o
      4214    1  -5  -6  10     1.04     0.80     0.60 <
      4215    1  -4  -6  10    16.17    16.15     1.10 o
      4216    1  -3  -6  10     5.77     5.98     0.80 o
      4217    1  -2  -6  10     7.69     9.37     0.80 o
      4218    1  -1  -6  10     8.62     8.67     0.90 o
      4219    1   0  -6  10     0.06     0.20     0.40 <
      4220    1   1  -6  10    79.62    72.55     3.19 o
      4221    1   2  -6  10    24.47    24.91     0.90 o
      4222    1   3  -6  10    15.78    12.95     0.90 o
      4223    1   4  -6  10     7.51    11.56     0.90 o
      4224    1   5  -6  10     0.45    -0.10     0.50 <
      4225    1   6  -6  10     5.22     6.58     0.80 o
      4226    1   7  -6  10     0.74     1.30     0.80 <
      4227    1  -7  -5  10     0.55     0.80     0.90 <
      4228    1  -6  -5  10    34.37    54.01     2.00 o
      4229    1  -5  -5  10     0.15     1.40     0.60 <
      4230    1  -4  -5  10    75.76    81.02     3.48 o
      4231    1  -3  -5  10    56.42    46.64     1.70 o
      4232    1  -2  -5  10    50.26    45.24     1.60 o
      4233    1  -1  -5  10   103.34    97.57     2.50 o
      4234    1   0  -5  10    29.22    29.70     1.30 o
      4235    1   1  -5  10    55.02    65.57     1.50 o
      4236    1   2  -5  10    10.09     8.27     0.60 o
      4237    1   3  -5  10   229.42   217.55     3.68 o
      4238    1   4  -5  10    30.57    30.69     2.69 o
      4239    1   5  -5  10     0.22     0.80     0.50 <
      4240    1   6  -5  10     0.00     0.40     0.50 <
      4241    1   7  -5  10     2.51     3.09     0.60 o
      4242    1   8  -5  10     0.47     0.00     0.60 <
      4243    1  -7  -4  10     3.51     4.78     0.80 o
      4244    1  -6  -4  10     8.91    10.36     0.90 o
      4245    1  -5  -4  10     3.79     4.68     0.70 o
      4246    1  -4  -4  10    86.17    78.24     2.30 o
      4247    1  -3  -4  10   122.65   125.07     3.09 o
      4248    1  -2  -4  10    35.27    38.36     1.50 o
      4249    1  -1  -4  10   149.69   155.06     3.48 o
      4250    1   0  -4  10    47.85    39.96     1.10 o
      4251    1   1  -4  10    22.86    21.83     0.80 o
      4252    1   2  -4  10   147.00   149.88     2.69 o
      4253    1   3  -4  10    36.02    24.41     1.80 o
      4254    1   4  -4  10     7.96     8.57     2.10 o
      4255    1   5  -4  10     3.79     3.39     0.60 o
      4256    1   6  -4  10    12.67    13.35     0.90 o
      4257    1   7  -4  10     5.63     6.68     0.80 o
      4258    1   8  -4  10     1.63     0.20     0.50 <
      4259    1   9  -4  10    16.07    20.73     1.80 o
      4260    1  -7  -3  10     0.13     0.40     0.60 <
      4261    1  -6  -3  10     8.98     8.17     0.90 o
      4262    1  -5  -3  10     1.24     1.70     0.60 <
      4263    1  -4  -3  10     9.67     8.97     0.90 o
      4264    1  -3  -3  10    97.78   103.85     2.69 o
      4265    1  -2  -3  10   123.05   115.00     2.79 o
      4266    1  -1  -3  10    23.54    26.21     0.90 o
      4267    1   0  -3  10    31.90    23.12     0.90 o
      4268    1   1  -3  10     0.71     1.50     0.50 <
      4269    1   2  -3  10    95.01    84.11     1.80 o
      4270    1   3  -3  10    63.22    54.81     1.30 o
      4271    1   4  -3  10     7.15     7.38     0.50 o
      4272    1   5  -3  10     9.86     8.47     0.70 o
      4273    1   6  -3  10    71.05    69.06     2.00 o
      4274    1   7  -3  10     2.97     6.88     0.70 o
      4275    1   8  -3  10     0.23     0.30     0.50 <
      4276    1   9  -3  10     5.90    10.17     1.00 o
      4277    1  -7  -2  10     0.04    -0.30     1.00 <
      4278    1  -5  -2  10     2.11     3.88     1.10 o
      4279    1  -4  -2  10    16.11    10.76     1.70 o
      4280    1  -3  -2  10    11.70     8.47     1.60 o
      4281    1  -2  -2  10    70.44    80.12     1.70 o
      4282    1  -1  -2  10   276.58   237.78     4.18 o
      4283    1   0  -2  10    22.02    14.15     1.00 o
      4284    1   1  -2  10    51.31    46.94     1.20 o
      4285    1   2  -2  10    58.76    60.79     1.40 o
      4286    1   3  -2  10   187.90   184.67     3.09 o
      4287    1   4  -2  10   453.68   421.35     9.37 o
      4288    1   5  -2  10    24.91    25.71     1.20 o
      4289    1   6  -2  10   209.74   186.66     3.98 o
      4290    1   7  -2  10    70.29    75.34     4.58 o
      4291    1   8  -2  10     2.23     4.28     0.60 o
      4292    1   9  -2  10     6.54     8.27     0.80 o
      4293    1  10  -2  10     6.58     6.28     0.80 o
      4294    1  -6  -1  10     4.32     4.08     0.70 o
      4295    1  -5  -1  10     0.09     0.40     0.50 <
      4296    1  -4  -1  10    22.96    22.82     1.30 o
      4297    1  -2  -1  10    10.28    10.86     0.60 o
      4298    1  -1  -1  10  1055.95  1087.06    15.45 o
      4299    1   0  -1  10    50.40    39.36     1.10 o
      4300    1   1  -1  10    13.62     8.97     0.60 o
      4301    1   2  -1  10     9.75     8.47     0.60 o
      4302    1   3  -1  10    81.53    81.62     1.70 o
      4303    1   4  -1  10    92.62    86.30     1.80 o
      4304    1   5  -1  10     0.03    -0.20     0.20 <
      4305    1   6  -1  10     1.04     1.70     0.50 o
      4306    1   7  -1  10    16.90    25.31     3.39 o
      4307    1   8  -1  10     7.26     3.78     0.60 o
      4308    1   9  -1  10     9.37     9.27     0.80 o
      4309    1  10  -1  10    23.90    24.91     1.50 o
      4310    1  11  -1  10     7.95     9.17     1.30 o
      4311    1  -5   0  10     7.24    12.16     1.20 o
      4312    1  -4   0  10    70.63    65.87     1.60 o
      4313    1  -3   0  10    23.65    27.31     0.90 o
      4314    1  -2   0  10     0.34     1.60     0.80 <
      4315    1  -1   0  10     0.83     3.68     0.60 o
      4316    1   1   0  10   161.98   178.19     2.99 o
      4317    1   2   0  10    33.71    39.26     1.00 o
      4318    1   3   0  10    16.96    13.85     0.60 o
      4319    1   4   0  10   371.69   370.03     5.68 o
      4320    1   5   0  10   151.50   139.82     2.50 o
      4321    1   6   0  10    47.30    41.46     3.68 o
      4322    1   7   0  10     8.93    11.96     0.90 o
      4323    1   8   0  10     5.97     4.88     0.60 o
      4324    1   9   0  10    16.82    14.65     0.90 o
      4325    1  10   0  10    12.17    11.06     0.90 o
      4326    1  11   0  10     0.02     0.10     0.50 <
      4327    1  -5   1  10     6.93     9.07     1.10 o
      4328    1  -4   1  10   167.50   183.37     3.98 o
      4329    1  -3   1  10    55.04    50.93     1.60 o
      4330    1  -2   1  10    39.41    43.25     1.20 o
      4331    1  -1   1  10   147.48   141.81     2.50 o
      4332    1   0   1  10     7.80     8.77     0.60 o
      4333    1   1   1  10   271.25   254.43     4.08 o
      4334    1   2   1  10   216.21   199.02     8.37 o
      4335    1   4   1  10   269.86   293.09     4.68 o
      4336    1   5   1  10    73.66    72.95     1.50 o
      4337    1   6   1  10    78.09    76.54     1.60 o
      4338    1   7   1  10   180.49   144.80     3.29 o
      4339    1   8   1  10    34.85    33.18     2.69 o
      4340    1   9   1  10     0.43    -0.30     0.40 <
      4341    1  10   1  10    21.60    26.41     1.30 o
      4342    1  11   1  10    67.81    85.40     2.50 o
      4343    1  -5   2  10     4.39     3.48     1.00 o
      4344    1  -4   2  10     8.06    12.56     1.10 o
      4345    1  -3   2  10    42.09    39.16     2.20 o
      4346    1  -2   2  10     0.66     0.40     0.80 <
      4347    1  -1   2  10    18.36    23.22     1.10 o
      4348    1   0   2  10    47.53    55.61     1.30 o
      4349    1   1   2  10    26.66    29.10     1.20 o
      4350    1   2   2  10   583.66   596.94     8.67 o
      4351    1   3   2  10   124.48   122.48     2.20 o
      4352    1   4   2  10   135.53   127.16     2.50 o
      4353    1   5   2  10    54.66    56.71     1.30 o
      4354    1   7   2  10   291.35   296.87     5.78 o
      4355    1   8   2  10    17.67    26.01     2.10 o
      4356    1   9   2  10     0.08     0.20     0.40 <
      4357    1  10   2  10     0.41     0.90     0.50 <
      4358    1  11   2  10     0.01     0.10     0.50 <
      4359    1  12   2  10     3.50     4.98     1.00 o
      4360    1  -6   3  10     0.25     0.80     0.90 <
      4361    1  -5   3  10     6.02     5.68     1.10 o
      4362    1  -4   3  10     3.34     4.08     0.60 o
      4363    1  -3   3  10     4.96     5.68     0.70 o
      4364    1  -2   3  10    56.27    50.03     1.60 o
      4365    1  -1   3  10    37.42    39.26     1.40 o
      4366    1   0   3  10   321.60   336.55     9.97 o
      4367    1   1   3  10   446.09   454.93     8.37 o
      4368    1   2   3  10   136.34   131.15     2.30 o
      4369    1   3   3  10    33.92    30.99     0.90 o
      4370    1   4   3  10     7.34     8.07     0.50 o
      4371    1   5   3  10   149.77   144.11     3.39 o
      4372    1   6   3  10     1.16     1.40     0.50 <
      4373    1   7   3  10    23.14    19.53     0.80 o
      4374    1   8   3  10   454.83   475.16     8.77 o
      4375    1  10   3  10   135.17   149.68     3.48 o
      4376    1  11   3  10     6.58     5.48     0.70 o
      4377    1  12   3  10    55.76    61.99     2.99 o
      4378    1  -5   4  10     0.17     2.10     0.90 <
      4379    1  -4   4  10     3.15     3.39     0.60 o
      4380    1  -3   4  10    22.65    21.93     1.50 o
      4381    1  -2   4  10    78.46    90.09     2.99 o
      4382    1  -1   4  10    18.68    20.73     1.00 o
      4383    1   0   4  10    22.04    25.41     1.10 o
      4384    1   1   4  10    71.76    58.59     1.70 o
      4385    1   2   4  10     3.20     3.19     0.50 o
      4386    1   3   4  10     6.95     4.38     0.50 o
      4387    1   4   4  10    43.18    43.65     2.10 o
      4388    1   5   4  10   318.96   339.13     5.18 o
      4389    1   6   4  10     6.03     7.58     0.50 o
      4390    1   7   4  10    11.15     7.58     0.50 o
      4391    1   8   4  10    57.94    51.12     1.60 o
      4392    1   9   4  10    42.12    36.38     1.40 o
      4393    1  10   4  10     0.01     0.30     0.40 <
      4394    1  11   4  10     2.14     3.39     0.60 o
      4395    1  -5   5  10     2.79     3.58     1.10 o
      4396    1  -4   5  10     2.18     1.10     0.90 <
      4397    1  -3   5  10     0.03     0.10     0.50 <
      4398    1  -2   5  10    40.96    42.36     2.20 o
      4399    1  -1   5  10     1.85     1.90     0.50 o
      4400    1   0   5  10    15.67    17.05     1.60 o
      4401    1   1   5  10    22.71    24.01     1.10 o
      4402    1   2   5  10     1.23     0.80     0.50 <
      4403    1   3   5  10    79.60    70.36     1.90 o
      4404    1   4   5  10     2.50     0.50     0.40 <
      4405    1   5   5  10     0.00    -0.20     0.40 <
      4406    1   6   5  10     0.02    -0.30     0.30 <
      4407    1   7   5  10    23.91    19.53     0.80 o
      4408    1   8   5  10    60.05    64.97     1.50 o
      4409    1   9   5  10    15.20    19.13     1.50 o
      4410    1  10   5  10    38.45    33.28     1.40 o
      4411    1  11   5  10     0.19    -0.20     0.70 <
      4412    1  12   5  10     0.57     0.70     0.80 <
      4413    1  -4   6  10    20.02    21.93     1.80 o
      4414    1  -3   6  10     0.29     2.00     0.60 o
      4415    1  -2   6  10    20.18    26.71     1.20 o
      4416    1  -1   6  10     5.64     7.58     0.80 o
      4417    1   0   6  10    15.39    17.14     1.00 o
      4418    1   1   6  10     0.15     0.40     0.40 <
      4419    1   2   6  10     6.12     5.08     0.60 o
      4420    1   3   6  10    72.04    73.54     2.00 o
      4421    1   4   6  10    71.70    63.48     1.80 o
      4422    1   5   6  10    94.90    86.40     2.20 o
      4423    1   6   6  10    52.95    57.41     1.70 o
      4424    1   7   6  10    10.96     5.98     0.60 o
      4425    1   8   6  10    19.24    15.65     0.90 o
      4426    1   9   6  10   236.44   237.78     5.28 o
      4427    1  10   6  10    38.76    38.96     2.10 o
      4428    1  11   6  10    16.86    20.23     1.60 o
      4429    1  12   6  10     0.00     0.00     0.70 <
      4430    1  -3   7  10     0.01     1.10     0.90 <
      4431    1  -2   7  10     6.80    12.75     0.90 o
      4432    1  -1   7  10    11.50    10.17     0.80 o
      4433    1   0   7  10     0.39     0.90     0.50 <
      4434    1   1   7  10    16.77    15.95     1.00 o
      4435    1   2   7  10    10.35     9.97     0.80 o
      4436    1   3   7  10   138.95   139.13     3.19 o
      4437    1   4   7  10    18.65    23.52     1.10 o
      4438    1   5   7  10   134.96   113.71     2.69 o
      4439    1   6   7  10     2.95     4.48     0.60 o
      4440    1   7   7  10     1.65     1.40     0.70 <
      4441    1   8   7  10    39.44    41.06     2.00 o
      4442    1  12   7  10     2.92     3.48     1.00 o
      4443    1  -2   8  10     0.68    -0.60     0.80 <
      4444    1  -1   8  10     0.79     0.90     0.50 <
      4445    1   0   8  10     5.18     5.98     0.60 o
      4446    1   1   8  10    26.93    27.51     1.00 o
      4447    1   2   8  10    25.95    28.70     1.30 o
      4448    1   3   8  10    63.84    61.39     1.50 o
      4449    1   4   8  10   126.49   131.25     2.50 o
      4450    1   5   8  10     0.52     1.20     0.40 <
      4451    1   6   8  10     1.03     2.40     0.60 o
      4452    1   7   8  10     5.53     7.08     0.90 o
      4453    1   8   8  10     8.52     9.67     1.20 o
      4454    1   9   8  10    17.32    26.81     1.80 o
      4455    1  -1   9  10    12.36    14.95     0.80 o
      4456    1   0   9  10     1.53     1.30     0.40 o
      4457    1   1   9  10    15.42    17.54     0.90 o
      4458    1   2   9  10     8.78     9.57     0.70 o
      4459    1   3   9  10     8.31     6.78     0.60 o
      4460    1   4   9  10    42.21    45.64     1.60 o
      4461    1   5   9  10     2.70     1.50     0.40 o
      4462    1   6   9  10    96.26    98.57     2.30 o
      4463    1   7   9  10    15.30    18.03     1.50 o
      4464    1   8   9  10    48.07    45.54     1.60 o
      4465    1   9   9  10     6.40    10.76     1.30 o
      4466    1   0  10  10     2.97     3.48     0.50 o
      4467    1   1  10  10     2.55     2.00     0.50 o
      4468    1   2  10  10     5.31     7.67     0.60 o
      4469    1   3  10  10     1.00     1.50     0.40 o
      4470    1   4  10  10    17.61    18.53     0.90 o
      4471    1   5  10  10     1.64     3.78     0.80 o
      4472    1   6  10  10    19.70    22.92     1.80 o
      4473    1   7  10  10    23.18    33.18     1.40 o
      4474    1   8  10  10     0.03     1.70     0.60 <
      4475    1   9  10  10    10.00    10.36     0.90 o
      4476    1  10  10  10     5.97     2.99     0.70 o
      4477    1   1  11  10     5.73     5.18     1.00 o
      4478    1   2  11  10     0.52     0.40     0.50 <
      4479    1   3  11  10     4.12     3.98     0.70 o
      4480    1   4  11  10     1.45     1.40     0.50 <
      4481    1   5  11  10     0.48     1.90     0.70 <
      4482    1   6  11  10     0.03     0.00     0.50 <
      4483    1   7  11  10     4.66     2.59     0.70 o
      4484    1   8  11  10     0.52     0.60     0.60 <
      4485    1   9  11  10     0.24     0.00     0.60 <
      4486    1   5  12  10     0.00     0.10     0.70 <
      4487    1   6  12  10     5.90     6.08     1.10 o
      4488    1   7  12  10     2.82     1.50     0.90 <
      4489    1  -2  -8  11     0.32     0.40     1.10 <
      4490    1  -1  -8  11     0.19     0.30     0.90 <
      4491    1   0  -8  11     0.11     0.10     0.60 <
      4492    1   1  -8  11     5.87     8.87     0.90 o
      4493    1   2  -8  11     0.69     4.58     1.10 o
      4494    1   3  -8  11     1.12     2.59     1.00 <
      4495    1  -4  -7  11     1.10     1.30     0.60 <
      4496    1  -3  -7  11     0.04    -0.30     0.50 <
      4497    1  -2  -7  11     5.47     5.08     0.80 o
      4498    1  -1  -7  11     2.03     2.79     0.60 o
      4499    1   0  -7  11     3.46     5.48     0.70 o
      4500    1   1  -7  11    10.99    10.26     1.60 o
      4501    1   2  -7  11     2.38     2.20     0.60 o
      4502    1   3  -7  11     5.11     5.08     1.10 o
      4503    1   4  -7  11     1.02     0.50     0.60 <
      4504    1   5  -7  11     0.18    -0.40     0.60 <
      4505    1  -5  -6  11     1.82     1.30     0.70 <
      4506    1  -4  -6  11     5.67     5.78     0.80 o
      4507    1  -3  -6  11     0.03     0.10     0.70 <
      4508    1  -2  -6  11    28.69    30.20     1.40 o
      4509    1  -1  -6  11     0.40     0.10     0.50 <
      4510    1   0  -6  11     1.15     0.80     0.50 <
      4511    1   1  -6  11    10.77    10.07     0.80 o
      4512    1   2  -6  11     0.48     0.60     0.40 <
      4513    1   3  -6  11     7.57    10.76     0.90 o
      4514    1   4  -6  11     0.11     0.20     0.50 <
      4515    1   5  -6  11     0.17     0.30     0.50 <
      4516    1   6  -6  11     0.00     0.80     0.60 <
      4517    1  -5  -5  11     1.02     1.20     1.40 <
      4518    1  -4  -5  11     0.07    -0.70     0.90 <
      4519    1  -3  -5  11     3.03     2.59     0.70 o
      4520    1  -2  -5  11     0.64     1.10     0.70 <
      4521    1  -1  -5  11     1.84     0.70     0.50 <
      4522    1   0  -5  11    12.26    13.65     0.90 o
      4523    1   1  -5  11     1.48     2.69     0.40 o
      4524    1   2  -5  11    31.09    36.68     1.10 o
      4525    1   3  -5  11     4.41     2.79     0.40 o
      4526    1   4  -5  11     2.56     4.18     0.60 o
      4527    1   5  -5  11    20.74    26.31     1.30 o
      4528    1   6  -5  11     8.79     9.07     0.90 o
      4529    1   7  -5  11     0.47     0.60     0.60 <
      4530    1  -6  -4  11    15.40    16.75     1.20 o
      4531    1  -5  -4  11     2.21     3.39     0.70 o
      4532    1  -4  -4  11    11.48    13.15     2.30 o
      4533    1  -3  -4  11     2.44     3.98     0.70 o
      4534    1  -2  -4  11     3.15     2.59     0.60 o
      4535    1  -1  -4  11    54.27    56.81     1.80 o
      4536    1   0  -4  11    66.78    67.67     1.60 o
      4537    1   1  -4  11    33.04    28.20     1.10 o
      4538    1   2  -4  11     0.56     0.30     0.40 <
      4539    1   3  -4  11     4.20     4.18     0.50 o
      4540    1   4  -4  11     1.66     4.28     0.80 o
      4541    1   5  -4  11     1.55     1.50     0.50 <
      4542    1   6  -4  11    13.45    12.75     0.90 o
      4543    1   7  -4  11    12.49    16.05     1.00 o
      4544    1   8  -4  11     2.95     5.28     0.80 o
      4545    1  -6  -3  11     9.72     9.77     1.00 o
      4546    1  -5  -3  11     0.11    -0.20     0.50 <
      4547    1  -4  -3  11     3.72     5.18     0.90 o
      4548    1  -3  -3  11    40.02    54.41     2.59 o
      4549    1  -2  -3  11    11.82    14.25     1.00 o
      4550    1  -1  -3  11    98.68   106.43     2.69 o
      4551    1   0  -3  11    17.97    16.05     0.80 o
      4552    1   1  -3  11   223.37   210.08     3.58 o
      4553    1   2  -3  11    25.56    19.63     1.60 o
      4554    1   3  -3  11    57.37    54.71     2.30 o
      4555    1   4  -3  11    11.79    13.15     0.70 o
      4556    1   5  -3  11     6.50     6.48     0.70 o
      4557    1   6  -3  11    37.48    36.88     1.40 o
      4558    1   7  -3  11     1.48     3.48     0.60 o
      4559    1   8  -3  11    13.28    12.46     1.00 o
      4560    1   9  -3  11     0.08     0.10     0.50 <
      4561    1  -5  -2  11     5.49     8.17     0.80 o
      4562    1  -4  -2  11    13.41    15.55     1.00 o
      4563    1  -3  -2  11    16.12    17.44     2.10 o
      4564    1  -2  -2  11    24.23    18.93     1.00 o
      4565    1  -1  -2  11    22.02    16.75     0.80 o
      4566    1   0  -2  11     0.81     0.70     0.40 <
      4567    1   1  -2  11   158.90   152.78     2.79 o
      4568    1   2  -2  11   125.15   137.63     3.09 o
      4569    1   3  -2  11    54.31    45.54     1.20 o
      4570    1   4  -2  11     0.88     4.78     0.50 o
      4571    1   5  -2  11    11.42    14.95     1.50 o
      4572    1   6  -2  11    21.27    17.93     1.00 o
      4573    1   7  -2  11     9.36    12.75     1.30 o
      4574    1   8  -2  11    25.56    30.10     1.60 o
      4575    1   9  -2  11     2.48     1.70     0.60 <
      4576    1  -6  -1  11     0.85     0.40     0.60 <
      4577    1  -5  -1  11     5.13     7.08     1.20 o
      4578    1  -4  -1  11     9.24    12.26     1.40 o
      4579    1  -2  -1  11    38.81    34.68     1.10 o
      4580    1  -1  -1  11     2.06     3.48     0.80 o
      4581    1   0  -1  11     4.20     2.99     0.40 o
      4582    1   1  -1  11     1.29     0.20     0.30 <
      4583    1   2  -1  11   147.78   136.23     2.50 o
      4584    1   3  -1  11    30.16    31.39     1.00 o
      4585    1   4  -1  11     2.55     1.80     0.40 o
      4586    1   5  -1  11    25.17    34.28     1.00 o
      4587    1   6  -1  11     2.92     1.90     0.50 o
      4588    1   7  -1  11     0.05     0.20     0.40 <
      4589    1   8  -1  11     0.03     0.40     0.40 <
      4590    1   9  -1  11    36.06    41.06     1.60 o
      4591    1  10  -1  11     6.70     4.08     0.70 o
      4592    1  -5   0  11     1.05     2.20     0.80 <
      4593    1  -4   0  11     0.71     1.30     0.70 <
      4594    1  -3   0  11     1.52     1.20     0.40 <
      4595    1  -2   0  11    25.89    20.53     0.90 o
      4596    1  -1   0  11     3.07     7.18     1.10 o
      4597    1   1   0  11    14.45    10.17     0.60 o
      4598    1   2   0  11    33.32    23.52     0.80 o
      4599    1   3   0  11   240.15   234.90     3.78 o
      4600    1   4   0  11    55.53    59.29     1.40 o
      4601    1   5   0  11    35.86    31.89     1.00 o
      4602    1   6   0  11    11.69     9.17     0.80 o
      4603    1   7   0  11     1.85     1.10     0.50 <
      4604    1   8   0  11     0.00     0.50     0.40 <
      4605    1   9   0  11    56.94    50.23     1.80 o
      4606    1  10   0  11     8.42     7.77     0.80 o
      4607    1  11   0  11     0.22    -0.60     0.60 <
      4608    1  -5   1  11     0.41     0.30     0.60 <
      4609    1  -4   1  11     0.26     0.50     0.80 <
      4610    1  -3   1  11    21.75    23.42     2.50 o
      4611    1  -2   1  11    19.22    23.91     1.10 o
      4612    1  -1   1  11    25.51    25.61     0.90 o
      4613    1   0   1  11   433.52   455.03     6.88 o
      4614    1   1   1  11    26.46    19.13     0.80 o
      4615    1   2   1  11   115.18   108.83     3.98 o
      4616    1   4   1  11   128.05   115.30     2.30 o
      4617    1   5   1  11    12.08    12.36     0.60 o
      4618    1   6   1  11    80.27    79.82     2.10 o
      4619    1   7   1  11    13.59    11.66     0.80 o
      4620    1   8   1  11    66.72    64.48     1.90 o
      4621    1   9   1  11    16.06    18.33     1.00 o
      4622    1  10   1  11     0.68     2.00     0.60 o
      4623    1  11   1  11    11.22    11.26     0.90 o
      4624    1  -4   2  11     1.39     1.60     0.60 <
      4625    1  -3   2  11     1.82     3.39     0.60 o
      4626    1  -2   2  11    24.83    27.31     1.20 o
      4627    1  -1   2  11    73.87    69.46     2.00 o
      4628    1   0   2  11  1339.88  1442.73    24.91 o
      4629    1   1   2  11   281.86   264.19     4.18 o
      4630    1   2   2  11   208.22   206.89     3.78 o
      4631    1   3   2  11    20.93    20.63     0.80 o
      4632    1   4   2  11   135.89   123.08     2.40 o
      4633    1   5   2  11    19.45    20.53     0.80 o
      4634    1   7   2  11   163.55   160.74     3.48 o
      4635    1   8   2  11     3.55     3.78     0.60 o
      4636    1   9   2  11    61.19    59.89     1.90 o
      4637    1  10   2  11     1.67     1.10     0.80 <
      4638    1  11   2  11     5.40     7.08     1.20 o
      4639    1  -5   3  11     4.36     5.98     1.20 o
      4640    1  -4   3  11    30.26    36.08     1.50 o
      4641    1  -3   3  11    23.68    25.61     1.20 o
      4642    1  -2   3  11   227.69   235.58     4.88 o
      4643    1  -1   3  11    48.86    50.73     1.70 o
      4644    1   0   3  11   635.42   658.53    11.86 o
      4645    1   1   3  11    50.34    45.04     1.60 o
      4646    1   2   3  11   416.93   428.42     7.97 o
      4647    1   3   3  11    67.96    75.84     1.60 o
      4648    1   4   3  11    11.02     9.87     0.80 o
      4649    1   5   3  11     3.01     2.89     0.40 o
      4650    1   6   3  11    53.04    50.93     1.30 o
      4651    1   7   3  11   107.58   107.93     2.99 o
      4652    1   8   3  11   100.86   117.90     2.89 o
      4653    1  10   3  11     1.35     3.58     0.60 o
      4654    1  11   3  11    32.70    34.98     1.50 o
      4655    1  12   3  11     2.51     5.58     1.00 o
      4656    1  -5   4  11     2.52     2.89     1.10 <
      4657    1  -4   4  11    53.09    64.97     2.99 o
      4658    1  -3   4  11     1.74     1.40     0.60 <
      4659    1  -2   4  11    91.79   101.35     2.69 o
      4660    1  -1   4  11    67.83    76.44     2.20 o
      4661    1   0   4  11   293.36   289.70     5.78 o
      4662    1   1   4  11   153.51   155.16     3.48 o
      4663    1   2   4  11     0.58     0.40     0.40 <
      4664    1   3   4  11   122.36   119.78     2.79 o
      4665    1   4   4  11    10.08    11.36     0.80 o
      4666    1   5   4  11    98.08   110.02     2.10 o
      4667    1   6   4  11    83.55    95.47     1.90 o
      4668    1   7   4  11    10.76    14.85     0.70 o
      4669    1   8   4  11   358.02   372.91    10.17 o
      4670    1   9   4  11     0.36     1.40     0.50 <
      4671    1  10   4  11    49.86    53.31     1.80 o
      4672    1  11   4  11    14.08    18.63     1.10 o
      4673    1  -4   5  11    60.30    64.97     3.09 o
      4674    1  -3   5  11     4.95     6.58     0.80 o
      4675    1  -2   5  11     0.05     0.10     0.50 <
      4676    1  -1   5  11     1.59     1.30     0.70 <
      4677    1   0   5  11    14.41    14.55     0.90 o
      4678    1   1   5  11    90.07    93.97     2.59 o
      4679    1   2   5  11     5.97     7.18     0.70 o
      4680    1   3   5  11    34.99    36.08     1.40 o
      4681    1   4   5  11     5.39     7.28     0.70 o
      4682    1   5   5  11    22.29    26.11     1.10 o
      4683    1   6   5  11    62.07    73.25     2.00 o
      4684    1   7   5  11     0.01     0.60     0.50 <
      4685    1   8   5  11   575.71   628.24    12.16 o
      4686    1   9   5  11     5.59     4.98     0.70 o
      4687    1  10   5  11    32.06    39.56     1.50 o
      4688    1  11   5  11     7.50    12.26     1.40 o
      4689    1  12   5  11     0.00     0.80     0.90 <
      4690    1  -3   6  11     0.00    -0.20     0.90 <
      4691    1  -2   6  11     9.37     8.47     0.90 o
      4692    1  -1   6  11     0.00    -0.10     0.50 <
      4693    1   0   6  11    27.83    21.13     1.10 o
      4694    1   1   6  11     5.32     6.98     0.70 o
      4695    1   2   6  11    89.18    84.51     2.30 o
      4696    1   3   6  11    79.79    92.48     2.40 o
      4697    1   4   6  11    24.51    20.93     1.00 o
      4698    1   5   6  11     7.90    10.26     1.50 o
      4699    1   6   6  11    21.82    13.85     0.90 o
      4700    1   7   6  11     6.63     5.78     0.70 o
      4701    1   8   6  11    63.94    63.88     1.90 o
      4702    1  10   6  11   115.60   116.20     4.18 o
      4703    1  11   6  11     1.33     1.60     0.90 <
      4704    1  12   6  11     1.37     1.40     0.80 <
      4705    1  -2   7  11     6.13     5.28     0.80 o
      4706    1  -1   7  11     0.01     1.10     0.50 <
      4707    1   0   7  11     1.87     1.90     0.60 o
      4708    1   1   7  11     0.02    -0.10     0.50 <
      4709    1   2   7  11     0.04     0.30     0.50 <
      4710    1   3   7  11    15.69    13.95     0.90 o
      4711    1   4   7  11    20.49    19.03     1.00 o
      4712    1   5   7  11     4.23     4.78     0.90 o
      4713    1   6   7  11     0.69     0.80     0.40 <
      4714    1   7   7  11     0.29     1.30     0.50 <
      4715    1   8   7  11    59.92    62.29     3.78 o
      4716    1   9   7  11    52.98    49.73     2.40 o
      4717    1  -1   8  11    21.55    22.92     1.30 o
      4718    1   0   8  11     0.03     1.10     0.60 <
      4719    1   1   8  11    18.19    18.03     1.10 o
      4720    1   2   8  11     0.00     0.70     0.50 <
      4721    1   3   8  11    41.61    38.56     1.50 o
      4722    1   4   8  11    13.23    10.86     0.90 o
      4723    1   5   8  11    10.62     8.17     0.80 o
      4724    1   6   8  11     8.22     8.17     0.80 o
      4725    1   7   8  11     1.54     2.30     0.60 o
      4726    1   8   8  11     7.92     7.28     0.70 o
      4727    1   9   8  11     2.39     1.70     0.80 <
      4728    1   0   9  11     0.62     0.10     0.50 <
      4729    1   1   9  11    10.71    12.06     0.90 o
      4730    1   2   9  11    12.75    12.26     0.90 o
      4731    1   3   9  11     0.15     0.50     0.50 <
      4732    1   4   9  11     0.72     1.20     0.50 <
      4733    1   5   9  11     3.52     2.50     0.60 o
      4734    1   6   9  11    11.70    14.05     1.30 o
      4735    1   7   9  11     9.13    12.06     1.30 o
      4736    1   8   9  11     8.51    13.55     1.40 o
      4737    1   9   9  11    41.13    47.34     2.50 o
      4738    1   1  10  11     3.22     3.68     1.00 o
      4739    1   2  10  11     7.64     8.77     0.90 o
      4740    1   3  10  11     0.05     0.00     0.50 <
      4741    1   4  10  11     2.22     4.28     0.70 o
      4742    1   5  10  11     5.82     7.18     0.80 o
      4743    1   6  10  11     1.07     2.99     0.70 o
      4744    1   7  10  11     7.53    11.86     1.40 o
      4745    1   8  10  11     6.50     9.57     1.30 o
      4746    1   9  10  11     2.23     3.48     1.00 o
      4747    1  10  10  11    12.18    10.17     1.40 o
      4748    1   3  11  11     0.62    -0.20     0.80 <
      4749    1   4  11  11     6.24     7.28     1.20 o
      4750    1   5  11  11     0.05    -0.20     0.70 <
      4751    1   6  11  11    16.95    21.33     1.80 o
      4752    1   7  11  11    26.78    23.32     1.90 o
      4753    1   0  -8  12     3.02     6.08     1.20 o
      4754    1   1  -8  12     7.19     7.67     1.20 o
      4755    1  -2  -7  12     0.03     0.90     0.60 <
      4756    1  -1  -7  12    25.55    27.11     1.40 o
      4757    1   0  -7  12     0.13     0.40     0.60 <
      4758    1   1  -7  12     5.47     6.68     0.80 o
      4759    1   2  -7  12     0.18     0.40     0.60 <
      4760    1   3  -7  12     6.82     7.18     1.30 o
      4761    1   4  -7  12     1.10     2.00     0.90 <
      4762    1  -3  -6  12     8.62    11.46     1.00 o
      4763    1  -2  -6  12     0.52     0.90     0.50 <
      4764    1  -1  -6  12    11.27    12.95     1.00 o
      4765    1   0  -6  12     1.06     1.00     0.50 <
      4766    1   1  -6  12     3.35     6.88     0.80 o
      4767    1   2  -6  12     0.04     0.30     0.50 <
      4768    1   3  -6  12     1.55     3.68     0.60 o
      4769    1   4  -6  12     4.16     5.18     0.80 o
      4770    1   5  -6  12     3.00     4.18     1.20 o
      4771    1  -4  -5  12    11.99    17.05     1.10 o
      4772    1  -3  -5  12     0.03     0.00     0.50 <
      4773    1  -2  -5  12     5.01     3.29     0.70 o
      4774    1  -1  -5  12    12.49    15.45     1.00 o
      4775    1   0  -5  12     0.85     0.80     0.50 <
      4776    1   1  -5  12     0.82     1.20     0.50 <
      4777    1   2  -5  12     0.07     0.30     0.30 <
      4778    1   3  -5  12     0.01     0.00     0.40 <
      4779    1   4  -5  12     2.40     4.08     0.80 o
      4780    1   5  -5  12     0.65     3.09     0.70 o
      4781    1   6  -5  12     1.70     0.20     0.50 <
      4782    1  -5  -4  12     3.54     4.68     0.80 o
      4783    1  -4  -4  12     4.85     5.78     0.80 o
      4784    1  -3  -4  12     0.47     0.10     0.50 <
      4785    1  -2  -4  12     1.00     1.70     0.60 <
      4786    1  -1  -4  12     0.13     0.60     0.50 <
      4787    1   0  -4  12     0.06     0.80     0.50 <
      4788    1   1  -4  12     5.29     6.18     0.60 o
      4789    1   2  -4  12     5.19     2.59     0.40 o
      4790    1   3  -4  12     1.28     1.70     0.40 o
      4791    1   4  -4  12     5.08     4.38     0.60 o
      4792    1   5  -4  12     5.41     5.68     0.70 o
      4793    1   6  -4  12     6.37     7.48     0.80 o
      4794    1   7  -4  12     9.22    10.46     1.10 o
      4795    1  -5  -3  12    34.15    45.24     1.80 o
      4796    1  -4  -3  12     0.00     0.20     0.50 <
      4797    1  -3  -3  12    27.90    28.40     1.40 o
      4798    1  -2  -3  12     0.05     0.10     0.50 <
      4799    1  -1  -3  12    20.26    21.33     1.60 o
      4800    1   0  -3  12     0.01     0.20     0.40 <
      4801    1   1  -3  12    19.27    21.03     1.10 o
      4802    1   2  -3  12    63.95    51.32     1.40 o
      4803    1   3  -3  12     3.06     0.90     0.40 <
      4804    1   4  -3  12    46.27    37.77     1.20 o
      4805    1   5  -3  12     6.91    11.56     0.90 o
      4806    1   6  -3  12     2.19     0.50     0.60 <
      4807    1   7  -3  12     8.10    12.56     2.79 o
      4808    1   8  -3  12     2.54     1.80     0.60 <
      4809    1  -5  -2  12    33.13    48.33     2.50 o
      4810    1  -4  -2  12     0.07    -0.20     0.50 <
      4811    1  -3  -2  12   160.93   172.51     3.98 o
      4812    1  -2  -2  12    14.68    14.35     1.30 o
      4813    1  -1  -2  12   113.89   112.21     2.30 o
      4814    1   0  -2  12    67.80    69.16     1.60 o
      4815    1   1  -2  12    21.54    19.03     0.80 o
      4816    1   2  -2  12   139.57   142.01     2.69 o
      4817    1   3  -2  12     0.68     1.10     0.40 <
      4818    1   4  -2  12   268.09   253.53     4.48 o
      4819    1   5  -2  12    13.04    14.65     0.90 o
      4820    1   6  -2  12     1.51     1.50     0.80 <
      4821    1   7  -2  12     0.84     0.10     0.40 <
      4822    1   8  -2  12     0.00     0.40     0.50 <
      4823    1   9  -2  12     0.29     0.50     0.90 <
      4824    1  -5  -1  12    23.08    27.51     1.90 o
      4825    1  -4  -1  12     0.79     0.90     0.60 <
      4826    1  -2  -1  12    34.79    33.78     2.00 o
      4827    1  -1  -1  12    57.68    57.81     1.50 o
      4828    1   0  -1  12    67.90    71.95     2.30 o
      4829    1   1  -1  12     4.76     5.78     0.50 o
      4830    1   2  -1  12    63.43    63.78     1.50 o
      4831    1   3  -1  12   116.49   119.78     2.30 o
      4832    1   4  -1  12    23.23    16.75     0.80 o
      4833    1   5  -1  12    17.47    16.95     0.80 o
      4834    1   6  -1  12     0.13     0.10     0.40 <
      4835    1   7  -1  12    15.15    19.83     1.10 o
      4836    1   8  -1  12     2.03     1.00     0.50 <
      4837    1   9  -1  12    18.17    24.31     1.30 o
      4838    1  -5   0  12    20.43    25.71     1.80 o
      4839    1  -4   0  12     1.45     5.98     1.10 o
      4840    1  -3   0  12    49.83    52.82     2.59 o
      4841    1  -2   0  12    23.19    25.51     1.20 o
      4842    1  -1   0  12     1.45     1.90     0.40 o
      4843    1   1   0  12     8.05     8.07     0.60 o
      4844    1   2   0  12    16.79    16.85     0.80 o
      4845    1   3   0  12    10.00     7.97     0.60 o
      4846    1   4   0  12     5.08     6.18     0.70 o
      4847    1   5   0  12    12.19    13.45     1.10 o
      4848    1   6   0  12    13.40    11.86     0.90 o
      4849    1   7   0  12    62.92    66.77     2.00 o
      4850    1   8   0  12     2.97     4.18     0.70 o
      4851    1   9   0  12     3.51     4.48     1.00 o
      4852    1  10   0  12     7.22    11.36     1.00 o
      4853    1  -5   1  12     6.21     6.68     1.10 o
      4854    1  -4   1  12     0.12     0.40     0.70 <
      4855    1  -3   1  12     6.87     9.87     1.80 o
      4856    1  -2   1  12     5.76     5.18     0.70 o
      4857    1  -1   1  12    27.55    28.50     1.80 o
      4858    1   0   1  12    48.61    41.06     2.00 o
      4859    1   1   1  12     3.15     1.70     0.80 <
      4860    1   2   1  12     0.95     0.70     0.30 <
      4861    1   4   1  12   173.60   184.27     6.78 o
      4862    1   5   1  12   451.59   425.34     6.58 o
      4863    1   6   1  12     1.69     1.10     0.40 <
      4864    1   7   1  12    64.76    57.81     1.80 o
      4865    1   8   1  12    26.27    25.81     2.20 o
      4866    1   9   1  12    15.40    15.35     1.00 o
      4867    1  10   1  12    35.84    42.36     1.70 o
      4868    1  -4   2  12     0.37     0.60     0.60 <
      4869    1  -3   2  12     3.93     5.48     0.80 o
      4870    1  -2   2  12     3.84     4.48     0.90 o
      4871    1  -1   2  12     6.38     6.88     0.80 o
      4872    1   0   2  12    29.18    22.03     1.10 o
      4873    1   1   2  12     8.89     8.77     0.80 o
      4874    1   2   2  12    13.33    14.05     0.70 o
      4875    1   3   2  12    30.23    26.81     0.90 o
      4876    1   4   2  12     2.31     2.00     0.40 o
      4877    1   5   2  12    85.87    75.54     2.69 o
      4878    1   7   2  12     6.92     5.68     0.60 o
      4879    1   8   2  12     4.65     5.68     0.70 o
      4880    1   9   2  12     1.11     1.20     0.50 <
      4881    1  10   2  12    14.95    14.75     1.00 o
      4882    1  11   2  12     1.26    -0.20     0.80 <
      4883    1  -4   3  12     6.40     9.67     0.90 o
      4884    1  -3   3  12     6.13     3.98     0.70 o
      4885    1  -2   3  12    95.78   110.92     2.89 o
      4886    1  -1   3  12    10.23     9.17     0.80 o
      4887    1   0   3  12    65.59    63.09     1.90 o
      4888    1   1   3  12    18.63    23.82     1.20 o
      4889    1   2   3  12     6.99     7.18     0.70 o
      4890    1   3   3  12    23.26    26.11     1.10 o
      4891    1   4   3  12     4.66     5.88     0.60 o
      4892    1   5   3  12    76.66    74.14     1.60 o
      4893    1   6   3  12     7.60     7.08     0.50 o
      4894    1   7   3  12    16.64    15.05     0.70 o
      4895    1   8   3  12    10.90    11.06     1.50 o
      4896    1  10   3  12    20.96    21.43     1.20 o
      4897    1  11   3  12     0.30    -0.50     0.50 <
      4898    1  -4   4  12    31.25    43.06     2.59 o
      4899    1  -3   4  12    25.35    26.01     1.30 o
      4900    1  -2   4  12   153.10   167.32     3.88 o
      4901    1  -1   4  12     0.41    -0.50     0.50 <
      4902    1   0   4  12    33.34    34.88     1.40 o
      4903    1   1   4  12    93.24    80.62     2.30 o
      4904    1   2   4  12     1.34     1.50     0.50 <
      4905    1   3   4  12    17.29    19.73     1.00 o
      4906    1   4   4  12     1.86     1.80     0.50 o
      4907    1   5   4  12     4.79     5.68     0.60 o
      4908    1   6   4  12     9.57     9.57     0.90 o
      4909    1   7   4  12    49.02    55.21     2.59 o
      4910    1   8   4  12     0.70     0.20     0.60 <
      4911    1   9   4  12     0.63     0.90     0.50 <
      4912    1  10   4  12    25.61    34.48     1.50 o
      4913    1  11   4  12     2.99     4.68     1.20 o
      4914    1  -3   5  12     2.24     1.00     0.60 <
      4915    1  -2   5  12    31.87    32.89     2.89 o
      4916    1  -1   5  12    15.77    11.66     0.90 o
      4917    1   0   5  12    16.11    19.43     1.10 o
      4918    1   1   5  12    92.16    98.07     2.59 o
      4919    1   2   5  12    31.61    31.99     1.40 o
      4920    1   3   5  12   156.10   154.76     3.48 o
      4921    1   4   5  12     5.16     6.58     0.70 o
      4922    1   5   5  12    32.47    33.58     1.30 o
      4923    1   6   5  12    31.28    37.67     1.40 o
      4924    1   7   5  12    24.23    22.73     1.10 o
      4925    1   8   5  12     7.49     3.39     0.90 o
      4926    1   9   5  12     0.01     0.40     0.50 <
      4927    1  10   5  12     0.21     1.70     0.60 <
      4928    1  11   5  12     3.88     5.68     0.80 o
      4929    1  -2   6  12     2.08     2.79     0.70 o
      4930    1  -1   6  12     3.59     3.58     0.70 o
      4931    1   0   6  12    18.05    18.23     1.30 o
      4932    1   1   6  12     3.93     5.18     0.70 o
      4933    1   2   6  12    79.45    81.12     2.30 o
      4934    1   3   6  12     0.50     0.70     0.60 <
      4935    1   4   6  12    12.39    12.16     0.90 o
      4936    1   5   6  12    10.52    15.05     1.00 o
      4937    1   6   6  12   171.03   167.12     5.58 o
      4938    1   7   6  12    12.94    12.36     0.90 o
      4939    1   8   6  12    26.30    24.41     1.80 o
      4940    1   9   6  12     5.86     4.88     1.00 o
      4941    1  10   6  12     1.90     5.18     1.00 o
      4942    1  -2   7  12     1.66     0.20     0.70 <
      4943    1  -1   7  12     8.20     9.57     0.90 o
      4944    1   0   7  12     0.21     0.40     0.70 <
      4945    1   1   7  12     2.36    -0.20     0.70 <
      4946    1   2   7  12     0.03     0.60     0.50 <
      4947    1   3   7  12     9.40    15.75     1.00 o
      4948    1   4   7  12    13.01    12.16     1.30 o
      4949    1   5   7  12     0.06     1.20     0.50 <
      4950    1   6   7  12    55.39    54.11     2.30 o
      4951    1   7   7  12     3.73     4.48     1.00 o
      4952    1   8   7  12    10.21    13.85     0.90 o
      4953    1   9   7  12    10.63     8.77     1.20 o
      4954    1  -1   8  12     1.09     2.00     0.90 <
      4955    1   0   8  12     0.04    -0.10     0.50 <
      4956    1   1   8  12    19.53    16.35     2.10 o
      4957    1   2   8  12     0.37     1.50     0.60 <
      4958    1   3   8  12     0.17     0.70     0.50 <
      4959    1   4   8  12     3.76     3.88     0.70 o
      4960    1   5   8  12     0.18     0.60     0.50 <
      4961    1   6   8  12     2.10     3.98     0.70 o
      4962    1   7   8  12     0.12     0.10     0.40 <
      4963    1   8   8  12     0.00    -0.40     0.40 <
      4964    1   9   8  12    33.36    34.78     2.10 o
      4965    1   1   9  12    13.00    11.96     1.00 o
      4966    1   2   9  12     0.83     0.30     0.80 <
      4967    1   3   9  12    16.13    17.83     1.10 o
      4968    1   4   9  12    22.74    25.11     2.50 o
      4969    1   5   9  12     6.71     6.48     0.80 o
      4970    1   6   9  12     8.27     8.87     0.90 o
      4971    1   7   9  12     0.43     0.90     0.50 <
      4972    1   8   9  12     0.29     1.70     0.80 <
      4973    1   9   9  12     0.10     0.20     0.80 <
      4974    1   3  10  12     0.40     0.00     0.70 <
      4975    1   4  10  12     3.17     3.48     0.70 o
      4976    1   5  10  12     0.42     2.00     0.60 o
      4977    1   6  10  12    22.89    23.82     1.30 o
      4978    1   7  10  12     0.92     0.90     0.90 <
      4979    1   8  10  12     1.30     2.79     0.90 o
      4980    1   9  10  12    20.42    23.32     1.90 o
      4981    1  -1  -6  13     3.07     1.80     0.70 <
      4982    1   0  -6  13     2.20     1.40     1.10 <
      4983    1   1  -6  13     3.36     4.78     0.90 o
      4984    1   2  -6  13     4.42     5.88     0.80 o
      4985    1   3  -6  13     0.72     2.89     1.00 <
      4986    1   4  -6  13     0.97     4.38     1.10 o
      4987    1  -2  -5  13     2.88     2.00     0.60 o
      4988    1  -1  -5  13     7.93    10.76     1.00 o
      4989    1   0  -5  13     0.00     0.90     0.70 <
      4990    1   1  -5  13    11.72    16.85     1.10 o
      4991    1   2  -5  13     4.73     4.58     0.70 o
      4992    1   3  -5  13     3.66     2.79     0.50 o
      4993    1   4  -5  13     0.01     0.60     0.60 <
      4994    1   5  -5  13     4.72     3.78     0.70 o
      4995    1  -3  -4  13     4.14     6.18     0.80 o
      4996    1  -2  -4  13     0.75     2.00     0.60 o
      4997    1  -1  -4  13     1.60     2.89     0.60 o
      4998    1   0  -4  13     0.29     0.30     0.50 <
      4999    1   1  -4  13     1.47     1.20     0.50 <
      5000    1   2  -4  13     4.80     3.39     0.50 o
      5001    1   3  -4  13     1.25     2.20     0.40 o
      5002    1   4  -4  13     1.11     1.90     0.60 o
      5003    1   5  -4  13     0.10     0.30     0.50 <
      5004    1   6  -4  13    15.60    22.23     1.30 o
      5005    1  -4  -3  13     5.69     8.57     1.40 o
      5006    1  -3  -3  13     0.42     0.50     0.80 <
      5007    1  -2  -3  13     0.60     2.59     0.90 <
      5008    1  -1  -3  13     8.15     8.77     0.90 o
      5009    1   0  -3  13     3.16     2.50     0.60 o
      5010    1   1  -3  13     2.76     4.28     0.70 o
      5011    1   2  -3  13     0.10     0.40     0.40 <
      5012    1   3  -3  13     0.00     0.20     0.40 <
      5013    1   4  -3  13     8.14    11.86     0.70 o
      5014    1   5  -3  13     0.01     0.00     0.40 <
      5015    1   6  -3  13     8.96    12.36     2.50 o
      5016    1   7  -3  13     3.37     4.08     0.70 o
      5017    1  -4  -2  13     0.05     0.50     0.60 <
      5018    1  -3  -2  13     1.21     3.48     0.70 o
      5019    1  -2  -2  13     0.24     0.50     0.50 <
      5020    1  -1  -2  13    42.05    46.74     1.80 o
      5021    1   0  -2  13    19.79    14.45     0.80 o
      5022    1   1  -2  13     0.82     0.30     0.40 <
      5023    1   2  -2  13     1.19     1.20     0.40 <
      5024    1   3  -2  13     1.95     5.18     0.50 o
      5025    1   4  -2  13     0.09     0.80     0.40 <
      5026    1   5  -2  13    20.69    29.30     1.70 o
      5027    1   6  -2  13     3.87     3.88     0.60 o
      5028    1   7  -2  13     9.04     7.38     0.80 o
      5029    1   8  -2  13    13.85    14.45     1.00 o
      5030    1  -4  -1  13     8.77     7.38     1.20 o
      5031    1  -2  -1  13     0.69     2.20     0.60 o
      5032    1  -1  -1  13     6.92     9.97     0.70 o
      5033    1   0  -1  13    47.49    50.03     1.40 o
      5034    1   1  -1  13     6.72     6.28     0.60 o
      5035    1   2  -1  13    41.73    37.77     1.50 o
      5036    1   3  -1  13     0.33     1.40     0.40 o
      5037    1   4  -1  13    11.22    11.16     1.00 o
      5038    1   5  -1  13     0.01     0.10     0.30 <
      5039    1   6  -1  13    19.77    20.23     1.10 o
      5040    1   7  -1  13    25.04    27.90     1.30 o
      5041    1   8  -1  13    16.35    18.33     1.10 o
      5042    1   9  -1  13     8.98    10.17     0.90 o
      5043    1  -4   0  13    18.33    24.11     1.90 o
      5044    1  -3   0  13    18.74    19.53     1.60 o
      5045    1  -2   0  13     4.26     7.97     1.80 o
      5046    1  -1   0  13     3.24     1.70     0.50 o
      5047    1   1   0  13     0.27     0.90     0.40 <
      5048    1   2   0  13    83.26    81.02     1.80 o
      5049    1   3   0  13    17.65    13.85     0.80 o
      5050    1   4   0  13   110.75   110.72     2.30 o
      5051    1   5   0  13    10.21    13.75     0.90 o
      5052    1   6   0  13    11.43    10.86     0.90 o
      5053    1   7   0  13    56.10    71.56     2.20 o
      5054    1   8   0  13     0.01     0.60     0.50 <
      5055    1   9   0  13    19.95    25.81     1.30 o
      5056    1  -4   1  13     0.42     1.40     0.80 <
      5057    1  -3   1  13     0.01    -0.40     0.60 <
      5058    1  -2   1  13     0.06     0.20     0.50 <
      5059    1  -1   1  13    57.67    51.12     1.90 o
      5060    1   0   1  13    25.48    28.20     2.20 o
      5061    1   1   1  13    33.81    27.81     1.00 o
      5062    1   2   1  13   123.53   120.88     2.40 o
      5063    1   4   1  13     9.97    12.06     0.70 o
      5064    1   5   1  13     0.60     4.98     0.50 o
      5065    1   6   1  13     0.46     1.10     0.50 <
      5066    1   7   1  13    71.06    73.74     2.20 o
      5067    1   8   1  13    56.42    63.38     2.99 o
      5068    1   9   1  13     0.88     0.50     0.60 <
      5069    1  10   1  13    23.67    33.78     1.50 o
      5070    1  -4   2  13     0.38    -0.20     0.60 <
      5071    1  -3   2  13     0.72     0.70     0.60 <
      5072    1  -2   2  13    11.47    12.75     0.90 o
      5073    1  -1   2  13    44.25    36.68     1.50 o
      5074    1   0   2  13     0.08    -0.10     0.40 <
      5075    1   1   2  13     5.21     4.98     0.70 o
      5076    1   2   2  13     0.04     0.80     0.50 <
      5077    1   3   2  13   119.00   116.50     2.30 o
      5078    1   4   2  13     8.29     7.08     0.60 o
      5079    1   5   2  13    28.69    35.88     2.10 o
      5080    1   7   2  13    24.04    28.50     2.00 o
      5081    1   8   2  13     0.47     1.00     0.50 <
      5082    1   9   2  13    12.58    18.13     1.10 o
      5083    1  10   2  13     1.95     2.20     0.60 o
      5084    1  -3   3  13     3.63     4.88     1.00 o
      5085    1  -2   3  13    10.48    11.56     1.00 o
      5086    1  -1   3  13     3.61     1.90     0.60 o
      5087    1   0   3  13     1.41    -0.10     0.50 <
      5088    1   1   3  13     6.32     6.38     0.70 o
      5089    1   2   3  13     6.61     3.98     0.60 o
      5090    1   3   3  13    41.40    38.16     2.30 o
      5091    1   4   3  13    27.95    23.32     1.10 o
      5092    1   5   3  13     1.11     2.20     0.50 o
      5093    1   6   3  13     1.99     1.80     0.40 o
      5094    1   7   3  13     9.41    10.76     0.70 o
      5095    1   8   3  13     1.44     0.30     0.40 <
      5096    1  10   3  13    15.30    14.95     1.10 o
      5097    1  -3   4  13     0.85     0.40     0.60 <
      5098    1  -2   4  13    15.78    18.83     1.20 o
      5099    1  -1   4  13     3.26     1.60     0.60 <
      5100    1   0   4  13    10.17     9.17     0.90 o
      5101    1   1   4  13    21.81    21.33     1.20 o
      5102    1   2   4  13     7.59     3.98     0.70 o
      5103    1   3   4  13     0.15     0.20     0.50 <
      5104    1   4   4  13    26.00    25.81     1.20 o
      5105    1   5   4  13    31.78    29.70     1.30 o
      5106    1   6   4  13    98.25   101.75     3.09 o
      5107    1   7   4  13    59.49    60.29     1.90 o
      5108    1   8   4  13     9.55    11.06     0.90 o
      5109    1   9   4  13    18.53    22.43     1.20 o
      5110    1  10   4  13     0.13    -0.20     0.40 <
      5111    1  11   4  13     4.51     8.77     0.90 o
      5112    1  -2   5  13     6.62     9.57     2.00 o
      5113    1  -1   5  13     2.58     3.19     0.70 o
      5114    1   0   5  13     7.97     7.18     0.80 o
      5115    1   1   5  13   164.12   165.43     3.88 o
      5116    1   2   5  13    13.63    10.07     1.00 o
      5117    1   3   5  13    36.62    41.06     1.60 o
      5118    1   4   5  13     3.60     3.09     1.20 <
      5119    1   5   5  13     9.55     9.57     0.80 o
      5120    1   6   5  13    15.57    15.85     1.00 o
      5121    1   7   5  13     2.08     2.30     0.60 o
      5122    1   8   5  13    46.24    49.33     2.50 o
      5123    1   9   5  13     8.69    12.06     1.30 o
      5124    1  10   5  13    20.22    22.63     1.70 o
      5125    1  -1   6  13     1.91     1.30     0.60 <
      5126    1   0   6  13     3.91     1.60     0.60 <
      5127    1   1   6  13    73.71    80.32     2.40 o
      5128    1   2   6  13     3.15     3.29     0.70 o
      5129    1   3   6  13   121.15   130.05     3.19 o
      5130    1   4   6  13    28.56    30.30     1.40 o
      5131    1   5   6  13     9.98    10.46     0.90 o
      5132    1   6   6  13    21.70    28.70     2.30 o
      5133    1   7   6  13     2.52     0.90     0.50 <
      5134    1   8   6  13    38.26    49.43     1.70 o
      5135    1   9   6  13    40.15    51.32     2.59 o
      5136    1  10   6  13    21.84    26.11     1.90 o
      5137    1   0   7  13     6.00     6.98     0.80 o
      5138    1   1   7  13    27.38    33.08     1.50 o
      5139    1   2   7  13    63.33    68.27     2.20 o
      5140    1   3   7  13     1.13     1.50     0.60 <
      5141    1   4   7  13    33.78    31.89     2.50 o
      5142    1   5   7  13     0.73     2.10     0.70 <
      5143    1   6   7  13    70.54    81.82     2.59 o
      5144    1   7   7  13    17.46    18.93     1.10 o
      5145    1   8   7  13     4.77     7.58     0.80 o
      5146    1   9   7  13    83.89    84.01     3.48 o
      5147    1   1   8  13     0.16     0.30     0.80 <
      5148    1   2   8  13    60.41    60.29     3.68 o
      5149    1   3   8  13     0.01     1.50     0.60 <
      5150    1   4   8  13     4.51     6.38     0.80 o
      5151    1   5   8  13     2.89     2.79     0.70 o
      5152    1   6   8  13    13.94    19.13     1.10 o
      5153    1   7   8  13     2.87     3.98     0.70 o
      5154    1   8   8  13     3.82     5.78     0.80 o
      5155    1   9   8  13    93.97   100.75     3.98 o
      5156    1   3   9  13    33.98    33.48     1.50 o
      5157    1   4   9  13    40.53    43.35     1.70 o
      5158    1   5   9  13     5.92     6.98     1.30 o
      5159    1   6   9  13     5.52     5.88     1.00 o
      5160    1   7   9  13     0.12     0.00     0.50 <
      5161    1   8   9  13     1.56     2.89     0.70 o
      5162    1   9   9  13    10.75    13.95     1.60 o
      5163    1   5  10  13     1.76     2.20     0.90 <
      5164    1   6  10  13     0.46     1.10     0.90 <
      5165    1   0  -5  14     0.13     1.40     1.00 <
      5166    1   1  -5  14    38.85    57.81     2.10 o
      5167    1   2  -5  14     5.00     8.67     1.30 o
      5168    1   4  -5  14     4.27     2.99     0.90 o
      5169    1  -1  -4  14     4.11     8.07     0.90 o
      5170    1   0  -4  14    14.47    19.63     1.20 o
      5171    1   1  -4  14     3.81     3.48     0.70 o
      5172    1   2  -4  14     3.92     4.88     1.10 o
      5173    1   3  -4  14     6.01     6.08     0.70 o
      5174    1   4  -4  14    24.04    31.39     1.50 o
      5175    1   5  -4  14     0.09     0.70     0.80 <
      5176    1  -2  -3  14     0.21     1.30     0.90 <
      5177    1  -1  -3  14     0.06     0.60     0.60 <
      5178    1   0  -3  14     0.79     1.80     0.60 <
      5179    1   1  -3  14     2.75     3.68     0.90 o
      5180    1   2  -3  14     2.23     6.68     0.60 o
      5181    1   3  -3  14     3.24     3.98     0.50 o
      5182    1   4  -3  14    18.56    26.81     1.30 o
      5183    1   5  -3  14     1.05    -0.10     0.50 <
      5184    1   6  -3  14     0.21     0.30     0.50 <
      5185    1  -2  -2  14     0.55     1.00     0.60 <
      5186    1  -1  -2  14     1.95     1.90     0.60 o
      5187    1   0  -2  14     4.76     9.07     1.10 o
      5188    1   1  -2  14     1.64     1.60     0.40 o
      5189    1   2  -2  14     2.31     4.88     0.60 o
      5190    1   3  -2  14     6.81    11.16     0.70 o
      5191    1   4  -2  14     3.72     4.38     0.50 o
      5192    1   5  -2  14     0.85     1.40     0.50 <
      5193    1   6  -2  14     2.63     3.78     0.70 o
      5194    1   7  -2  14    15.64    13.75     1.50 o
      5195    1  -2  -1  14     0.79     1.50     0.90 <
      5196    1  -1  -1  14     1.05     1.90     0.60 o
      5197    1   0  -1  14     0.01     0.10     0.40 <
      5198    1   1  -1  14     1.89    -0.20     0.80 <
      5199    1   2  -1  14     2.57     3.39     0.50 o
      5200    1   3  -1  14     4.04     3.78     0.50 o
      5201    1   4  -1  14     0.00     0.90     0.40 <
      5202    1   5  -1  14     0.95     1.50     0.40 o
      5203    1   6  -1  14     0.18    -0.40     0.40 <
      5204    1   7  -1  14     0.07    -0.40     0.40 <
      5205    1   8  -1  14     8.60    11.66     1.40 o
      5206    1  -2   0  14     5.68     5.88     1.10 o
      5207    1  -1   0  14     5.17     2.89     0.60 o
      5208    1   1   0  14     1.60     0.20     0.40 <
      5209    1   2   0  14    20.41    26.11     1.00 o
      5210    1   3   0  14    20.12    16.35     0.80 o
      5211    1   4   0  14    13.87    21.13     0.90 o
      5212    1   5   0  14    44.22    48.63     2.40 o
      5213    1   6   0  14     0.09    -0.30     0.40 <
      5214    1   7   0  14     6.46     7.67     0.80 o
      5215    1   8   0  14     1.46     2.99     0.60 o
      5216    1  -2   1  14    53.36    67.87     2.59 o
      5217    1  -1   1  14     1.29     1.50     0.60 <
      5218    1   0   1  14    22.90    22.92     1.20 o
      5219    1   1   1  14     0.00    -0.40     0.40 <
      5220    1   2   1  14    62.74    68.66     2.10 o
      5221    1   4   1  14     0.90     1.20     0.50 <
      5222    1   5   1  14   121.56   121.28     2.50 o
      5223    1   6   1  14     1.83     1.50     0.80 <
      5224    1   7   1  14    11.40    13.35     1.00 o
      5225    1   8   1  14     1.64     3.48     0.70 o
      5226    1   9   1  14     0.62     1.00     0.60 <
      5227    1  -2   2  14    31.56    40.26     1.70 o
      5228    1  -1   2  14     2.56     1.70     0.60 <
      5229    1   0   2  14    34.55    38.56     1.60 o
      5230    1   1   2  14    24.85    25.41     1.60 o
      5231    1   2   2  14    37.33    41.06     1.60 o
      5232    1   3   2  14    30.36    37.38     1.80 o
      5233    1   4   2  14     6.75     4.58     0.70 o
      5234    1   5   2  14    23.81    29.10     1.10 o
      5235    1   7   2  14     4.70     4.68     0.70 o
      5236    1   8   2  14     1.57     3.58     0.70 o
      5237    1   9   2  14    45.56    59.19     2.40 o
      5238    1  -2   3  14     3.01     4.78     0.80 o
      5239    1  -1   3  14     2.94     4.28     0.70 o
      5240    1   0   3  14     2.19     3.48     0.70 o
      5241    1   1   3  14    17.53    22.13     1.20 o
      5242    1   2   3  14     8.66     8.57     0.80 o
      5243    1   3   3  14     0.29     0.00     0.50 <
      5244    1   4   3  14     3.50     1.90     0.90 <
      5245    1   5   3  14    15.75    17.83     1.10 o
      5246    1   6   3  14     1.75     1.90     0.60 o
      5247    1   7   3  14    66.33    78.14     3.39 o
      5248    1   8   3  14     3.75     3.78     0.70 o
      5249    1  10   3  14     0.01     0.50     0.80 <
      5250    1  -1   4  14    19.85    21.23     1.30 o
      5251    1   0   4  14     7.21     6.68     1.10 o
      5252    1   1   4  14     7.40     6.18     0.80 o
      5253    1   2   4  14     0.27    -0.50     0.50 <
      5254    1   3   4  14     0.05     0.20     0.50 <
      5255    1   4   4  14     0.24     0.20     0.50 <
      5256    1   5   4  14    72.38    79.22     3.09 o
      5257    1   6   4  14    94.91    80.72     2.30 o
      5258    1   7   4  14    10.53    20.73     1.10 o
      5259    1   8   4  14     3.13     0.50     0.80 <
      5260    1   9   4  14     2.36     4.08     1.00 o
      5261    1  10   4  14    11.78    10.56     1.50 o
      5262    1   0   5  14    16.10    16.05     1.10 o
      5263    1   1   5  14     6.60     4.68     0.80 o
      5264    1   2   5  14     6.27     5.58     0.80 o
      5265    1   3   5  14     5.48     4.08     0.70 o
      5266    1   4   5  14     0.02    -0.10     0.60 <
      5267    1   5   5  14     0.40     0.20     0.70 <
      5268    1   6   5  14     0.92     0.40     0.60 <
      5269    1   7   5  14     0.42     2.40     0.60 o
      5270    1   8   5  14     1.71     6.28     1.10 o
      5271    1   9   5  14     1.54     0.20     0.70 <
      5272    1  10   5  14     0.24     1.50     0.80 <
      5273    1   1   6  14     8.83    10.56     1.00 o
      5274    1   2   6  14     0.11     0.10     0.60 <
      5275    1   3   6  14     0.29    -0.40     0.50 <
      5276    1   4   6  14    18.21    25.71     1.30 o
      5277    1   5   6  14    10.53     9.87     0.90 o
      5278    1   6   6  14    16.89    19.93     2.10 o
      5279    1   7   6  14     0.04    -0.20     0.50 <
      5280    1   8   6  14    12.37    15.95     1.10 o
      5281    1   9   6  14     0.07    -0.70     0.70 <
      5282    1   2   7  14     6.44     4.78     0.80 o
      5283    1   3   7  14     8.77     8.17     1.30 o
      5284    1   4   7  14    16.98    22.73     1.30 o
      5285    1   5   7  14     7.91     6.88     1.00 o
      5286    1   6   7  14     2.56     5.88     0.80 o
      5287    1   7   7  14     5.49     3.58     0.70 o
      5288    1   8   7  14    67.33    86.20     4.18 o
      5289    1   9   7  14     1.12     3.09     1.10 <
      5290    1   4   8  14    16.57    20.63     2.40 o
      5291    1   5   8  14     2.25     3.09     0.70 o
      5292    1   6   8  14    18.69    25.01     1.40 o
      5293    1   7   8  14     5.41     9.67     1.20 o
      5294    1   8   8  14    33.48    40.66     1.70 o
      5295    1   6   9  14    16.73    28.20     2.10 o
      5296    1   2  -4  15     0.34     1.00     0.90 <
      5297    1   0  -3  15     0.42     0.70     0.90 <
      5298    1   1  -3  15    26.48    32.09     1.50 o
      5299    1   2  -3  15     4.39     6.48     0.70 o
      5300    1   3  -3  15     0.01    -0.40     0.40 <
      5301    1   4  -3  15     4.45     6.18     0.80 o
      5302    1   5  -3  15     0.81     1.30     0.80 <
      5303    1  -1  -2  15    19.61    21.63     1.80 o
      5304    1   0  -2  15    12.73    15.45     1.40 o
      5305    1   1  -2  15     3.06     6.68     0.70 o
      5306    1   2  -2  15     2.58     3.98     0.60 o
      5307    1   3  -2  15     3.15     6.88     0.70 o
      5308    1   4  -2  15     6.83     6.58     0.60 o
      5309    1   5  -2  15     1.80    -0.30     0.50 <
      5310    1   0  -1  15     8.01    12.46     1.00 o
      5311    1   1  -1  15    10.86    18.93     0.90 o
      5312    1   2  -1  15    11.77    12.06     0.80 o
      5313    1   3  -1  15     0.32     1.00     0.40 <
      5314    1   4  -1  15     0.37     0.90     0.40 <
      5315    1   5  -1  15     3.76     2.79     0.60 o
      5316    1   6  -1  15     0.14     0.60     0.60 <
      5317    1   1   0  15     5.58     8.27     0.90 o
      5318    1   2   0  15     7.93    10.76     0.70 o
      5319    1   3   0  15     1.12     2.40     0.50 o
      5320    1   4   0  15     7.00     6.18     0.60 o
      5321    1   5   0  15     0.49     0.70     0.70 <
      5322    1   6   0  15     0.09     0.30     0.40 <
      5323    1   7   0  15    18.68    22.53     1.20 o
      5324    1  -1   1  15     0.13    -0.60     0.80 <
      5325    1   0   1  15    21.78    27.61     1.60 o
      5326    1   1   1  15    16.25    16.55     1.10 o
      5327    1   2   1  15     8.28     8.87     0.90 o
      5328    1   4   1  15     2.04     0.90     0.40 <
      5329    1   5   1  15     2.45     8.17     0.70 o
      5330    1   6   1  15     6.26     7.77     0.80 o
      5331    1   7   1  15     0.64     1.20     0.50 <
      5332    1   8   1  15     0.50    -0.20     0.70 <
      5333    1  -1   2  15     0.06     0.60     0.90 <
      5334    1   0   2  15    18.26    25.21     1.30 o
      5335    1   1   2  15     9.40    11.96     1.00 o
      5336    1   2   2  15     1.26     2.79     1.00 <
      5337    1   3   2  15     4.71     6.88     0.80 o
      5338    1   4   2  15     1.30     0.10     0.80 <
      5339    1   5   2  15    11.16    10.86     0.90 o
      5340    1   7   2  15    19.14    24.41     1.30 o
      5341    1   8   2  15    12.99    20.63     2.89 o
      5342    1   0   3  15     5.95     6.38     1.50 o
      5343    1   1   3  15     9.18    14.55     1.00 o
      5344    1   2   3  15     1.82     1.90     0.60 o
      5345    1   3   3  15    35.39    35.98     1.50 o
      5346    1   4   3  15    11.54    10.46     1.10 o
      5347    1   5   3  15    98.57   103.35     2.79 o
      5348    1   6   3  15     1.76     1.90     0.60 o
      5349    1   7   3  15    55.23    73.35     3.29 o
      5350    1   8   3  15     9.44    11.36     1.30 o
      5351    1   1   4  15    13.05    16.35     1.30 o
      5352    1   2   4  15     8.05     8.37     1.10 o
      5353    1   3   4  15    51.00    55.51     2.00 o
      5354    1   4   4  15     1.48     2.00     0.60 o
      5355    1   5   4  15    99.33   116.60     3.09 o
      5356    1   6   4  15     0.05     1.20     0.60 <
      5357    1   7   4  15    20.53    22.92     1.80 o
      5358    1   8   4  15    17.49    17.05     1.60 o
      5359    1   2   5  15     2.75     3.98     0.70 o
      5360    1   3   5  15    14.68    19.03     1.20 o
      5361    1   4   5  15     3.32     3.78     0.70 o
      5362    1   5   5  15    24.45    29.40     1.40 o
      5363    1   6   5  15     0.35     0.70     0.60 <
      5364    1   7   5  15     1.17     2.89     0.70 o
      5365    1   8   5  15     7.82     6.38     1.10 o
      5366    1   3   6  15     0.17     1.10     0.60 <
      5367    1   4   6  15     1.19    -0.10     0.50 <
      5368    1   5   6  15     8.84     8.47     0.90 o
      5369    1   6   6  15     0.17     1.60     0.60 <
      5370    1   7   6  15     2.95     0.90     0.60 <
      5371    1   8   6  15     0.05    -0.20     0.50 <
      5372    1   6   7  15     7.95    12.06     1.40 o
      5373    1   7   7  15    28.81    29.70     2.10 o
      5374    1   2  -1  16     0.17     0.60     0.70 <
      5375    1   3  -1  16     0.02    -0.10     0.40 <
      5376    1   4  -1  16     0.33     0.40     0.40 <
      5377    1   1   0  16     1.33    -0.10     0.90 <
      5378    1   2   0  16     0.94     1.40     0.90 <
      5379    1   3   0  16     0.43     2.69     0.60 o
      5380    1   4   0  16     5.51     8.47     1.00 o
      5381    1   5   0  16    20.41    29.30     1.40 o
      5382    1   1   1  16     1.99     1.10     0.90 <
      5383    1   2   1  16     0.26    -0.10     0.80 <
      5384    1   4   1  16     1.66     2.79     0.70 o
      5385    1   5   1  16     4.25     4.18     0.60 o
      5386    1   6   1  16     1.79     3.29     0.90 o
      5387    1   2   2  16     4.04     2.30     1.00 <
      5388    1   3   2  16     1.27     2.50     0.70 o
      5389    1   4   2  16     3.68     3.09     0.70 o
      5390    1   5   2  16     0.14     0.90     0.60 <
      5391    1   3   3  16     4.93     8.87     0.90 o
      5392    1   4   3  16     0.03     0.50     0.60 <
      5393    1   5   3  16    10.46    18.03     1.20 o
      5394    1   6   3  16     4.59     6.28     1.10 o
      5395    1   4   4  16     4.26     3.98     1.10 o
      5396    1   5   4  16    15.55    28.70     2.00 o
      5397    1   6   4  16    15.36    14.55     1.50 o
      5398    1   7   4  16     2.98     8.17     1.20 o
      5399    1   6   5  16     0.91     1.80     0.90 <
      5400    2  -3  -1   0    12.92    15.95     0.80 o
      5400    1   3   1   0    12.92    15.95     0.80 o
      5401    2  -6  -2   0    15.67    13.25     0.40 o
      5401    1   6   2   0    15.67    13.25     0.40 o
      5402    2  -9  -3   0     0.04     1.20     0.90 <
      5402    1   9   3   0     0.04     1.20     0.90 <
      5403    2 -12  -4   0    20.31    21.13     1.40 o
      5403    1  12   4   0    20.31    21.13     1.40 o
      5404    2  12   4  -1     7.21    11.06     1.00 o
      5404    1 -12  -4   1     7.21    11.06     1.00 o
      5405    2   9   3  -1     0.74     2.69     0.60 o
      5405    1  -9  -3   1     0.74     2.69     0.60 o
      5406    2   6   2  -1   353.77   367.93     4.68 o
      5406    1  -6  -2   1   353.77   367.93     4.68 o
      5407    2   3   1  -1   128.76   165.13     2.10 o
      5407    1  -3  -1   1   128.76   165.13     2.10 o
      5408    2   0   0  -1   883.52   873.80    21.13 o
      5408    1   0   0   1   883.52   873.80    21.13 o
      5409    2  -3  -1  -1  1728.88  1798.81    21.53 o
      5409    1   3   1   1  1728.88  1798.81    21.53 o
      5410    2  -6  -2  -1   191.72   173.90     2.40 o
      5410    1   6   2   1   191.72   173.90     2.40 o
      5411    2  -9  -3  -1    29.92    33.78     1.90 o
      5411    1   9   3   1    29.92    33.78     1.90 o
      5412    2 -12  -4  -1   134.67   143.11     9.07 o
      5412    1  12   4   1   134.67   143.11     9.07 o
      5413    2   9   3  -2    15.54    17.05     1.00 o
      5413    1  -9  -3   2    15.54    17.05     1.00 o
      5414    2   6   2  -2   116.04   113.21     1.90 o
      5414    1  -6  -2   2   116.04   113.21     1.90 o
      5415    2   3   1  -2   305.12   257.71     3.29 o
      5415    1  -3  -1   2   305.12   257.71     3.29 o
      5416    2   0   0  -2   441.14   513.84     6.28 o
      5416    1   0   0   2   441.14   513.84     6.28 o
      5417    2  -3  -1  -2   402.70   396.74     4.88 o
      5417    1   3   1   2   402.70   396.74     4.88 o
      5418    2  -6  -2  -2  1352.89  1426.50    17.24 o
      5418    1   6   2   2  1352.89  1426.50    17.24 o
      5419    2  -9  -3  -2    31.81    25.61     1.10 o
      5419    1   9   3   2    31.81    25.61     1.10 o
      5420    2 -12  -4  -2     1.49     2.69     0.70 o
      5420    1  12   4   2     1.49     2.69     0.70 o
      5421    2   9   3  -3    43.04    51.42     1.80 o
      5421    1  -9  -3   3    43.04    51.42     1.80 o
      5422    2   6   2  -3   162.34   164.14     2.30 o
      5422    1  -6  -2   3   162.34   164.14     2.30 o
      5423    2   3   1  -3  1968.43  2078.15    24.91 o
      5423    1  -3  -1   3  1968.43  2078.15    24.91 o
      5424    2   0   0  -3     0.84     1.30     0.10 o
      5424    1   0   0   3     0.84     1.30     0.10 o
      5425    2  -3  -1  -3    99.82    96.17     2.30 o
      5425    1   3   1   3    99.82    96.17     2.30 o
      5426    2  -6  -2  -3   617.68   705.47     8.67 o
      5426    1   6   2   3   617.68   705.47     8.67 o
      5427    2  -9  -3  -3     0.00     0.60     0.40 <
      5427    1   9   3   3     0.00     0.60     0.40 <
      5428    2 -12  -4  -3    81.10    90.29     2.69 o
      5428    1  12   4   3    81.10    90.29     2.69 o
      5429    2   9   3  -4     0.30     0.20     0.50 <
      5429    1  -9  -3   4     0.30     0.20     0.50 <
      5430    2   6   2  -4     6.19     3.88     0.40 o
      5430    1  -6  -2   4     6.19     3.88     0.40 o
      5431    2   3   1  -4     1.96     4.68     0.50 o
      5431    1  -3  -1   4     1.96     4.68     0.50 o
      5432    2   0   0  -4  1888.41  1951.89    26.91 o
      5432    1   0   0   4  1888.41  1951.89    26.91 o
      5433    2  -3  -1  -4  3920.19  4096.21    55.81 o
      5433    1   3   1   4  3920.19  4096.21    55.81 o
      5434    2  -6  -2  -4   515.92   596.04     7.38 o
      5434    1   6   2   4   515.92   596.04     7.38 o
      5435    2  -9  -3  -4     4.86     4.28     0.40 o
      5435    1   9   3   4     4.86     4.28     0.40 o
      5436    2 -12  -4  -4     2.44     3.19     0.60 o
      5436    1  12   4   4     2.44     3.19     0.60 o
      5437    2   9   3  -5    16.67    13.25     1.00 o
      5437    1  -9  -3   5    16.67    13.25     1.00 o
      5438    2   6   2  -5     5.07     1.30     0.30 o
      5438    1  -6  -2   5     5.07     1.30     0.30 o
      5439    2   3   1  -5     7.36     9.37     0.40 o
      5439    1  -3  -1   5     7.36     9.37     0.40 o
      5440    2   0   0  -5  1056.09  1033.34    12.46 o
      5440    1   0   0   5  1056.09  1033.34    12.46 o
      5441    2  -3  -1  -5  2552.83  2628.36    51.03 o
      5441    1   3   1   5  2552.83  2628.36    51.03 o
      5442    2  -6  -2  -5     0.14     1.40     0.30 o
      5442    1   6   2   5     0.14     1.40     0.30 o
      5443    2  -9  -3  -5   118.96   115.60     2.59 o
      5443    1   9   3   5   118.96   115.60     2.59 o
      5444    2 -12  -4  -5     0.02    -0.30     0.40 <
      5444    1  12   4   5     0.02    -0.30     0.40 <
      5445    2   9   3  -6    13.01    16.45     1.10 o
      5445    1  -9  -3   6    13.01    16.45     1.10 o
      5446    2   6   2  -6   109.25    97.87     2.00 o
      5446    1  -6  -2   6   109.25    97.87     2.00 o
      5447    2   3   1  -6    16.01    17.64     0.50 o
      5447    1  -3  -1   6    16.01    17.64     0.50 o
      5448    2   0   0  -6   548.77   595.06     7.28 o
      5448    1   0   0   6   548.77   595.06     7.28 o
      5449    2  -3  -1  -6   193.40   277.44     3.48 o
      5449    1   3   1   6   193.40   277.44     3.48 o
      5450    2  -6  -2  -6    14.88    19.03     0.50 o
      5450    1   6   2   6    14.88    19.03     0.50 o
      5451    2  -9  -3  -6    12.90    13.05     0.90 o
      5451    1   9   3   6    12.90    13.05     0.90 o
      5452    2 -12  -4  -6     9.20    10.17     0.90 o
      5452    1  12   4   6     9.20    10.17     0.90 o
      5453    2   9   3  -7    19.79    27.11     2.20 o
      5453    1  -9  -3   7    19.79    27.11     2.20 o
      5454    2   6   2  -7    96.25    89.19     1.90 o
      5454    1  -6  -2   7    96.25    89.19     1.90 o
      5455    2   3   1  -7    19.98    19.33     0.60 o
      5455    1  -3  -1   7    19.98    19.33     0.60 o
      5456    2   0   0  -7   495.60   518.02     6.48 o
      5456    1   0   0   7   495.60   518.02     6.48 o
      5457    2  -3  -1  -7  1674.85  2019.56    37.08 o
      5457    1   3   1   7  1674.85  2019.56    37.08 o
      5458    2  -6  -2  -7     1.68     3.19     0.30 o
      5458    1   6   2   7     1.68     3.19     0.30 o
      5459    2  -9  -3  -7    91.96    89.99     1.80 o
      5459    1   9   3   7    91.96    89.99     1.80 o
      5460    2 -12  -4  -7     8.29    12.06     1.60 o
      5460    1  12   4   7     8.29    12.06     1.60 o
      5461    2   9   3  -8    23.09    30.99     2.50 o
      5461    1  -9  -3   8    23.09    30.99     2.50 o
      5462    2   6   2  -8    25.06    23.32     1.20 o
      5462    1  -6  -2   8    25.06    23.32     1.20 o
      5463    2   3   1  -8     1.92     2.30     0.40 o
      5463    1  -3  -1   8     1.92     2.30     0.40 o
      5464    2   0   0  -8   815.17   828.65    11.76 o
      5464    1   0   0   8   815.17   828.65    11.76 o
      5465    2  -3  -1  -8  1159.63  1292.65    18.03 o
      5465    1   3   1   8  1159.63  1292.65    18.03 o
      5466    2  -6  -2  -8     0.01     0.70     0.20 o
      5466    1   6   2   8     0.01     0.70     0.20 o
      5467    2  -9  -3  -8    20.29    17.44     0.70 o
      5467    1   9   3   8    20.29    17.44     0.70 o
      5468    2 -12  -4  -8     0.69     0.50     0.50 <
      5468    1  12   4   8     0.69     0.50     0.50 <
      5469    2   6   2  -9     2.30     0.60     1.00 <
      5469    1  -6  -2   9     2.30     0.60     1.00 <
      5470    2   3   1  -9   108.00   120.48     2.20 o
      5470    1  -3  -1   9   108.00   120.48     2.20 o
      5471    2   0   0  -9    39.00    45.54     1.10 o
      5471    1   0   0   9    39.00    45.54     1.10 o
      5472    2  -3  -1  -9   664.95   680.56     9.77 o
      5472    1   3   1   9   664.95   680.56     9.77 o
      5473    2  -6  -2  -9     0.25     0.70     0.30 <
      5473    1   6   2   9     0.25     0.70     0.30 <
      5474    2  -9  -3  -9   145.03   151.88     3.39 o
      5474    1   9   3   9   145.03   151.88     3.39 o
      5475    2   6   2 -10     3.13     4.68     0.70 o
      5475    1  -6  -2  10     3.13     4.68     0.70 o
      5476    2   3   1 -10     0.39     0.10     0.30 <
      5476    1  -3  -1  10     0.39     0.10     0.30 <
      5477    2   0   0 -10   412.32   435.30     6.58 o
      5477    1   0   0  10   412.32   435.30     6.58 o
      5478    2  -3  -1 -10   295.82   263.79     4.28 o
      5478    1   3   1  10   295.82   263.79     4.28 o
      5479    2  -6  -2 -10     0.92     2.50     0.40 o
      5479    1   6   2  10     0.92     2.50     0.40 o
      5480    2  -9  -3 -10    17.10    13.65     0.90 o
      5480    1   9   3  10    17.10    13.65     0.90 o
      5481    2 -12  -4 -10     0.01    -0.70     0.80 <
      5481    1  12   4  10     0.01    -0.70     0.80 <
      5482    2   6   2 -11     4.43     5.78     0.80 o
      5482    1  -6  -2  11     4.43     5.78     0.80 o
      5483    2   3   1 -11    14.54    14.05     0.90 o
      5483    1  -3  -1  11    14.54    14.05     0.90 o
      5484    2   0   0 -11    64.40    63.38     1.70 o
      5484    1   0   0  11    64.40    63.38     1.70 o
      5485    2  -3  -1 -11   107.71   103.55     2.00 o
      5485    1   3   1  11   107.71   103.55     2.00 o
      5486    2  -6  -2 -11    40.04    45.44     1.20 o
      5486    1   6   2  11    40.04    45.44     1.20 o
      5487    2  -9  -3 -11    15.08    10.56     0.80 o
      5487    1   9   3  11    15.08    10.56     0.80 o
      5488    2   3   1 -12   199.20   214.87     4.68 o
      5488    1  -3  -1  12   199.20   214.87     4.68 o
      5489    2   0   0 -12    41.83    45.04     1.20 o
      5489    1   0   0  12    41.83    45.04     1.20 o
      5490    2  -3  -1 -12    10.81    11.16     0.60 o
      5490    1   3   1  12    10.81    11.16     0.60 o
      5491    2  -6  -2 -12     0.95     0.00     0.30 <
      5491    1   6   2  12     0.95     0.00     0.30 <
      5492    2  -9  -3 -12    10.14    10.17     0.80 o
      5492    1   9   3  12    10.14    10.17     0.80 o
      5493    2   3   1 -13     4.06     6.68     0.80 o
      5493    1  -3  -1  13     4.06     6.68     0.80 o
      5494    2   0   0 -13    33.35    38.36     1.20 o
      5494    1   0   0  13    33.35    38.36     1.20 o
      5495    2  -3  -1 -13    15.30    19.93     0.90 o
      5495    1   3   1  13    15.30    19.93     0.90 o
      5496    2  -6  -2 -13     7.73    11.76     0.70 o
      5496    1   6   2  13     7.73    11.76     0.70 o
      5497    2  -9  -3 -13    28.15    34.08     1.90 o
      5497    1   9   3  13    28.15    34.08     1.90 o
      5498    2   0   0 -14     4.78     5.98     0.80 o
      5498    1   0   0  14     4.78     5.98     0.80 o
      5499    2  -3  -1 -14    94.24   104.54     2.20 o
      5499    1   3   1  14    94.24   104.54     2.20 o
      5500    2  -6  -2 -14    15.58    18.03     0.90 o
      5500    1   6   2  14    15.58    18.03     0.90 o
      5501    2  -9  -3 -14     8.36    13.15     1.00 o
      5501    1   9   3  14     8.36    13.15     1.00 o
      5502    2   0   0 -15     0.48     0.70     0.60 <
      5502    1   0   0  15     0.48     0.70     0.60 <
      5503    2  -3  -1 -15     3.07     3.88     0.70 o
      5503    1   3   1  15     3.07     3.88     0.70 o
      5504    2  -6  -2 -15     1.81     2.99     0.60 o
      5504    1   6   2  15     1.81     2.99     0.60 o
      5505    2  -9  -3 -15     4.35     5.78     1.10 o
      5505    1   9   3  15     4.35     5.78     1.10 o
      5506    2  -3  -1 -16     7.01     8.57     0.90 o
      5506    1   3   1  16     7.01     8.57     0.90 o
      5507    2  -6  -2 -16     0.13     1.30     0.80 <
      5507    1   6   2  16     0.13     1.30     0.80 <
