# Supplementary material for: A resonance-assisted intra­molecular hydrogen bond in compounds containing 2-hy­droxy-3,5-di­nitro­benzoic acid and its various deprotonated forms: redetermination of several related structures
Source: Acta Crystallogr E Crystallogr Commun. 2018 Aug 24;74(Pt 9):1344–57. doi: 10.1107/S2056989018011544 (PMC6127720; doi:10.1107/S2056989018011544)
Supplement: Supplementary file 7 [file e-74-01344-VIsup7.hkl]

#
# h,k,l, Fc-squared, Fo-squared, sigma(Fo-squared) and status flag
#
data_VI
_shelx_title                             '   '
_shelx_refln_list_code                   4
_shelx_F_calc_maximum                    321.10
_exptl_crystal_F_000                     1512
_reflns_d_resolution_high                ?

loop_
 _symmetry_equiv_pos_as_xyz
 'x, y, z'
 '-x, y+1/2, -z+1/2'
 '-x, -y, -z'
 'x, -y+1/2, z+1/2'

_cell_length_a                           11.757(2)
_cell_length_b                           18.297(4)
_cell_length_c                           13.223(3)
_cell_angle_alpha                        90
_cell_angle_beta                         103.91(3)
_cell_angle_gamma                        90

_shelx_F_squared_multiplier              1.000

loop_
 _refln_index_h
 _refln_index_k
 _refln_index_l
 _refln_F_squared_calc
 _refln_F_squared_meas
 _refln_F_squared_sigma
 _refln_observed_status
   2   0   0   3835.73   3495.76     93.44 o
   3   0   0    115.43    142.51     70.05 <
   4   0   0  13731.80  12987.70    118.33 o
   5   0   0  20105.10  19385.30    445.07 o
   6   0   0   3010.28   3268.15    162.37 o
   7   0   0   6683.76   6390.55    150.83 o
   8   0   0     22.28     61.80     50.35 <
   9   0   0     62.85     98.49     62.41 <
  10   0   0   5296.08   5940.86    441.73 o
  11   0   0   1003.00   1104.03    326.26 o
  12   0   0    753.80    525.25    201.82 <
  13   0   0      7.71     -5.33     29.65 <
   2   1   0    242.26    122.83     18.09 o
   3   1   0   3763.31   3871.11     86.95 o
   4   1   0   2174.85   2048.80    114.79 o
   5   1   0  12602.20  12168.70    150.72 o
   6   1   0    354.48    450.98     44.63 o
   7   1   0    621.88    654.74     72.87 o
   8   1   0      2.29     80.19     25.73 o
   9   1   0   1069.83    975.73    169.47 o
  10   1   0    816.00    618.14    105.33 o
  11   1   0    619.60    564.24    142.22 o
  12   1   0      3.92    131.85    131.75 <
  13   1   0     17.65     97.58     48.44 <
   2   2   0  17153.80  17210.70    167.16 o
   3   2   0   8648.15   8077.95    105.61 o
   4   2   0   8009.26   7314.17     76.99 o
   5   2   0    756.73   1138.65     98.82 o
   6   2   0    100.93    162.91     40.20 o
   7   2   0   1982.28   2350.60    101.36 o
   8   2   0    285.54    236.98     28.84 o
   9   2   0    812.07    884.71    162.73 o
  10   2   0   2335.02   2128.64    266.23 o
  11   2   0     67.48    152.85     53.26 <
  12   2   0    145.84    212.75     56.68 o
  13   2   0     54.51     50.85     33.97 <
   1   3   0  11779.90  10855.50    123.75 o
   2   3   0    909.21   1106.83     46.86 o
   3   3   0   5681.79   5503.79    103.26 o
   4   3   0   9433.04   9268.59    104.68 o
   5   3   0   3263.05   3253.02     86.94 o
   6   3   0   9588.50   9217.05    123.69 o
   7   3   0      0.69     81.30     30.95 <
   8   3   0   5897.59   5880.82    135.26 o
   9   3   0   2192.99   2532.05    205.71 o
  10   3   0   1238.88   1301.92    191.09 o
  11   3   0   1688.68   1546.67    326.80 o
  12   3   0      4.49     96.37     42.31 <
  13   3   0    410.94    187.33     59.80 o
   0   4   0  11994.00  11126.50    191.98 o
   1   4   0   6122.83   5945.80    117.34 o
   2   4   0    181.22    159.60     34.37 o
   3   4   0     17.20     33.87     15.68 <
   4   4   0   8365.87   8238.17    107.73 o
   5   4   0   5702.81   6101.64    197.99 o
   6   4   0     48.60     71.85     21.41 o
   7   4   0    116.05    124.52     26.33 o
   8   4   0    264.38    255.88     35.88 o
   9   4   0     27.97     84.01     33.57 <
  10   4   0     23.43     95.67     37.38 <
  11   4   0      0.08     68.84     53.87 <
  12   4   0      2.34     60.00     39.70 <
  13   4   0     18.52     57.58     80.90 <
   1   5   0  19106.70  17267.90     80.98 o
   2   5   0   6715.34   6985.85     56.29 o
   3   5   0   8696.03   8271.53    101.73 o
   4   5   0  10990.50  10828.30    184.13 o
   5   5   0   1566.98   1683.31     73.20 o
   6   5   0  11150.40  11394.70    208.72 o
   7   5   0    281.34    361.51     43.32 o
   8   5   0   5528.03   5653.61    125.58 o
   9   5   0   1475.52   1359.00    113.69 o
  10   5   0   1232.29   1383.43    118.11 o
  11   5   0    812.49    873.12    151.37 o
  12   5   0    134.29    147.03     47.23 o
  13   5   0    544.85    574.78    114.37 o
   0   6   0    789.68   1095.08     93.40 o
   1   6   0   8826.70   8624.14     59.58 o
   2   6   0   7633.20   7918.99     73.44 o
   3   6   0  23495.70  23068.90    256.95 o
   4   6   0    280.35    314.78     40.50 o
   5   6   0   4365.35   4407.78     80.21 o
   6   6   0      0.64     72.16     25.12 <
   7   6   0   5885.80   5794.07    107.49 o
   8   6   0   1618.47   1764.83    129.79 o
   9   6   0   1225.96   1103.91    114.69 o
  10   6   0    157.31    348.33     65.32 o
  11   6   0      0.48    153.15     81.10 <
  12   6   0    247.90    411.04     68.14 o
  13   6   0      0.07     60.80     35.78 <
   1   7   0   2188.10   2373.01     55.93 o
   2   7   0    335.75    653.82     48.35 o
   3   7   0    583.50    601.70     63.43 o
   4   7   0   6217.31   5830.43    113.50 o
   5   7   0    112.06    108.84     23.32 o
   6   7   0    171.55    173.26     25.33 o
   7   7   0    752.10    888.34     86.54 o
   8   7   0    436.24    559.71     82.51 o
   9   7   0   2840.48   3507.61    217.59 o
  10   7   0    572.68    649.97    215.88 o
  11   7   0    144.15    283.10     81.60 o
  12   7   0      0.46     82.71     35.17 <
  13   7   0     12.41     74.77     34.47 <
   0   8   0  66609.60  69079.90    382.09 o
   1   8   0      6.42     49.14     16.28 o
   2   8   0  16223.70  15318.20    182.83 o
   3   8   0    790.60    839.57     68.26 o
   4   8   0    115.13    167.53     23.92 o
   5   8   0   7789.70   7841.80    161.65 o
   6   8   0    627.02    584.87     65.33 o
   7   8   0   3424.15   4014.22    222.07 o
   8   8   0    434.54    286.74     78.19 o
   9   8   0   1162.94   1426.03    150.07 o
  10   8   0   1843.30   1293.48    193.82 o
  11   8   0    248.89    224.51     55.98 o
  12   8   0    673.91    603.63    137.29 o
   1   9   0     50.49    113.46     18.99 o
   2   9   0    535.23    760.08     55.78 o
   3   9   0    972.07   1077.04     81.53 o
   4   9   0    691.92    569.92     62.52 o
   5   9   0     59.31     76.58     37.79 <
   6   9   0     25.92     44.22     22.21 <
   7   9   0    412.96    455.79     46.13 o
   8   9   0    129.91    143.51     49.14 <
   9   9   0   1038.43   1216.92    189.97 o
  10   9   0      6.14     72.36     40.40 <
  11   9   0    136.92    142.71     66.93 <
  12   9   0      6.74     96.58     40.20 <
   0  10   0   3098.77   3090.45    205.22 o
   1  10   0   4900.17   5235.95     78.91 o
   2  10   0   1928.18   1968.77     62.75 o
   3  10   0    556.34    526.58     52.97 o
   4  10   0   3161.89   3071.55     72.62 o
   5  10   0   1675.87   1719.89     87.57 o
   6  10   0     79.40    179.59     23.52 o
   7  10   0   1641.74   1451.95    281.98 o
   8  10   0    445.63    289.25     61.11 o
   9  10   0   1458.17   1381.16    235.02 o
  10  10   0      1.25     85.62     56.98 <
  11  10   0    457.54    602.31    145.53 o
  12  10   0    713.02    474.69    110.46 o
   1  11   0   7203.60   6900.32    132.03 o
   2  11   0   1499.34   1426.63     70.88 o
   3  11   0   1309.82   1353.64     61.32 o
   4  11   0   1406.95   1753.86     75.00 o
   5  11   0   1154.00   1248.99    102.53 o
   6  11   0   3397.18   3630.23    144.01 o
   7  11   0    756.27    922.88    159.71 o
   8  11   0   1124.99   1322.39     97.70 o
   9  11   0    722.74    439.42     90.66 o
  10  11   0     68.04    102.71     41.50 <
  11  11   0    264.89    304.51     69.14 o
   0  12   0    241.01    272.26     75.58 o
   1  12   0    370.45    447.65     43.72 o
   2  12   0    103.29    116.38     20.50 o
   3  12   0    360.78    344.63     34.98 o
   4  12   0    415.67    443.12     45.03 o
   5  12   0    862.09    822.00     80.81 o
   6  12   0     42.29     62.51     37.48 <
   7  12   0    108.36    138.49    154.16 <
   8  12   0    137.04    122.00     47.33 <
   9  12   0    202.71    255.27     66.63 o
  10  12   0     17.33    102.71     74.57 <
  11  12   0    112.74     85.52     40.80 <
   1  13   0   2341.46   2516.82    112.12 o
   2  13   0   1116.79   1223.95    117.51 o
   3  13   0   2893.41   3179.76     88.49 o
   4  13   0   1796.71   1436.94    160.96 o
   5  13   0     15.63     41.50     20.70 <
   6  13   0   2999.88   2799.50    299.95 o
   7  13   0     58.87     44.22     37.38 <
   8  13   0   1295.64   1512.88    315.22 o
   9  13   0    519.73    431.56     92.86 o
  10  13   0    173.78    247.22     80.00 o
  11  13   0    362.99    258.49     62.41 o
   0  14   0    960.33   1225.70    184.25 o
   1  14   0   2262.01   2330.05    110.70 o
   2  14   0    874.21    683.30     67.75 o
   3  14   0    675.96    707.79     89.55 o
   4  14   0    702.84    519.83     59.30 o
   5  14   0    523.43    671.58    110.25 o
   6  14   0    471.32    328.85     65.43 o
   7  14   0    769.46    669.18    120.51 o
   8  14   0    134.14    148.84     55.88 <
   9  14   0     49.84     92.05     45.32 <
  10  14   0     61.32     95.07     43.92 <
   1  15   0   1135.46    984.08    102.83 o
   2  15   0     27.77     61.80     18.39 o
   3  15   0    256.84    234.97     37.19 o
   4  15   0    310.14    491.05    133.87 o
   5  15   0   1285.36   1388.76    199.33 o
   6  15   0    173.81    127.33     33.77 o
   7  15   0    129.84    141.80     32.96 o
   8  15   0    445.49    361.20     95.48 o
   9  15   0    143.10     63.01     58.99 <
  10  15   0      6.20     62.11     46.93 <
   0  16   0   5597.61   5479.64    348.60 o
   1  16   0      2.51     49.44     25.32 <
   2  16   0   1580.64   2004.37    180.34 o
   3  16   0    175.60    106.73     61.71 <
   4  16   0    702.62    574.20    106.94 o
   5  16   0   2974.36   2709.84    277.91 o
   6  16   0     48.65     60.80     65.02 <
   7  16   0      4.14     63.61     60.60 <
   8  16   0      3.59     79.99     43.41 <
   9  16   0    752.51    615.40    134.78 o
   1  17   0     53.11     96.78     43.41 <
   2  17   0     50.10     49.75     29.65 <
   3  17   0      1.37     72.05     32.86 <
   4  17   0      0.10     84.11     38.59 <
   5  17   0     27.71     79.69     78.89 <
   6  17   0    207.94    130.04     35.88 o
   7  17   0    200.76    184.71    121.00 <
   8  17   0    163.78    136.88     52.96 <
   0  18   0    165.81    141.30     35.58 o
   1  18   0     40.94    105.02     40.80 <
   2  18   0   1079.90   1298.93    217.31 o
   3  18   0    479.00    666.23    134.67 o
   4  18   0    706.93    515.60    113.37 o
   5  18   0    626.68    563.93     96.69 o
   6  18   0     97.44     69.04     34.17 <
   7  18   0     71.97     49.44     41.10 <
   1  19   0    501.56    426.94     58.79 o
   2  19   0     14.48     52.66     23.42 <
   3  19   0    328.65    302.30     89.24 o
   4  19   0    196.77    154.77     36.18 o
   5  19   0      1.97     77.08     54.97 <
   6  19   0    659.11    429.26    167.14 <
   0  20   0    431.73    351.15    131.56 <
   1  20   0      0.00      7.24     19.60 <
   2  20   0     26.32     43.11     42.01 <
   3  20   0      0.78     87.43     39.49 <
   4  20   0    124.74     85.22     27.54 o
   5  20   0    100.47    135.17     46.73 <
   1  21   0    254.54    376.77     82.71 o
   2  21   0    142.61    134.16     40.90 o
   3  21   0    654.47    526.54    144.22 o
   4  21   0    326.30    400.39    112.16 o
   0  22   0     20.02     34.57     49.75 <
 -13   1   1     48.75     37.28     34.17 <
 -12   1   1   1132.34    845.82    215.60 o
 -11   1   1     68.63    161.30     60.50 <
 -10   1   1   1597.04   1427.18    247.40 o
  -9   1   1   3121.72   3729.75    148.03 o
  -8   1   1   1244.01   1502.27     88.06 o
  -7   1   1   4269.17   4286.69    127.79 o
  -6   1   1   3965.10   4062.31     77.69 o
  -5   1   1   6454.99   5938.84    165.16 o
  -4   1   1  10596.60  11066.90    137.35 o
  -3   1   1  59936.10  62650.20    183.82 o
  -2   1   1  11773.30  10695.50    120.22 o
   2   1   1   2429.33   2136.91     65.56 o
   3   1   1   2741.65   2441.59     66.34 o
   4   1   1   1234.52   1302.99     49.47 o
   5   1   1   7211.52   6813.37    157.51 o
   6   1   1    551.70    617.35     64.23 o
   7   1   1   9359.89   9713.71    150.53 o
   8   1   1   1615.03   1545.31     85.65 o
  10   1   1    222.75    220.90     53.87 o
  11   1   1   1850.67   2087.64    444.83 o
  12   1   1    345.15    331.75     97.79 o
  13   1   1    134.93    107.93     52.96 <
 -13   2   1    168.03    200.59     59.29 o
 -12   2   1     10.57     80.60     60.70 <
 -11   2   1   2288.27   2396.27    306.33 o
 -10   2   1    158.34    254.46     59.39 o
  -9   2   1   1655.87   1805.95    101.54 o
  -8   2   1   2987.30   3111.86    121.99 o
  -7   2   1    861.90    794.31     70.16 o
  -6   2   1   3277.65   3372.49     88.03 o
  -5   2   1   4075.42   4061.83    100.36 o
  -4   2   1  41536.10  42126.30    270.86 o
  -3   2   1  36638.60  39202.50    318.51 o
  -2   2   1   1257.12   1216.98     69.02 o
   2   2   1    176.34    149.56     18.69 o
   3   2   1   7452.82   6828.98     95.89 o
   4   2   1   3008.37   3206.08    188.90 o
   5   2   1   7102.19   7027.61    122.53 o
   6   2   1   2940.97   2691.77     78.26 o
   7   2   1      4.10     64.32     31.86 <
   8   2   1   3132.95   3559.67    127.93 o
   9   2   1    940.36    927.75    141.52 o
  10   2   1    467.87    579.20    108.75 o
  11   2   1    592.19    411.47    113.37 o
  12   2   1     25.98     29.04     44.42 <
  13   2   1    129.26    151.15     58.29 <
 -13   3   1     60.94     84.92     45.02 <
 -12   3   1    326.71    328.84     88.54 o
 -11   3   1    149.49    250.14    124.32 <
 -10   3   1     54.31    155.97     51.25 o
  -9   3   1    300.54    353.77     61.91 o
  -8   3   1    549.20    685.27     55.28 o
  -7   3   1   3356.47   3343.85    132.18 o
  -6   3   1   1395.72   1465.60     73.70 o
  -5   3   1   8153.04   7198.26    188.13 o
  -4   3   1   3548.90   3727.57    106.51 o
  -3   3   1  14911.30  13923.70    296.22 o
  -2   3   1   6789.89   7282.95     48.90 o
  -1   3   1    733.97    685.16     26.05 o
   0   3   1    352.92    331.25     30.16 o
   1   3   1      0.26     31.96     12.96 <
   2   3   1     65.01    111.65     19.60 o
   3   3   1   1575.36   1243.50     45.16 o
   4   3   1    239.30    187.95     34.37 o
   5   3   1   3629.54   3788.40     78.29 o
   6   3   1    134.27    143.61     27.64 o
   7   3   1   2317.40   2412.47     75.72 o
   8   3   1      0.81     27.64     26.43 <
   9   3   1   1700.09   1989.60    262.58 o
  10   3   1    122.51    112.66     48.44 <
  11   3   1     68.03    110.95     39.60 <
  12   3   1     16.76     56.98     40.50 <
  13   3   1     78.45     37.18     48.04 <
 -13   4   1    281.01    211.45    122.11 <
 -12   4   1     46.65    149.64    108.74 <
 -11   4   1   1457.38   1198.00    237.53 o
 -10   4   1    237.48    340.59     61.10 o
  -9   4   1   2382.18   2121.53    268.96 o
  -8   4   1   2257.83   2520.48    140.77 o
  -7   4   1    219.51    383.41     39.90 o
  -6   4   1  15602.20  16283.20    281.18 o
  -5   4   1    211.88    275.28     67.34 o
  -4   4   1   8383.30   8809.39    125.39 o
  -3   4   1   3598.63   3104.40     96.36 o
  -2   4   1  13564.30  12367.10    152.21 o
  -1   4   1  70426.30  70727.00    131.72 o
   0   4   1   1438.88   1370.83     34.51 o
   1   4   1  12042.60  11908.30     60.93 o
   2   4   1    617.42    559.67     28.85 o
   3   4   1   9566.18   9716.41     99.87 o
   4   4   1  16413.20  15898.70    204.50 o
   5   4   1   7169.25   7559.90    186.29 o
   6   4   1  12928.40  13338.40    233.85 o
   7   4   1     23.51    107.93     27.03 o
   8   4   1   4186.76   4184.71     99.79 o
   9   4   1    912.99    892.66    188.46 o
  10   4   1    865.04   1092.75    208.46 o
  11   4   1   1049.68   1539.55    287.17 o
  12   4   1      8.85    118.58     52.26 <
  13   4   1    492.83    256.68    125.33 <
 -13   5   1     39.86    140.29     58.79 <
 -12   5   1    123.75    179.19    123.11 <
 -11   5   1      3.50     30.75     31.05 <
 -10   5   1    299.28    516.57     83.92 o
  -9   5   1    169.83    111.15     23.72 o
  -8   5   1    148.80    180.70     31.76 o
  -7   5   1    242.10    273.87     38.19 o
  -6   5   1   1294.59   1297.20    113.50 o
  -5   5   1    113.42    174.77     28.04 o
  -4   5   1     23.66     38.19     15.88 <
  -3   5   1   4982.08   4651.74    103.06 o
  -2   5   1   2417.88   2801.05     69.24 o
  -1   5   1   1375.79   1403.84     41.34 o
   0   5   1    105.09    269.24     29.65 o
   1   5   1     54.53     54.17     17.89 o
   2   5   1   4248.10   3863.60    100.12 o
   3   5   1      0.80    100.80     13.57 o
   4   5   1  11410.90  11636.40    149.50 o
   5   5   1    653.01    751.06     77.00 o
   6   5   1     89.82    224.11     37.08 o
   7   5   1    164.56    273.76     43.01 o
   8   5   1     74.55    134.06     33.67 o
   9   5   1     89.84     63.92    109.14 <
  10   5   1      9.56     82.00     28.54 <
  11   5   1     45.46     62.31     68.74 <
  12   5   1      3.00     96.27     44.42 <
  13   5   1      3.71     58.69     40.50 <
 -13   6   1    124.16    311.04    115.27 <
 -12   6   1     30.04     80.20     41.40 <
 -11   6   1    580.50    686.35    162.42 o
 -10   6   1   2065.05   2153.32    132.50 o
  -9   6   1   1741.29   1646.59    116.11 o
  -8   6   1    550.49    598.52     60.81 o
  -7   6   1    182.43    201.30     32.36 o
  -6   6   1   3419.03   3142.90     76.65 o
  -5   6   1   1569.11   1663.76     82.05 o
  -4   6   1  15093.40  15015.70    191.54 o
  -3   6   1   6673.94   6721.31    105.43 o
  -2   6   1   7291.59   6640.13    102.37 o
  -1   6   1   2834.96   2665.97     78.51 o
   0   6   1    111.19     91.15     19.70 o
   1   6   1  20446.70  19618.40     86.43 o
   2   6   1    547.45    559.20     37.59 o
   3   6   1   4258.28   3954.54     90.10 o
   4   6   1   3036.34   2848.64     99.90 o
   5   6   1   2350.23   2473.30    105.10 o
   6   6   1   5213.79   5195.62     97.92 o
   7   6   1    133.48    238.78     35.88 o
   8   6   1   1441.79   1454.62    152.90 o
   9   6   1    505.04    415.18     80.10 o
  10   6   1    662.92    882.65    126.84 o
  11   6   1    469.32    396.28     77.59 o
  12   6   1      0.87     87.63     36.38 <
 -13   7   1     44.90     71.85     34.77 <
 -12   7   1    839.63    596.11    105.53 o
 -11   7   1     26.71    199.88     75.67 <
 -10   7   1   1182.67   1048.79    162.33 o
  -9   7   1    703.08    819.55    161.92 o
  -8   7   1    561.53    508.17     53.37 o
  -7   7   1   5163.18   5478.19    133.12 o
  -6   7   1     29.83     68.44     23.21 <
  -5   7   1   3128.42   3155.30     75.14 o
  -4   7   1    172.98    255.77     28.94 o
  -3   7   1   6331.38   6297.67    193.84 o
  -2   7   1   5960.78   6515.48     96.12 o
  -1   7   1   3936.96   3969.95     87.29 o
   0   7   1  28526.60  28591.10    114.16 o
   1   7   1   2079.98   2254.52     57.03 o
   2   7   1   4017.92   4143.95    150.49 o
   3   7   1   1631.64   1925.56     80.95 o
   4   7   1   6725.13   6372.94    221.79 o
   5   7   1   6555.18   6580.80    125.66 o
   6   7   1    825.33   1019.24     97.60 o
   7   7   1   2240.79   2040.21    100.35 o
   8   7   1     38.54     48.04     43.01 <
   9   7   1   3083.91   2500.88    326.00 o
  10   7   1    450.86    777.69     93.27 o
  11   7   1    107.55    192.85     62.71 o
  12   7   1    147.95     67.43     69.34 <
 -12   8   1     60.36    227.42     54.77 o
 -11   8   1      9.03    119.39     64.22 <
 -10   8   1    486.91    594.98    110.75 o
  -9   8   1    115.89     96.98     45.93 <
  -8   8   1      5.79     41.50     66.13 <
  -7   8   1   1423.21   1410.31    119.43 o
  -6   8   1    296.59    230.35     38.09 o
  -5   8   1     57.33    122.00     32.66 o
  -4   8   1    110.51    122.11     39.40 o
  -3   8   1   1048.10   1069.46     50.17 o
  -2   8   1   1919.17   1959.90     64.46 o
  -1   8   1    595.48    864.16     63.33 o
   0   8   1     42.63    121.50     23.01 o
   1   8   1   4285.38   3992.15     88.59 o
   2   8   1     18.24     28.94     12.16 <
   3   8   1   1926.76   2131.80     89.40 o
   4   8   1      5.58     36.58     18.49 <
   5   8   1    223.07    292.96     47.64 o
   6   8   1      6.42     84.21     21.91 o
   7   8   1    797.37    631.62     71.36 o
   8   8   1    171.02    249.44     72.16 o
   9   8   1    193.67    200.19     48.84 o
  10   8   1     30.55    139.19     76.98 <
  11   8   1      7.31     90.35     47.23 <
  12   8   1     31.32    126.42     49.44 <
 -12   9   1    793.84    545.45    130.26 o
 -11   9   1    130.06     89.14     51.76 <
 -10   9   1   1371.41   1351.27    318.54 o
  -9   9   1    652.67    612.59    109.05 o
  -8   9   1     87.71     71.05     19.80 o
  -7   9   1   3618.81   3335.30    228.01 o
  -6   9   1     61.16    139.19     23.82 o
  -5   9   1   4700.76   4622.02     93.18 o
  -4   9   1     42.35     17.39     24.82 <
  -3   9   1   2354.38   2202.52     86.69 o
  -2   9   1  15218.90  15352.20    294.38 o
  -1   9   1   3191.65   3489.77    106.25 o
   0   9   1   9457.67   9693.76    116.57 o
   1   9   1   2474.89   2473.64     94.95 o
   2   9   1   7235.58   6763.27     89.76 o
   3   9   1   1603.24   1441.02     49.37 o
   4   9   1   2971.76   3132.18    157.01 o
   5   9   1   5883.31   6183.76    117.15 o
   6   9   1    505.21    546.96     56.99 o
   7   9   1    141.50    187.53     54.27 o
   8   9   1   1097.55   1081.46    148.16 o
   9   9   1   5132.06   5390.77    412.11 o
  10   9   1    388.77    467.43    101.31 o
  11   9   1    285.26    341.80     95.57 o
  12   9   1    405.15    348.84    115.27 o
 -12  10   1     18.36     87.43     54.77 <
 -11  10   1    469.52    700.60     86.23 o
 -10  10   1    475.89    417.69    103.92 o
  -9  10   1    612.07    777.72    116.39 o
  -8  10   1    349.31    356.98     77.29 o
  -7  10   1    657.40    717.13     76.09 o
  -6  10   1    908.16   1083.86     88.45 o
  -5  10   1     61.05     79.49     28.44 <
  -4  10   1   4525.77   4822.81     77.38 o
  -3  10   1   1396.08   1444.91     76.91 o
  -2  10   1   1117.11   1259.04     48.25 o
  -1  10   1   7466.45   7524.04    137.61 o
   0  10   1   1973.07   1992.99     74.92 o
   1  10   1   1364.58   1345.91     48.26 o
   2  10   1    380.81    531.58     50.96 o
   3  10   1   3942.90   4302.12    121.43 o
   4  10   1   1002.69    989.53     80.52 o
   5  10   1    173.64    172.46     30.95 o
   6  10   1   1969.66   1904.01    113.11 o
   7  10   1    528.91    560.82     89.35 o
   8  10   1     77.32    200.19     46.43 o
   9  10   1    455.02    511.86    107.74 o
  10  10   1    126.43    212.95     62.91 o
  11  10   1    261.30    170.75     55.37 o
  12  10   1      7.46     98.59     56.88 <
 -12  11   1    169.98    246.52    128.34 <
 -11  11   1    256.54    322.80     59.60 o
 -10  11   1      8.46     54.27     31.56 <
  -9  11   1    392.68    405.12     79.30 o
  -8  11   1     26.89     56.18     67.13 <
  -7  11   1   1186.86   1219.90    199.13 o
  -6  11   1    103.33     62.11     25.73 <
  -5  11   1   3928.16   4107.72    120.20 o
  -4  11   1    150.76    129.24     26.43 o
  -3  11   1   1146.08   1082.36     69.77 o
  -2  11   1   2052.30   2074.72    109.50 o
  -1  11   1    130.03    114.77     21.00 o
   0  11   1   2859.58   2853.13     99.77 o
   1  11   1     22.12     58.79     20.00 <
   2  11   1   2192.63   2131.09     64.15 o
   3  11   1    941.48    976.05     88.86 o
   4  11   1    743.75    915.07     91.67 o
   5  11   1   1068.63    865.07     81.82 o
   6  11   1    248.15    207.33     37.39 o
   7  11   1   1036.03   1146.58    160.82 o
   8  11   1     36.77     -0.10     86.02 <
   9  11   1    888.51    840.87    151.37 o
  10  11   1     32.86    103.91     73.76 <
  11  11   1    170.51    142.00     58.49 <
 -11  12   1    362.70    186.83     65.53 <
 -10  12   1     25.25    131.95     45.22 <
  -9  12   1    489.75    585.43    185.83 o
  -8  12   1    984.69   1080.51    107.55 o
  -7  12   1    131.15    130.75     55.27 <
  -6  12   1   3274.08   3426.38    145.11 o
  -5  12   1    331.01    376.08     46.23 o
  -4  12   1   2997.55   3019.59    115.75 o
  -3  12   1   4272.55   4183.52    112.77 o
  -2  12   1    997.23   1038.38     68.76 o
  -1  12   1   9395.63   9717.19    126.03 o
   0  12   1   2493.21   2388.14     96.04 o
   1  12   1   5627.70   5894.81    108.29 o
   2  12   1    544.60    539.43     43.72 o
   3  12   1   3297.01   3168.53    111.34 o
   4  12   1   3566.35   3417.21    123.71 o
   5  12   1    210.55    129.44     25.02 o
   6  12   1   3138.25   4032.08    148.02 o
   7  12   1     39.05     60.40     35.68 <
   8  12   1   1345.97   1498.93    251.90 o
   9  12   1    579.79    732.07    218.80 o
  10  12   1    250.44    378.18     72.06 o
  11  12   1    306.15    573.05    110.45 o
 -11  13   1     15.65     54.27     33.16 <
 -10  13   1     30.30     77.18     37.18 <
  -9  13   1     46.83    129.84     73.06 <
  -8  13   1    211.15    151.75     39.29 o
  -7  13   1    377.34    440.50    102.51 o
  -6  13   1    492.94    466.74     86.23 o
  -5  13   1     26.95     54.47     42.71 <
  -4  13   1    511.18    368.15     35.98 o
  -3  13   1    499.62    527.26     53.67 o
  -2  13   1    315.49    290.65     30.25 o
  -1  13   1    206.86    215.87     36.28 o
   0  13   1    263.51    278.59     36.68 o
   1  13   1     68.25    122.81     24.32 o
   2  13   1    191.52    245.12     26.63 o
   3  13   1    678.52    695.43     52.16 o
   4  13   1   1158.08   1389.18    117.51 o
   5  13   1    962.61   1653.26    201.63 o
   6  13   1    607.83    651.89    160.31 o
   7  13   1    149.85    220.29     63.92 o
   8  13   1     70.42     49.14     54.17 <
   9  13   1      5.93     84.11     33.36 <
  10  13   1     43.18     89.24     39.60 <
 -10  14   1     28.96     35.37     31.66 <
  -9  14   1    317.98    205.62     53.87 o
  -8  14   1   1559.66   1588.13    273.21 o
  -7  14   1    103.11    106.63     53.77 <
  -6  14   1     70.28     97.38     47.74 <
  -5  14   1   3609.49   3124.38    208.47 o
  -4  14   1   4224.67   4324.82    178.23 o
  -3  14   1    727.72    837.86     52.67 o
  -2  14   1    746.92    656.24     72.97 o
  -1  14   1   2729.80   2761.98    105.99 o
   0  14   1    517.40    477.51     52.46 o
   1  14   1    650.26    730.00     71.06 o
   2  14   1    404.83    505.94     49.85 o
   3  14   1   1941.90   2006.60    128.79 o
   4  14   1      2.25     74.77     18.69 o
   5  14   1    829.94    929.32    131.07 o
   6  14   1   1980.04   1546.57    268.12 o
   7  14   1    129.63    199.29     66.23 o
   8  14   1    523.49    667.04    136.79 o
   9  14   1     17.74     92.46     46.33 <
  10  14   1    558.62    525.43    165.53 o
 -10  15   1    188.39    315.96    101.20 o
  -9  15   1     34.33     91.75     40.70 <
  -8  15   1    399.55    443.91     69.75 o
  -7  15   1    915.54    694.33    119.21 o
  -6  15   1     69.00     71.85     22.81 o
  -5  15   1   1124.73   1158.64    165.95 o
  -4  15   1     48.94    117.78     35.07 o
  -3  15   1   1169.58   1053.53    118.61 o
  -2  15   1    531.19    508.46     65.53 o
  -1  15   1      4.01     45.73     16.88 <
   0  15   1   1185.54   1307.46    121.03 o
   1  15   1      6.37     26.93     19.80 <
   2  15   1   2327.50   2079.82     67.36 o
   3  15   1    495.70    408.05     60.81 o
   4  15   1    132.62    191.95     55.68 o
   5  15   1   2326.15   2406.46    296.99 o
   6  15   1      0.36     78.69     38.99 <
   7  15   1    622.11    622.73    136.59 o
   8  15   1     15.97    185.51     47.94 o
   9  15   1    161.28    197.18     56.68 o
  -9  16   1     43.63     72.16     51.05 <
  -8  16   1     95.80    176.37     51.66 o
  -7  16   1    100.63    114.97     50.45 <
  -6  16   1     41.10    109.24     52.16 <
  -5  16   1   1033.96   1196.91    132.68 o
  -4  16   1     21.15     91.65     28.34 o
  -3  16   1    414.23    356.68     56.48 o
  -2  16   1     48.94     38.69     15.88 <
  -1  16   1   2307.55   2451.77    125.47 o
   0  16   1   1739.67   1578.40    188.99 o
   1  16   1     63.33    145.82     65.62 <
   2  16   1     17.42     46.13     18.09 <
   3  16   1      9.43     50.75     32.06 <
   4  16   1    105.10    192.05     85.92 <
   5  16   1   1143.96    741.50    148.96 o
   6  16   1      0.54     76.98     34.87 <
   7  16   1     65.77    139.69     44.62 o
   8  16   1    187.23    121.50     59.29 <
   9  16   1     10.79     59.19     52.36 <
  -8  17   1     77.53     49.24     30.65 <
  -7  17   1    292.95    356.97     69.95 o
  -6  17   1      2.88     83.91     40.00 <
  -5  17   1   1921.36   1784.25    238.15 o
  -4  17   1    626.51    720.63    148.55 o
  -3  17   1    868.84    810.11    184.44 o
  -2  17   1    533.92    732.88    155.18 o
  -1  17   1     11.15     88.34     50.65 <
   0  17   1   3935.49   4265.35    365.46 o
   1  17   1    794.48   1114.55    330.37 o
   2  17   1   2892.71   2851.10    232.57 o
   3  17   1   1809.03   2225.05    195.73 o
   4  17   1    153.54    372.24     95.98 o
   5  17   1    647.37    406.75    121.21 o
   6  17   1     45.49     45.02     63.01 <
   7  17   1    168.57    234.16     62.81 o
   8  17   1     39.58     46.43     29.85 <
  -8  18   1     11.94     59.39     55.17 <
  -7  18   1    129.00    151.25     40.60 o
  -6  18   1    341.27    441.30     73.16 o
  -5  18   1      6.85     25.73     23.52 <
  -4  18   1     60.84    112.46     38.69 <
  -3  18   1     90.05     52.36     27.33 <
  -2  18   1    300.80    349.94     80.30 o
  -1  18   1     12.23    110.04     43.11 <
   0  18   1    237.53    283.31     62.11 o
   1  18   1   1044.11    992.26    211.68 o
   2  18   1     40.17     31.15     36.28 <
   3  18   1     50.27     44.92     35.68 <
   4  18   1     56.60     95.97     63.81 <
   5  18   1     57.23     78.89     30.25 <
   6  18   1    559.47    455.58    138.49 o
   7  18   1    264.95    222.91     64.32 o
  -7  19   1    392.04    275.37     67.13 o
  -6  19   1     34.19    106.63     61.50 <
  -5  19   1    324.39    357.18     81.71 o
  -4  19   1     21.70     50.55     30.05 <
  -3  19   1    157.35    353.65     79.79 o
  -2  19   1    239.23    178.89     51.86 o
  -1  19   1    102.60    146.12    152.25 <
   0  19   1    305.83    316.37     57.28 o
   1  19   1     23.83     47.43     30.95 <
   2  19   1    348.11    486.12     98.89 o
   3  19   1    175.40    101.50     37.39 <
   4  19   1    321.13    308.03     86.23 o
   5  19   1     90.26     75.98     41.40 <
   6  19   1      2.57     40.70     26.53 <
  -5  20   1      9.51     43.92     33.67 <
  -4  20   1    141.48    105.12     66.03 <
  -3  20   1    260.82    232.15    105.42 <
  -2  20   1     61.71     73.76     35.98 <
  -1  20   1    332.07    447.23     88.94 o
   0  20   1      3.33     46.53     30.75 <
   1  20   1    283.84    199.59     57.18 o
   2  20   1     20.12     65.42     35.98 <
   3  20   1    455.58    343.82     77.59 o
   4  20   1    670.57    663.23    122.31 o
   5  20   1      4.81     23.21     28.04 <
  -4  21   1      0.20     75.37     61.00 <
  -3  21   1     40.23     59.79     65.02 <
  -2  21   1      0.65     68.64     35.37 <
  -1  21   1      1.78     38.39     29.65 <
   0  21   1      2.04     68.14     29.65 <
   1  21   1     23.07     81.70     39.09 <
   2  21   1     38.23     41.30     28.74 <
   3  21   1      7.95     35.58     41.00 <
   0  22   1      9.41     68.44     35.68 <
 -14   0   2    197.11    204.01     60.00 o
 -13   0   2     40.23    124.31     76.08 <
 -12   0   2   2297.09   3181.47    378.91 o
 -11   0   2    592.82    812.89    222.82 o
 -10   0   2    651.81    337.41    128.05 <
  -9   0   2   1290.69   1349.84    124.75 o
  -8   0   2   1699.53   1449.27    116.02 o
  -7   0   2   1291.22   1419.64     90.58 o
  -6   0   2   3920.07   4560.14    125.59 o
  -5   0   2   4501.35   4872.30    164.93 o
  -4   0   2  11772.50  12130.40    142.58 o
  -3   0   2  96719.40 103103.00    346.46 o
  -2   0   2  39104.00  41233.70    368.57 o
  -1   0   2   2048.44   2037.83     79.28 o
   0   0   2  16735.30  18431.40    105.28 o
   1   0   2   6264.72   5617.82    143.96 o
   2   0   2  44938.80  43895.40    178.14 o
   3   0   2  13333.80  14054.60    136.36 o
   4   0   2  27054.80  26989.90    425.87 o
   5   0   2   1152.29   1393.44    137.94 o
   6   0   2     30.86     93.26     71.96 <
   7   0   2   5999.04   5887.84    154.60 o
   8   0   2     16.91     61.91     33.77 <
   9   0   2    187.58    382.50    123.21 o
  10   0   2    849.67    962.19    280.22 o
  11   0   2   2408.80   1713.93    525.20 o
  12   0   2    779.01    678.02    181.62 o
  13   0   2      7.46     61.60     34.57 <
 -14   1   2     16.85     56.68     46.93 <
 -13   1   2    165.01     45.63     32.96 <
 -12   1   2     22.27    114.87     42.31 <
 -11   1   2     13.61    102.00     51.76 <
 -10   1   2    419.06    410.26    137.79 <
  -9   1   2    297.96    286.53     36.28 o
  -8   1   2     75.15     81.00     21.61 o
  -7   1   2    120.35    117.48     27.44 o
  -6   1   2    945.86    996.94     79.22 o
  -5   1   2    230.74    306.84     30.15 o
  -4   1   2   6500.62   6941.17     83.59 o
  -3   1   2  44798.10  43866.40    165.90 o
  -2   1   2    124.26    136.79     15.78 o
  -1   1   2   4220.49   2840.53     97.13 o
   0   1   2   1330.96    889.72     39.86 o
   1   1   2   4379.03   3606.97     69.32 o
   2   1   2  11315.60  10123.70    100.07 o
   3   1   2   7106.32   7085.89    117.63 o
   4   1   2    230.99    245.03     28.64 o
   5   1   2    207.77    265.33     32.76 o
   6   1   2      1.39     50.95     30.15 <
   7   1   2    440.97    578.52     54.88 o
   8   1   2   2185.84   2034.33    183.19 o
   9   1   2      1.90    102.30     37.79 <
  10   1   2    131.17    318.98     72.46 o
  11   1   2     69.78     50.35     43.92 <
  12   1   2     29.73    109.14     34.57 o
  13   1   2     27.56     40.10     37.79 <
 -14   2   2     69.50     48.44     27.94 <
 -13   2   2    201.88    205.12     86.23 <
 -12   2   2    133.18    172.65     44.72 o
 -11   2   2     51.92    143.41     54.37 <
 -10   2   2    983.18   1363.18    202.03 o
  -9   2   2   2043.04   1897.61    108.28 o
  -8   2   2    108.81    137.28     31.76 o
  -7   2   2    862.00    800.24     58.20 o
  -6   2   2   1982.09   1894.42     72.71 o
  -5   2   2  10768.70  10560.70    190.27 o
  -4   2   2    196.95    388.25     59.40 o
  -3   2   2  24409.30  24626.50    106.64 o
  -2   2   2   9004.57   8872.48    152.04 o
  -1   2   2    403.81    406.26     30.06 o
   0   2   2   4406.43   4021.21     82.76 o
   1   2   2    957.74   1010.58     38.52 o
   2   2   2  11695.70  11506.70     70.08 o
   3   2   2   2434.91   2653.83     63.49 o
   4   2   2  10555.90   9796.62    129.82 o
   5   2   2   4554.26   4437.05    105.89 o
   6   2   2   1597.59   1562.44     98.13 o
   7   2   2   4428.35   4396.68     93.47 o
   8   2   2      1.40     82.00     33.67 <
   9   2   2    731.15   1078.27    124.73 o
  10   2   2     21.55     74.87     56.78 <
  11   2   2     74.99    211.65     67.63 o
  12   2   2    456.03    259.70     79.10 o
  13   2   2      0.10     23.01     46.73 <
 -13   3   2    136.33    189.54     59.09 o
 -12   3   2      6.67    105.72     35.27 <
 -11   3   2   1294.61   1042.88    185.96 o
 -10   3   2    304.60    532.25     92.66 o
  -9   3   2   1508.70   1398.95    119.23 o
  -8   3   2    750.17    885.02     54.28 o
  -7   3   2   6162.31   6707.03    110.34 o
  -6   3   2   7632.78   7877.08    150.02 o
  -5   3   2   1368.12   1461.59    119.55 o
  -4   3   2   8617.14   8841.26    368.12 o
  -3   3   2      7.05     34.67     16.48 <
  -2   3   2    370.60    362.18     36.89 o
  -1   3   2    361.87    605.66     87.46 o
   0   3   2    143.34    109.85     12.26 o
   1   3   2     26.10     41.71      9.95 o
   2   3   2    744.01    550.26     47.66 o
   3   3   2   6839.55   6685.86     73.00 o
   4   3   2    166.68    270.25     33.47 o
   5   3   2   2507.96   2377.34    100.68 o
   6   3   2   6346.80   7022.58    140.75 o
   7   3   2     42.80     71.25     26.43 <
   8   3   2   3817.34   4318.75    173.50 o
   9   3   2    191.99     87.94     61.61 <
  10   3   2    955.22    709.72    120.31 o
  11   3   2    182.77    236.07     90.95 <
  12   3   2     27.74     -2.01     42.11 <
  13   3   2    533.52    487.84    162.01 o
 -13   4   2     94.21     78.69     71.55 <
 -12   4   2      3.56    102.20     41.91 <
 -11   4   2     30.59     48.54     29.04 <
 -10   4   2    100.53     88.34     87.83 <
  -9   4   2    907.37    969.06    105.54 o
  -8   4   2    255.47    403.61     45.12 o
  -7   4   2     28.81    121.70     23.52 o
  -6   4   2    211.87    210.35     24.52 o
  -5   4   2   5382.86   5287.51    122.85 o
  -4   4   2   1565.98   1288.44     43.65 o
  -3   4   2    326.30    365.56     37.69 o
  -2   4   2    729.58    598.42     28.15 o
  -1   4   2    439.33    499.41     35.99 o
   0   4   2     29.47     67.03     13.06 o
   1   4   2     17.73     27.23     27.44 <
   2   4   2    760.42    646.75     31.47 o
   3   4   2   2020.08   1935.11     51.60 o
   4   4   2   2408.08   2398.33     75.64 o
   5   4   2   1763.66   1896.74    249.17 o
   6   4   2    816.58    811.59     67.25 o
   7   4   2    397.31    421.62     49.05 o
   8   4   2    328.89    447.03     50.85 o
   9   4   2    118.89    132.25     49.34 <
  10   4   2     32.77    141.50     63.31 <
  11   4   2    109.39    117.28     53.97 <
  12   4   2     16.41     67.93     36.08 <
 -13   5   2    283.19    163.71     55.98 <
 -12   5   2     57.53     85.92     39.70 <
 -11   5   2   1149.20   1551.35    240.63 o
 -10   5   2   2042.53   2069.90    163.17 o
  -9   5   2   1128.44   1118.98    160.33 o
  -8   5   2   1077.60    828.39     79.11 o
  -7   5   2   1275.21   1345.69     80.12 o
  -6   5   2  13221.30  13285.00    250.54 o
  -5   5   2    836.77    932.57     48.65 o
  -4   5   2  12807.50  11623.10    221.45 o
  -3   5   2   6342.96   6508.21     69.15 o
  -2   5   2    321.39    384.26     30.76 o
  -1   5   2   4460.39   4979.25     92.80 o
   0   5   2   5968.04   5864.55     59.90 o
   1   5   2  12582.50  12528.50    111.21 o
   2   5   2    267.82    267.95     29.75 o
   3   5   2   7254.01   6654.87     78.63 o
   4   5   2   6765.14   6867.38     91.88 o
   5   5   2   6294.36   6103.56    119.72 o
   6   5   2   5592.84   5115.29    125.41 o
   7   5   2    207.14    258.79     44.42 o
   8   5   2   4780.95   4700.55    113.37 o
   9   5   2      0.37     66.53     30.75 <
  10   5   2    716.82   1035.03    168.95 o
  11   5   2    279.68    226.22    139.29 <
  12   5   2    111.18    117.68     38.49 o
 -13   6   2     94.29    208.13    120.39 <
 -12   6   2     70.30    104.92     37.59 <
 -11   6   2      2.07    104.61     55.67 <
 -10   6   2    723.53    661.85    120.51 o
  -9   6   2   2041.37   2710.88    343.43 o
  -8   6   2    322.48    375.68     40.70 o
  -7   6   2     14.27     79.29     27.33 <
  -6   6   2   3899.97   3756.87     96.99 o
  -5   6   2  10937.40  11077.90    136.06 o
  -4   6   2     40.79    112.25     20.10 o
  -3   6   2   7019.17   7550.17    134.46 o
  -2   6   2   2128.21   1963.15     55.33 o
  -1   6   2   3071.06   2992.96     86.96 o
   0   6   2   3936.34   3727.46    121.64 o
   1   6   2    246.82    200.11     24.32 o
   2   6   2  13670.40  13586.20    159.73 o
   3   6   2   6465.90   6589.22     95.31 o
   4   6   2   1325.52   1478.04     67.86 o
   5   6   2   1506.99   1506.59     82.85 o
   6   6   2    130.05    131.45     25.83 o
   7   6   2   5293.37   6084.64    188.16 o
   8   6   2      6.06     68.24     29.85 <
   9   6   2    398.53    438.19     81.00 o
  10   6   2    110.88     90.25     34.77 <
  11   6   2      0.94    130.54     40.70 o
  12   6   2     48.89     72.86     45.83 <
 -13   7   2    149.44    283.50     80.20 o
 -12   7   2     12.52    140.19     39.80 o
 -11   7   2    374.40    357.18    107.33 o
 -10   7   2    219.31    361.80     64.42 o
  -9   7   2     87.39     90.95     33.47 <
  -8   7   2    417.46    606.24     60.60 o
  -7   7   2    797.21    730.84     69.46 o
  -6   7   2   1612.13   1783.88     98.23 o
  -5   7   2     18.04     33.87     17.79 <
  -4   7   2     61.67     40.00     19.60 <
  -3   7   2  10945.30  10629.90    136.04 o
  -2   7   2  11216.10  11032.70    144.18 o
  -1   7   2   7486.98   6586.86     66.14 o
   0   7   2      0.86     51.45     12.46 o
   1   7   2  16949.30  15899.50    181.89 o
   2   7   2   2013.71   2182.26     55.42 o
   3   7   2    743.79    524.72     59.11 o
   4   7   2      0.67     60.50     16.58 o
   5   7   2   3402.06   3312.87    116.28 o
   6   7   2   3688.08   4150.26    116.78 o
   7   7   2     97.23    117.48     27.54 o
   8   7   2   1503.29   1810.87    184.26 o
   9   7   2    306.54    230.85     51.26 o
  10   7   2     96.57    103.71     42.71 <
  11   7   2      0.93    109.64     43.21 <
  12   7   2     11.18     40.90     35.68 <
 -13   8   2     45.91     42.01     30.15 <
 -12   8   2   1032.64   1481.33    271.58 o
 -11   8   2     59.87    132.35     64.62 <
 -10   8   2   3790.85   4314.63    353.88 o
  -9   8   2    186.69    229.64    133.66 <
  -8   8   2      3.17     39.19     43.01 <
  -7   8   2   3357.97   3495.16    116.57 o
  -6   8   2    170.11    164.42     27.44 o
  -5   8   2   5063.00   5361.94    154.18 o
  -4   8   2    253.79    317.79     30.05 o
  -3   8   2   6108.71   6056.11    155.80 o
  -2   8   2   5525.22   5952.49    126.79 o
  -1   8   2   5066.68   4783.67    160.91 o
   0   8   2  18104.20  18175.20    230.14 o
   1   8   2    784.12   1001.63     43.93 o
   2   8   2   3557.37   3526.29     57.96 o
   3   8   2   3915.57   4013.85     71.84 o
   4   8   2   1806.93   1867.99     94.01 o
   5   8   2   3129.92   2986.37     69.50 o
   6   8   2   2766.50   2896.67    103.48 o
   7   8   2    331.65    223.52     52.46 o
   8   8   2   2616.60   2937.06    287.56 o
   9   8   2   1160.99   1229.21    191.58 o
  10   8   2    570.10    654.79    140.51 o
  11   8   2   1187.92   1211.19    295.51 o
  12   8   2    772.86    736.51    234.58 o
 -12   9   2     93.55    200.79     54.27 o
 -11   9   2      4.77     36.68     30.25 <
 -10   9   2     76.68     57.48     38.39 <
  -9   9   2     55.39    116.98     42.41 <
  -8   9   2     28.68     75.47     36.18 <
  -7   9   2    403.77    373.57     52.36 o
  -6   9   2      5.86     68.84     33.26 <
  -5   9   2    186.26    162.41     35.58 o
  -4   9   2     14.76     85.52     27.94 o
  -3   9   2   4255.95   4089.76    104.76 o
  -2   9   2    447.88    554.21     60.71 o
  -1   9   2   5396.44   5436.34     77.43 o
   0   9   2    682.25    712.88     46.04 o
   1   9   2   1496.93   1592.05     81.24 o
   2   9   2    630.29    536.75     61.41 o
   3   9   2     43.88     79.59     17.89 o
   4   9   2     65.85    101.20     22.31 o
   5   9   2     68.78     82.31     24.92 o
   6   9   2    275.36    365.42     53.27 o
   7   9   2    226.70    159.19     39.50 o
   8   9   2      7.35    125.22     48.54 <
   9   9   2      7.09    129.14    150.44 <
  10   9   2    198.19    176.27     44.72 o
  11   9   2    465.68    323.72    104.52 o
  12   9   2    119.00    130.45     61.60 <
 -12  10   2    342.33    409.84     73.26 o
 -11  10   2    387.73    352.96     71.26 o
 -10  10   2    873.16    841.27    168.15 o
  -9  10   2    514.08    756.90    138.39 o
  -8  10   2     83.45    185.72     33.36 o
  -7  10   2   3076.59   3236.95    125.70 o
  -6  10   2      7.65     48.24     20.10 <
  -5  10   2   5037.69   5380.30    174.98 o
  -4  10   2     37.19     42.21     13.57 o
  -3  10   2   7324.03   7384.10     89.33 o
  -2  10   2  10324.80   9912.96    174.30 o
  -1  10   2    389.90    426.25     47.24 o
   0  10   2   3601.13   3322.11     73.24 o
   1  10   2    222.07    242.21     27.03 o
   2  10   2   5907.59   5414.70    116.37 o
   3  10   2   1395.67   1378.21     56.50 o
   4  10   2   5112.18   5169.67    286.89 o
   5  10   2   1892.69   1932.17    112.40 o
   6  10   2   1203.59   1081.91     70.77 o
   7  10   2    704.37   1099.67    168.25 o
   8  10   2    152.24    183.71     47.64 o
   9  10   2   2527.64   2989.29    325.74 o
  10  10   2     37.44     63.81     35.98 <
  11  10   2    377.93    333.66     82.41 o
 -12  11   2     69.21     80.30     48.14 <
 -11  11   2    384.64    406.63     61.61 o
 -10  11   2    274.87    253.66     73.57 o
  -9  11   2   1474.58   1647.74    222.55 o
  -8  11   2   1149.80   1157.75    227.97 o
  -7  11   2    591.70    645.05     80.71 o
  -6  11   2   2397.95   2368.60    118.85 o
  -5  11   2    120.77    131.15     27.13 o
  -4  11   2   6456.03   6629.68    113.54 o
  -3  11   2    176.66    315.27     32.16 o
  -2  11   2    932.09   1145.44    102.03 o
  -1  11   2    280.32    297.79     35.68 o
   0  11   2    346.10    388.95     45.93 o
   1  11   2   2834.87   3127.57    114.76 o
   2  11   2    905.53    973.83     56.79 o
   3  11   2   3873.60   3973.87     91.54 o
   4  11   2   3483.82   3544.08     86.90 o
   5  11   2    294.83    353.67     50.95 o
   6  11   2   3092.68   3071.96    120.57 o
   7  11   2     13.68     -0.20     32.66 <
   8  11   2   2165.00   2292.76    293.66 o
   9  11   2     52.83     37.99     44.02 <
  10  11   2    292.84    481.49     92.56 o
  11  11   2    367.57    305.72     88.04 o
 -11  12   2    200.88    203.41     52.56 o
 -10  12   2     21.61     74.97     46.43 <
  -9  12   2     34.11     53.26     42.51 <
  -8  12   2     19.88     59.49     33.87 <
  -7  12   2    170.90    140.20     56.78 <
  -6  12   2    318.61    538.39     92.26 o
  -5  12   2    512.30    512.38     44.73 o
  -4  12   2      0.17     42.01     16.18 <
  -3  12   2     57.78     84.42     32.16 <
  -2  12   2     10.17    119.99     25.12 o
  -1  12   2     30.30     64.82     17.79 o
   0  12   2    431.27    443.33     54.07 o
   1  12   2      9.60     44.42     20.30 <
   2  12   2     34.20     89.64     22.41 o
   3  12   2    119.22     83.41     20.20 o
   4  12   2   1002.57   1034.73    118.31 o
   5  12   2    129.30    215.67     36.98 o
   6  12   2    432.41    548.95    109.55 o
   7  12   2    148.82    204.01     64.72 o
   8  12   2      0.79     78.59     61.70 <
   9  12   2    153.74    165.12     48.64 o
  10  12   2     27.13     81.90     44.22 <
 -11  13   2    622.09    211.66    119.30 <
 -10  13   2    335.73    358.58     90.35 o
  -9  13   2   1038.74   1070.65    213.29 o
  -8  13   2    951.46    888.32    167.85 o
  -7  13   2    116.42    132.46     43.11 o
  -6  13   2   7181.71   8100.48    316.10 o
  -5  13   2    827.62    730.12    126.14 o
  -4  13   2   1312.53   1495.59    124.35 o
  -3  13   2    104.66     65.42     16.38 o
  -2  13   2   3861.72   3699.96     94.65 o
  -1  13   2    896.20    881.73     83.53 o
   0  13   2     41.39     76.68     16.28 o
   1  13   2   2677.99   2567.06     79.84 o
   2  13   2     99.23    174.97     28.14 o
   3  13   2    818.24    877.38     66.74 o
   4  13   2   6511.12   6602.63    131.73 o
   5  13   2   2835.05   2787.98    149.62 o
   6  13   2   2602.57   2679.08    132.92 o
   7  13   2      2.79     64.12     45.73 <
   8  13   2   1754.49   1826.21    236.93 o
   9  13   2     27.82     95.97     63.81 <
  10  13   2    673.13    695.49    137.89 o
 -10  14   2     95.40    120.29     52.76 <
  -9  14   2      0.56     18.69     54.37 <
  -8  14   2    738.04    701.24    158.30 o
  -7  14   2    968.49   1256.00    164.94 o
  -6  14   2    285.46    309.54     58.09 o
  -5  14   2    624.04    605.96     83.12 o
  -4  14   2      4.20     75.77     27.74 <
  -3  14   2    481.61    487.65     59.00 o
  -2  14   2     34.80     88.13     19.70 o
  -1  14   2    362.55    371.86     41.41 o
   0  14   2   1707.78   1876.85     92.79 o
   1  14   2    292.20    257.38     29.45 o
   2  14   2    239.20    285.62     35.68 o
   3  14   2    534.97    434.59     62.31 o
   4  14   2     31.93     65.42     17.39 o
   5  14   2   1121.43   1400.69    190.88 o
   6  14   2     35.98     83.01     37.59 <
   7  14   2    927.17   1159.79    263.14 o
   8  14   2     45.97     92.96     43.72 <
   9  14   2    200.01    290.84    145.42 <
  10  14   2     77.81    110.14     70.45 <
 -10  15   2      9.53     98.49     58.19 <
  -9  15   2    153.15    151.35     54.17 <
  -8  15   2    815.03   1087.50    293.18 o
  -7  15   2     30.72     46.23     33.87 <
  -6  15   2   2588.98   2399.90    259.60 o
  -5  15   2    591.09    620.42    119.80 o
  -4  15   2    671.28    631.79     80.81 o
  -3  15   2    143.00    269.54     52.46 o
  -2  15   2      9.03     42.91     33.06 <
  -1  15   2   5023.13   5697.51    159.95 o
   0  15   2   1842.59   1932.24    118.23 o
   1  15   2     98.16    219.08     45.22 o
   2  15   2     10.79     22.81     26.43 <
   3  15   2      5.22     57.18     23.31 <
   4  15   2    874.78    783.79    150.67 o
   5  15   2   2521.23   2120.48    232.35 o
   6  15   2    930.43   1224.32    268.26 o
   7  15   2    170.90    298.68     70.35 o
   8  15   2    556.55    540.91    167.54 o
   9  15   2     54.32     63.21     31.56 <
  -9  16   2     55.08     16.78     44.72 <
  -8  16   2    156.51    274.66     57.99 o
  -7  16   2    662.16    448.05     95.78 o
  -6  16   2      2.66     45.83     31.15 <
  -5  16   2   1852.19   1872.92    288.82 o
  -4  16   2    143.33    111.75     36.08 o
  -3  16   2   1024.96    897.99    148.96 o
  -2  16   2    826.87    706.19    129.76 o
  -1  16   2    879.89    880.28    107.55 o
   0  16   2   1190.06    845.76    119.92 o
   1  16   2    403.94    309.45     53.37 o
   2  16   2   5131.25   5667.20    345.23 o
   3  16   2   3474.28   3552.82    329.93 o
   4  16   2      4.89     75.47     41.91 <
   5  16   2     28.19    102.10     51.55 <
   6  16   2    699.49    555.60    110.66 o
   7  16   2    756.97    791.89    108.04 o
   8  16   2    141.77     53.26     42.71 <
  -9  17   2     14.63     64.62     48.14 <
  -8  17   2      6.07     71.15     42.11 <
  -7  17   2     19.61     48.14     25.63 <
  -6  17   2    103.03    107.73     27.34 o
  -5  17   2     18.07     85.62     33.67 <
  -4  17   2     35.63     86.93     37.18 <
  -3  17   2    390.11    349.55     72.16 o
  -2  17   2      3.95     22.91     15.48 <
  -1  17   2    271.49    258.08     55.78 o
   0  17   2    177.77    184.11     69.04 <
   1  17   2    206.84    147.03     35.48 o
   2  17   2     22.29    123.21     44.52 <
   3  17   2    252.59    317.08     71.96 o
   4  17   2     17.17     39.70     28.84 <
   5  17   2    218.58    256.37     74.87 o
   6  17   2      3.88     94.97     40.70 <
   7  17   2     17.50     42.61     31.56 <
   8  17   2      4.75     70.85     50.15 <
  -8  18   2    277.17    221.10     78.89 <
  -7  18   2    472.95    465.42     91.46 o
  -6  18   2     23.10     69.24     33.36 <
  -5  18   2    705.95    795.30    157.59 o
  -4  18   2     90.14    181.60     60.70 <
  -3  18   2    470.85    424.93    101.00 o
  -2  18   2     76.68    128.23     74.07 <
  -1  18   2    722.20   1047.59    146.74 o
   0  18   2   1095.69    983.33    229.98 o
   1  18   2      0.31     55.17     36.48 <
   2  18   2   1215.03    968.77    196.91 o
   3  18   2    536.99    290.96    102.92 <
   4  18   2    447.81    405.93    104.42 o
   5  18   2    116.02    208.93     48.14 o
   6  18   2    115.93     86.53     64.42 <
   7  18   2    551.22    445.23    242.51 <
  -7  19   2    119.96     66.33     35.37 <
  -6  19   2    281.15    249.54     49.65 o
  -5  19   2     47.64    140.99    134.56 <
  -4  19   2    203.23    234.76     69.95 o
  -3  19   2     81.71     58.39     78.39 <
  -2  19   2    328.23    505.72    119.29 o
  -1  19   2    785.04    670.18    112.37 o
   0  19   2     37.46     31.66     41.81 <
   1  19   2    833.11    738.74    166.44 o
   2  19   2     47.04     60.40     30.05 <
   3  19   2    262.60    395.06    128.44 o
   4  19   2    109.47     91.05     36.18 <
   5  19   2     56.52    128.33     43.41 <
   6  19   2    434.79    276.08     53.87 o
  -5  20   2    186.37     95.47     72.46 <
  -4  20   2      0.69     24.12     27.74 <
  -3  20   2     57.89     92.66     55.07 <
  -2  20   2      1.48     67.53     39.60 <
  -1  20   2     66.89    108.74     41.10 <
   0  20   2     69.05    135.27     44.72 o
   1  20   2      0.31     54.57     49.85 <
   2  20   2     56.85    148.23     32.76 o
   3  20   2     13.20     30.05     28.74 <
   4  20   2    192.72    269.33     61.91 o
   5  20   2      5.69     66.63     36.38 <
  -4  21   2    478.70    510.75    140.70 o
  -3  21   2     86.77     24.02     33.87 <
  -2  21   2    203.60    256.97     65.52 o
  -1  21   2    344.80    331.65    100.30 o
   0  21   2     84.75     81.30     46.63 <
   1  21   2    553.73    488.14    135.28 o
   2  21   2     38.98    111.45     40.40 <
   3  21   2    583.07    456.18    120.00 o
 -14   1   3    108.41    125.92     71.15 <
 -13   1   3      4.24     63.61     27.03 <
 -12   1   3   1507.51   1252.58    294.73 o
 -11   1   3    363.78    312.16     67.64 o
 -10   1   3   4824.26   5317.41    159.34 o
  -9   1   3   1792.06   2030.01    122.75 o
  -8   1   3    842.98    811.57     63.02 o
  -7   1   3    738.28   1006.17     93.28 o
  -6   1   3   4412.70   4468.44     83.64 o
  -5   1   3   9330.07   9386.48    124.28 o
  -4   1   3    191.84    187.74     22.51 o
  -3   1   3    397.59    383.38     26.44 o
  -2   1   3    125.88    345.23     36.08 o
  -1   1   3   7066.52   6717.97     73.67 o
   0   1   3   7422.83   7373.56     42.45 o
   1   1   3   1755.78   1933.22     58.05 o
   2   1   3   7510.02   7376.76     75.89 o
   3   1   3   3155.11   3187.14     78.40 o
   4   1   3  20801.40  21561.00    260.35 o
   5   1   3   5671.79   5776.34    160.39 o
   6   1   3      2.68    145.72     41.71 o
   7   1   3   2450.25   2814.55    213.38 o
   8   1   3    146.96    374.05     52.86 o
   9   1   3   1666.53   1426.29    240.36 o
  10   1   3     43.55     56.48     83.81 <
  11   1   3    839.26    568.78    162.02 o
  12   1   3    615.72    416.69     93.07 o
 -14   2   3    101.46    138.58     67.94 <
 -13   2   3    106.82    143.11     54.17 <
 -12   2   3     25.94     68.24     61.20 <
 -11   2   3    534.53    573.98    135.48 o
 -10   2   3     45.51    206.22     62.61 o
  -9   2   3     79.09    130.34     33.97 o
  -8   2   3    610.00    637.84     63.22 o
  -7   2   3   5102.99   5383.24     79.21 o
  -6   2   3  16036.70  17402.00    184.09 o
  -5   2   3    395.54    507.78     47.34 o
  -4   2   3   2910.61   3010.06     62.80 o
  -3   2   3   4705.02   4388.67     88.67 o
  -2   2   3    157.85    348.86     38.69 o
  -1   2   3  26933.00  26851.40    380.08 o
   0   2   3   3523.69   3497.27     67.70 o
   1   2   3  11531.70  12318.00    112.47 o
   2   2   3   1035.97    966.60     38.81 o
   3   2   3   3733.97   3817.49    168.21 o
   4   2   3   3608.93   3562.70     86.64 o
   5   2   3   1301.43   1415.56    114.91 o
   6   2   3   3326.56   3204.44    154.00 o
   7   2   3    382.11    413.37     71.26 o
   8   2   3   1253.54   1329.91     86.25 o
   9   2   3   1841.03   1784.42    283.70 o
  10   2   3    880.39    806.60    169.36 o
  11   2   3    224.84    268.33     56.08 o
  12   2   3     97.19    130.75     42.41 o
 -14   3   3     62.82     91.65     48.94 <
 -13   3   3      0.08     48.84     36.18 <
 -12   3   3    112.24     96.98     32.36 <
 -11   3   3     33.07     97.58     42.81 <
 -10   3   3    652.19    503.54    136.69 o
  -9   3   3   1472.70   1743.55    158.13 o
  -8   3   3    178.43    293.46     30.45 o
  -7   3   3     71.72     87.03     22.01 o
  -6   3   3   8999.14   9214.50    218.92 o
  -5   3   3   2300.16   2245.23     95.35 o
  -4   3   3   1065.18   1011.67     47.96 o
  -3   3   3    849.92    731.63     39.31 o
  -2   3   3   3262.78   2912.51    103.31 o
  -1   3   3     73.91    176.08     54.07 o
   0   3   3    605.42    717.01     71.98 o
   1   3   3   1178.42   1054.72     38.72 o
   2   3   3    598.66    709.51     36.79 o
   3   3   3   6117.93   5507.14    117.99 o
   4   3   3   7932.74   7821.50    107.04 o
   5   3   3   1163.75   1096.50     66.75 o
   6   3   3    434.03    478.01     48.95 o
   7   3   3    527.46    495.70     52.06 o
   8   3   3    334.41    202.41     43.92 o
   9   3   3    831.79    912.74    187.55 o
  10   3   3     38.70    106.93     51.35 <
  11   3   3    130.82    277.77     79.79 o
  12   3   3    153.67    116.48     57.18 <
 -13   4   3    476.94    821.60    149.55 o
 -12   4   3     16.19     -2.31     47.43 <
 -11   4   3    382.50    395.07     84.32 o
 -10   4   3    166.16    235.47     59.80 o
  -9   4   3   3102.45   2821.68    254.73 o
  -8   4   3   1618.71   1859.69    111.49 o
  -7   4   3   3174.41   3354.04    110.94 o
  -6   4   3  22290.40  23285.40    525.75 o
  -5   4   3    105.27    119.19     26.43 o
  -4   4   3   9756.04   9485.68    121.90 o
  -3   4   3     89.61    209.04     25.53 o
  -2   4   3   4604.19   4526.66     86.04 o
  -1   4   3  20579.90  19999.50     56.45 o
   0   4   3  10190.40   9644.08     50.14 o
   1   4   3  13823.90  12631.40     71.47 o
   2   4   3    570.25    454.66     44.43 o
   3   4   3  13810.70  13276.90    171.40 o
   4   4   3   5742.78   6390.46    122.55 o
   5   4   3   6887.58   6586.55    128.40 o
   6   4   3   4075.62   4379.79    103.32 o
   7   4   3      1.82    103.01     37.79 <
   8   4   3   2265.08   2188.71    114.12 o
   9   4   3    101.27     73.26     39.29 <
  10   4   3    952.05    677.35    171.87 o
  11   4   3    410.80    299.39     73.06 o
  12   4   3     16.60     36.58     37.69 <
 -13   5   3    104.07    112.56     42.51 <
 -12   5   3     15.87     54.77     25.32 <
 -11   5   3     33.29     84.72     55.07 <
 -10   5   3      4.30     85.92     33.97 <
  -9   5   3    354.20    325.12     53.57 o
  -8   5   3      0.82     97.48     21.71 o
  -7   5   3    377.76    474.38     49.25 o
  -6   5   3   1535.33   1708.40     96.42 o
  -5   5   3    714.44    937.95     78.20 o
  -4   5   3   1795.60   1600.31     52.40 o
  -3   5   3    105.25    187.03     22.01 o
  -2   5   3    256.91    268.56     28.64 o
  -1   5   3    138.21    174.07     18.69 o
   0   5   3    582.70    709.20     34.58 o
   1   5   3    489.37    409.61     31.46 o
   2   5   3    571.99    696.10     41.62 o
   3   5   3    350.97    420.63     45.93 o
   4   5   3     31.82     88.03     39.39 <
   5   5   3    601.64    711.23     75.89 o
   6   5   3      1.20     34.37     23.21 <
   7   5   3    411.82    388.05     44.72 o
   8   5   3    142.82    464.20    128.13 o
   9   5   3     86.75     93.16     76.98 <
  10   5   3     94.49    253.85     53.26 o
  11   5   3      6.66    106.62     50.95 <
  12   5   3    106.08    138.28     46.23 <
 -13   6   3    590.07    390.66    139.40 <
 -12   6   3     20.44    137.78     58.69 <
 -11   6   3    453.01    546.03    118.29 o
 -10   6   3      0.30    187.42     56.78 o
  -9   6   3    424.27    419.10     79.50 o
  -8   6   3   1702.53   1866.31    137.13 o
  -7   6   3   1662.96   1913.64     92.70 o
  -6   6   3   3466.78   3467.22    102.91 o
  -5   6   3    395.05    511.38     55.88 o
  -4   6   3   3079.30   3076.19    100.11 o
  -3   6   3   8752.66   8210.85    132.52 o
  -2   6   3  12716.00  12317.60    155.63 o
  -1   6   3   1999.68   2218.25     54.42 o
   0   6   3    106.36    132.76     15.88 o
   1   6   3   3727.36   3483.63    160.04 o
   2   6   3    436.99    547.39     50.26 o
   3   6   3  21618.70  22856.80    223.38 o
   4   6   3    596.99    536.54     55.58 o
   5   6   3   4408.93   4120.42    120.64 o
   6   6   3   2033.07   1831.74     76.62 o
   7   6   3     42.03     74.87     32.06 <
   8   6   3   4749.47   4985.16    264.55 o
   9   6   3      8.43     20.40     39.19 <
  10   6   3    535.50    741.42    238.70 o
  11   6   3      0.40     76.98     39.29 <
  12   6   3    145.17    188.13     59.59 o
 -13   7   3     66.71     39.70     24.82 <
 -12   7   3    458.16    532.36    202.21 <
 -11   7   3    143.80    177.68     52.16 o
 -10   7   3   1727.04   1990.93    403.31 o
  -9   7   3    272.16    295.37     53.16 o
  -8   7   3    638.05    530.39     52.97 o
  -7   7   3   3472.92   3654.29    101.89 o
  -6   7   3     36.66     33.06     20.90 <
  -5   7   3   4009.93   4301.40    118.73 o
  -4   7   3    152.76    148.44     30.25 o
  -3   7   3   8107.55   8515.33    159.26 o
  -2   7   3   3643.51   3453.55    130.03 o
  -1   7   3   2498.34   2695.92     75.35 o
   0   7   3   9494.03   9745.48    137.10 o
   1   7   3    554.46    655.67     42.72 o
   2   7   3   5177.92   4904.05     68.97 o
   3   7   3   1783.06   1825.75    150.63 o
   4   7   3   1826.44   1694.25     66.36 o
   5   7   3   2076.91   2196.42     85.67 o
   6   7   3   1706.31   1756.16    102.35 o
   7   7   3   2806.37   2903.94    180.90 o
   8   7   3     67.93    108.54     41.91 <
   9   7   3    300.48    422.70     85.22 o
  10   7   3      6.66     78.08     49.74 <
  11   7   3    936.54    733.72    134.28 o
  12   7   3    735.82    730.47    162.42 o
 -13   8   3     80.95    110.24     51.25 <
 -12   8   3      0.04     41.71     52.76 <
 -11   8   3    155.09     86.13     30.35 <
 -10   8   3     10.98    123.31     38.79 o
  -9   8   3    263.24    299.39     81.00 o
  -8   8   3    170.01    206.62     34.67 o
  -7   8   3     36.98     42.51     19.50 <
  -6   8   3    706.52    704.20     69.66 o
  -5   8   3     17.94     68.64     18.89 o
  -4   8   3    244.95    328.04     36.28 o
  -3   8   3    100.20    153.06     17.08 o
  -2   8   3   1295.02   1179.05     72.69 o
  -1   8   3     10.46    105.22     17.29 o
   0   8   3    801.76    873.35     37.80 o
   1   8   3     45.03     78.99     11.86 o
   2   8   3    402.84    617.42     50.76 o
   3   8   3    141.36    180.70     24.32 o
   4   8   3   1647.47   1792.54     55.50 o
   5   8   3   2704.52   2922.87     91.11 o
   6   8   3     22.70     82.00     25.02 o
   7   8   3    227.04    214.47     62.61 o
   8   8   3    598.20    708.37    151.66 o
   9   8   3     21.77    155.37     94.97 <
  10   8   3     29.88     71.15     55.77 <
  11   8   3    530.66    227.64     95.08 <
 -12   9   3    489.72    472.46     97.29 o
 -11   9   3    260.65    271.15     83.41 o
 -10   9   3   3522.17   4098.16    323.99 o
  -9   9   3    127.11    146.12     40.60 o
  -8   9   3    426.67    386.74     63.42 o
  -7   9   3   2289.97   2301.50    179.17 o
  -6   9   3   1180.10   1359.38    118.01 o
  -5   9   3   5478.51   5680.80    137.07 o
  -4   9   3    155.53    257.48     32.46 o
  -3   9   3  10869.50  10641.10    211.34 o
  -2   9   3   1746.19   1666.54     61.54 o
  -1   9   3   2768.96   2688.09     90.73 o
   0   9   3  11125.60  11613.60    127.29 o
   1   9   3   3135.83   3430.21     75.14 o
   2   9   3   6380.75   6139.41    120.02 o
   3   9   3   2076.28   2073.52     68.28 o
   4   9   3   2917.69   3061.08    121.59 o
   5   9   3   1408.94   1331.20     95.70 o
   6   9   3   2046.08   1885.42    183.79 o
   7   9   3   1283.06   1113.26    164.55 o
   8   9   3      3.47     62.31     31.05 <
   9   9   3   1208.84   1045.26    199.22 o
  10   9   3      2.39     23.92     33.87 <
  11   9   3    998.38    767.99    229.36 o
 -12  10   3     39.21     68.64     35.58 <
 -11  10   3    369.43    310.45     57.69 o
 -10  10   3    111.32    149.64     69.04 <
  -9  10   3    123.39    123.11     98.19 <
  -8  10   3      5.14     57.99     27.13 <
  -7  10   3   1276.85   1086.44    157.02 o
  -6  10   3    735.51    696.65     58.00 o
  -5  10   3     83.90    169.94     38.59 o
  -4  10   3    629.60    670.41     69.25 o
  -3  10   3    558.30    689.71     71.66 o
  -2  10   3     23.19    101.70     17.18 o
  -1  10   3   5200.71   5334.16    112.33 o
   0  10   3   2416.63   2576.55     67.88 o
   1  10   3   4356.04   4580.45    101.83 o
   2  10   3    842.91    834.81     55.18 o
   3  10   3   2820.31   2876.88     81.66 o
   4  10   3    518.85    618.62     60.00 o
   5  10   3     50.19    123.51     26.43 o
   6  10   3    732.87    927.21     75.48 o
   7  10   3     92.77    152.25     38.29 o
   8  10   3    473.78    548.04    196.68 <
   9  10   3   1453.89   1419.33    272.00 o
  10  10   3    134.09    253.15     65.42 o
  11  10   3    494.41    462.21     80.90 o
 -12  11   3    141.51     59.90     25.02 <
 -11  11   3     73.61     56.98     22.21 <
 -10  11   3    267.04    181.80     50.65 o
  -9  11   3    515.66    551.87    114.27 o
  -8  11   3    167.01    128.24     40.90 o
  -7  11   3    372.72    408.04     54.77 o
  -6  11   3   1376.16   1257.37    157.72 o
  -5  11   3   2382.36   2409.59    143.08 o
  -4  11   3     53.60     66.23     24.02 <
  -3  11   3   2653.93   2503.85     77.33 o
  -2  11   3   1725.18   1655.92     64.45 o
  -1  11   3   1754.38   1745.63     58.72 o
   0  11   3   1840.59   1738.23    102.46 o
   1  11   3    146.66    218.99     29.85 o
   2  11   3    926.28   1021.87     79.61 o
   3  11   3    573.79    703.97     76.09 o
   4  11   3   4748.17   4757.95     99.70 o
   5  11   3    388.76    620.91     85.33 o
   6  11   3    825.42    798.36    150.77 o
   7  11   3    628.06    731.39    133.47 o
   8  11   3    403.61    299.70     68.64 o
   9  11   3    470.51    563.42    138.39 o
  10  11   3     10.51     69.34     29.65 <
 -11  12   3   1063.26   1594.00    148.25 o
 -10  12   3     60.04     56.38     38.79 <
  -9  12   3    709.97    666.36    163.73 o
  -8  12   3    644.11    685.86    138.40 o
  -7  12   3   1044.76   1230.00    143.64 o
  -6  12   3   3312.13   3219.83    138.58 o
  -5  12   3     26.62     52.26     17.08 o
  -4  12   3   2369.47   2590.97     94.52 o
  -3  12   3    130.34    101.90     24.62 o
  -2  12   3   1020.44   1204.33     82.23 o
  -1  12   3   5917.11   5453.24     99.14 o
   0  12   3   3202.05   3586.44    176.81 o
   1  12   3   7558.67   7891.78    173.07 o
   2  12   3    227.83    277.78     51.96 o
   3  12   3   5518.96   5470.25    110.58 o
   4  12   3    620.11    590.49     70.86 o
   5  12   3   3987.82   4166.14    130.04 o
   6  12   3   1144.54   1234.95    222.04 o
   7  12   3    156.91    237.78     61.20 o
   8  12   3    700.84    820.84    190.36 o
   9  12   3     89.15     85.52     67.53 <
  10  12   3    353.28    244.52     62.41 o
 -11  13   3     50.13     32.36     44.52 <
 -10  13   3     19.76     85.32     31.86 <
  -9  13   3     13.29    112.15     51.86 <
  -8  13   3    301.12    349.94     87.33 o
  -7  13   3    504.93    581.32    114.88 o
  -6  13   3    483.05    707.85    108.14 o
  -5  13   3    441.41    595.08     98.39 o
  -4  13   3     39.84     17.49     31.35 <
  -3  13   3     33.45     82.81     21.20 o
  -2  13   3      0.88     62.11     18.19 o
  -1  13   3      1.87     35.07     19.70 <
   0  13   3   1304.70   1381.12     60.82 o
   1  13   3    988.99    945.27     85.24 o
   2  13   3      3.97     65.52     18.09 o
   3  13   3     16.99     66.43     26.63 <
   4  13   3     26.32     66.13     31.05 <
   5  13   3    329.61    319.09     44.72 o
   6  13   3     61.72     77.78     18.49 o
   7  13   3     24.52     49.24     35.68 <
   8  13   3     82.59    158.28     60.00 <
   9  13   3     43.99     26.43     45.22 <
  10  13   3    151.67    112.46     50.25 <
 -10  14   3     78.00    109.14     42.21 <
  -9  14   3    641.88    738.81    142.21 o
  -8  14   3    479.03    563.02    111.76 o
  -7  14   3    734.77    504.95    102.12 o
  -6  14   3    133.36    147.13     30.65 o
  -5  14   3    135.19    169.54     43.21 o
  -4  14   3   2468.78   2586.72    100.75 o
  -3  14   3      9.38     46.53     21.91 <
  -2  14   3    718.39    841.27     74.28 o
  -1  14   3   3828.10   3938.43     81.77 o
   0  14   3      1.82     60.90     20.50 <
   1  14   3    283.20    320.30     43.01 o
   2  14   3      4.28     20.30     21.20 <
   3  14   3  11693.30  11521.40    314.98 o
   4  14   3    401.14    283.22     52.96 o
   5  14   3    304.72    365.62     70.55 o
   6  14   3    844.00    894.53    128.65 o
   7  14   3    630.99    853.99    164.43 o
   8  14   3    630.66    602.42     96.79 o
   9  14   3      0.44    103.01     27.33 o
 -10  15   3    260.38    190.45    114.07 <
  -9  15   3     27.17     36.28     22.31 <
  -8  15   3    519.14    505.43     82.41 o
  -7  15   3    834.90    839.45    274.39 o
  -6  15   3    962.04    748.31    138.30 o
  -5  15   3    325.05    172.06     37.79 o
  -4  15   3     43.60     16.68     19.40 <
  -3  15   3    574.90    606.25    110.86 o
  -2  15   3     10.50     37.89     14.57 <
  -1  15   3   2209.41   2576.23    175.44 o
   0  15   3   3680.95   3656.40    103.89 o
   1  15   3    547.92    584.54     78.80 o
   2  15   3    789.67    917.36    169.46 o
   3  15   3    234.43    235.57     32.66 o
   4  15   3    159.86    274.36     61.30 o
   5  15   3    752.90    677.83    202.42 o
   6  15   3    282.51    285.12     59.90 o
   7  15   3    767.58    505.15    149.65 o
   8  15   3     17.09     82.10     33.57 <
   9  15   3    250.27    257.98     88.54 <
  -9  16   3     57.33     88.44     27.64 o
  -8  16   3     21.43     59.90     54.87 <
  -7  16   3    222.90    134.37     42.01 o
  -6  16   3    244.07    148.04     57.28 <
  -5  16   3      4.88     20.00     22.21 <
  -4  16   3    150.29    113.76     24.32 o
  -3  16   3      3.05     54.47     19.30 <
  -2  16   3     13.43     40.40     18.89 <
  -1  16   3   3679.32   3606.25    156.68 o
   0  16   3    144.17    119.39     45.32 <
   1  16   3      1.74     56.98     21.30 <
   2  16   3    532.24    320.21     50.05 o
   3  16   3    757.44    967.29    133.17 o
   4  16   3    698.20    552.49    275.79 <
   5  16   3    374.40    415.57     88.54 o
   6  16   3      0.88     11.66     45.22 <
   7  16   3    304.77    187.83     43.62 o
   8  16   3     20.95     51.45     30.75 <
  -9  17   3    132.42     62.21     33.26 <
  -8  17   3    334.09    327.93     95.78 o
  -7  17   3    340.53    289.24     64.12 o
  -6  17   3     70.04     58.89     35.68 <
  -5  17   3    723.42   1117.23    167.85 o
  -4  17   3      0.21     45.22     24.62 <
  -3  17   3    559.75    610.26     96.38 o
  -2  17   3   1217.46   1002.65    157.21 o
  -1  17   3   3949.48   4217.91    252.52 o
   0  17   3   1296.40   1304.52    166.46 o
   1  17   3      4.16    119.39     46.13 <
   2  17   3   1990.98   2023.66    125.66 o
   3  17   3    204.39    197.38    101.30 <
   4  17   3   1390.82   1312.86    205.16 o
   5  17   3    232.59    366.52     63.52 o
   6  17   3    197.20    271.85     58.69 o
   7  17   3    408.36    353.76    106.33 o
  -8  18   3     53.01     46.93     41.10 <
  -7  18   3     56.43    140.19     52.96 <
  -6  18   3     80.91    100.90     31.25 o
  -5  18   3      2.57     62.01     40.60 <
  -4  18   3     49.88     69.34     36.78 <
  -3  18   3     58.15     89.14     31.35 <
  -2  18   3   1722.55   1824.41    376.26 o
  -1  18   3     55.80     34.07     30.05 <
   0  18   3    326.45    308.03    102.91 <
   1  18   3    147.34    226.12     46.23 o
   2  18   3      6.87     67.23     34.77 <
   3  18   3    101.89    106.43     40.00 <
   4  18   3    208.39    121.50     58.59 <
   5  18   3     23.59     82.51     34.97 <
   6  18   3    195.91    156.27     57.69 <
  -7  19   3     57.52     49.85     28.14 <
  -6  19   3      2.34     19.70     23.31 <
  -5  19   3    186.36    224.51     67.84 o
  -4  19   3      0.19     51.15     37.48 <
  -3  19   3     77.21    129.24     39.19 o
  -2  19   3      8.14    120.59     49.54 <
  -1  19   3    629.07    878.41    157.29 o
   0  19   3    675.99    822.74    151.16 o
   1  19   3     13.83     65.02     35.47 <
   2  19   3     95.94    175.16     46.03 o
   3  19   3     11.32     80.60     28.64 <
   4  19   3    490.16    444.82    131.96 o
   5  19   3     10.26     97.08     40.40 <
  -5  20   3     70.85     72.56     29.14 <
  -4  20   3    484.83    467.74    155.68 o
  -3  20   3     42.09     17.69     35.88 <
  -2  20   3    242.68    254.06     70.85 o
  -1  20   3    179.00    135.47     31.86 o
   0  20   3    162.31    260.39     80.40 o
   1  20   3    610.68    539.10    168.35 o
   2  20   3      5.70     41.91     43.82 <
   3  20   3     39.95     91.45     52.56 <
   4  20   3    227.36    222.60     71.86 o
  -3  21   3      0.13      9.25     31.05 <
  -2  21   3      3.52     37.38     24.52 <
  -1  21   3     12.87     20.10     26.73 <
   0  21   3      0.32     71.95     22.21 o
   1  21   3     56.41     28.54     28.34 <
   2  21   3      6.07     43.01     37.59 <
 -14   0   4    126.24    150.95     59.49 <
 -13   0   4     44.05    113.36     52.06 <
 -12   0   4   2734.14   3504.94    213.25 o
 -11   0   4   1501.44   1312.52    354.04 o
 -10   0   4    487.12    439.21    128.75 o
  -9   0   4    639.44    694.62     79.00 o
  -8   0   4    893.60    775.59     71.67 o
  -7   0   4  13314.90  13747.30    305.56 o
  -6   0   4    248.99    255.98     37.09 o
  -5   0   4   6773.78   6533.66    122.52 o
  -4   0   4    257.78    213.38     30.65 o
  -3   0   4   1104.38   1252.68     61.04 o
   0   0   4    119.57    115.98     53.07 <
   1   0   4  17168.50  16566.30    332.87 o
   2   0   4  32305.00  31569.70    174.84 o
   3   0   4     26.21     72.96     27.33 <
   4   0   4  21888.70  21740.80    494.32 o
   5   0   4   6583.19   6530.73    182.56 o
   6   0   4    809.44    745.63     83.83 o
   7   0   4    162.36    177.78     47.44 o
   8   0   4    140.64    153.06     54.67 <
   9   0   4   5429.56   6276.71    207.83 o
  10   0   4    160.57    103.11     95.37 <
  11   0   4    417.70    608.64    113.47 o
  12   0   4    310.00    156.48    127.33 <
 -14   1   4     19.38     85.62     49.44 <
 -13   1   4    175.87    214.26     64.02 o
 -12   1   4      0.18     45.52     39.60 <
 -11   1   4    327.68    191.25    151.55 <
 -10   1   4    108.61     71.15     24.22 <
  -9   1   4    169.07    275.67     55.58 o
  -8   1   4     33.69    117.78     24.62 o
  -7   1   4      5.12     84.01     20.90 o
  -6   1   4   3465.25   3767.63    137.03 o
  -5   1   4      4.87     54.77     15.48 o
  -4   1   4   2557.65   2595.11     64.59 o
  -3   1   4   3962.91   4511.42     84.69 o
  -2   1   4  16901.20  17187.90    169.04 o
  -1   1   4    284.39    186.65     31.96 o
   0   1   4   1249.72    946.05     51.89 o
   1   1   4   2416.33   2385.70     89.66 o
   2   1   4   1091.67   1028.08     60.33 o
   3   1   4   7864.89   7328.48    149.90 o
   4   1   4   1814.56   1896.82     89.70 o
   5   1   4     21.73     64.12     17.99 o
   6   1   4     44.29     79.49     30.05 <
   7   1   4    183.87    159.19     38.79 o
   8   1   4   2218.60   1656.91    310.77 o
   9   1   4      0.94     64.82     53.97 <
  10   1   4    481.04    389.65     96.99 o
  11   1   4     50.81     76.98     56.78 <
  12   1   4     12.58    105.52     43.82 <
 -14   2   4     10.83     78.08     50.95 <
 -13   2   4    307.93    401.60     63.92 o
 -12   2   4   1398.96   1303.32    205.66 o
 -11   2   4      0.46     38.39     35.58 <
 -10   2   4    439.58    270.36     62.31 o
  -9   2   4      2.18     54.07     20.70 <
  -8   2   4   1388.20   1557.91    102.74 o
  -7   2   4     64.48    121.90     19.90 o
  -6   2   4    371.18    459.92     39.00 o
  -5   2   4   7417.81   7269.60    104.40 o
  -4   2   4    719.71    689.11     31.36 o
  -3   2   4  10203.20   9917.56     81.00 o
  -2   2   4   3217.73   3066.19    127.55 o
  -1   2   4   2416.58   2247.48     71.15 o
   0   2   4   5522.66   5977.61     61.49 o
   1   2   4   5479.14   5395.80    109.44 o
   2   2   4  30543.80  30473.60    333.73 o
   3   2   4    118.31    299.89     32.56 o
   4   2   4   1341.38   1467.69     77.72 o
   5   2   4    599.74    780.58    120.72 o
   6   2   4    759.25   1079.22     79.71 o
   7   2   4    422.89    416.19     51.76 o
   8   2   4     18.22     13.37     48.54 <
   9   2   4   2037.54   1834.92    116.72 o
  10   2   4     43.09    177.88     90.65 <
  11   2   4    113.77    180.59    102.11 <
  12   2   4    555.89    455.08    140.70 o
 -14   3   4     98.31     82.91     42.91 <
 -13   3   4    681.91    627.96    259.20 <
 -12   3   4     22.28     75.57     35.47 <
 -11   3   4    396.91    630.15    152.86 o
 -10   3   4    589.41    600.93     82.11 o
  -9   3   4   5041.70   5188.62    244.17 o
  -8   3   4   2531.57   2429.76    103.17 o
  -7   3   4   1811.55   1978.53    119.45 o
  -6   3   4   8207.66   8589.78    160.60 o
  -5   3   4    197.29    230.05     25.63 o
  -4   3   4   9386.12   9131.43    110.77 o
  -3   3   4   2213.82   2156.35     66.50 o
  -2   3   4    354.96    387.28     45.83 o
  -1   3   4   6406.49   6446.34     89.85 o
   0   3   4   6108.44   5515.70    101.82 o
   1   3   4  10877.00  11195.80     82.84 o
   2   3   4   1016.21   1140.92    114.11 o
   3   3   4   9830.83   9692.16    125.78 o
   4   3   4   1295.00   1275.72     75.20 o
   5   3   4   3319.50   3178.37     73.93 o
   6   3   4   2721.71   2727.50     89.80 o
   7   3   4    871.65    862.22     63.63 o
   8   3   4   3795.52   4661.41    433.97 o
   9   3   4     13.09    172.35     53.56 o
  10   3   4   1130.86   1283.16    225.75 o
  11   3   4    293.31    218.49     73.67 <
  12   3   4    212.86    173.06     55.17 o
 -13   4   4     37.48     42.01     33.36 <
 -12   4   4     63.57    126.22     55.47 <
 -11   4   4    355.86    349.64     74.07 o
 -10   4   4    369.41    403.42     65.83 o
  -9   4   4    226.44    376.27     58.59 o
  -8   4   4    705.67    722.18     53.07 o
  -7   4   4    225.84    335.17     33.87 o
  -6   4   4   2745.35   2808.37     84.08 o
  -5   4   4   2002.87   2087.32     81.16 o
  -4   4   4      8.12     31.66     16.88 <
  -3   4   4    717.17    715.04     41.72 o
  -2   4   4   4323.54   4183.15     94.36 o
  -1   4   4   8046.73   8180.97    307.73 o
   0   4   4     13.82     68.34     12.86 o
   1   4   4     59.68     27.54     14.87 <
   2   4   4   1498.88   1376.71     93.72 o
   3   4   4   7885.41   8117.18    111.66 o
   4   4   4    669.42    817.70     40.61 o
   5   4   4    382.57    380.41     48.34 o
   6   4   4    553.22    577.12     50.96 o
   7   4   4    170.61    291.65     43.01 o
   8   4   4    153.75     48.84     54.77 <
   9   4   4     76.31    154.16     65.32 <
  10   4   4    188.62    269.94     68.14 o
  11   4   4     68.42     33.87     51.15 <
  12   4   4      0.05    107.03     62.21 <
 -13   5   4    670.40    472.27    151.96 o
 -12   5   4    102.85    178.38     55.27 o
 -11   5   4    612.74    591.78    139.30 o
 -10   5   4    278.49    125.42     37.89 o
  -9   5   4   4326.88   4140.72    149.37 o
  -8   5   4   3263.67   3567.46    132.25 o
  -7   5   4   2687.15   2657.84    130.84 o
  -6   5   4  10970.50  10979.90    202.64 o
  -5   5   4    110.49    160.60     18.49 o
  -4   5   4   6156.32   6255.38     88.43 o
  -3   5   4    204.71    210.65     22.81 o
  -2   5   4   7224.20   6729.07    250.82 o
  -1   5   4   7391.90   6886.71     85.81 o
   0   5   4   1269.07   1147.29     41.02 o
   1   5   4  10208.20   9578.16    169.85 o
   2   5   4   1790.24   1661.30     62.55 o
   3   5   4  14487.40  14301.60    203.39 o
   4   5   4   2664.49   2710.02     69.80 o
   5   5   4   9466.44   9802.26    120.10 o
   6   5   4   3235.94   3637.73    120.89 o
   7   5   4    699.93   1081.79    118.30 o
   8   5   4   2106.34   1931.00    303.82 o
   9   5   4     49.04     31.25     44.12 <
  10   5   4   1187.64   1103.55    174.59 o
  11   5   4     93.29    168.13     61.20 <
  12   5   4    450.30    385.72    138.79 <
 -13   6   4    184.84     93.76     34.77 <
 -12   6   4    170.54    341.59     87.63 o
 -11   6   4    197.91     97.78     71.05 <
 -10   6   4   1221.91   1282.40    136.60 o
  -9   6   4    198.99    218.89     59.50 o
  -8   6   4   1787.54   1991.81    116.02 o
  -7   6   4    995.04   1006.20     93.28 o
  -6   6   4    683.39    785.82     53.07 o
  -5   6   4   4343.67   4519.12     93.59 o
  -4   6   4   1452.05   1381.99     57.71 o
  -3   6   4   7556.31   7729.78    101.18 o
  -2   6   4   1779.85   1643.85     44.85 o
  -1   6   4   2014.49   1909.47     50.29 o
   0   6   4  19183.00  19998.20    219.25 o
   1   6   4   5328.42   5327.42    112.68 o
   2   6   4   3379.78   3032.33    106.15 o
   3   6   4    154.25    173.87     20.80 o
   4   6   4   5976.46   5858.37    186.44 o
   5   6   4   4218.28   4001.74     90.24 o
   6   6   4    556.43    537.62     46.94 o
   7   6   4   2817.32   2613.51    201.01 o
   8   6   4      7.12     89.24     32.16 <
   9   6   4    334.17    362.10     78.29 o
  10   6   4    130.47    118.29     84.22 <
  11   6   4    281.34    319.59     88.54 o
 -13   7   4     92.09     97.68     44.22 <
 -12   7   4      3.51     35.07     24.02 <
 -11   7   4   1116.93   1322.76    306.27 o
 -10   7   4   1113.44   1452.14    167.56 o
  -9   7   4    178.01    234.46     59.70 o
  -8   7   4    232.28    171.96     24.12 o
  -7   7   4    556.36    543.45     44.02 o
  -6   7   4    405.40    409.56     46.13 o
  -5   7   4   1106.13   1203.72    100.63 o
  -4   7   4   1096.85    905.38     45.84 o
  -3   7   4   1401.33   1557.92     62.64 o
  -2   7   4   1867.77   1990.15     71.70 o
  -1   7   4     12.01     41.40     18.19 <
   0   7   4   1333.28   1424.11     60.33 o
   1   7   4   1285.32   1555.26     88.88 o
   2   7   4     86.51    201.40     26.13 o
   3   7   4   9789.39   9260.41    169.73 o
   4   7   4      1.11     54.27     19.70 <
   5   7   4   1552.06   1470.00     75.00 o
   6   7   4    513.19    641.83     71.16 o
   7   7   4   1003.92   1067.07    136.40 o
   8   7   4   2332.20   2508.03    255.67 o
   9   7   4     50.37     64.22     40.00 <
  10   7   4    105.15    157.88     87.33 <
  11   7   4      2.14     85.12     43.61 <
 -13   8   4    126.85    169.74     43.62 o
 -12   8   4    757.09    721.03    117.19 o
 -11   8   4    296.51    171.05     44.42 o
 -10   8   4    712.20    831.20    168.75 o
  -9   8   4    132.53    135.57     32.66 o
  -8   8   4   1090.40   1399.01    104.94 o
  -7   8   4   2750.09   2841.17     91.01 o
  -6   8   4   3298.34   3701.68    106.11 o
  -5   8   4   1440.47   1592.57     46.95 o
  -4   8   4    777.49    724.94     48.45 o
  -3   8   4   5876.98   6176.06    119.11 o
  -2   8   4   9408.91   9683.60    124.70 o
  -1   8   4  22644.40  24150.00    204.15 o
   0   8   4   9827.10   9840.88    107.78 o
   1   8   4   5561.95   5192.73    110.84 o
   2   8   4   2844.17   2663.50     68.40 o
   3   8   4   1139.92   1159.88     68.66 o
   4   8   4   6506.95   6358.92    108.11 o
   5   8   4   2463.43   2354.45    101.86 o
   6   8   4     40.44    169.74     48.24 o
   7   8   4   1332.42   1555.77    202.05 o
   8   8   4    306.16    787.82    112.46 o
   9   8   4   2469.53   2238.14    466.49 o
  10   8   4    155.56    195.57     51.66 o
  11   8   4    241.57    229.34     79.90 <
 -12   9   4    127.02     71.86     37.28 <
 -11   9   4    167.24    151.65     78.09 <
 -10   9   4     68.33    116.37     58.69 <
  -9   9   4     14.60     79.69     27.94 <
  -8   9   4    111.95    167.73     50.25 o
  -7   9   4    109.96     71.86     23.62 o
  -6   9   4    233.75    288.64     43.72 o
  -5   9   4    301.09    378.69     40.40 o
  -4   9   4     15.35    102.61     32.56 o
  -3   9   4    655.37    797.08     68.55 o
  -2   9   4   1426.66   1532.81     71.28 o
  -1   9   4     23.66     53.36     19.80 <
   0   9   4     70.52     77.58     17.08 o
   1   9   4     64.68    145.82     19.70 o
   2   9   4   1016.56    927.23     54.18 o
   3   9   4    223.64    194.07     31.05 o
   4   9   4    142.86    113.66     20.00 o
   5   9   4    843.07    893.47     90.76 o
   6   9   4    280.74    271.95     80.80 o
   7   9   4     82.31    160.90     50.75 o
   8   9   4   2673.08   2363.44    305.55 o
   9   9   4    645.57    815.90    195.88 o
  10   9   4      7.59     56.08     45.32 <
  11   9   4    303.29    281.90     80.40 o
 -12  10   4    116.09    173.66     49.34 o
 -11  10   4     93.38     47.84     26.23 <
 -10  10   4   1270.21   1344.40    208.57 o
  -9  10   4     57.19     42.41     17.69 <
  -8  10   4    620.22    556.71     75.78 o
  -7  10   4    118.66     68.44     52.36 <
  -6  10   4    962.73    943.65     85.54 o
  -5  10   4   2719.15   2631.28    153.46 o
  -4  10   4      0.64     50.45     22.81 <
  -3  10   4   6262.94   6288.05    139.22 o
  -2  10   4      7.25     30.35     15.58 <
  -1  10   4    747.57    808.05     65.44 o
   0  10   4   3038.42   3169.91    133.77 o
   1  10   4    903.70   1104.11     52.77 o
   2  10   4   3926.07   4022.92     97.88 o
   3  10   4    178.07    210.65     28.74 o
   4  10   4   2994.84   3396.55    108.31 o
   5  10   4    610.58    532.99     73.37 o
   6  10   4     66.32    112.66     29.45 o
   7  10   4    167.26    122.00     40.20 o
   8  10   4   1918.96   1662.43    293.74 o
   9  10   4   1221.52   1700.70    236.91 o
  10  10   4     15.42     55.07     30.85 <
 -12  11   4     45.41     79.89     59.90 <
 -11  11   4    419.08    320.30     95.48 o
 -10  11   4     29.47     39.80     30.95 <
  -9  11   4   1396.58   1056.86    210.99 o
  -8  11   4    240.73    203.81     41.41 o
  -7  11   4    495.08    548.55    106.33 o
  -6  11   4   2458.29   2755.10     87.98 o
  -5  11   4      0.43     50.15     18.89 <
  -4  11   4   1683.41   1640.34     84.95 o
  -3  11   4     97.87     67.63     24.42 <
  -2  11   4   3725.08   3873.88     89.22 o
  -1  11   4   2565.43   2503.60     67.68 o
   0  11   4   1224.58   1218.79     69.97 o
   1  11   4   3055.89   3175.68     81.97 o
   2  11   4    103.30    141.80     24.02 o
   3  11   4   2473.89   2753.42    119.96 o
   4  11   4    164.85    203.31     51.25 o
   5  11   4    910.02    779.58     96.59 o
   6  11   4   1808.28   1724.98    184.47 o
   7  11   4    314.83    540.59     94.27 o
   8  11   4   2068.45   1925.94    353.76 o
   9  11   4    337.15    321.50    133.46 <
  10  11   4    288.87    274.56    107.53 <
 -11  12   4     71.52     85.32     35.07 <
 -10  12   4      3.90     90.14     39.09 <
  -9  12   4     86.87    165.01     55.07 <
  -8  12   4    152.52    113.06     45.63 <
  -7  12   4    542.45    468.15     80.81 o
  -6  12   4     26.79     54.57     26.83 <
  -5  12   4   1455.10   1552.63     98.72 o
  -4  12   4    151.15    138.49     21.21 o
  -3  12   4    501.73    521.63     58.80 o
  -2  12   4    614.86    576.32     60.10 o
  -1  12   4    326.15    401.71     44.62 o
   0  12   4      0.31     58.29     16.48 o
   1  12   4     59.89     82.51     23.92 o
   2  12   4    450.93    439.51     37.59 o
   3  12   4   1232.44   1176.00    130.58 o
   4  12   4    120.36    134.06     35.48 o
   5  12   4     23.12     43.82     46.33 <
   6  12   4    278.15    361.10     74.87 o
   7  12   4      4.62     56.78     40.10 <
   8  12   4    309.47    370.95     84.72 o
   9  12   4      6.45     60.10     30.75 <
  10  12   4    204.24    171.95     56.88 o
 -11  13   4    388.35    332.76    111.86 <
 -10  13   4      1.50     69.64     38.99 <
  -9  13   4   1265.92   1496.88    255.01 o
  -8  13   4    360.53    284.32    107.13 <
  -7  13   4    800.11    590.29    154.88 o
  -6  13   4    383.80    345.73     58.19 o
  -5  13   4    788.30    587.28     94.48 o
  -4  13   4   4932.48   5001.58     97.48 o
  -3  13   4    626.65    630.39     70.05 o
  -2  13   4    401.79    471.56     61.61 o
  -1  13   4     77.84     70.05     16.88 o
   0  13   4   1170.09   1393.12    122.23 o
   1  13   4   3266.80   3765.62    153.57 o
   2  13   4    998.85   1193.03     81.42 o
   3  13   4   1665.36   1733.82     79.32 o
   4  13   4   1542.59   1161.26    154.10 o
   5  13   4   2023.60   2261.37    125.57 o
   6  13   4   1103.44    958.30    159.72 o
   7  13   4    190.56    315.36     75.47 o
   8  13   4    962.23    837.85    173.58 o
   9  13   4      3.06      4.32     28.54 <
 -10  14   4    146.38    200.79     65.32 o
  -9  14   4     73.96     74.97     31.76 <
  -8  14   4    592.48    476.89     82.11 o
  -7  14   4      4.55     71.75     27.44 <
  -6  14   4     13.16     54.87     24.22 <
  -5  14   4    139.13    117.48     45.73 <
  -4  14   4    669.69    862.16    117.90 o
  -3  14   4   4273.18   4213.59    111.95 o
  -2  14   4    261.09    466.72     58.89 o
  -1  14   4    859.78    910.85    100.82 o
   0  14   4   2763.06   2603.01    132.03 o
   1  14   4     99.23    151.35     34.37 o
   2  14   4    864.51    854.15     79.71 o
   3  14   4    111.84    153.16     30.25 o
   4  14   4     25.13     71.45     25.32 <
   5  14   4    483.91    470.05    106.33 o
   6  14   4    253.98    185.62     54.77 o
   7  14   4    503.41    575.78    107.44 o
   8  14   4      7.10     77.18     39.80 <
   9  14   4     23.29     49.54     50.65 <
 -10  15   4      8.21    110.64     60.10 <
  -9  15   4    220.51    194.06     65.12 <
  -8  15   4     12.60     16.68     23.31 <
  -7  15   4     16.87     50.95     32.06 <
  -6  15   4    409.52    388.84    104.32 o
  -5  15   4    229.10    307.23     48.54 o
  -4  15   4    745.15    663.36    109.56 o
  -3  15   4    300.60    130.65     42.51 o
  -2  15   4   2237.89   2357.53    181.87 o
  -1  15   4    206.58    166.43     87.23 <
   0  15   4     81.28     65.83     19.09 o
   1  15   4      2.74     52.66     22.71 <
   2  15   4    262.92    227.83     40.00 o
   3  15   4   1626.73   1729.42    192.51 o
   4  15   4    404.39    350.25    113.47 o
   5  15   4    148.13    242.70     59.60 o
   6  15   4    307.98    359.79     87.03 o
   7  15   4     70.33     88.03     34.37 <
   8  15   4    132.35     46.13     35.27 <
  -9  16   4      0.29     57.58     38.49 <
  -8  16   4    174.10    122.31     52.56 <
  -7  16   4    811.16    759.74    144.43 o
  -6  16   4    138.61    179.79     54.37 o
  -5  16   4    377.01    226.73     68.84 o
  -4  16   4      0.25     21.00     17.39 <
  -3  16   4   1023.15   1114.09     98.70 o
  -2  16   4    647.93    507.76     82.62 o
  -1  16   4   4199.49   4483.32    111.64 o
   0  16   4   2209.94   2389.33    190.92 o
   1  16   4     80.28    219.68     44.22 o
   2  16   4    581.03    477.50     74.98 o
   3  16   4      5.54     65.12     29.85 <
   4  16   4   1625.52   1513.06    221.45 o
   5  16   4    255.98    203.21     65.12 o
   6  16   4     92.76     58.79     38.79 <
   7  16   4    566.38    442.62    114.27 o
  -8  17   4     34.91     17.59     32.76 <
  -7  17   4     47.77     89.84     34.27 <
  -6  17   4      7.66     70.75     30.25 <
  -5  17   4     46.25     57.18     27.33 <
  -4  17   4      0.57     27.23     25.02 <
  -3  17   4      5.27     39.19     15.98 <
  -2  17   4    247.09    175.17     44.82 o
  -1  17   4    135.41     72.36     21.10 o
   0  17   4     60.74     41.61     20.80 <
   1  17   4      0.13     50.95     21.00 <
   2  17   4    115.51    116.98     27.64 o
   3  17   4     45.72     57.18     25.53 <
   4  17   4      9.82     53.56     31.76 <
   5  17   4      0.18     66.13     28.14 <
   6  17   4     39.16     63.61     34.97 <
   7  17   4     53.72     79.19     33.06 <
  -8  18   4    183.65    165.32     40.20 o
  -7  18   4     75.85    191.34     50.55 o
  -6  18   4      0.95     75.07     71.65 <
  -5  18   4    295.79    322.90     69.24 o
  -4  18   4     44.32     81.40     38.19 <
  -3  18   4   1104.10   1398.94    193.19 o
  -2  18   4     73.13     61.00     37.59 <
  -1  18   4    205.96     88.44     25.43 o
   0  18   4    368.88    281.40     65.53 o
   1  18   4    209.70    193.26     35.48 o
   2  18   4   1027.98   1047.03    157.50 o
   3  18   4     13.72     73.86     34.27 <
   4  18   4    472.65    514.77    141.91 o
   5  18   4     48.92     40.80     31.05 <
   6  18   4    213.54    165.92     40.20 o
  -6  19   4     30.97     38.89     27.23 <
  -5  19   4    102.81    111.75     31.76 o
  -4  19   4    498.28    482.11     94.07 o
  -3  19   4     59.37    104.72     38.99 <
  -2  19   4    167.74    160.80     69.44 <
  -1  19   4    605.05    422.52    105.73 o
   0  19   4    143.50    209.64     57.18 o
   1  19   4    325.46    388.23     69.85 o
   2  19   4      8.38     32.96     26.23 <
   3  19   4    121.60     80.00     25.93 o
   4  19   4    180.23    236.07     64.52 o
   5  19   4    215.77    194.76     80.40 <
  -5  20   4      3.09     30.85     25.73 <
  -4  20   4     56.02     79.99     39.60 <
  -3  20   4     83.79    124.72     38.29 o
  -2  20   4    115.66     69.64     35.98 <
  -1  20   4    175.35    182.80     61.40 <
   0  20   4     31.69    168.03     38.69 o
   1  20   4     38.43      5.23     25.53 <
   2  20   4     10.61    101.00     88.64 <
   3  20   4    128.90     94.97     42.71 <
  -3  21   4     41.68     61.10     21.00 <
  -2  21   4    156.34    176.67     69.64 <
  -1  21   4    121.04    184.51     73.36 <
   0  21   4     39.73     80.20     30.05 <
   1  21   4    457.49    312.86     82.61 o
 -14   1   5     67.50    140.90     51.05 <
 -13   1   5    657.89    515.99    101.21 o
 -12   1   5    614.35    597.10    143.72 o
 -11   1   5      6.89     60.90     28.04 <
 -10   1   5   2510.31   3160.72    161.37 o
  -9   1   5      2.73     48.04     18.79 <
  -8   1   5   1342.84   1476.45     88.06 o
  -7   1   5   8623.41   8945.22    104.66 o
  -6   1   5   3836.46   3969.84     88.24 o
  -5   1   5   5734.90   6062.17    101.70 o
  -4   1   5   1542.22   1698.29     51.08 o
  -3   1   5   9847.20   9431.66    109.00 o
  -2   1   5    250.98    273.78     22.21 o
  -1   1   5   7005.65   6480.30     66.85 o
   0   1   5   2723.49   2715.81     59.97 o
   1   1   5   4109.81   4036.92     89.70 o
   2   1   5   8311.89   9106.96    180.67 o
   3   1   5   1212.59   1287.38     59.32 o
   4   1   5   3773.66   3579.11     97.69 o
   5   1   5   2021.06   2092.54     78.43 o
   6   1   5   2023.45   2156.36    105.17 o
   7   1   5   6117.04   6500.09    106.16 o
   8   1   5   1305.12   1183.83    150.68 o
   9   1   5   2415.92   2349.06    256.17 o
  10   1   5    153.92     92.86     48.94 <
  11   1   5    891.46    800.85    251.77 o
 -14   2   5     43.57     62.11     29.65 <
 -13   2   5    366.42    276.08     97.89 <
 -12   2   5    687.76    692.39    164.83 o
 -11   2   5     38.14    146.32     38.39 o
 -10   2   5    118.51    211.65     45.93 o
  -9   2   5   2142.82   1907.57    123.46 o
  -8   2   5     69.21    125.62     23.21 o
  -7   2   5   4000.22   4009.06     95.88 o
  -6   2   5   2456.28   2514.86     90.82 o
  -5   2   5   1429.85   1386.21     60.23 o
  -4   2   5   7478.02   7123.72    226.97 o
  -3   2   5    195.86    339.50     29.35 o
  -2   2   5  38515.90  39581.40    475.07 o
  -1   2   5    247.57    267.35     21.91 o
   0   2   5   8257.16   7692.94    110.66 o
   1   2   5   9614.75  10034.80    162.45 o
   2   2   5    163.70    388.44     36.18 o
   3   2   5   4992.68   4430.77    102.78 o
   4   2   5    800.10    793.50     49.15 o
   5   2   5   3030.29   2945.27     83.58 o
   6   2   5   2041.38   2103.77    148.70 o
   7   2   5    306.14    377.48     39.50 o
   8   2   5   1339.45   1208.36    134.30 o
   9   2   5     21.91     91.95     40.20 <
  10   2   5    602.75    331.97     90.86 o
  11   2   5    216.00    167.33     67.53 <
 -13   3   5    138.42    108.94     43.31 <
 -12   3   5    277.77    268.33     90.25 <
 -11   3   5    105.79     96.48     37.18 <
 -10   3   5     82.29    135.67     33.57 o
  -9   3   5      8.66     66.23     24.12 <
  -8   3   5    476.13    371.17     48.95 o
  -7   3   5   1640.14   1829.80     95.01 o
  -6   3   5   4437.16   4345.01     92.48 o
  -5   3   5   1260.13   1284.67     68.87 o
  -4   3   5    485.98    436.53     38.50 o
  -3   3   5   5794.54   5443.73    109.80 o
  -2   3   5   3922.83   3847.38    124.22 o
  -1   3   5   1279.81   1520.95     85.67 o
   0   3   5    167.63    204.42     18.09 o
   1   3   5   1638.84   1465.28     51.09 o
   2   3   5   1307.49   1361.16     71.49 o
   3   3   5   2581.45   2811.53    166.16 o
   4   3   5      3.91     70.35     27.44 <
   5   3   5     37.90     52.76     22.31 <
   6   3   5    796.53    856.48     73.37 o
   7   3   5    604.88    489.07     65.53 o
   8   3   5    591.80    503.94    109.75 o
   9   3   5    409.48    374.77    104.52 o
  10   3   5     45.15    105.72     56.98 <
  11   3   5    220.82    118.49     43.11 <
 -13   4   5      3.61     18.59     24.32 <
 -12   4   5    300.70    228.44     40.50 o
 -11   4   5    391.63    243.01     64.02 o
 -10   4   5    832.81    639.75     79.71 o
  -9   4   5   3671.05   3986.48    187.87 o
  -8   4   5   2251.29   2222.30    113.82 o
  -7   4   5   3480.67   3473.52     97.77 o
  -6   4   5   3673.95   3907.17    178.17 o
  -5   4   5   1890.64   1988.00     59.43 o
  -4   4   5  13338.50  12962.90    187.51 o
  -3   4   5   2387.38   2329.72     56.33 o
  -2   4   5  15264.10  15182.90    248.97 o
  -1   4   5   1181.53   1138.57     74.00 o
   0   4   5  13784.50  13493.90    164.93 o
   1   4   5   9947.10  10637.40    159.99 o
   2   4   5    304.37    266.94     30.55 o
   3   4   5  14467.30  14412.20    255.92 o
   4   4   5    941.21    869.41     61.32 o
   5   4   5   7390.24   7719.06    128.07 o
   6   4   5   2512.02   2578.07     79.03 o
   7   4   5   1538.36   1275.79    138.93 o
   8   4   5   2534.03   2947.91    197.77 o
   9   4   5     45.47    131.75     74.87 <
  10   4   5    764.21   1091.91    209.56 o
  11   4   5    165.37    223.81     94.07 <
 -13   5   5    331.80    328.84     72.16 o
 -12   5   5    243.62    307.02     94.77 o
 -11   5   5      0.16     64.52     31.76 <
 -10   5   5    615.20    483.44     79.80 o
  -9   5   5    286.08    257.08     50.05 o
  -8   5   5    529.22    531.18     48.14 o
  -7   5   5    147.71    219.39     31.66 o
  -6   5   5      0.56     26.83     15.17 <
  -5   5   5    288.30    234.78     45.03 o
  -4   5   5    549.41    560.36     56.49 o
  -3   5   5   7752.31   7814.81    117.21 o
  -2   5   5    628.79    871.10    104.84 o
  -1   5   5    268.85    467.55     55.48 o
   0   5   5     46.62     83.21     17.39 o
   1   5   5    717.19    665.55     31.76 o
   2   5   5   6569.74   6819.04     91.05 o
   3   5   5   3154.96   3358.24     84.30 o
   4   5   5      8.43     66.03     23.42 <
   5   5   5      3.93     75.67     22.11 o
   6   5   5    536.71    647.27     66.74 o
   7   5   5    192.48    131.55     35.58 o
   8   5   5      0.14     92.15     46.83 <
   9   5   5     39.81     20.60     41.91 <
  10   5   5     25.84     90.04     44.42 <
  11   5   5     46.43     68.34     45.42 <
 -13   6   5      7.26     56.78     29.65 <
 -12   6   5     61.81     82.61     48.14 <
 -11   6   5   1887.50   1991.34    331.04 o
 -10   6   5    128.77    138.08     33.77 o
  -9   6   5    873.28    985.32     80.91 o
  -8   6   5    218.04    288.54     32.96 o
  -7   6   5    616.56    644.37     63.32 o
  -6   6   5   3936.41   4019.39    111.26 o
  -5   6   5    793.03    825.35     97.00 o
  -4   6   5   8973.02   9309.23    306.68 o
  -3   6   5    184.23    263.01     25.63 o
  -2   6   5   1264.67   1249.41     51.07 o
  -1   6   5    177.08    142.71     14.37 o
   0   6   5  11187.80  11384.20    138.63 o
   1   6   5   1059.05   1014.16     47.45 o
   2   6   5    950.68   1097.53     45.24 o
   3   6   5   6719.35   6511.12    133.62 o
   4   6   5     13.29     75.67     24.52 o
   5   6   5   2888.25   3156.91     89.80 o
   6   6   5    175.92    260.69     47.74 o
   7   6   5    399.29    630.66     80.30 o
   8   6   5   1014.73   1179.52    160.12 o
   9   6   5    219.41    275.57     62.31 o
  10   6   5   1057.91    713.03    179.61 o
  11   6   5    225.37    127.03     59.29 <
 -13   7   5    352.24    179.19     69.85 <
 -12   7   5    526.00    502.82    135.98 o
 -11   7   5    193.50    276.37     52.36 o
 -10   7   5   1046.07    910.76    163.34 o
  -9   7   5    358.74    527.84    110.35 o
  -8   7   5   1466.71   1629.03    189.89 o
  -7   7   5   1038.07    915.73     74.18 o
  -6   7   5   2027.30   2199.86    120.25 o
  -5   7   5   2027.71   1973.02     63.15 o
  -4   7   5    347.81    424.64     44.83 o
  -3   7   5   5406.02   5819.89    109.32 o
  -2   7   5   2682.44   2842.10    100.38 o
  -1   7   5   6622.00   6589.33     85.91 o
   0   7   5   6403.14   6404.74    107.56 o
   1   7   5    911.38    796.65     59.91 o
   2   7   5   7657.93   7658.14    142.32 o
   3   7   5      9.80     52.66     19.30 <
   4   7   5   5336.44   5784.59    128.50 o
   5   7   5    446.55    442.52     57.29 o
   6   7   5   1250.94   1078.89    130.78 o
   7   7   5   1907.14   1739.60    180.15 o
   8   7   5    585.49    422.12    112.36 o
   9   7   5    692.06    460.92    134.28 o
  10   7   5      0.47     64.32     42.21 <
  11   7   5    501.91    427.84    108.34 o
 -13   8   5     16.31     53.46     32.16 <
 -12   8   5     19.33     24.92     28.54 <
 -11   8   5    149.01    127.23     32.16 o
 -10   8   5     98.51     74.47     29.55 <
  -9   8   5    109.23     69.24     50.45 <
  -8   8   5     79.66    147.63     39.70 o
  -7   8   5     12.97     74.07     21.81 o
  -6   8   5    174.59    208.03     30.55 o
  -5   8   5    603.57    670.91     63.22 o
  -4   8   5    194.43    163.21     32.26 o
  -3   8   5     55.75     74.47     18.79 o
  -2   8   5    182.86    193.97     22.61 o
  -1   8   5    291.85    256.18     24.82 o
   0   8   5    501.05    605.88     56.99 o
   1   8   5   1973.20   2126.80     64.15 o
   2   8   5    117.46     90.55     18.89 o
   3   8   5     25.50     91.45     22.41 o
   4   8   5    243.09    413.06     60.50 o
   5   8   5    201.96    234.77     34.87 o
   6   8   5      2.80     37.99     21.91 <
   7   8   5     52.76     53.66     40.90 <
   8   8   5    323.00    365.22     92.06 o
   9   8   5    447.20    274.67    188.04 <
  10   8   5    246.99    233.16     56.68 o
  11   8   5     21.06    101.10     38.09 <
 -12   9   5    343.82    382.70     87.03 o
 -11   9   5    208.94    257.98     65.12 o
 -10   9   5    320.14    274.97    136.18 <
  -9   9   5    122.33    114.06     23.82 o
  -8   9   5   1285.87   1140.40    128.87 o
  -7   9   5    925.16    893.07    158.91 o
  -6   9   5   2141.65   2251.99    104.57 o
  -5   9   5    935.07    926.37     95.99 o
  -4   9   5    159.40    165.12     22.61 o
  -3   9   5   9209.23   9300.66     96.72 o
  -2   9   5     54.51     13.37     14.97 <
  -1   9   5   3262.37   3246.30     54.62 o
   0   9   5   4543.88   4523.55     59.87 o
   1   9   5   2154.77   2256.84     82.86 o
   2   9   5   6194.39   6607.11    108.91 o
   3   9   5    236.05    263.01     35.88 o
   4   9   5   4262.79   4409.76    122.62 o
   5   9   5     72.49    119.69     28.14 o
   6   9   5    145.17    104.82     30.75 o
   7   9   5   2094.46   2180.96    236.15 o
   8   9   5   1626.40   1441.29    251.51 o
   9   9   5   1151.56   1435.13    239.62 o
  10   9   5      0.01     72.66     32.66 <
 -12  10   5    456.52    353.16     85.73 o
 -11  10   5     24.61    157.78     56.68 <
 -10  10   5     50.03    124.61     57.78 <
  -9  10   5    372.31    310.05     96.68 o
  -8  10   5      2.82     50.75     30.05 <
  -7  10   5    507.17    561.92     89.65 o
  -6  10   5    824.60    797.37     86.84 o
  -5  10   5    225.08    315.57     34.67 o
  -4  10   5   1681.67   1692.13     86.56 o
  -3  10   5     37.38     43.21     15.48 <
  -2  10   5   6279.47   6459.50     98.95 o
  -1  10   5    515.64    517.82     47.94 o
   0  10   5   1448.70   1536.04     54.39 o
   1  10   5   1422.65   1322.99     70.67 o
   2  10   5      3.05     25.83     13.77 <
   3  10   5    510.05    515.50     47.04 o
   4  10   5    140.96    191.25     29.65 o
   5  10   5   1513.78   1367.15    142.95 o
   6  10   5   1320.33   1305.45     77.80 o
   7  10   5      6.20     74.06     28.54 <
   8  10   5   1174.33   1068.37    201.73 o
   9  10   5    198.24    106.13     70.45 <
  10  10   5     97.51    105.62     71.35 <
 -12  11   5    197.82    278.88    100.30 <
 -11  11   5    110.73     74.67     30.05 <
 -10  11   5      1.17    158.78     49.95 o
  -9  11   5     11.52     42.71     20.40 <
  -8  11   5    959.30   1018.69    167.05 o
  -7  11   5   1105.55   1098.54    126.45 o
  -6  11   5    325.50    373.16     70.65 o
  -5  11   5    189.00    142.01     30.55 o
  -4  11   5    240.26    290.95     35.18 o
  -3  11   5   1427.96   1519.30    137.62 o
  -2  11   5      3.66     43.11     14.47 <
  -1  11   5   1950.75   1996.49     63.84 o
   0  11   5    390.17    394.98     32.26 o
   1  11   5    761.32    915.67     65.43 o
   2  11   5   3169.32   3450.38     81.66 o
   3  11   5    320.76    199.80     32.16 o
   4  11   5    186.38    264.51     53.97 o
   5  11   5    251.45    339.59     46.23 o
   6  11   5   1102.68   1058.72    139.21 o
   7  11   5    212.28    240.49     55.07 o
   8  11   5    493.30    700.00    134.17 o
   9  11   5    213.56    250.04     58.49 o
  10  11   5    137.60    120.39     39.09 o
 -11  12   5    140.24     86.83     41.10 <
 -10  12   5     46.63     68.04     31.35 <
  -9  12   5    368.74    277.48     68.34 o
  -8  12   5    534.42    473.17     65.13 o
  -7  12   5   1098.51   1099.74    152.18 o
  -6  12   5   2383.56   2363.84    206.51 o
  -5  12   5      1.34     87.63     44.42 <
  -4  12   5   2727.91   2743.72     79.64 o
  -3  12   5    734.33    670.91     86.84 o
  -2  12   5   3451.57   3646.91     85.79 o
  -1  12   5     93.43     85.93     18.19 o
   0  12   5   2728.65   2861.76     93.62 o
   1  12   5   2954.08   2974.59    109.11 o
   2  12   5    212.92    258.79     52.96 o
   3  12   5   1340.97   1327.50     75.09 o
   4  12   5     72.31    158.48     59.29 <
   5  12   5   4292.11   4759.57    227.80 o
   6  12   5   1205.26   1389.33    208.67 o
   7  12   5    224.06    240.90     70.35 o
   8  12   5   1005.84   1021.39    172.48 o
   9  12   5     24.52     89.34     57.18 <
 -11  13   5     31.19     88.94     48.44 <
 -10  13   5     69.47     53.87     42.41 <
  -9  13   5    288.02    230.45     55.68 o
  -8  13   5    127.39     81.60     30.65 <
  -7  13   5    794.45    452.49    174.28 <
  -6  13   5     96.93     96.18     38.29 <
  -5  13   5    400.92    408.04     58.69 o
  -4  13   5    193.38    161.50     44.72 o
  -3  13   5   2338.05   2125.80    102.05 o
  -2  13   5     90.80    108.74     34.57 o
  -1  13   5     56.22     35.27     17.79 <
   0  13   5     38.33     82.00     23.52 o
   1  13   5    515.52    620.22     89.65 o
   2  13   5   1173.21   1263.22    256.93 o
   3  13   5    769.65    941.68     93.78 o
   4  13   5    363.53    434.67    101.41 o
   5  13   5    397.65    251.15     58.19 o
   6  13   5     22.21     83.21     44.42 <
   7  13   5    137.93    121.70     51.96 <
   8  13   5     61.94      4.02     44.52 <
   9  13   5      0.34     39.19     72.05 <
 -10  14   5     27.45     62.91     29.14 <
  -9  14   5    490.99    462.81    138.29 o
  -8  14   5     26.97     12.46     25.32 <
  -7  14   5     41.77     38.39     16.18 <
  -6  14   5   1575.32   1358.37    160.74 o
  -5  14   5   1072.85   1144.66    164.34 o
  -4  14   5   2674.82   2638.04    161.98 o
  -3  14   5    894.53    772.64     98.20 o
  -2  14   5    811.91   1084.31    135.79 o
  -1  14   5    250.20    202.71     39.40 o
   0  14   5    651.25    639.03     69.35 o
   1  14   5    726.40    877.04    135.99 o
   2  14   5    556.26    693.59     88.14 o
   3  14   5   1621.64   1808.34    121.33 o
   4  14   5      3.64     61.70     21.61 <
   5  14   5    401.68    256.68     62.61 o
   6  14   5    124.94    116.48     32.06 o
   7  14   5    321.76    187.43     39.70 o
   8  14   5    358.63    503.41    107.23 o
 -10  15   5    260.25    158.69     56.68 <
  -9  15   5      5.84     47.13     32.66 <
  -8  15   5    198.71    187.03     60.70 o
  -7  15   5    123.43     40.30     20.40 <
  -6  15   5    337.82    274.37     89.75 o
  -5  15   5    142.38    165.22     32.96 o
  -4  15   5    851.46    684.48    110.66 o
  -3  15   5    980.68    894.67     96.69 o
  -2  15   5    825.12    891.93     95.18 o
  -1  15   5    378.21    405.93     57.89 o
   0  15   5   1285.68    837.42    113.08 o
   1  15   5    365.03    432.46     57.08 o
   2  15   5    199.33     94.17     25.93 o
   3  15   5    838.00    796.14    124.33 o
   4  15   5    936.30    665.48     73.27 o
   5  15   5    368.88    475.37     87.84 o
   6  15   5    363.21    248.94     79.50 o
   7  15   5    343.78    175.98     70.15 <
   8  15   5     95.59     73.26     38.19 <
  -9  16   5      6.60    106.83     36.48 <
  -8  16   5      8.26     50.45     28.94 <
  -7  16   5      8.31     82.00     68.24 <
  -6  16   5    334.34    293.26    101.20 <
  -5  16   5     21.73     22.51     17.49 <
  -4  16   5     87.34     89.04     38.79 <
  -3  16   5    443.96    374.37     73.87 o
  -2  16   5   1973.95   2242.12    155.52 o
  -1  16   5    392.52    288.44     58.29 o
   0  16   5    162.56    266.42     55.58 o
   1  16   5    104.21     89.64     35.68 <
   2  16   5    145.44     85.12     39.60 <
   3  16   5     63.90     40.90     19.90 <
   4  16   5    493.16    254.57     99.70 <
   5  16   5     34.34    128.53     60.90 <
   6  16   5      0.44     36.98     31.76 <
   7  16   5     47.53     46.63     36.28 <
  -8  17   5     77.87    190.44     67.43 <
  -7  17   5    314.75    254.97     57.79 o
  -6  17   5    322.80    305.02     77.39 o
  -5  17   5    818.70    377.91    188.75 <
  -4  17   5     93.80     95.87     36.88 <
  -3  17   5    350.29    353.36     99.80 o
  -2  17   5    876.20    808.60    121.32 o
  -1  17   5   2517.36   2549.13    287.04 o
   0  17   5     89.28     57.38     25.12 <
   1  17   5    485.11    339.80     61.01 o
   2  17   5   1346.70   1587.77    250.09 o
   3  17   5      0.45     21.71     24.02 <
   4  17   5    505.06    383.42     88.64 o
   5  17   5    205.69    138.39     47.13 <
   6  17   5    247.82    262.30     64.32 o
  -7  18   5     33.60     76.78     28.74 <
  -6  18   5      2.87     16.38     50.15 <
  -5  18   5     73.70    177.27     47.64 o
  -4  18   5    481.31    443.02    123.52 o
  -3  18   5      9.84     45.42     25.12 <
  -2  18   5      8.42     77.48     32.36 <
  -1  18   5    544.48    408.35     89.35 o
   0  18   5    111.78     88.34     25.83 o
   1  18   5    181.41    109.24     33.16 o
   2  18   5     11.88     22.61     24.92 <
   3  18   5     63.30     59.59     32.76 <
   4  18   5     45.85    113.66     40.00 <
   5  18   5     44.09    101.70     41.71 <
  -6  19   5     25.17     65.12     51.76 <
  -5  19   5      2.85     36.88     22.51 <
  -4  19   5    116.94    178.48     53.77 o
  -3  19   5    625.78    391.67    107.34 o
  -2  19   5      6.72     63.11     26.83 <
  -1  19   5    143.36     79.39     27.54 <
   0  19   5     14.69     76.58     33.87 <
   1  19   5     53.86    103.41     50.05 <
   2  19   5    312.87    290.64     64.42 o
   3  19   5    185.07    148.34     65.22 <
   4  19   5    152.87     91.75     43.72 <
  -4  20   5    427.85    456.58    181.71 <
  -3  20   5     44.97     85.52     67.93 <
  -2  20   5    124.52    137.88     35.78 o
  -1  20   5     85.46     53.16     35.48 <
   0  20   5     67.87    152.55     41.10 o
   1  20   5    213.95    136.07     51.15 <
   2  20   5     38.72     51.05     36.68 <
 -14   0   6    119.83     61.30     43.92 <
 -13   0   6    984.26   1302.51    237.91 o
 -12   0   6      4.98    116.78     47.74 <
 -11   0   6    412.09    362.61     86.13 o
 -10   0   6   2073.99   1789.72    310.85 o
  -9   0   6     36.89     75.87     23.52 o
  -8   0   6    513.33    579.12     57.19 o
  -7   0   6   1614.87   1787.35    162.67 o
  -6   0   6   7195.56   7816.35    124.07 o
  -5   0   6  12810.80  12592.60    310.59 o
  -4   0   6   4026.59   4325.40    155.99 o
  -3   0   6   5992.91   6002.62    170.02 o
  -2   0   6    263.45    272.17     35.38 o
  -1   0   6  19302.90  17973.60    285.08 o
   0   0   6   2245.00   2563.15     91.03 o
   1   0   6   6435.05   6007.80    112.32 o
   2   0   6  20387.70  21659.80    304.85 o
   3   0   6   4252.11   4030.61    121.55 o
   4   0   6   1635.09   1599.89    102.75 o
   5   0   6    335.19    399.50     59.30 o
   6   0   6   6549.99   6441.88    313.49 o
   7   0   6    100.41    -15.48     64.92 <
   8   0   6    160.51    173.76     74.87 <
   9   0   6   2179.47   2606.69    416.80 o
  10   0   6    169.54    108.34     63.62 <
  11   0   6    768.53    644.04    223.63 <
 -14   1   6    125.98     92.66     41.81 <
 -13   1   6     22.79     63.11     32.46 <
 -12   1   6      0.36     10.75     29.44 <
 -11   1   6    524.66    790.87    164.02 o
 -10   1   6      5.80     69.74     27.64 <
  -9   1   6     22.67     85.52     24.22 o
  -8   1   6     40.71     79.79     24.92 o
  -7   1   6    787.00    852.37     61.52 o
  -6   1   6     73.68    133.46     20.50 o
  -5   1   6     69.61    112.15     30.65 o
  -4   1   6   8026.47   7441.40     99.47 o
  -3   1   6     66.60     30.35     16.28 <
  -2   1   6   4658.96   4780.37    151.02 o
  -1   1   6     53.35     38.69     26.23 <
   0   1   6   7803.88   7283.84     90.92 o
   1   1   6   1792.85   1787.36     69.08 o
   2   1   6    338.77    322.12     52.16 o
   3   1   6    102.35    123.51     22.61 o
   4   1   6    105.13    269.03     35.27 o
   5   1   6    268.23    269.24     55.58 o
   6   1   6     84.95    149.64     36.88 o
   7   1   6    625.89    626.36     97.89 o
   8   1   6    273.77    416.27    124.12 o
   9   1   6    190.04    307.32     75.37 o
  10   1   6    119.51    113.86     54.57 <
  11   1   6      0.71     77.58     40.40 <
 -13   2   6    119.79     62.31     41.81 <
 -12   2   6    241.48    383.91     81.10 o
 -11   2   6     14.98     91.95     25.63 o
 -10   2   6    880.73    932.65    188.86 o
  -9   2   6      0.40     72.76     20.70 o
  -8   2   6   2132.82   2132.75    102.35 o
  -7   2   6    715.60    844.71     61.61 o
  -6   2   6   1926.49   1940.21     78.63 o
  -5   2   6    553.99    613.93     55.48 o
  -4   2   6   2321.77   2253.99     81.87 o
  -3   2   6   3964.08   3969.73     95.11 o
  -2   2   6    478.95    509.50     45.23 o
  -1   2   6   7791.51   7740.29     94.15 o
   0   2   6   8299.16   8252.21    108.07 o
   1   2   6    494.42    585.89     56.69 o
   2   2   6   6624.24   6707.48    105.65 o
   3   2   6    935.34    861.78     62.12 o
   4   2   6   5700.88   5729.42    112.12 o
   5   2   6    159.33    188.54     35.88 o
   6   2   6   1639.57   1549.89    172.51 o
   7   2   6     96.16    175.47     43.41 o
   8   2   6   1030.07   1371.11    268.67 o
   9   2   6    166.07    126.63     70.65 <
  10   2   6      1.69    115.37     45.22 <
  11   2   6    437.21    234.27     69.35 o
 -13   3   6      7.15     36.58     35.78 <
 -12   3   6    469.36    272.36     88.34 o
 -11   3   6    725.67    499.32    121.82 o
 -10   3   6    204.08    174.37     40.50 o
  -9   3   6   2597.54   2909.48    212.26 o
  -8   3   6    213.35    262.40     34.57 o
  -7   3   6   2763.02   2872.64     90.41 o
  -6   3   6   3328.75   3694.50     71.32 o
  -5   3   6   2124.51   2190.61     72.00 o
  -4   3   6    154.16    242.51     45.53 o
  -3   3   6   3301.89   3142.47    100.51 o
  -2   3   6   7108.54   7091.56    142.27 o
  -1   3   6   2354.26   2437.45     70.61 o
   0   3   6     51.07     38.89     14.07 <
   1   3   6   2094.37   2053.19     91.82 o
   2   3   6   2342.39   2328.09     72.41 o
   3   3   6   3063.39   3059.88     59.75 o
   4   3   6      0.07     86.63     21.41 o
   5   3   6   3858.94   4096.72    107.33 o
   6   3   6   1510.55   1637.70    171.70 o
   7   3   6   1424.72   2091.68    273.32 o
   8   3   6    825.10    750.61    109.36 o
   9   3   6    201.72    245.22     73.26 o
  10   3   6    359.26    378.99    107.43 o
  11   3   6     51.24    152.05     55.07 <
 -13   4   6    179.57     53.46     55.78 <
 -12   4   6      7.03     51.55     36.18 <
 -11   4   6      7.28     88.44     23.01 o
 -10   4   6     23.85    101.10     25.22 o
  -9   4   6     40.18     48.74     22.21 <
  -8   4   6     22.85     75.77     19.50 o
  -7   4   6    987.88    917.04     65.34 o
  -6   4   6     57.46     60.20     15.88 o
  -5   4   6     52.14     59.80     15.28 o
  -4   4   6    107.96    126.12     16.48 o
  -3   4   6     53.99     56.88     16.08 o
  -2   4   6    389.58    720.25     79.40 o
  -1   4   6   1650.57   1970.36     97.44 o
   0   4   6   2166.21   2310.92     79.05 o
   1   4   6   1307.66   1380.49    118.84 o
   2   4   6   1796.52   1847.41     94.52 o
   3   4   6   1236.31   1358.36    106.26 o
   4   4   6    156.64    261.20     41.91 o
   5   4   6     61.78    102.00     31.76 o
   6   4   6    244.33    350.54     52.46 o
   7   4   6     85.01    126.43     32.96 o
   8   4   6     94.39     86.43     56.18 <
   9   4   6      4.04    103.71     56.58 <
  10   4   6    174.55    160.60     51.96 o
  11   4   6     16.86     75.07     60.00 <
 -13   5   6      8.73     61.70     21.71 <
 -12   5   6    176.73    208.23     67.43 o
 -11   5   6   1641.28   1650.18    236.83 o
 -10   5   6    126.97    148.13     37.99 o
  -9   5   6   1725.77   1690.10    142.85 o
  -8   5   6    609.95    581.44     65.03 o
  -7   5   6   7101.16   7194.36    194.59 o
  -6   5   6   1639.05   1715.28     85.06 o
  -5   5   6   1411.36   1315.30    129.39 o
  -4   5   6   3340.32   3448.10     83.40 o
  -3   5   6    118.50    189.74     31.05 o
  -2   5   6   4932.67   4600.97    310.34 o
  -1   5   6    103.76    135.67     25.02 o
   0   5   6   4604.57   5061.41     62.60 o
   1   5   6   2615.04   2476.63     63.16 o
   2   5   6   1012.96    975.90     58.51 o
   3   5   6   8089.56   8257.60     99.31 o
   4   5   6      5.72     61.60     25.83 <
   5   5   6   4401.32   4415.13    118.80 o
   6   5   6    494.62    441.02     61.31 o
   7   5   6   2946.46   2806.88    116.54 o
   8   5   6    712.49    973.11    195.59 o
   9   5   6    178.00    237.27     69.14 o
  10   5   6    664.32    805.35    182.82 o
  11   5   6     48.22     49.34     32.46 <
 -13   6   6    265.45    169.44     63.31 <
 -12   6   6    408.80    291.86     66.63 o
 -11   6   6     15.40    110.85     38.19 <
 -10   6   6    746.95    585.36    106.44 o
  -9   6   6     80.06     81.50     29.04 <
  -8   6   6    927.69    840.80     89.76 o
  -7   6   6     95.60    101.70     21.71 o
  -6   6   6   2658.92   2850.44     84.07 o
  -5   6   6    861.00    835.01     58.20 o
  -4   6   6   1669.92   1718.40     54.29 o
  -3   6   6   6923.43   7194.17    202.12 o
  -2   6   6     42.47     81.50     90.04 <
  -1   6   6   2184.40   1853.21     88.70 o
   0   6   6   1579.16   1602.98     46.45 o
   1   6   6   1944.94   1922.78     57.11 o
   2   6   6   4540.66   4461.74     73.56 o
   3   6   6    135.78    132.15     27.34 o
   4   6   6   2415.57   2417.50    149.32 o
   5   6   6   1199.62   1577.78    137.51 o
   6   6   6   1474.56   1895.80     86.95 o
   7   6   6    226.54    151.96     48.84 o
   8   6   6    152.68    104.01     85.32 <
   9   6   6    210.51    238.08     78.99 o
  10   6   6     19.60     84.92     37.38 <
 -13   7   6      5.05     24.72     30.05 <
 -12   7   6    143.40     92.66     60.80 <
 -11   7   6    116.06    180.19     43.41 o
 -10   7   6     23.93    107.83     27.64 o
  -9   7   6    863.56   1072.76    138.40 o
  -8   7   6     75.64     83.71     23.42 o
  -7   7   6    463.22    566.85     70.55 o
  -6   7   6     27.88     49.95     15.98 o
  -5   7   6   1089.57   1218.44     85.55 o
  -4   7   6   6014.78   5865.38     73.18 o
  -3   7   6    105.03    126.33     24.12 o
  -2   7   6   1610.20   1561.64    142.57 o
  -1   7   6    695.84    704.11     42.92 o
   0   7   6   5951.45   5902.24    132.08 o
   1   7   6    299.33    341.41     44.12 o
   2   7   6     50.67     84.62     40.70 <
   3   7   6    937.66    999.66     54.78 o
   4   7   6    167.11    159.59     43.62 o
   5   7   6    407.66    609.76     58.29 o
   6   7   6    567.22    474.29     86.33 o
   7   7   6    636.90    831.59    207.65 o
   8   7   6    266.54    125.32     61.61 <
   9   7   6    495.02    508.85    115.68 o
  10   7   6    374.76    311.95     99.29 o
 -13   8   6    305.86    240.29     59.70 o
 -12   8   6    315.25     96.88     69.85 <
 -11   8   6   1401.07   1264.61    260.64 o
 -10   8   6      3.32     65.62     25.83 <
  -9   8   6    122.48     93.16     40.30 <
  -8   8   6   1294.44   1188.66    206.67 o
  -7   8   6    569.77    456.70     50.15 o
  -6   8   6   1852.90   2006.94    157.95 o
  -5   8   6   1426.70   1484.43     48.56 o
  -4   8   6   1556.09   1686.79     48.46 o
  -3   8   6   4827.65   4962.63    115.52 o
  -2   8   6    143.72    102.61     25.53 o
  -1   8   6  11308.90  11560.50    103.13 o
   0   8   6    205.80    228.64     48.24 o
   1   8   6    830.17    890.68     46.64 o
   2   8   6   4439.32   4677.56     86.42 o
   3   8   6     14.94     69.54     18.89 o
   4   8   6   4191.22   4247.43    157.52 o
   5   8   6     76.80    124.42     34.27 o
   6   8   6     24.49     48.24     27.44 <
   7   8   6   2730.14   2836.03    325.16 o
   8   8   6      1.52     48.24     36.68 <
   9   8   6    674.38    831.88    138.40 o
  10   8   6    198.32    301.29     62.01 o
 -12   9   6     15.03     72.16     42.41 <
 -11   9   6     29.41     63.81     34.57 <
 -10   9   6      3.86     31.35     16.18 <
  -9   9   6    199.38    162.00     36.48 o
  -8   9   6     13.49     61.00     21.20 <
  -7   9   6     28.73     62.01     19.40 o
  -6   9   6     59.98     56.58     14.87 o
  -5   9   6    106.24    125.42     22.21 o
  -4   9   6   1958.42   1904.79     64.65 o
  -3   9   6   1178.94   1127.99     48.75 o
  -2   9   6     15.71     24.22     10.35 <
  -1   9   6    768.09    812.87     56.19 o
   0   9   6    162.24    150.35     23.52 o
   1   9   6     46.81     72.16     17.59 o
   2   9   6    129.08    151.65     20.90 o
   3   9   6     42.39     67.43     14.07 o
   4   9   6     54.97     94.57     26.03 o
   5   9   6    360.32    311.76     50.45 o
   6   9   6    987.76   1244.55    209.47 o
   7   9   6    126.74     76.98     49.44 <
   8   9   6     82.88     40.70     80.80 <
   9   9   6      4.73    147.63     76.68 <
  10   9   6     37.49     35.88     37.59 <
 -12  10   6    454.19    258.89    105.02 <
 -11  10   6     88.04    107.83     33.26 o
 -10  10   6    252.42    251.55     66.73 o
  -9  10   6    384.19    303.21     48.34 o
  -8  10   6    731.66    674.81     94.08 o
  -7  10   6    639.31    560.83     73.77 o
  -6  10   6   1198.51   1300.23     80.21 o
  -5  10   6    856.24    835.17     70.26 o
  -4  10   6     62.53     93.16     18.59 o
  -3  10   6   4228.04   4028.71    152.00 o
  -2  10   6     35.11     64.82     14.47 o
  -1  10   6   3485.79   3792.31    131.06 o
   0  10   6    860.20   1059.64     77.00 o
   1  10   6   2188.66   2214.74     71.39 o
   2  10   6   7512.23   7904.77    161.87 o
   3  10   6    193.49    230.14     40.60 o
   4  10   6    395.49    321.41    101.71 o
   5  10   6    800.39    493.71     95.38 o
   6  10   6   1595.59   2266.10    371.74 o
   7  10   6    564.61    521.62    116.69 o
   8  10   6    586.10    817.60    145.33 o
   9  10   6    274.60    285.72     95.47 <
 -12  11   6     12.77     39.90     23.82 <
 -11  11   6    428.28    334.97    122.51 <
 -10  11   6    148.47    156.07     43.62 o
  -9  11   6   1041.12    554.02    295.00 <
  -8  11   6      5.14     36.98     17.59 <
  -7  11   6   1699.19   1479.46    121.34 o
  -6  11   6   2341.09   2368.56     66.96 o
  -5  11   6    911.88    843.82     88.35 o
  -4  11   6    848.21    870.25    133.68 o
  -3  11   6    178.21    242.10     27.64 o
  -2  11   6    745.23    696.65     68.35 o
  -1  11   6    465.58    401.52     38.80 o
   0  11   6    525.57    626.16     52.06 o
   1  11   6   1967.78   1977.00     95.51 o
   2  11   6     29.15     38.39     16.88 <
   3  11   6    742.54    910.82     93.88 o
   4  11   6      0.64     24.92     17.79 <
   5  11   6   3072.03   2959.12    184.81 o
   6  11   6   2053.77   1872.58    227.00 o
   7  11   6    450.76    541.00    115.98 o
   8  11   6    555.56    582.12    114.57 o
   9  11   6      6.60     70.15     29.95 <
 -11  12   6      6.19     73.76     30.25 <
 -10  12   6      2.88     41.10     31.25 <
  -9  12   6      4.22     51.25     39.49 <
  -8  12   6    404.68    332.76     63.92 o
  -7  12   6   1453.51   1429.01    203.46 o
  -6  12   6    519.27    449.56     73.57 o
  -5  12   6    218.85    148.14     52.76 <
  -4  12   6    520.53    388.15     86.03 o
  -3  12   6      0.68     27.33     10.65 <
  -2  12   6     18.87     31.66     13.37 <
  -1  12   6    702.06    846.80     60.91 o
   0  12   6    123.63    147.33     25.93 o
   1  12   6    480.88    373.08     66.33 o
   2  12   6    193.53    145.32     33.97 o
   3  12   6    769.24    846.39    110.16 o
   4  12   6     30.02     40.10     19.70 <
   5  12   6    202.49    206.62     51.05 o
   6  12   6    189.84    124.72     44.92 <
   7  12   6     13.47    134.46     46.03 <
   8  12   6    198.09    312.35     60.80 o
   9  12   6      3.38     44.92     22.31 <
 -11  13   6    415.86    318.29    120.20 <
 -10  13   6     10.48     54.07     50.45 <
  -9  13   6    256.67    199.79     57.28 o
  -8  13   6    196.25     93.76     38.39 <
  -7  13   6   5213.91   5918.85    212.64 o
  -6  13   6    604.95    545.34     83.42 o
  -5  13   6    102.12    192.55     39.19 o
  -4  13   6    748.01    604.67     85.84 o
  -3  13   6    393.10    526.23     71.26 o
  -2  13   6    906.94    977.59     89.16 o
  -1  13   6    746.50    751.52    102.82 o
   0  13   6    296.09    248.04     46.53 o
   1  13   6     23.94     95.87     39.39 <
   2  13   6      2.42     35.78     14.97 <
   3  13   6   6013.93   6181.05     95.58 o
   4  13   6     44.29     21.61     20.50 <
   5  13   6   1348.65   1198.47    226.57 o
   6  13   6    492.55    505.83     99.60 o
   7  13   6    793.36    965.97    135.48 o
   8  13   6    717.95    748.66     99.10 o
 -10  14   6    105.81    194.16     57.69 o
  -9  14   6     25.85     92.66     58.29 <
  -8  14   6    133.17    108.44     69.04 <
  -7  14   6     85.28     80.70     43.51 <
  -6  14   6    511.61    432.97     99.80 o
  -5  14   6    115.24     97.58     19.09 o
  -4  14   6    384.71    362.21     51.26 o
  -3  14   6    387.15    387.94     81.61 o
  -2  14   6    440.30    357.69     55.78 o
  -1  14   6    408.91    421.71     59.00 o
   0  14   6    432.41    423.42     74.67 o
   1  14   6      0.40     35.27     15.58 <
   2  14   6    483.18    416.79     81.31 o
   3  14   6    178.28    190.24    113.66 <
   4  14   6   1069.13    853.76    152.48 o
   5  14   6    755.10    699.03    146.04 o
   6  14   6     41.32    137.78     39.80 o
   7  14   6    132.40    161.70     67.23 <
  -9  15   6     63.73    129.94     71.15 <
  -8  15   6    470.91    273.97     69.35 o
  -7  15   6   1479.27   1609.20    208.48 o
  -6  15   6      1.72     45.22     17.39 <
  -5  15   6    198.09    161.00     59.90 <
  -4  15   6     37.62     69.14     30.95 <
  -3  15   6    381.41    291.36     54.47 o
  -2  15   6   3511.90   4083.59    251.40 o
  -1  15   6    464.73    317.39     51.56 o
   0  15   6    330.56    493.66    124.02 o
   1  15   6     60.94     62.91     24.32 <
   2  15   6     84.99     80.60     30.65 <
   3  15   6   1390.24   1189.23    263.96 o
   4  15   6     64.87     47.03     16.58 <
   5  15   6    402.79    432.46    126.43 o
   6  15   6      2.25     49.44     49.04 <
   7  15   6    276.23    302.40    116.18 <
  -9  16   6      4.96     49.95     36.38 <
  -8  16   6    199.24    292.35    100.80 <
  -7  16   6    216.93    165.72     46.73 o
  -6  16   6    439.87    386.83    123.42 o
  -5  16   6    732.78    587.16    158.80 o
  -4  16   6     15.56     44.62     23.11 <
  -3  16   6   1360.45   1123.29    168.57 o
  -2  16   6     62.47    155.67     33.67 o
  -1  16   6    845.32    563.46    161.42 o
   0  16   6    613.14    399.31     79.10 o
   1  16   6    215.50    173.26     31.86 o
   2  16   6   1098.72   1036.69    195.70 o
   3  16   6     53.94     75.57     42.71 <
   4  16   6    962.69    714.83    166.34 o
   5  16   6    122.57     76.78     27.84 <
   6  16   6     77.01     63.61     27.13 <
  -8  17   6     23.86     75.07     44.72 <
  -7  17   6     22.85    123.71     66.73 <
  -5  17   6     13.16     97.38     44.12 <
  -4  17   6    309.77    129.24     81.71 <
  -3  17   6    295.33    367.43     68.34 o
  -2  17   6    140.49    102.51     41.81 <
  -1  17   6     22.20     42.71     27.33 <
   0  17   6     21.15     44.42     29.65 <
   1  17   6     49.92     72.56     48.44 <
   2  17   6      0.41     53.97     36.68 <
   3  17   6      1.31      0.60     26.43 <
   4  17   6      9.24     66.53     28.24 <
   5  17   6      1.56     70.45     34.57 <
  -7  18   6     93.23     69.95     68.34 <
  -6  18   6    182.19    244.81     85.93 <
  -5  18   6    288.01    412.55    109.34 o
  -4  18   6     65.60    126.62    114.97 <
  -3  18   6    421.66    414.67    105.02 o
  -2  18   6      0.00     16.98     24.82 <
  -1  18   6    464.89    558.39    114.57 o
   0  18   6    132.27     82.31     35.17 <
   1  18   6    154.78    221.70     61.50 o
   2  18   6    662.16    550.77    133.67 o
   3  18   6     79.11     51.55     72.96 <
   4  18   6    287.00    313.76     83.11 o
  -5  19   6     13.70    118.28     94.26 <
  -4  19   6    174.93    182.40     84.62 <
  -3  19   6      8.26     70.55     56.68 <
  -2  19   6    434.39    479.09    138.59 o
  -1  19   6    290.40    319.49    146.63 <
   0  19   6    133.59    146.12     89.94 <
   1  19   6    252.73    173.06     70.95 <
   2  19   6     25.79     -7.14     58.19 <
   3  19   6    152.45    216.17     76.38 <
  -3  20   6     31.20    110.34     63.61 <
  -2  20   6     20.13     -6.53     52.66 <
  -1  20   6     19.89    161.60     73.56 <
   0  20   6      0.00     17.08     57.08 <
   1  20   6    120.14    143.21     69.04 <
 -13   1   7    160.20    190.84     93.06 <
 -12   1   7    638.71    573.38    117.59 o
 -11   1   7    714.05    688.17    105.63 o
 -10   1   7   1474.58   1567.35    129.47 o
  -9   1   7    156.95    139.49     31.05 o
  -8   1   7   1974.71   2074.12    134.92 o
  -7   1   7    117.48    150.04     19.90 o
  -6   1   7   1947.64   2065.74    110.10 o
  -5   1   7    129.57    185.52     28.24 o
  -4   1   7   1083.31   1156.68     82.43 o
  -3   1   7   5461.80   5882.32     73.19 o
  -2   1   7     78.28     71.45      9.65 o
  -1   1   7    959.68   1020.76     63.03 o
   0   1   7   1728.70   1885.55     73.91 o
   1   1   7   1075.66    982.47     61.42 o
   2   1   7   5293.10   5560.34     90.28 o
   3   1   7   1300.27   1329.81     83.64 o
   4   1   7   2281.95   2341.62     99.24 o
   5   1   7     79.85    132.25     31.56 o
   6   1   7   1461.44   1580.05    130.08 o
   7   1   7    304.37    235.07     68.94 o
   8   1   7   1082.84   1093.19    196.81 o
   9   1   7    533.98    349.85     61.71 o
  10   1   7     70.71    170.44     53.36 o
 -13   2   7     40.94     28.84     18.59 <
 -12   2   7    128.70    111.85     32.96 o
 -11   2   7      0.79     39.29     29.44 <
 -10   2   7    285.53    241.80     44.02 o
  -9   2   7    338.75    399.90     53.17 o
  -8   2   7    363.64    428.14     38.49 o
  -7   2   7   1428.68   1460.09    107.67 o
  -6   2   7     33.94     95.57     18.99 o
  -5   2   7    746.12    741.91     55.38 o
  -4   2   7    209.80    167.34     16.98 o
  -3   2   7    282.35    423.52     32.56 o
  -2   2   7  12813.00  13606.10    131.90 o
  -1   2   7    445.24    577.83     67.14 o
   0   2   7   1772.39   1684.86     63.65 o
   1   2   7    485.73    584.26     58.40 o
   2   2   7    780.62    877.52     92.88 o
   3   2   7   4368.64   4510.47     92.86 o
   4   2   7    237.00    264.22     34.47 o
   5   2   7   1449.19   1560.88    137.52 o
   6   2   7     14.52     22.71     33.46 <
   7   2   7      3.22     34.77     33.67 <
   8   2   7   1208.27   1273.13    283.55 o
   9   2   7    128.82    233.96    118.49 <
  10   2   7    386.75    343.21    121.91 <
 -13   3   7     56.36     75.17     23.92 o
 -12   3   7     81.17     55.47     29.34 <
 -11   3   7      0.12    123.71     37.79 o
 -10   3   7    708.97    630.28    118.40 o
  -9   3   7      1.10     58.79     20.30 <
  -8   3   7   1218.93   1358.35     89.16 o
  -7   3   7    145.49    223.41     26.83 o
  -6   3   7      2.44     54.87     23.42 <
  -5   3   7    295.39    369.85     33.07 o
  -4   3   7    309.69    399.81     61.31 o
  -3   3   7   1713.82   1825.27     80.74 o
  -2   3   7    390.29    478.11     40.40 o
  -1   3   7   1479.88   1457.77     93.61 o
   0   3   7   1861.69   1950.44     54.50 o
   1   3   7    248.83    278.99     35.58 o
   2   3   7   3978.42   4139.36     75.05 o
   3   3   7     99.06    123.71     29.24 o
   4   3   7    693.81    872.64     77.09 o
   5   3   7      8.23     11.66     20.60 <
   6   3   7    630.21    666.57     94.78 o
   7   3   7     44.99    104.01     37.89 <
   8   3   7    176.43    161.10     83.82 <
   9   3   7     49.72    193.05     50.65 o
  10   3   7     32.18     20.70     23.52 <
 -13   4   7     14.46     40.60     22.91 <
 -12   4   7    339.18    339.09     85.22 o
 -11   4   7    256.06    205.22     56.58 o
 -10   4   7    342.43    295.88     53.67 o
  -9   4   7   1151.89    993.82     94.89 o
  -8   4   7     31.52     62.71     21.00 <
  -7   4   7   5380.86   5655.87    122.46 o
  -6   4   7   1393.14   1443.51     49.96 o
  -5   4   7   3768.28   4013.25    140.03 o
  -4   4   7   1657.51   1465.32     77.12 o
  -3   4   7    275.60    366.43     45.23 o
  -2   4   7   9031.04   9056.65    231.59 o
  -1   4   7     62.72     64.42     65.12 <
   0   4   7   5114.00   4835.67     91.39 o
   1   4   7   1658.27   1676.86     37.60 o
   2   4   7   2341.16   2446.09     90.40 o
   3   4   7   4529.51   4458.72    137.23 o
   4   4   7    677.52    555.82     64.63 o
   5   4   7   2459.15   2650.03     83.45 o
   6   4   7    378.71    336.78     60.90 o
   7   4   7   1600.32   2192.03    176.82 o
   8   4   7   1467.15    929.81    235.62 o
   9   4   7     10.58     29.65     47.94 <
  10   4   7     97.97     64.42     34.87 <
 -13   5   7     43.33     74.87     38.39 <
 -12   5   7      4.37     42.21     21.51 <
 -11   5   7     37.40     57.48     28.54 <
 -10   5   7     81.77     88.44     45.02 <
  -9   5   7      2.58     83.71     31.86 <
  -8   5   7    162.88    153.06     23.62 o
  -7   5   7      2.32     70.75     16.88 o
  -6   5   7    652.39    733.43     62.72 o
  -5   5   7   1685.95   1706.46     99.63 o
  -4   5   7   1424.84   1334.00    178.15 o
  -3   5   7     32.14     84.92     22.51 o
  -2   5   7    246.95    361.81     37.39 o
  -1   5   7     33.79     77.18     34.07 <
   0   5   7    145.71    144.01     15.18 o
   1   5   7      0.20     20.40     11.46 <
   2   5   7    298.56    370.86     42.11 o
   3   5   7      0.61     39.19     15.58 <
   4   5   7    331.21    404.42     37.59 o
   5   5   7    369.55    343.12     49.15 o
   6   5   7     70.33    155.87     44.92 o
   7   5   7     58.97    123.91     54.67 <
   8   5   7    315.62    171.55     52.46 o
   9   5   7    350.48    261.70     98.59 <
  10   5   7     64.07     81.00     46.73 <
 -13   6   7     43.09     64.92     49.54 <
 -12   6   7    389.34    416.58     68.34 o
 -11   6   7     66.83    105.32     46.13 <
 -10   6   7     22.78     57.78     18.99 o
  -9   6   7   1650.76   1540.06    185.07 o
  -8   6   7      5.87     56.68     19.60 <
  -7   6   7   1843.91   1912.09    155.73 o
  -6   6   7     72.41    100.80     33.77 <
  -5   6   7     76.11    128.54     51.25 <
  -4   6   7   6405.09   7026.03    203.45 o
  -3   6   7    343.19    326.74     53.37 o
  -2   6   7   1665.92   2017.38    159.76 o
  -1   6   7    126.47    241.80     50.45 o
   0   6   7   2205.44   2355.54     91.20 o
   1   6   7   2720.11   2986.97     59.03 o
   2   6   7   3002.84   3053.64     95.74 o
   3   6   7   2317.03   2273.33     67.67 o
   4   6   7    357.59    395.78     55.98 o
   5   6   7    296.34    329.44     59.30 o
   6   6   7    115.88    149.74     28.64 o
   7   6   7   3884.61   4261.97    596.84 o
   8   6   7   1211.48   1447.71    297.93 o
   9   6   7     75.08    182.30     48.64 o
  10   6   7     94.49     94.17     43.11 <
 -13   7   7     60.61    103.71     76.78 <
 -12   7   7    507.19    418.49    115.07 o
 -11   7   7    286.65    222.20     68.94 o
 -10   7   7    348.58    203.01     79.70 <
  -9   7   7      0.59     34.47     21.71 <
  -8   7   7   1055.22    990.89    173.39 o
  -7   7   7    151.12    138.59     20.30 o
  -6   7   7   1765.12   2064.69     99.83 o
  -5   7   7   1466.02   1537.92     60.82 o
  -4   7   7   1054.93   1033.16     53.48 o
  -3   7   7   1309.22   1247.98    101.43 o
  -2   7   7     52.01     55.67     23.21 <
  -1   7   7   5034.67   5001.07    117.03 o
   0   7   7    781.78    894.89     41.21 o
   1   7   7   1084.48   1144.75     60.01 o
   2   7   7   2325.21   2376.33     76.82 o
   3   7   7     42.07     69.04     28.64 <
   4   7   7   2880.25   3043.54    102.57 o
   5   7   7    222.76    181.40     37.89 o
   6   7   7    618.73    635.40     74.27 o
   7   7   7     34.15     90.75     50.05 <
   8   7   7    343.81    597.27    113.97 o
   9   7   7    429.53    202.41     73.47 <
  10   7   7     14.98     69.14     27.13 <
 -12   8   7     75.91     64.52     32.76 <
 -11   8   7     33.13     59.29     39.70 <
 -10   8   7     80.51     60.00     17.99 o
  -9   8   7    272.17    190.04     48.64 o
  -8   8   7    184.16    179.49     58.09 o
  -7   8   7     90.04    150.14     45.02 o
  -6   8   7      7.08     14.07     13.16 <
  -5   8   7     45.51     50.95     10.65 o
  -4   8   7    151.06    141.60     18.89 o
  -3   8   7    424.62    435.79     54.47 o
  -2   8   7    650.61    843.09    114.89 o
  -1   8   7      5.07     76.38     33.26 <
   0   8   7      5.39     67.73     24.32 <
   1   8   7    195.25    198.18     30.25 o
   2   8   7    186.91    260.39     34.07 o
   3   8   7      1.87     24.32     17.59 <
   4   8   7    514.30    490.07    133.47 o
   5   8   7    190.75    181.30     35.28 o
   6   8   7     28.69      1.91     26.13 <
   7   8   7    809.88    891.51    184.63 o
   8   8   7      2.90     48.24     43.61 <
   9   8   7    102.01    181.30     54.37 o
 -12   9   7    694.90    444.03    157.19 <
 -11   9   7   1105.03    621.57    166.95 o
 -10   9   7    228.09    287.43    117.38 <
  -9   9   7     36.34     47.43     47.53 <
  -8   9   7    895.47    843.39    112.67 o
  -7   9   7     11.12     38.49     30.05 <
  -6   9   7   1363.44   1374.76     69.16 o
  -5   9   7   1399.71   1254.66     66.25 o
  -4   9   7   1917.55   2127.21    113.51 o
  -3   9   7   2900.55   2757.87    236.93 o
  -2   9   7      3.62     58.79     30.55 <
  -1   9   7   7262.01   7966.28     91.21 o
   0   9   7    377.81    298.80     30.55 o
   1   9   7   1304.92   1414.09     64.84 o
   2   9   7   3352.33   3230.18    127.42 o
   3   9   7    110.02    123.41     36.08 o
   4   9   7   2813.10   3043.47    174.15 o
   5   9   7      2.79     23.92     31.15 <
   6   9   7    669.47    516.80    111.66 o
   7   9   7    370.64    321.90     65.73 o
   8   9   7    664.17    493.58    110.66 o
   9   9   7    421.70    358.08    124.82 <
 -12  10   7    127.21    103.11     36.78 <
 -11  10   7    126.19    130.24     39.80 o
 -10  10   7    249.48    141.50     50.25 <
  -9  10   7    667.70    378.30     86.13 o
  -8  10   7      1.46     33.87     20.70 <
  -7  10   7    137.89     75.67     22.01 o
  -6  10   7     27.73     26.83     11.96 <
  -5  10   7    124.42     95.17     16.58 o
  -4  10   7     21.07     26.63     10.95 <
  -3  10   7    485.87    461.22     54.37 o
  -2  10   7   3652.59   3731.26     68.19 o
  -1  10   7    342.06    381.31     42.01 o
   0  10   7     94.97    121.80     22.61 o
   1  10   7    393.22    371.56     40.90 o
   2  10   7    695.26    512.60     66.74 o
   3  10   7   1189.68   1259.40    108.96 o
   4  10   7     86.03     88.94     33.47 <
   5  10   7    575.47    572.88     90.86 o
   6  10   7    109.52    129.64     40.30 o
   7  10   7     15.33     53.87     34.37 <
   8  10   7    632.84    656.70    136.28 o
   9  10   7     13.55     64.22     43.51 <
 -11  11   7    154.29     76.88     54.57 <
 -10  11   7   1003.49    819.86    166.24 o
  -9  11   7    324.60    188.34     51.15 o
  -8  11   7    377.28    389.34     61.91 o
  -7  11   7     22.42     31.76     42.31 <
  -6  11   7    225.78    243.31     41.41 o
  -5  11   7     62.46     91.25     21.71 o
  -4  11   7    434.13    564.43    101.01 o
  -3  11   7   1210.91   1322.85     43.22 o
  -2  11   7    554.01    679.93     56.18 o
  -1  11   7   3948.36   4081.04     50.19 o
   0  11   7   1291.57   1215.82     95.19 o
   1  11   7    220.59    201.30     45.33 o
   2  11   7    783.73    943.69     65.83 o
   3  11   7   1501.83   1336.97    108.26 o
   4  11   7   1260.99   1465.25    138.11 o
   5  11   7      0.98     68.24     26.33 <
   6  11   7    716.23    692.99    149.15 o
   7  11   7     19.63     96.37     38.49 <
   8  11   7    490.28    458.79    111.26 o
 -11  12   7     75.19     40.10     32.06 <
 -10  12   7    321.38    238.38     90.25 <
  -9  12   7   1038.11    719.46    187.25 o
  -8  12   7     18.61     38.99     21.00 <
  -7  12   7   1689.86   1822.51    112.29 o
  -6  12   7    735.97    518.92     65.13 o
  -5  12   7    514.96    591.17     87.24 o
  -4  12   7    720.39    782.87     73.67 o
  -3  12   7      6.85     32.76     19.30 <
  -2  12   7   3850.25   4319.83    191.39 o
  -1  12   7   1111.11    991.10    152.89 o
   0  12   7    824.24    905.61    101.52 o
   1  12   7    129.93    178.48     28.34 o
   2  12   7   3153.92   3606.81    172.96 o
   3  12   7   3318.37   3471.89    232.69 o
   4  12   7    219.13    167.03     35.98 o
   5  12   7   1544.69   1281.64    229.09 o
   6  12   7     71.98     70.55     48.64 <
   7  12   7    357.49    446.02     90.25 o
   8  12   7    332.63    221.70     57.28 o
 -10  13   7      0.47     46.63     65.82 <
  -9  13   7    167.32    182.80     54.17 o
  -8  13   7    183.47    265.52     68.24 o
  -7  13   7     21.30     55.27     38.19 <
  -6  13   7    116.07     44.22     16.48 <
  -5  13   7    211.27    148.34     35.17 o
  -4  13   7      0.54     24.22     33.46 <
  -3  13   7     39.02     37.28     13.37 <
  -2  13   7    400.23    394.67     57.29 o
  -1  13   7     18.36     37.38     18.19 <
   0  13   7     11.83     31.35     25.02 <
   1  13   7    252.03    131.86     39.70 o
   2  13   7    726.58    536.51     93.07 o
   3  13   7    352.30    279.90     58.49 o
   4  13   7     16.14     41.71     17.99 <
   5  13   7    435.48    402.31     62.51 o
   6  13   7    188.04    195.97     50.25 o
   7  13   7     10.97     37.48     33.36 <
  -9  14   7    650.63    627.35    216.19 <
  -8  14   7    238.54    111.65     42.91 <
  -7  14   7     87.58     61.20     51.86 <
  -6  14   7    512.37    292.67     70.75 o
  -5  14   7    744.81    805.47    117.39 o
  -4  14   7    280.36    370.04     59.09 o
  -3  14   7    138.46     88.14     70.25 <
  -2  14   7    878.37    920.98    104.13 o
  -1  14   7      0.04     26.03     18.19 <
   0  14   7    461.23    477.29     82.41 o
   1  14   7   3163.81   3467.62    234.08 o
   2  14   7   3170.46   3113.73    343.48 o
   3  14   7     57.82    126.52     88.03 <
   4  14   7     43.63     51.76     34.17 <
   5  14   7   1035.75   1205.23    207.25 o
   6  14   7     23.11     42.91     27.03 <
   7  14   7    529.31    353.47    110.05 o
  -9  15   7     18.19     60.90     52.46 <
  -8  15   7    624.06    859.11    174.68 o
  -7  15   7     18.92     70.85     55.57 <
  -6  15   7    207.03    200.39     77.79 <
  -5  15   7    250.49    203.11     52.16 o
  -4  15   7    203.01    163.41     52.56 o
  -3  15   7    180.55    178.89     53.06 o
  -2  15   7      0.23     54.47     21.41 <
  -1  15   7    848.90    672.91    133.07 o
   0  15   7    864.62    849.31    169.46 o
   1  15   7    353.54    413.56    109.14 o
   2  15   7    508.93    422.11    139.50 o
   3  15   7     61.78     54.57     30.45 <
   4  15   7   1049.09    854.25    147.75 o
   5  15   7    209.92    143.51     60.30 <
   6  15   7    183.76    120.50     50.25 <
  -8  16   7    292.23    250.65     96.08 <
  -7  16   7     17.08     48.84     49.95 <
  -6  16   7      1.45     54.67     36.28 <
  -5  16   7     89.83     43.51     51.15 <
  -4  16   7     10.36     -2.21     21.00 <
  -3  16   7    164.86     88.24     26.53 o
  -2  16   7    958.08    954.85    173.78 o
  -1  16   7     12.48     51.65     31.56 <
   0  16   7    328.03    187.53     44.72 o
   1  16   7     47.27     50.45     48.04 <
   2  16   7    843.21    932.32    125.23 o
   3  16   7     23.05     49.04     28.34 <
   4  16   7     94.14     56.98     45.63 <
   5  16   7     49.88     59.90     50.85 <
  -7  17   7      8.51    118.58     55.57 <
  -6  17   7    371.59    590.14    159.90 o
  -5  17   7    209.10    216.17     95.98 <
  -4  17   7      0.59    147.63     66.83 <
  -3  17   7   2129.54   1708.38    521.54 o
  -2  17   7    119.35     94.77     86.73 <
  -1  17   7    482.47    479.10    197.79 <
   0  17   7    109.05     80.30     62.81 <
   1  17   7    686.52    760.53    162.22 o
   2  17   7   1139.37    907.02    313.50 <
   3  17   7    125.62     94.47     36.48 <
   4  17   7    407.96    255.37    209.85 <
  -6  18   7     18.35     88.03     69.04 <
  -5  18   7      1.60     12.36     56.28 <
  -4  18   7    663.15    628.36    304.03 <
  -3  18   7    142.87    173.26     69.14 <
  -2  18   7      0.38     83.11     37.59 <
  -1  18   7    156.68    143.81     73.97 <
   0  18   7    110.79     65.42     42.71 <
   1  18   7     75.99    162.90    124.82 <
   2  18   7      8.88    121.70     74.67 <
   3  18   7    171.14    164.92     64.32 <
  -4  19   7     39.49     66.33     92.46 <
  -3  19   7    132.12    229.63    104.92 <
  -2  19   7     59.81     82.31     63.11 <
  -1  19   7    211.71    145.22     88.94 <
   0  19   7     40.80     88.54     92.86 <
   1  19   7     49.37    198.68     98.18 <
   2  19   7    254.35    325.01    172.86 <
 -13   0   8   1295.41    762.90    329.48 <
 -12   0   8     46.37     11.46     34.47 <
 -11   0   8     37.52     54.47     28.04 <
 -10   0   8    185.16    162.00     48.44 o
  -9   0   8    181.16    114.77     33.67 o
  -8   0   8   2801.30   2861.77    122.68 o
  -7   0   8    115.98    161.40     40.60 o
  -6   0   8   3075.03   3258.09    127.32 o
  -5   0   8     29.13     94.37     36.08 <
  -4   0   8  10406.00  11778.90    485.98 o
  -3   0   8  81400.30  90174.70   1269.21 o
  -2   0   8  14414.60  16132.30    370.58 o
  -1   0   8   8580.77   8502.33    207.34 o
   0   0   8   1171.75    969.19    125.86 o
   1   0   8   5959.71   6280.43    411.09 o
   2   0   8   1294.74   1305.46    117.92 o
   3   0   8   1436.06   1497.99     76.10 o
   4   0   8   2319.81   2239.77    150.42 o
   5   0   8    231.05    285.32     74.17 o
   6   0   8    780.38    795.84    123.53 o
   7   0   8   1396.79   1249.56    480.98 <
   8   0   8   1049.70   1309.17    257.21 o
   9   0   8    403.54    345.62     89.35 o
  10   0   8     16.92      9.85     56.38 <
 -13   1   8     11.12    108.74     42.21 <
 -12   1   8     65.97     56.18     25.33 <
 -11   1   8      8.54     40.70     22.51 <
 -10   1   8     39.48     51.86     23.11 <
  -9   1   8     76.68     97.18     37.08 <
  -8   1   8    315.66    276.58     34.77 o
  -7   1   8    191.76    202.71     25.53 o
  -6   1   8     29.11     23.82     15.07 <
  -5   1   8    250.58    328.84     32.76 o
  -4   1   8   4905.64   5638.37    190.60 o
  -3   1   8   6075.54   6841.96    137.62 o
  -2   1   8    174.71    254.47     22.31 o
  -1   1   8    270.21    332.97     33.77 o
   0   1   8     98.62     68.84     16.78 o
   1   1   8   2058.18   2128.16     64.45 o
   2   1   8   2036.12   2154.92     72.09 o
   3   1   8      4.80     90.45     24.32 o
   4   1   8     24.29     50.55     19.40 <
   5   1   8     48.75     58.49     27.64 <
   6   1   8    830.30    588.49    110.86 o
   7   1   8    357.41    297.58     80.00 o
   8   1   8    136.99    105.62     62.41 <
   9   1   8     57.96     83.71     32.96 <
  10   1   8     13.95    103.61     61.50 <
 -13   2   8    320.22    122.31     44.72 <
 -12   2   8     15.97     54.57     25.83 <
 -11   2   8    381.89    301.91     70.75 o
 -10   2   8    584.51    578.71     79.00 o
  -9   2   8     39.57     59.29     17.69 o
  -8   2   8      1.69     47.84     15.98 <
  -7   2   8     51.56     70.15     18.89 o
  -6   2   8    959.57   1076.55     87.75 o
  -5   2   8    704.60    759.98     52.57 o
  -4   2   8    257.93    289.95     31.46 o
  -3   2   8   3282.95   3205.55     53.21 o
  -2   2   8     79.20     99.59     12.76 o
  -1   2   8   3727.81   3784.97     87.52 o
   0   2   8    803.80    992.51     66.54 o
   1   2   8   4415.95   4478.21     90.35 o
   2   2   8   1549.67   1731.30     56.00 o
   3   2   8    262.40    290.35     31.56 o
   4   2   8   1082.49   1306.54    117.51 o
   5   2   8    129.30    187.63     34.07 o
   6   2   8     37.74    111.05     34.97 o
   7   2   8    158.79    195.37     50.05 o
   8   2   8    821.60    466.36    111.06 o
   9   2   8    312.61    370.34     80.20 o
  10   2   8     44.16    108.54     37.28 <
 -13   3   8     81.81     81.90     43.62 <
 -12   3   8    295.10    337.38    104.92 o
 -11   3   8    129.04    168.03     52.86 o
 -10   3   8    416.84    339.90     61.31 o
  -9   3   8   1216.29   1236.17    114.39 o
  -8   3   8    107.78    128.64     39.80 o
  -7   3   8    916.27    950.37     86.34 o
  -6   3   8    274.50    329.85     35.78 o
  -5   3   8   2316.46   2312.84     57.32 o
  -4   3   8    979.50   1019.79     46.14 o
  -3   3   8    551.90    645.98     40.10 o
  -2   3   8   2676.41   2501.50    139.09 o
  -1   3   8      8.53     24.72      9.55 <
   0   3   8   2571.45   2484.18     90.21 o
   1   3   8   4575.09   5016.19     84.42 o
   2   3   8    619.52    701.26     78.80 o
   3   3   8    838.17    877.49     90.66 o
   4   3   8    359.92    380.70     46.73 o
   5   3   8   3103.81   2902.18    105.68 o
   6   3   8    597.00    555.50     75.58 o
   7   3   8   1155.87   1352.13    157.31 o
   8   3   8    750.50    758.33    133.27 o
   9   3   8      2.64    123.61     82.31 <
  10   3   8    115.20     76.88     34.97 <
 -13   4   8      9.47     38.39     44.72 <
 -12   4   8      4.08     50.35     20.50 <
 -11   4   8     40.64     90.45     35.37 <
 -10   4   8    238.65    193.76     44.52 o
  -9   4   8      3.13     64.52     28.24 <
  -8   4   8    604.48    534.90     62.11 o
  -7   4   8    573.15    648.78     51.76 o
  -6   4   8      6.10     34.97     12.36 <
  -5   4   8    812.05    770.25     53.78 o
  -4   4   8    194.93    243.71     40.40 o
  -3   4   8   3233.17   3547.35    150.67 o
  -2   4   8     61.59     61.50     29.75 <
  -1   4   8     60.15     89.74     50.45 <
   0   4   8    153.96    177.18     24.22 o
   1   4   8   1416.03   1698.88     47.95 o
   2   4   8   2144.77   2019.89     70.08 o
   3   4   8    800.77    749.73     80.71 o
   4   4   8    508.36    499.51     73.37 o
   5   4   8      1.37     38.19     34.07 <
   6   4   8     64.66    198.08     44.12 o
   7   4   8    324.42    251.55     62.31 o
   8   4   8     47.42     89.44     61.20 <
   9   4   8      9.18    150.44     46.53 o
 -13   5   8    170.15     94.97     63.82 <
 -12   5   8    458.05    311.45     80.20 o
 -11   5   8    253.12    192.96     46.03 o
 -10   5   8    247.62    217.58     60.00 o
  -9   5   8   1227.09   1246.22    149.17 o
  -8   5   8     29.95     39.60     17.69 <
  -7   5   8   3295.64   3407.36     73.11 o
  -6   5   8    127.36    158.08     20.60 o
  -5   5   8   2539.75   2531.01     85.98 o
  -4   5   8   3187.91   3441.31    187.37 o
  -3   5   8      1.75     31.86     20.60 <
  -2   5   8   2504.45   2777.71    154.87 o
  -1   5   8    789.21    796.59     66.54 o
   0   5   8   3875.59   3925.94     71.32 o
   1   5   8    766.13    737.17     86.64 o
   2   5   8   1079.33   1154.78     84.54 o
   3   5   8   2989.97   3183.67    139.38 o
   4   5   8   1367.24   1305.90    109.97 o
   5   5   8   3027.05   3548.53    183.81 o
   6   5   8      3.55     68.24     26.13 <
   7   5   8   1779.67   2037.04    260.16 o
   8   5   8    800.45    460.02    128.55 o
   9   5   8     27.04    145.52     54.77 <
 -12   6   8    214.15    143.01     42.61 o
 -11   6   8    131.53    208.03     53.67 o
 -10   6   8    249.52    124.72     56.68 <
  -9   6   8    123.09     81.00     22.61 o
  -8   6   8    993.74    825.22    108.35 o
  -7   6   8    164.16    132.05     95.17 <
  -6   6   8    911.48    821.01     63.73 o
  -5   6   8     67.86     50.45     12.66 o
  -4   6   8   1450.67   1606.68    163.66 o
  -3   6   8    294.24    207.64     35.18 o
  -2   6   8    170.44    210.04     69.24 o
  -1   6   8   1310.50   1390.51    110.48 o
   0   6   8    867.50    868.36     44.13 o
   1   6   8   1105.75   1140.22     67.15 o
   2   6   8   3692.01   3569.36     85.09 o
   3   6   8     13.16     35.78     20.20 <
   4   6   8   1440.81   1163.57    109.17 o
   5   6   8    117.67     89.34     34.17 <
   6   6   8    183.46     47.74     27.03 <
   7   6   8      1.22     34.77     75.47 <
   8   6   8    349.20    636.27    233.96 <
   9   6   8    686.35    627.45    165.03 o
 -12   7   8    775.71    480.62    126.74 o
 -11   7   8    224.44    106.53     55.78 <
 -10   7   8     63.13     36.48     21.81 <
  -9   7   8    288.42    250.65     41.81 o
  -8   7   8    260.98    185.32     39.09 o
  -7   7   8    760.77    665.18     57.99 o
  -6   7   8      0.86     27.13     14.47 <
  -5   7   8     83.42    212.15     34.37 o
  -4   7   8   1104.62   1258.42    120.73 o
  -3   7   8    979.08   1068.51    193.60 o
  -2   7   8    781.91    877.09    133.08 o
  -1   7   8   1019.01   1144.72     84.03 o
   0   7   8     43.03     41.61     19.70 <
   1   7   8   1416.66   1639.20     75.19 o
   2   7   8   1182.39   1238.02     70.06 o
   3   7   8    134.87    187.33     33.87 o
   4   7   8   1904.10   2075.69    137.83 o
   5   7   8    179.53    140.10     40.20 o
   6   7   8    487.07    416.29    152.16 <
   7   7   8   1435.54    833.70    244.46 o
   8   7   8     74.93    115.07    104.01 <
   9   7   8     45.00    102.61     54.57 <
 -12   8   8     15.64     48.14     22.61 <
 -11   8   8      4.79     59.39     25.63 <
 -10   8   8    211.70    151.85     37.99 o
  -9   8   8     51.40     58.69     21.91 <
  -8   8   8   1299.39   1253.87    142.23 o
  -7   8   8     47.26     34.97     18.39 <
  -6   8   8    257.85    256.08     47.13 o
  -5   8   8   1276.96   1337.05    131.89 o
  -4   8   8    499.65    484.84     76.59 o
  -3   8   8   6048.81   7368.47    308.75 o
  -2   8   8    662.96    751.62    108.15 o
  -1   8   8   6463.58   6972.02    184.28 o
   0   8   8      6.06     24.12      9.85 <
   1   8   8   1825.54   2079.98     91.89 o
   2   8   8   2084.59   2086.39    105.26 o
   3   8   8    415.23    421.91     86.73 o
   4   8   8    865.70    954.05    116.69 o
   5   8   8    418.15    501.51     75.28 o
   6   8   8   1534.24   1824.96    240.24 o
   7   8   8    254.29    222.20     62.61 o
   8   8   8    522.74    472.56    111.96 o
   9   8   8    444.52    372.06     65.12 o
 -12   9   8     90.23     48.14     23.62 <
 -11   9   8      4.58     65.92     43.61 <
 -10   9   8      0.06     86.02     35.98 <
  -9   9   8     16.76     23.01     11.96 <
  -8   9   8     10.32     23.21     14.07 <
  -7   9   8     11.49     25.73     14.37 <
  -6   9   8     55.98     72.16     15.07 o
  -5   9   8    251.01    135.07     48.84 <
  -4   9   8   1064.43    810.38    130.57 o
  -3   9   8    249.75    153.06     30.95 o
  -2   9   8     36.38     94.87     27.84 o
  -1   9   8      0.27     96.27     47.94 <
   0   9   8    110.70    166.73     26.33 o
   1   9   8    329.93    277.39     32.06 o
   2   9   8     15.83     30.95     23.11 <
   3   9   8    140.46     58.89     34.47 <
   4   9   8    494.25    321.21     64.72 o
   5   9   8    559.48    686.55     93.27 o
   6   9   8    717.01    566.15    158.00 o
   7   9   8    133.70     70.75     30.95 <
   8   9   8    240.34    259.89     70.95 o
 -11  10   8    250.73    218.28     70.15 o
 -10  10   8    395.16    266.23     82.91 o
  -9  10   8      0.49     25.32     10.75 <
  -8  10   8    190.40     97.08     26.83 o
  -7  10   8     65.85     39.80     14.27 <
  -6  10   8    590.90    447.35     59.70 o
  -5  10   8    289.36    186.63    107.43 <
  -4  10   8   1423.89   1863.32    293.13 o
  -3  10   8    799.35    962.00    250.48 o
  -2  10   8    159.82    215.87     94.57 <
  -1  10   8   3474.55   3485.70    130.14 o
   0  10   8    174.34    222.00     28.04 o
   1  10   8   1232.20   1384.16    100.92 o
   2  10   8    271.88    295.37     46.53 o
   3  10   8   1012.07   1209.38     83.53 o
   4  10   8    799.09    793.52    150.76 o
   5  10   8     28.26     91.25     21.91 o
   6  10   8    922.45    693.02    208.26 o
   7  10   8      0.57     46.23     37.89 <
   8  10   8    264.13    269.84     69.44 o
 -11  11   8      7.88     79.59     59.69 <
 -10  11   8    537.83    403.62    165.13 <
  -9  11   8    645.80    417.80    135.78 o
  -8  11   8     61.94     48.34     19.09 <
  -7  11   8    517.66    585.03    131.06 o
  -6  11   8    312.01    158.29     36.08 o
  -5  11   8    559.86    470.37     60.30 o
  -4  11   8   1401.46   1429.73    335.95 o
  -3  11   8    104.11     32.86     52.56 <
  -2  11   8   1657.65   1822.08    218.25 o
  -1  11   8    261.87    379.89    135.07 <
   0  11   8    794.21    753.53     75.28 o
   1  11   8    212.99    186.02     34.47 o
   2  11   8    881.13   1014.96     76.79 o
   3  11   8    460.12    347.84     86.23 o
   4  11   8      0.66     50.95     20.60 <
   5  11   8   1156.38    980.61    259.63 o
   6  11   8    358.34    355.47     76.98 o
   7  11   8    262.60    219.69     61.61 o
   8  11   8    264.37    184.11     64.22 <
 -10  12   8    403.99    419.79    170.15 <
  -9  12   8     67.22     83.81     59.49 <
  -8  12   8    257.38     48.74     98.59 <
  -7  12   8    190.70    121.10     60.00 <
  -6  12   8     44.61     35.17     37.28 <
  -5  12   8    222.45    133.87     31.15 o
  -4  12   8    634.87    813.90    208.95 o
  -3  12   8    190.95    403.70    144.82 <
  -2  12   8     19.90     60.50     51.05 <
  -1  12   8      0.85     31.56     16.18 <
   0  12   8     11.82     40.70     25.22 <
   1  12   8    418.43    469.75     85.33 o
   2  12   8    841.61    482.25     81.82 o
   3  12   8    264.02    226.63     42.01 o
   4  12   8     15.65     21.10     30.75 <
   5  12   8     97.90     64.92     47.74 <
   6  12   8    213.57    253.56     57.69 o
   7  12   8     62.63     90.75     33.67 <
 -10  13   8    342.07    448.43    100.70 o
  -9  13   8    321.28    253.46     89.24 <
  -8  13   8     37.46     71.45     32.46 <
  -7  13   8    704.37    769.98    142.02 o
  -6  13   8      9.92     39.29     17.99 <
  -5  13   8   1589.67   1559.71    112.49 o
  -4  13   8   1661.29   1658.56    112.18 o
  -3  13   8     75.88    147.43    103.51 <
  -2  13   8    122.00    125.72     23.32 o
  -1  13   8     34.36     44.02     14.97 <
   0  13   8   3510.01   4042.04    239.63 o
   1  13   8     50.06     31.25     30.25 <
   2  13   8      7.07     36.48     17.08 <
   3  13   8   1280.71   1396.98    231.99 o
   4  13   8    392.58    414.67     93.77 o
   5  13   8   1164.74   1357.33    158.31 o
   6  13   8     47.19     -7.54     27.13 <
  -9  14   8    127.74    281.79     76.98 o
  -8  14   8      1.94     51.45     43.61 <
  -7  14   8     16.82     36.38     47.03 <
  -6  14   8    289.24    201.90    222.91 <
  -5  14   8    357.04    316.38     90.65 o
  -4  14   8    284.11    305.02    132.16 <
  -3  14   8    879.99   1304.32    223.54 o
  -2  14   8     63.95     27.64     15.58 <
  -1  14   8   1273.40   1056.64    108.36 o
   0  14   8    343.91    220.30     56.98 o
   1  14   8    316.19    200.40    153.46 <
   2  14   8    989.42    529.09    232.58 <
   3  14   8    218.62     71.35     99.79 <
   4  14   8    244.78    120.20     61.40 <
   5  14   8     24.72     68.14     52.56 <
   6  14   8    169.42    182.90     58.99 o
  -9  15   8     20.21    117.28     68.84 <
  -8  15   8     14.49     18.99     45.52 <
  -7  15   8    120.41    199.79     77.99 <
  -6  15   8      8.27    140.29     72.96 <
  -5  15   8    105.47    172.45     77.18 <
  -4  15   8    929.96    591.30    243.34 <
  -3  15   8    850.78   1050.82    335.90 o
  -2  15   8    138.37    161.70     45.53 o
  -1  15   8    104.15      5.13     60.20 <
   0  15   8    282.54    343.91    109.44 o
   1  15   8     41.05     55.27     46.73 <
   2  15   8   1211.41   1669.34    187.86 o
   3  15   8      1.54     40.80     40.60 <
   4  15   8     16.53     29.55     41.20 <
   5  15   8    166.11    147.03     97.98 <
  -8  16   8    384.81    344.62    116.38 <
  -7  16   8     43.87     37.18     54.47 <
  -6  16   8    145.68    124.82     78.29 <
  -5  16   8    168.27    126.93     93.26 <
  -4  16   8    217.79    358.18    138.18 <
  -3  16   8   1450.12   1457.91    266.37 o
  -2  16   8     58.48     34.17     35.98 <
  -1  16   8    717.87   1035.82    263.13 o
   0  16   8     24.51    117.98     71.35 <
   1  16   8    957.43   1160.79    261.53 o
   2  16   8    389.76    516.78    105.22 o
   3  16   8    138.72    466.01    162.00 <
   4  16   8    332.53    242.40    108.34 <
  -7  17   8     13.84     74.27     46.73 <
  -6  17   8     34.76     63.81     53.97 <
  -5  17   8      5.61     50.65     37.28 <
  -4  17   8     99.86     62.21     58.49 <
  -3  17   8      4.83     66.13     34.27 <
  -2  17   8      3.75     -2.41     46.03 <
  -1  17   8      6.00      8.44     49.85 <
   0  17   8     26.54    155.77     69.14 <
   1  17   8    177.56    108.34     89.04 <
   2  17   8      0.13     37.48     43.01 <
   3  17   8     55.56    -36.78     63.81 <
  -5  18   8    112.41     98.69     61.91 <
  -4  18   8     64.63    287.42     82.31 o
  -3  18   8    192.16    227.33     87.03 <
  -2  18   8     85.22    226.22     95.17 <
  -1  18   8    639.28    626.54    258.60 <
   0  18   8     91.35     74.77     47.84 <
   1  18   8    205.60    304.91     87.33 o
   2  18   8     59.00     64.82     58.49 <
  -2  19   8    314.29    159.19     94.27 <
  -1  19   8      0.30    104.01     82.20 <
 -13   1   9    253.16     82.51     44.72 <
 -12   1   9    330.22    258.39     61.41 o
 -11   1   9    325.12    293.86     73.16 o
 -10   1   9     64.33     61.20     19.30 o
  -9   1   9     50.58     68.54     18.59 o
  -8   1   9   2458.15   2814.42    149.51 o
  -7   1   9     17.80     35.17     12.06 <
  -6   1   9   3009.00   3227.16    132.94 o
  -5   1   9   1017.13   1146.12     64.13 o
  -4   1   9   3400.05   3619.25     99.77 o
  -3   1   9   1677.56   1794.40     69.07 o
  -2   1   9     34.28     24.12     12.66 <
  -1   1   9   3135.64   3329.75     72.01 o
   0   1   9    116.54    104.62     22.71 o
   1   1   9   1445.31   1667.79    115.51 o
   2   1   9   1054.37   1061.08     70.36 o
   3   1   9     58.88    102.31     29.14 o
   4   1   9   1280.20   1243.74     94.19 o
   5   1   9    148.71    194.97     40.20 o
   6   1   9   2974.56   3118.36    212.46 o
   7   1   9     39.31     84.92     53.06 <
   8   1   9   1421.27    927.47    267.07 o
   9   1   9    287.60    255.47     89.95 <
 -13   2   9    162.32     70.85     40.80 <
 -12   2   9    155.39    130.75     58.89 <
 -11   2   9    201.05     83.21     39.80 <
 -10   2   9    119.15     80.50     25.53 o
  -9   2   9    734.68    669.69     71.66 o
  -8   2   9     19.36     22.41     14.57 <
  -7   2   9    598.15    600.23     42.01 o
  -6   2   9     87.15     68.74     18.19 o
  -5   2   9    467.95    582.63     47.74 o
  -4   2   9   4698.05   4729.71     96.08 o
  -3   2   9   4163.90   4723.08     97.98 o
  -2   2   9   2041.35   2042.41     63.34 o
  -1   2   9     52.61     84.72     14.87 o
   0   2   9   1274.74   1245.02     87.26 o
   1   2   9    511.84    474.29     51.06 o
   2   2   9   3334.79   3532.23    130.54 o
   3   2   9   1042.47    988.99     91.87 o
   4   2   9     36.47     49.14     21.41 <
   5   2   9   1302.86   1280.61     97.00 o
   6   2   9    140.67     39.19     43.62 <
   7   2   9    491.07    341.71     97.09 o
   8   2   9    351.61    359.69     73.87 o
   9   2   9      0.26    121.30     47.84 <
 -13   3   9     69.81     57.79     27.44 <
 -12   3   9     34.41     76.28     67.03 <
 -11   3   9     52.64     68.34     23.21 <
 -10   3   9    186.26    179.79     36.58 o
  -9   3   9     98.62    104.82     23.11 o
  -8   3   9    617.09    629.47     67.14 o
  -7   3   9    269.99    279.49     28.64 o
  -6   3   9    547.66    666.36     74.17 o
  -5   3   9    178.17    191.95     20.90 o
  -4   3   9   2147.45   2188.30     88.98 o
  -3   3   9      4.39     37.18     24.12 <
  -2   3   9    459.17    458.41     36.58 o
  -1   3   9    333.23    496.59     48.44 o
   0   3   9    248.38    299.59     27.14 o
   1   3   9     58.45     74.67     21.51 o
   2   3   9    397.21    372.77     47.44 o
   3   3   9    243.41    258.29     40.70 o
   4   3   9    766.40    650.50     77.49 o
   5   3   9     52.70     90.35     33.06 <
   6   3   9    117.60    237.37    166.52 <
   7   3   9     23.98     36.38     43.82 <
   8   3   9    292.97    306.62     59.29 o
   9   3   9     35.92    121.90     45.12 <
 -12   4   9    247.98    109.64     40.80 <
 -11   4   9     66.47     30.25     21.00 <
 -10   4   9    176.69    105.02     31.15 o
  -9   4   9    752.70    559.03    125.13 o
  -8   4   9     86.83     77.08     21.61 o
  -7   4   9   2105.71   2117.03    102.75 o
  -6   4   9    531.68    573.59     46.74 o
  -5   4   9   2057.89   2141.64     63.44 o
  -4   4   9   2384.52   2442.29    136.55 o
  -3   4   9   1251.52   1491.49    138.62 o
  -2   4   9   5594.47   5538.60    160.01 o
  -1   4   9     31.27     48.04     29.95 <
   0   4   9   2654.10   2788.28     75.52 o
   1   4   9    493.73    567.36     53.87 o
   2   4   9   1159.29   1214.18     83.73 o
   3   4   9    771.98    651.11     91.16 o
   4   4   9   2046.70   2245.14    125.17 o
   5   4   9   6070.66   6693.89    243.97 o
   6   4   9    617.36    686.45    139.80 o
   7   4   9    268.88    181.30     60.10 o
   8   4   9    250.24    429.53    124.22 o
   9   4   9     77.56    108.23     46.63 <
 -12   5   9     47.19     59.49     24.32 <
 -11   5   9     22.23     55.77     61.80 <
 -10   5   9    126.72     64.02     27.54 <
  -9   5   9    520.29    336.19     68.54 o
  -8   5   9    171.29    154.77     23.92 o
  -7   5   9    366.36    284.82     48.44 o
  -6   5   9     22.91     49.44     13.57 o
  -5   5   9    277.02    255.37     43.72 o
  -4   5   9    450.54    434.58     63.52 o
  -3   5   9    145.88     87.33     23.01 o
  -2   5   9      5.56     36.18     37.48 <
  -1   5   9    256.18    310.95     45.93 o
   0   5   9   1008.83   1057.45     67.95 o
   1   5   9   2048.76   1991.51    100.54 o
   2   5   9    115.29     71.65     23.62 o
   3   5   9    155.62    201.50     40.70 o
   4   5   9      3.19     63.31     31.86 <
   5   5   9    141.22    167.83     50.85 o
   6   5   9     63.45     65.93     36.88 <
   7   5   9     22.92     54.97     38.49 <
 -12   6   9    421.17    285.73     68.24 o
 -11   6   9     10.81     33.06     27.03 <
 -10   6   9     87.48     88.54     27.03 o
  -9   6   9     44.11     71.85     20.20 o
  -8   6   9     99.66     93.86     22.31 o
  -7   6   9   2020.98   2211.86    131.50 o
  -6   6   9    522.01    502.33     46.94 o
  -5   6   9    909.09   1148.78    112.68 o
  -4   6   9   1170.14   1325.17    150.88 o
  -3   6   9    637.02    893.83     92.47 o
  -2   6   9   2310.01   2620.89    229.05 o
  -1   6   9    862.08    870.26     78.50 o
   0   6   9    735.75    787.81     70.26 o
   1   6   9    345.43    311.56     26.23 o
   2   6   9    932.52   1114.50     77.50 o
   3   6   9     56.07     90.35     27.44 o
   4   6   9   1975.98   1748.45     75.80 o
   5   6   9   1095.04    912.97    163.64 o
   6   6   9    110.38    133.06     45.42 <
   7   6   9    287.75    366.12     83.72 o
   8   6   9     10.76    156.07     50.15 o
 -12   7   9      8.40     50.45     26.23 <
 -11   7   9     87.45     47.33     20.80 <
 -10   7   9    317.02    292.45     57.18 o
  -9   7   9    107.25    108.54     53.46 <
  -8   7   9   1414.90   1204.74    221.85 o
  -7   7   9     25.87     54.47     17.79 o
  -6   7   9    472.54    407.85     67.14 o
  -5   7   9    145.27    126.22     48.34 <
  -4   7   9    544.88    520.32     88.95 o
  -3   7   9   1683.84   1682.20    179.95 o
  -2   7   9    141.93     67.13     43.62 <
  -1   7   9   4241.85   4243.14    230.25 o
   0   7   9    989.21   1010.39     38.60 o
   1   7   9   1392.97   1405.23     80.02 o
   2   7   9   1209.02   1291.67     86.85 o
   3   7   9    604.65    580.12     80.51 o
   4   7   9    880.00    650.00    111.17 o
   5   7   9     19.26     94.67     51.35 <
   6   7   9   1644.51   1269.69    283.67 o
   7   7   9     36.37     73.96     39.09 <
   8   7   9    222.24    192.76     67.23 <
 -12   8   9     14.66     70.15     63.51 <
 -11   8   9    204.58    112.06     39.70 <
 -10   8   9      1.72     51.96     21.91 <
  -9   8   9      2.16     24.72     12.96 <
  -8   8   9      1.30     25.63     11.46 <
  -7   8   9      5.14      6.43      9.35 <
  -6   8   9      4.15     23.52      8.84 <
  -5   8   9    160.73    238.58    180.80 <
  -4   8   9      4.47     19.80     21.61 <
  -3   8   9     79.72     80.10     36.38 <
  -2   8   9    135.33    189.04     46.53 o
  -1   8   9    599.40    670.49     96.59 o
   0   8   9    188.76     69.24     30.25 <
   1   8   9    325.77    281.40     45.23 o
   2   8   9    265.40    263.31     42.31 o
   3   8   9     62.94     53.77     14.87 o
   4   8   9     30.65     53.56     17.89 <
   5   8   9     12.59     40.70     14.17 <
   6   8   9    142.62    142.60     82.31 <
   7   8   9     12.31     74.06     32.66 <
   8   8   9     36.26    146.32     76.78 <
 -11   9   9      2.59    137.58     86.02 <
 -10   9   9    229.91    237.58     82.51 <
  -9   9   9     27.75     20.20     18.99 <
  -8   9   9    574.00    340.31     93.07 o
  -7   9   9    292.98    178.19     46.43 o
  -6   9   9    276.63    465.82     90.95 o
  -5   9   9    980.76   1120.83    225.05 o
  -4   9   9   2064.00   2360.49    233.24 o
  -3   9   9    687.71    681.95     70.96 o
  -2   9   9     80.86     69.34     26.43 <
  -1   9   9   1954.80   1943.34    385.55 o
   0   9   9      0.17    112.65     44.52 <
   1   9   9   2031.13   2181.00    102.54 o
   2   9   9   1241.29   1341.32    110.87 o
   3   9   9    813.59    872.22    100.61 o
   4   9   9     45.08     96.07     31.05 o
   5   9   9    280.97    139.79     55.38 <
   6   9   9   2310.92   2286.28    125.36 o
   7   9   9     29.12    162.40     54.57 <
 -11  10   9     24.74     53.97     41.20 <
 -10  10   9     28.66     46.83     40.20 <
  -9  10   9    209.73    167.03     77.58 <
  -8  10   9      4.19     28.24     24.12 <
  -7  10   9    163.90     90.75     21.41 o
  -6  10   9     96.61     69.34     40.20 <
  -5  10   9    339.48    284.92    122.51 <
  -4  10   9    974.67    880.50    203.04 o
  -3  10   9    300.34    341.80     88.04 o
  -2  10   9    827.63    481.95     90.56 o
  -1  10   9     54.28    180.49     86.12 <
   0  10   9    348.96    234.17    101.81 <
   1  10   9    525.81    371.06    104.83 o
   2  10   9    293.42    281.80     49.25 o
   3  10   9    292.34    232.26     71.76 o
   4  10   9      0.09     27.44     45.42 <
   5  10   9    448.41    368.14     78.59 o
   6  10   9    164.41     47.94     40.40 <
   7  10   9    129.51    133.56     46.23 <
 -10  11   9     97.78    127.93     82.21 <
  -9  11   9      1.42    113.86     41.71 <
  -8  11   9    257.16    444.61    124.02 o
  -7  11   9     39.22     64.92     43.51 <
  -6  11   9    111.81    152.65     94.17 <
  -5  11   9     43.17     90.04     42.51 <
  -4  11   9   1090.09   1390.22    402.46 o
  -3  11   9    768.70    786.18    159.01 o
  -2  11   9     49.94    156.67    112.35 <
  -1  11   9     23.39     98.18     59.59 <
   0  11   9    230.57    123.11    126.73 <
   1  11   9    901.18    920.18     87.24 o
   2  11   9    429.73    386.03     74.07 o
   3  11   9    561.91    681.12    137.79 o
   4  11   9    108.04    130.65     36.18 o
   5  11   9    116.22    107.23     44.72 <
   6  11   9    312.38    282.10     71.15 o
   7  11   9     20.64     99.89     47.63 <
 -10  12   9     48.80     74.67     71.15 <
  -9  12   9    295.40    242.91    108.14 <
  -8  12   9      4.38     77.08     71.45 <
  -7  12   9    756.84    847.28    170.96 o
  -6  12   9    153.22     55.47     40.20 <
  -5  12   9    917.87    866.80    227.46 o
  -4  12   9   1423.42   1435.73    345.89 o
  -3  12   9    144.52    140.19     81.00 <
  -2  12   9    702.48    684.26    180.01 o
  -1  12   9      0.17     62.31     95.07 <
   0  12   9   1458.50   1348.29    155.61 o
   1  12   9     16.29      5.23     19.40 <
   2  12   9    231.38    242.71     80.70 o
   3  12   9    877.33    817.14    191.47 o
   4  12   9    350.88    307.43    100.60 o
   5  12   9    833.18    542.74    104.53 o
   6  12   9      0.10     38.59     26.83 <
  -9  13   9    285.16     91.35     53.67 <
  -8  13   9     87.96    106.22     38.59 <
  -7  13   9    416.85    419.80    172.76 <
  -6  13   9     38.00     -7.74     49.64 <
  -5  13   9    264.74    253.46     95.78 <
  -4  13   9     20.48    107.13     56.78 <
  -3  13   9    102.43     84.62     66.43 <
  -2  13   9    261.09    239.49     73.06 o
  -1  13   9    108.91    -56.48     57.28 <
   0  13   9   1142.00    918.00    271.19 o
   1  13   9    582.96    570.16    228.25 <
   2  13   9      0.47     46.93     24.72 <
   3  13   9    445.66    321.40     85.73 o
   4  13   9      2.76     14.27     25.43 <
   5  13   9     39.31    130.74     43.21 o
   6  13   9     39.60     57.78     37.38 <
  -9  14   9     40.73     51.96     52.36 <
  -8  14   9      3.98     -2.01     47.13 <
  -7  14   9   1069.47   1230.46    151.87 o
  -6  14   9     79.44     22.81     79.49 <
  -5  14   9     60.11    211.44     72.56 <
  -4  14   9    408.66    260.20    139.90 <
  -3  14   9    671.84    711.68    196.59 o
  -2  14   9    120.38    188.23     59.70 o
  -1  14   9    157.12     93.46     77.38 <
   0  14   9    264.89    385.52    127.43 o
   1  14   9     65.00     63.21     85.22 <
   2  14   9   1079.77   1612.31    132.17 o
   3  14   9     79.85     31.96     66.93 <
   4  14   9    123.00    118.89     55.07 <
   5  14   9    196.64     88.34     53.97 <
  -8  15   9    416.73    182.41     94.27 <
  -7  15   9     34.25     74.07     46.13 <
  -6  15   9     62.30     51.25     50.75 <
  -5  15   9     83.40    128.13     68.74 <
  -4  15   9     80.26     16.28     57.68 <
  -3  15   9    296.35    192.96    131.35 <
  -2  15   9      3.43    109.54     40.80 <
  -1  15   9   1149.29   1099.61    114.18 o
   0  15   9      3.82     96.88     66.33 <
   1  15   9      7.23    130.74     77.98 <
   2  15   9    708.88    534.59    170.26 o
   3  15   9     64.28    140.79     52.66 <
  -7  16   9     54.63     74.67     60.20 <
  -6  16   9     51.22    173.46     65.52 <
  -5  16   9     25.63     49.14     41.50 <
  -4  16   9    403.25    461.50    123.01 o
  -3  16   9    943.83    684.27    209.66 o
  -2  16   9     38.04     39.19     41.40 <
  -1  16   9     44.00     37.38     40.20 <
   0  16   9    168.41    333.25     75.17 o
   1  16   9     62.55     89.94     54.67 <
   2  16   9    318.56    342.10     96.08 o
   3  16   9     83.59     82.21     53.66 <
  -5  17   9      0.46     51.45     72.05 <
  -4  17   9     11.10     71.35     76.48 <
  -3  17   9   1031.17    742.97    363.45 <
  -2  17   9    552.92    449.15    158.39 <
  -1  17   9    539.33    372.87    164.22 <
   0  17   9     38.45    147.93    114.67 <
   1  17   9    231.85    350.04    167.03 <
   2  17   9     35.28     29.34     68.94 <
  -3  18   9      0.05     32.66     46.33 <
  -2  18   9    290.75    154.77     77.48 <
  -1  18   9      4.93     42.81     43.11 <
 -12   0  10     78.54    110.04     60.10 <
 -11   0  10    172.91    220.09     88.84 <
 -10   0  10      0.75     46.93     28.54 <
  -9   0  10    128.01    132.25     33.67 o
  -8   0  10   1383.65   1155.39    158.72 o
  -6   0  10   6119.95   6525.97    133.53 o
  -5   0  10      0.39     20.60     20.30 <
  -4   0  10   2802.83   3004.27    177.08 o
  -3   0  10   1702.12   1451.01    117.83 o
  -2   0  10   1995.49   2116.19    116.53 o
  -1   0  10   3775.20   4092.25    127.94 o
   0   0  10    647.55    692.31    110.06 o
   1   0  10   5137.19   5678.88    117.71 o
   2   0  10     74.48    118.18     41.51 <
   3   0  10    351.12    432.86     65.73 o
   4   0  10   2458.42   2648.93    276.89 o
   5   0  10   1276.06   1055.63    302.05 o
   6   0  10     56.07    234.96     90.35 <
   7   0  10    282.57    203.51     63.92 o
   8   0  10    908.67   1013.22    109.25 o
 -12   1  10    188.79    191.45     55.68 o
 -11   1  10     32.08     56.18     32.36 <
 -10   1  10      0.90     42.51     12.96 o
  -9   1  10    274.33    303.91     43.21 o
  -8   1  10     84.41    115.37     28.84 o
  -7   1  10     89.41    144.62     30.85 o
  -6   1  10    622.88    650.49     51.26 o
  -5   1  10    538.15    456.80     33.47 o
  -4   1  10    629.32    703.86     48.55 o
  -3   1  10    929.43   1065.07     81.92 o
  -2   1  10    359.21    404.52     39.30 o
  -1   1  10    168.19    185.52     30.85 o
   0   1  10    467.43    484.03     40.00 o
   1   1  10    188.85    158.18     24.02 o
   2   1  10    573.75    635.60     86.13 o
   3   1  10    305.75    254.07     35.58 o
   4   1  10     25.26     96.27     24.12 o
   5   1  10    324.06    266.43     50.95 o
   6   1  10     38.78    102.71     72.56 <
   7   1  10    276.58    463.30    111.55 o
   8   1  10     18.50    126.93     62.21 <
 -12   2  10     92.00     78.19     29.45 <
 -11   2  10    107.08    120.19     56.28 <
 -10   2  10     67.84     82.00     26.23 o
  -9   2  10    193.28    147.73     30.65 o
  -8   2  10    754.51    587.58     73.77 o
  -7   2  10    244.24    231.95     38.09 o
  -6   2  10    761.48    791.42     61.21 o
  -5   2  10     15.35     49.85     14.37 o
  -4   2  10   1072.92   1080.07     74.08 o
  -3   2  10    715.11    854.55     65.63 o
  -2   2  10     44.63     46.83     11.15 o
  -1   2  10    721.48    676.14     48.65 o
   0   2  10     19.11     60.70     15.88 o
   1   2  10   4459.13   4981.41     72.22 o
   2   2  10   1523.96   1436.62    136.21 o
   3   2  10    398.18    309.95     51.16 o
   4   2  10    347.14    292.46     39.90 o
   5   2  10    433.62    336.78    100.40 o
   6   2  10    535.92    571.06    196.49 <
   7   2  10     29.49     50.15     42.51 <
   8   2  10     61.07    181.80     57.89 o
 -12   3  10    336.26    240.09     70.65 o
 -11   3  10    154.76     91.25     37.79 <
 -10   3  10    773.79    503.85    106.64 o
  -9   3  10    208.39    186.22     30.95 o
  -8   3  10     54.66     59.39     13.67 o
  -7   3  10   1548.33   1561.45    104.14 o
  -6   3  10     69.90     71.96     16.78 o
  -5   3  10   1431.17   1498.43     68.06 o
  -4   3  10     69.60    115.47     18.79 o
  -3   3  10    700.22    743.68     43.12 o
  -2   3  10   1624.55   1620.37     78.41 o
  -1   3  10    457.14    444.64     49.85 o
   0   3  10    332.23    318.79     31.76 o
   1   3  10    361.55    324.92     32.56 o
   2   3  10   3075.37   3151.05    181.51 o
   3   3  10   1293.75   1425.87     75.79 o
   4   3  10    256.61    213.26     42.21 o
   5   3  10   2720.17   2558.78    283.33 o
   6   3  10     12.77    121.30     48.74 <
   7   3  10    409.91    305.32     59.09 o
   8   3  10      7.78     92.76     39.60 <
 -12   4  10     20.17     47.74     27.03 <
 -11   4  10     16.87     43.31     31.35 <
 -10   4  10     45.96     55.67     21.61 <
  -9   4  10     17.00     15.68     18.29 <
  -8   4  10      2.72     22.21     11.86 <
  -7   4  10     14.30     39.09      9.85 o
  -6   4  10     75.65     73.16     15.28 o
  -5   4  10      0.14     17.79     12.96 <
  -4   4  10      0.20     29.34     16.38 <
  -3   4  10      4.87     51.86     18.09 <
  -2   4  10     54.82     86.33     27.64 o
  -1   4  10    561.59    540.73     27.94 o
   0   4  10      2.40      8.74      7.64 <
   1   4  10   2544.08   2660.09     83.05 o
   2   4  10      0.81     58.49     21.51 <
   3   4  10     83.91     85.12     26.63 o
   4   4  10     54.07     46.73     21.71 <
   5   4  10    277.80    155.77     61.51 <
   6   4  10     81.11    168.63     66.73 <
   7   4  10      1.81     -9.75     34.37 <
   8   4  10      0.78     71.45     29.85 <
 -12   5  10    267.52    418.68    154.57 <
 -11   5  10     19.70     32.96     21.31 <
 -10   5  10    119.01    142.00     39.60 o
  -9   5  10   1129.44    692.24    122.73 o
  -8   5  10   1006.49    822.50     98.80 o
  -7   5  10   1495.11   1572.98     71.97 o
  -6   5  10      1.96      7.03     11.96 <
  -5   5  10   1338.33   1499.99    150.08 o
  -4   5  10   1038.78    997.63    117.00 o
  -3   5  10    553.45    541.23     71.56 o
  -2   5  10   1320.89   1276.75    195.82 o
  -1   5  10     29.08     40.90     25.22 <
   0   5  10    881.31    977.69     52.47 o
   1   5  10     41.95     52.16     16.68 o
   2   5  10   1878.40   1957.45     96.91 o
   3   5  10    877.68    846.30    115.29 o
   4   5  10    919.83    690.81    111.47 o
   5   5  10   1844.76   1132.32    164.76 o
   6   5  10    119.77     92.26     64.32 <
   7   5  10    489.14    490.65    152.96 o
   8   5  10      7.24     65.72     29.95 <
 -12   6  10      4.38     15.58     35.27 <
 -11   6  10    415.64    286.03    135.78 <
 -10   6  10    186.34    114.17     42.01 <
  -9   6  10     61.00     41.20     11.15 o
  -8   6  10    440.10    332.16     85.43 o
  -7   6  10    106.70     66.73     34.17 <
  -6   6  10    562.29    541.93     71.46 o
  -5   6  10    167.74    184.11    100.90 <
  -4   6  10   1150.06    984.38    157.91 o
  -3   6  10    419.15    368.04     69.05 o
  -2   6  10    259.42    287.43     71.15 o
  -1   6  10   1932.27   1569.96    196.85 o
   0   6  10     39.21     37.38     15.78 <
   1   6  10   1616.01   1567.82     87.16 o
   2   6  10    725.64    562.85     98.70 o
   3   6  10     75.36     72.06     23.82 o
   4   6  10    683.94    601.83    124.23 o
   5   6  10    170.96    117.68     29.45 o
   6   6  10    259.19    332.25     65.93 o
   7   6  10     16.02     87.93     40.50 <
 -11   7  10      3.24     33.97     54.67 <
 -10   7  10    247.93    220.19     91.05 <
  -9   7  10    190.53    186.83     46.43 o
  -8   7  10    204.62    170.75     33.47 o
  -7   7  10     20.79     29.95     19.30 <
  -6   7  10    865.63    861.48    234.90 o
  -5   7  10   1035.96   1046.66    105.14 o
  -4   7  10     50.31     50.05     27.64 <
  -3   7  10    163.71    202.91     62.01 o
  -2   7  10    757.62    857.65    160.11 o
  -1   7  10    237.94    214.67     67.33 o
   0   7  10      2.91     30.75     32.36 <
   1   7  10      3.61     29.14     10.85 <
   2   7  10   1139.88   1225.89     87.65 o
   3   7  10     61.83    136.07     58.09 <
   4   7  10     97.31     31.05     22.51 <
   5   7  10    362.85    662.60    231.15 <
   6   7  10     51.19     77.78    157.18 <
   7   7  10    239.68    155.87     46.13 o
 -11   8  10      4.74     71.85     58.49 <
 -10   8  10    311.62    277.48     91.35 o
  -9   8  10     14.59     32.56     50.45 <
  -8   8  10    343.25    390.95    161.00 <
  -7   8  10      4.10     25.22     33.87 <
  -6   8  10   1256.43   1141.48    279.94 o
  -5   8  10      3.48     59.39     42.61 <
  -4   8  10    985.43    769.23    164.44 o
  -3   8  10   1834.74   1432.56    284.00 o
  -2   8  10   1763.16   1717.65    364.42 o
  -1   8  10    448.53    428.15     75.78 o
   0   8  10     49.46     84.52     58.59 <
   1   8  10   1239.62   1226.72     66.34 o
   2   8  10    434.77    298.89     56.99 o
   3   8  10   1344.34   1713.74    162.44 o
   4   8  10    162.12    149.64     38.49 o
   5   8  10    162.79    108.64     27.54 o
   6   8  10    706.32    415.99     85.63 o
   7   8  10    113.14     96.18     35.98 <
 -11   9  10     77.20     56.58     46.23 <
 -10   9  10     16.87    146.42     61.10 <
  -9   9  10     10.66     75.77     64.82 <
  -8   9  10      1.19    104.31     48.64 <
  -7   9  10     19.27     46.83     48.34 <
  -6   9  10    189.79    100.60     58.69 <
  -5   9  10    742.34    636.52    159.10 o
  -4   9  10     10.71    142.00     89.54 <
  -3   9  10     13.86     95.57     41.40 <
  -2   9  10    147.23    191.85     63.41 o
  -1   9  10     18.87     60.70     38.09 <
   0   9  10     10.36     46.43     58.99 <
   1   9  10     56.16     36.78     23.92 <
   2   9  10      4.68     17.08     91.55 <
   3   9  10     74.85     63.51     32.06 <
   4   9  10     70.15    202.90     58.19 o
   5   9  10    107.75    111.95     42.61 <
   6   9  10    132.23     35.78     37.99 <
 -10  10  10    226.32    182.81     86.83 <
  -9  10  10      7.59    125.02     46.73 <
  -8  10  10    423.71    571.55    109.55 o
  -7  10  10    110.06    118.99     97.48 <
  -6  10  10    304.43    421.30    163.41 <
  -5  10  10    391.75    536.18    134.17 o
  -4  10  10    492.29    801.82    197.79 o
  -3  10  10    101.96    196.77    102.41 <
  -2  10  10    611.86    705.85    197.60 o
  -1  10  10    829.08    979.27    284.44 o
   0  10  10      0.22    -23.11     56.18 <
   1  10  10   1211.62   1261.58    156.20 o
   2  10  10    150.59    141.20     38.69 o
   3  10  10   1092.98   1008.55    156.20 o
   4  10  10    181.23    198.88     53.97 o
   5  10  10     36.53    113.76     33.77 o
   6  10  10    237.80    284.21     74.87 o
 -10  11  10    243.11    346.52     88.94 o
  -9  11  10    136.02     93.56     42.71 <
  -8  11  10      5.46     37.69     38.69 <
  -7  11  10    985.67    854.34    322.44 <
  -6  11  10      3.40      4.72     24.12 <
  -5  11  10    804.49    973.13    205.34 o
  -4  11  10     73.28    149.14     71.15 <
  -3  11  10    110.68    105.92     48.64 <
  -2  11  10    906.07    772.83    185.14 o
  -1  11  10    147.39    250.84     88.54 <
   0  11  10    382.99    251.76    105.02 <
   1  11  10      7.90    107.83     44.92 <
   2  11  10    311.56    257.28     50.25 o
   3  11  10    625.68    481.32    128.55 o
   4  11  10      5.89     70.55     24.82 <
   5  11  10    690.05    642.43     90.05 o
   6  11  10     11.43     68.44     68.24 <
  -9  12  10     16.20     36.98     48.54 <
  -8  12  10     22.22     79.79     40.70 <
  -7  12  10     20.49     37.69     50.75 <
  -6  12  10    283.05    354.06    106.73 o
  -5  12  10      0.59      2.11     29.44 <
  -4  12  10     26.64     90.35     31.56 <
  -3  12  10      1.57     27.33     33.87 <
  -2  12  10     64.89    191.04     71.25 <
  -1  12  10    202.23    127.13     37.69 o
   0  12  10     55.48     85.92     53.56 <
   1  12  10    583.47    926.35    284.03 o
   2  12  10    305.05    406.72     97.28 o
   3  12  10     33.47     40.70     56.48 <
   4  12  10      0.04     20.10     15.88 <
   5  12  10      2.62    154.66     96.88 <
  -9  13  10    447.75    463.01     78.79 o
  -8  13  10    825.76    679.03    293.58 <
  -7  13  10    598.61    576.99    148.34 o
  -6  13  10     17.23     64.52     45.62 <
  -5  13  10    222.46    351.24     72.06 o
  -4  13  10      9.25    102.00     39.29 <
  -3  13  10    206.12    278.88    133.76 <
  -2  13  10    548.91    612.87    140.30 o
  -1  13  10     31.67    120.80     63.51 <
   0  13  10     28.79    155.26     66.53 <
   1  13  10    432.54    368.34    103.82 o
   2  13  10    814.15    855.42    236.80 o
   3  13  10    434.94    304.82    163.62 <
   4  13  10    110.81    222.00     93.46 <
  -8  14  10    171.44    194.56     90.15 <
  -7  14  10     88.33     75.47     48.34 <
  -6  14  10     13.66    120.69     86.53 <
  -5  14  10    250.47    252.45    137.78 <
  -4  14  10     29.58     83.71     64.12 <
  -3  14  10    487.87    364.32    164.22 <
  -2  14  10     29.18     50.45     38.39 <
  -1  14  10    199.86    347.42    113.76 o
   0  14  10    101.06    105.52     62.01 <
   1  14  10     27.37     20.20     51.25 <
   2  14  10    427.94    400.50     82.11 o
   3  14  10     76.19     23.82     46.23 <
   4  14  10    429.21    367.43    150.55 <
  -7  15  10    137.32    188.43     75.37 <
  -6  15  10      0.10     33.06     48.04 <
  -5  15  10     69.96     50.35     51.86 <
  -4  15  10    470.39    453.57    172.46 <
  -3  15  10   1081.69   1109.85    365.86 o
  -2  15  10     69.16     85.92     76.18 <
  -1  15  10    362.52    455.67    176.08 <
   0  15  10     46.59     70.25     65.72 <
   1  15  10    186.71    183.81    115.37 <
   2  15  10    371.11    401.30    155.78 <
   3  15  10      8.66    122.81     78.69 <
  -6  16  10    173.85    148.23     83.01 <
  -5  16  10    100.72    106.32     62.21 <
  -4  16  10    854.43    731.90    170.76 o
  -3  16  10     43.04     26.23     45.83 <
  -2  16  10     16.98     58.39     47.23 <
  -1  16  10    360.39    197.88     75.48 <
   0  16  10     55.05     79.19     57.89 <
  -3  17  10     21.95     79.59     52.56 <
  -2  17  10     95.35     58.89     56.28 <
  -1  17  10      9.70     67.63     73.76 <
 -12   1  11      0.04     26.33     13.27 <
 -11   1  11    382.00    225.73     70.45 o
 -10   1  11     11.97     46.93     24.82 <
  -9   1  11    369.95    267.73     47.13 o
  -8   1  11    229.11    232.35     34.07 o
  -7   1  11    570.12    537.40     67.24 o
  -6   1  11    679.36    841.15     75.28 o
  -5   1  11    392.31    403.42     35.88 o
  -4   1  11   1148.11   1231.25     89.46 o
  -3   1  11    100.96     90.85     32.06 <
  -2   1  11    684.35    737.23     63.72 o
  -1   1  11   2238.45   2457.92     79.33 o
   0   1  11    162.69     93.76     20.70 o
   1   1  11   1882.68   1910.20    115.41 o
   2   1  11    116.39     91.15     22.81 o
   3   1  11    378.20    265.83     45.93 o
   4   1  11    169.67    154.77     40.60 o
   5   1  11     95.13    165.52     58.29 <
   6   1  11    599.10    620.11    150.35 o
   7   1  11     88.53     22.01     36.98 <
 -12   2  11     68.45     33.97     28.14 <
 -11   2  11      9.72     39.29     34.97 <
 -10   2  11      5.09     51.86     24.32 <
  -9   2  11    519.35    251.46     34.17 o
  -8   2  11    410.94    216.38     68.54 o
  -7   2  11    147.62    118.18     30.35 o
  -6   2  11    366.17    351.66     36.18 o
  -5   2  11     76.65     99.69     16.18 o
  -4   2  11   3122.50   3405.30     73.31 o
  -3   2  11    170.19    137.98     33.47 o
  -2   2  11      6.39     32.06     10.25 o
  -1   2  11   1301.41   1557.08    121.53 o
   0   2  11    715.10    657.93     69.85 o
   1   2  11      5.66     39.49     23.01 <
   2   2  11   1001.84    857.38     98.60 o
   3   2  11    487.22    344.33     64.22 o
   4   2  11    577.88    567.95    126.74 o
   5   2  11     84.68    169.74     67.43 <
   6   2  11    156.53    200.79     50.65 o
   7   2  11    439.35    213.57    102.11 <
 -12   3  11     41.19     38.69     24.52 <
 -11   3  11     70.19     16.38     12.46 <
 -10   3  11     88.18    128.74     56.18 <
  -9   3  11    382.70    180.90     76.58 <
  -8   3  11     45.99     36.28     19.80 <
  -7   3  11    104.25    127.33     19.30 o
  -6   3  11      3.23     11.26     13.97 <
  -5   3  11    148.19    152.25     19.60 o
  -4   3  11     44.31     64.92     31.76 <
  -3   3  11     33.45     17.49     11.05 <
  -2   3  11     92.04    147.23     24.42 o
  -1   3  11    127.40    117.88     19.30 o
   0   3  11      7.84     17.99     12.66 <
   1   3  11    912.68    840.08     89.46 o
   2   3  11    145.46    165.12     32.66 o
   3   3  11    209.70    202.91     47.94 o
   4   3  11    194.80    126.93     30.65 o
   5   3  11     35.75     74.17     33.36 <
   6   3  11     17.50     61.70     46.43 <
   7   3  11     51.18     57.99     63.01 <
 -11   4  11      0.08     76.78     65.12 <
 -10   4  11    339.72    234.47     57.39 o
  -9   4  11    307.74    191.55     53.67 o
  -8   4  11    309.31    233.96     41.81 o
  -7   4  11   1004.58    933.16    100.41 o
  -6   4  11    211.15    215.17     26.53 o
  -5   4  11   1593.13   1657.87    159.94 o
  -4   4  11    376.41    263.52     59.60 o
  -3   4  11    848.15    983.71    138.51 o
  -2   4  11    769.22    785.09    141.72 o
  -1   4  11     55.18     66.63     12.26 o
   0   4  11    794.57    737.44     77.09 o
   1   4  11    391.83    377.79     60.60 o
   2   4  11   3260.67   3474.65    209.55 o
   3   4  11    364.89    215.27     47.14 o
   4   4  11    242.05    176.07     62.71 <
   5   4  11    492.93    406.03    130.65 o
   6   4  11     67.37    119.39     38.49 o
   7   4  11    415.83    218.39     64.62 o
 -11   5  11     40.84     25.02     30.55 <
 -10   5  11      0.30     51.96     41.71 <
  -9   5  11      0.20     56.38     20.60 <
  -8   5  11     58.79     57.48     25.83 <
  -7   5  11     43.00     42.51     12.46 o
  -6   5  11      9.27     59.69     18.89 o
  -5   5  11      5.26     32.96     26.13 <
  -4   5  11    149.27     97.88     28.34 o
  -3   5  11     37.78     51.35     19.50 <
  -2   5  11      1.32     23.92     18.49 <
  -1   5  11     46.09     26.53     29.55 <
   0   5  11      1.50     15.38     13.27 <
   1   5  11    219.02    104.82     19.60 o
   2   5  11    196.45    111.45     29.55 o
   3   5  11     38.52     28.44     23.72 <
   4   5  11     28.66     58.49     51.55 <
   5   5  11      3.93     47.53     23.01 <
   6   5  11     16.65     23.92     30.35 <
   7   5  11      0.63     64.32     22.61 <
 -11   6  11     66.45    109.74     53.77 <
 -10   6  11    365.84    307.23    115.78 <
  -9   6  11    225.06    261.20    109.34 <
  -8   6  11    357.93    342.20    134.97 <
  -7   6  11    150.12     32.56     49.14 <
  -6   6  11     74.93    104.62     27.44 o
  -5   6  11    837.75    895.04    169.26 o
  -4   6  11    294.04    282.71     69.65 o
  -3   6  11    375.49    357.39     68.74 o
  -2   6  11    319.51    331.05    109.55 o
  -1   6  11     20.15     40.40     33.46 <
   0   6  11   1323.63   1271.77    206.17 o
   1   6  11    153.33     82.41     21.10 o
   2   6  11   1615.03   1784.39    141.24 o
   3   6  11     78.53     42.21     31.86 <
   4   6  11      3.79     21.71     29.24 <
   5   6  11    383.44    248.04    101.20 <
   6   6  11    194.84    151.45     64.22 <
 -11   7  11    189.55    102.31     69.14 <
 -10   7  11    112.77    124.11     41.20 o
  -9   7  11    134.05     17.39     48.64 <
  -8   7  11    223.42    344.61    127.63 <
  -7   7  11      8.18    118.08     41.81 <
  -6   7  11    687.05    767.37    178.30 o
  -5   7  11    130.12    175.67     88.34 <
  -4   7  11    447.25    397.29     82.71 o
  -3   7  11    806.56    559.64     93.27 o
  -2   7  11    298.94    242.41     62.61 o
  -1   7  11    522.70    611.87    239.80 <
   0   7  11      7.03     67.53     67.43 <
   1   7  11   1068.46   1067.96    184.95 o
   2   7  11    396.44    259.39     64.42 o
   3   7  11    374.86    426.02     80.90 o
   4   7  11    410.98    516.08    183.82 <
   5   7  11    110.24     77.68     48.24 <
   6   7  11    210.26    139.29     81.70 <
 -10   8  11     40.14     15.17     57.28 <
  -9   8  11     65.56    119.29     69.54 <
  -8   8  11      0.14     11.26     40.90 <
  -7   8  11      0.37    109.64     62.01 <
  -6   8  11     26.03     79.59     37.69 <
  -5   8  11     89.98    177.78     60.80 <
  -4   8  11      5.25     86.73     42.41 <
  -3   8  11     39.08    127.93     50.25 <
  -2   8  11     32.62     52.16     45.42 <
  -1   8  11    128.78    225.21     68.44 o
   0   8  11     74.45    111.65     70.55 <
   1   8  11      3.90     22.01     10.15 <
   2   8  11     18.28     97.68     24.02 o
   3   8  11    333.73    175.68     48.14 o
   4   8  11    101.03    109.44     34.47 o
   5   8  11     99.12    133.56     29.75 o
   6   8  11    110.23     34.27     16.38 <
 -10   9  11     80.20    206.12     71.65 <
  -9   9  11    173.94    245.92    136.58 <
  -8   9  11    178.49    124.11     47.03 <
  -7   9  11     32.46     70.25     46.33 <
  -6   9  11    783.40    995.03    299.92 o
  -5   9  11     18.00     11.86     24.42 <
  -4   9  11    339.21    373.96    112.76 o
  -3   9  11    183.07    283.81     94.27 o
  -2   9  11   1306.25   1323.62    380.96 o
  -1   9  11    711.25    741.95    150.56 o
   0   9  11     12.86     90.85     62.91 <
   1   9  11    882.19    881.47    121.72 o
   2   9  11    228.51    192.05     41.41 o
   3   9  11    735.66    623.24    117.09 o
   4   9  11    177.51    119.29     62.61 <
   5   9  11     73.35    152.25     66.73 <
 -10  10  11     45.58     26.43     37.28 <
  -9  10  11     15.94     56.38     62.81 <
  -8  10  11    125.52    140.09     82.31 <
  -7  10  11     89.31    118.69     60.30 <
  -6  10  11     54.24     86.43     46.63 <
  -5  10  11      1.10     50.15     57.08 <
  -4  10  11    861.31    931.02    227.05 o
  -3  10  11    206.52    180.49     72.76 <
  -2  10  11    141.41    144.41     76.08 <
  -1  10  11      6.51     65.02     50.15 <
   0  10  11    231.49    246.73     79.90 o
   1  10  11     65.25    134.06     91.85 <
   2  10  11    247.21    164.52     69.34 <
   3  10  11    160.60    150.85     76.98 <
   4  10  11     64.25     80.20     58.49 <
   5  10  11     80.66     80.70     71.05 <
  -9  11  11    178.80    217.28     78.09 <
  -8  11  11     18.18     43.72     27.23 <
  -7  11  11     40.82    146.12     71.15 <
  -6  11  11    190.23    248.83    110.45 <
  -5  11  11     44.06     41.71     36.08 <
  -4  11  11     60.81      8.24     46.53 <
  -3  11  11      8.53    148.93     95.77 <
  -2  11  11    326.88    323.11    131.55 <
  -1  11  11     43.54     79.99     50.75 <
   0  11  11     14.36     70.95     24.52 <
   1  11  11    953.13    793.73    232.38 o
   2  11  11      6.26     93.96     83.31 <
   3  11  11    218.90    285.42     75.07 o
   4  11  11    158.02    117.08     65.22 <
  -7  12  11    358.66    430.64    106.13 o
  -6  12  11     17.69     91.65     58.79 <
  -5  12  11    553.10    585.84    175.78 o
  -4  12  11    332.86    146.93     85.22 <
  -3  12  11    116.00    113.56     62.11 <
  -2  12  11    565.71    583.12    158.49 o
  -1  12  11     30.57    -10.25     60.70 <
   0  12  11   1214.44    917.59    356.93 <
   1  12  11     18.79     89.14     82.71 <
   2  12  11    544.83    352.46    189.35 <
   3  12  11     56.59    134.06     63.81 <
   4  12  11    367.07    276.68    173.06 <
  -8  13  11     17.36     33.77     41.71 <
  -7  13  11     17.80     73.36     36.68 <
  -6  13  11     26.22     44.32     52.36 <
  -5  13  11      0.67     60.10     44.52 <
  -4  13  11     15.87     70.05     56.18 <
  -3  13  11    118.66     92.26     65.02 <
  -2  13  11      6.54     74.37     33.46 <
  -1  13  11     20.50     75.47     60.40 <
   0  13  11     70.22     65.62     38.39 <
   1  13  11     21.05      6.43     52.06 <
   2  13  11     27.08    120.19     68.04 <
   3  13  11      3.83     88.74     56.28 <
  -7  14  11    307.03    274.26    149.44 <
  -6  14  11     46.02     57.78     43.01 <
  -5  14  11      1.84     74.97     48.44 <
  -4  14  11    103.58    123.11     64.22 <
  -3  14  11    182.84      8.74     78.59 <
  -2  14  11     35.62     74.67     65.22 <
  -1  14  11     34.12     32.06     51.65 <
   0  14  11   1912.39   1883.21    491.56 o
   1  14  11    197.93    103.01     50.55 <
   2  14  11     68.81     88.03     51.45 <
  -5  15  11      8.46     75.07     56.78 <
  -4  15  11     80.93     97.68     44.02 <
  -3  15  11    167.36     50.55     95.07 <
  -2  15  11      0.63     70.15     52.46 <
  -1  15  11    422.40    291.25    106.03 <
   0  15  11      0.04    137.48     61.50 <
   1  15  11     78.18     22.51     73.16 <
 -11   0  12      1.24     22.11     34.77 <
 -10   0  12    142.85     97.48     50.45 <
  -9   0  12    665.09    349.16    167.24 <
  -8   0  12    548.79    347.44     80.40 o
  -7   0  12     21.23      2.01     13.97 <
  -6   0  12   1005.87    755.35    115.49 o
  -5   0  12   3305.84   3053.77    231.18 o
  -4   0  12  12540.40  14342.90    144.45 o
  -3   0  12      1.20     50.05     55.27 <
  -2   0  12   1174.83   1057.74    134.39 o
  -1   0  12   2123.39   2194.06     84.45 o
   0   0  12    217.24    226.93     53.36 o
   1   0  12    953.91    564.88    178.31 o
   2   0  12     33.32     50.55     45.12 <
   3   0  12    304.69    226.73     58.69 o
   4   0  12     39.14     10.85     55.37 <
   5   0  12      0.97     78.89     55.67 <
   6   0  12    442.61    346.83    153.97 <
 -11   1  12      2.88     40.70     21.91 <
 -10   1  12      4.73      7.84     23.31 <
  -9   1  12    105.70     51.66     26.33 <
  -8   1  12     81.39     79.59     18.69 o
  -7   1  12      5.77     46.63     23.62 <
  -6   1  12    721.48    598.52     70.25 o
  -5   1  12   2643.38   2685.81    164.29 o
  -4   1  12    399.21    380.60     38.29 o
  -3   1  12    388.57    323.62     38.39 o
  -2   1  12     30.32     32.46     10.05 o
  -1   1  12      8.85     19.40     16.28 <
   0   1  12    630.55    507.05     62.11 o
   1   1  12    325.72    234.57     42.51 o
   2   1  12    118.17     62.81     39.19 <
   3   1  12      0.15     28.34     23.82 <
   4   1  12    149.09    159.29     69.75 <
   5   1  12    196.98     92.56     51.25 <
   6   1  12     54.62     24.12     33.26 <
 -11   2  12     75.26     62.61     35.07 <
 -10   2  12     25.69     10.55     31.76 <
  -9   2  12    163.46    178.58     50.45 o
  -8   2  12    121.34     75.27     19.50 o
  -7   2  12     30.35     66.13     15.48 o
  -6   2  12     12.33     39.29     15.78 <
  -5   2  12    228.65    211.25     28.34 o
  -4   2  12    240.38    239.49     30.85 o
  -3   2  12      5.94     23.42      9.55 <
  -2   2  12   1172.69   1020.65     89.46 o
  -1   2  12   1557.09   1599.63    105.45 o
   0   2  12     14.96     21.61      7.84 <
   1   2  12    417.87    365.33     67.34 o
   2   2  12     25.51     63.81     16.28 o
   3   2  12    520.63    531.46     97.89 o
   4   2  12      2.77     67.03     37.48 <
   5   2  12      0.35     16.98     31.76 <
   6   2  12    153.64     77.89     33.67 <
 -11   3  12      3.69     69.24     38.29 <
 -10   3  12    151.56    124.72     64.62 <
  -9   3  12     25.89     59.39     42.71 <
  -8   3  12    137.07     94.07     27.64 o
  -7   3  12    602.46    468.55     94.47 o
  -6   3  12     64.83     64.62     12.96 o
  -5   3  12    118.98     85.22     12.16 o
  -4   3  12    564.35    374.38     58.80 o
  -3   3  12     77.94     47.23     13.16 o
  -2   3  12      2.29     33.77      9.15 o
  -1   3  12     31.93     35.78     10.75 o
   0   3  12   1336.11   1240.50    138.21 o
   1   3  12     38.95     35.98     14.37 <
   2   3  12    481.66    288.24    115.98 <
   3   3  12     95.38     78.89     38.29 <
   4   3  12    195.18    154.37     50.35 o
   5   3  12    511.17    397.79    103.01 o
   6   3  12     93.35    130.14     42.91 o
 -10   4  12     27.15     29.75     21.00 <
  -9   4  12     72.38    106.73     51.25 <
  -8   4  12    106.57     85.42     41.51 <
  -7   4  12     12.55     38.19     19.30 <
  -6   4  12      7.94     33.57     23.42 <
  -5   4  12    106.57    112.15     41.20 <
  -4   4  12     11.49     58.19     40.90 <
  -3   4  12     23.47     21.31     24.42 <
  -2   4  12     68.90     73.26     25.43 <
  -1   4  12    251.93    182.81     27.94 o
   0   4  12    321.50    229.85     47.54 o
   1   4  12     58.50     30.45     17.08 <
   2   4  12    126.93     58.89     28.34 <
   3   4  12    190.90    130.24     47.94 <
   4   4  12      0.42     64.22     37.38 <
   5   4  12     34.33     45.32     25.12 <
   6   4  12      9.37     25.83     20.90 <
 -11   5  12      0.08     63.01     49.85 <
 -10   5  12     99.30    213.45    134.46 <
  -9   5  12    190.26    101.30     46.73 <
  -8   5  12    617.77    675.90    229.55 <
  -7   5  12    405.11    351.55    129.15 <
  -6   5  12      5.71     60.60     20.70 <
  -5   5  12    571.98    487.65     93.97 o
  -4   5  12     72.68     45.22     19.30 <
  -3   5  12    130.70    155.77     44.12 o
  -2   5  12    681.47    593.80    155.59 o
  -1   5  12    556.01    458.90    126.74 o
   0   5  12    817.89    915.04    123.43 o
   1   5  12     66.32     59.69     25.53 <
   2   5  12   1078.77    771.13    207.36 o
   3   5  12     21.39     37.08     31.05 <
   4   5  12    574.11    451.86    150.55 o
   5   5  12    273.41    222.00     76.28 <
 -10   6  12     27.58     79.79     54.07 <
  -9   6  12     76.50     95.67     52.46 <
  -8   6  12     84.39     88.03     46.83 <
  -7   6  12    175.70    190.54     89.24 <
  -6   6  12    142.71     97.08     60.30 <
  -5   6  12      0.08     51.35     31.56 <
  -4   6  12      9.81     48.54     15.58 o
  -3   6  12     84.22     70.25     26.63 <
  -2   6  12    373.56    307.23     78.39 o
  -1   6  12    532.73    266.34     81.41 o
   0   6  12     49.48     26.83     31.66 <
   1   6  12    500.89    378.19     76.08 o
   2   6  12    205.81     83.31     33.26 <
   3   6  12    272.92    209.54     60.20 o
   4   6  12     51.33     37.69     29.04 <
   5   6  12     10.33    102.91     39.80 <
 -10   7  12    147.59    191.65     74.47 <
  -9   7  12      9.52     91.65     64.62 <
  -8   7  12    105.48     76.58     53.77 <
  -7   7  12      7.55     50.55     37.38 <
  -6   7  12      0.04     54.17     30.75 <
  -5   7  12    561.80    462.02    196.79 <
  -4   7  12      7.10     55.98     46.33 <
  -3   7  12    328.27    380.80    117.59 o
  -2   7  12    392.88    213.57     80.70 <
  -1   7  12      6.25     14.27     42.51 <
   0   7  12    917.86    898.86    303.54 <
   1   7  12      0.87     37.38     24.82 <
   2   7  12    442.76    420.10    119.19 o
   3   7  12    278.50    237.78     51.36 o
   4   7  12    109.20     80.00     21.91 o
   5   7  12    367.98    172.56     80.90 <
 -10   8  12     13.61     98.38     58.09 <
  -9   8  12    203.01    233.56     62.71 o
  -8   8  12     10.03     66.53     35.58 <
  -7   8  12     50.78     80.30     73.96 <
  -6   8  12    445.64    500.40    141.91 o
  -5   8  12     36.46     26.33     55.37 <
  -4   8  12    958.23    656.64    187.25 o
  -3   8  12     62.93    170.04     48.24 o
  -2   8  12   1007.27    997.38    253.99 o
  -1   8  12    823.55    590.79    218.91 <
   0   8  12     22.52     47.53     71.65 <
   1   8  12    654.23    449.86    162.62 <
   2   8  12     13.87    100.09     56.58 <
   3   8  12      8.76    132.96     62.91 <
   4   8  12    567.10    436.69    165.93 <
   5   8  12    267.82    459.38    122.00 o
  -9   9  12     13.74     42.01     37.48 <
  -8   9  12     24.15    108.74     44.42 <
  -7   9  12     16.63    186.32     70.95 <
  -6   9  12    337.47    491.45    116.28 o
  -5   9  12    196.79    148.24     67.33 <
  -4   9  12      7.23     83.81     42.81 <
  -3   9  12     12.53    138.48     72.46 <
  -2   9  12     11.31     -0.80     48.64 <
  -1   9  12     29.28     43.21     57.08 <
   0   9  12     41.82     85.62     64.02 <
   1   9  12     20.15    120.39     75.27 <
   2   9  12      9.23     74.87     53.56 <
   3   9  12      2.00    152.15     68.94 <
   4   9  12    170.53    289.73     76.88 o
  -9  10  12    245.25    171.35    125.82 <
  -8  10  12    126.04    169.84     74.67 <
  -7  10  12      0.17      5.53     30.95 <
  -6  10  12     87.35     96.88     56.08 <
  -5  10  12     17.72      3.92     51.86 <
  -4  10  12    328.00    456.57    164.02 <
  -3  10  12    245.26    401.99    117.18 o
  -2  10  12    506.97    650.35    186.13 o
  -1  10  12    176.17    327.52     68.94 o
   0  10  12    275.21    402.20     74.97 o
   1  10  12    544.70    726.94    252.66 <
   2  10  12      6.59     82.10     64.02 <
   3  10  12    361.52    594.26    143.11 o
   4  10  12     75.48    170.04     98.29 <
  -8  11  12     28.92     89.74     46.63 <
  -7  11  12    175.92    129.14     59.49 <
  -6  11  12      0.27    111.55     67.73 <
  -5  11  12    721.30    480.32    130.26 o
  -4  11  12    105.73    226.52     62.81 o
  -3  11  12    118.76     96.88     45.22 <
  -2  11  12    253.73    371.04    106.53 o
  -1  11  12     16.69    109.14     53.26 <
   0  11  12    571.00    552.67    166.84 o
   1  11  12     21.75     25.93     57.78 <
   2  11  12    119.10    103.31     39.60 <
   3  11  12     58.59     82.51    101.40 <
  -7  12  12      9.18    159.38     64.32 <
  -6  12  12      3.78     43.82     33.57 <
  -5  12  12     49.78     82.31     34.97 <
  -4  12  12     12.87     41.91     36.88 <
  -3  12  12      2.53     88.44     55.07 <
  -2  12  12      5.16    103.01     69.64 <
  -1  12  12     90.65    150.64     59.80 <
   0  12  12    275.36    273.06    124.52 <
   1  12  12      0.10     70.45     58.39 <
   2  12  12     64.22     44.82     39.90 <
  -6  13  12     21.54    127.33     69.64 <
  -5  13  12    141.65    111.25     71.25 <
  -4  13  12     18.10     54.27     48.94 <
  -3  13  12    192.17    222.20     82.91 <
  -2  13  12    644.33    409.86    192.06 <
  -1  13  12    471.77    410.65     67.84 o
   0  13  12     30.46     91.25     57.78 <
   1  13  12    138.70     78.49     64.82 <
  -4  14  12    127.78    152.45     64.32 <
  -3  14  12    276.85    172.96    101.81 <
  -2  14  12     23.95     66.43     40.80 <
  -1  14  12     76.21     91.05     58.59 <
 -10   1  13    194.88    199.49     49.75 o
  -9   1  13    272.04    327.53     59.09 o
  -8   1  13    321.11    327.23     69.24 o
  -7   1  13     37.40     45.52     20.40 <
  -6   1  13    114.31    118.29     27.54 o
  -5   1  13    972.70    642.17     88.55 o
  -4   1  13    823.97    765.38     71.16 o
  -3   1  13    301.70    220.40     31.16 o
  -2   1  13    489.52    380.91     68.14 o
  -1   1  13    748.65    450.58     92.87 o
   0   1  13     58.70     33.87     15.88 <
   1   1  13    211.88    166.83     65.63 <
   2   1  13     88.07     60.10     26.53 <
   3   1  13     32.25     71.65     58.29 <
   4   1  13    526.27    334.88    101.91 o
   5   1  13    263.18    146.53     95.17 <
 -10   2  13     66.57     46.13     29.95 <
  -9   2  13      4.89     42.81     37.99 <
  -8   2  13    266.44    304.01     53.47 o
  -7   2  13    379.00    275.67     48.54 o
  -6   2  13    685.64    411.57     52.26 o
  -5   2  13    988.36    623.98     96.99 o
  -4   2  13     60.34     58.09     29.24 <
  -3   2  13    302.24    275.77     38.59 o
  -2   2  13     37.14     30.15     11.15 <
  -1   2  13     30.45     45.02     14.87 o
   0   2  13    354.83    199.49     37.29 o
   1   2  13    105.60     81.60     37.79 <
   2   2  13    183.79    209.24     61.71 o
   3   2  13     48.94     34.27     59.19 <
   4   2  13    210.10    117.08     48.94 <
   5   2  13     79.25     56.38     40.40 <
 -10   3  13     99.92     52.96     46.13 <
  -9   3  13    166.49    155.57     80.40 <
  -8   3  13     28.52     53.66     31.25 <
  -7   3  13     29.02     42.11     30.15 <
  -6   3  13     81.07    109.84     33.36 o
  -5   3  13     94.90     72.16     14.67 o
  -4   3  13    172.93    210.84     55.47 o
  -3   3  13      0.58     39.70     52.16 <
  -2   3  13    129.14     87.93     12.86 o
  -1   3  13     99.99    112.76     25.83 o
   0   3  13      8.33     34.47     15.38 <
   1   3  13    317.02    123.21     93.97 <
   2   3  13     43.01     82.21     59.69 <
   3   3  13     31.52     77.98     32.36 <
   4   3  13     11.26     35.68     28.54 <
 -10   4  13    129.39    225.31     65.52 o
  -9   4  13     51.80    129.84     47.03 <
  -8   4  13     84.29     85.32     26.63 o
  -7   4  13    459.82    354.37    102.41 o
  -6   4  13     23.77     36.38     18.79 <
  -5   4  13    589.00    411.57     91.96 o
  -4   4  13     59.91     51.05     21.10 <
  -3   4  13    509.10    431.56    133.57 o
  -2   4  13    265.48    214.16     70.75 o
  -1   4  13    316.97    151.35     76.88 <
   0   4  13    468.14    374.27     56.28 o
   1   4  13     11.88     49.85     26.63 <
   2   4  13    420.97    360.10     89.85 o
   3   4  13     50.56     80.90     57.08 <
   4   4  13    371.07    207.84    106.53 <
 -10   5  13      8.48     68.14     41.30 <
  -9   5  13     11.08     53.66     51.76 <
  -8   5  13     29.28     58.19     43.82 <
  -7   5  13     10.25     62.31     34.67 <
  -6   5  13    117.50     49.24     50.25 <
  -5   5  13      9.29     33.57     17.49 <
  -4   5  13      4.58     32.96     18.09 <
  -3   5  13     15.59     40.00     27.33 <
  -2   5  13      8.13     44.92     17.99 <
  -1   5  13    684.12    469.57    152.27 o
   0   5  13      9.53     46.83     37.48 <
   1   5  13      6.14      9.15     57.08 <
   2   5  13     69.33     92.46     51.86 <
   3   5  13    103.45    110.75     36.88 o
   4   5  13     16.96     18.59     42.61 <
  -9   6  13     24.08     60.40     45.73 <
  -8   6  13     97.30    166.12     82.21 <
  -7   6  13    188.93    116.68     86.13 <
  -6   6  13      0.94     37.08     26.63 <
  -5   6  13    457.38    558.59    137.89 o
  -4   6  13     15.60     79.59     47.74 <
  -3   6  13    887.77    848.30    279.32 o
  -2   6  13     31.00     37.69     43.92 <
  -1   6  13    158.32    164.01     58.39 <
   0   6  13    475.23    414.27    109.04 o
   1   6  13     58.16    101.40     63.81 <
   2   6  13    375.09    457.68    145.32 o
   3   6  13     11.77    119.69     65.62 <
   4   6  13     98.05    177.98     72.26 <
  -9   7  13    114.02     47.03     60.00 <
  -8   7  13     34.62     10.95     29.14 <
  -7   7  13      4.44     52.26     51.05 <
  -6   7  13    138.55    100.20     46.63 <
  -5   7  13     17.78     40.20     52.76 <
  -4   7  13    304.89    312.76     70.35 o
  -3   7  13    210.50    117.38     87.63 <
  -2   7  13    275.35     95.57     49.45 <
  -1   7  13    599.72    585.74     94.07 o
   0   7  13      2.52     33.77     40.70 <
   1   7  13    541.79    504.43    204.12 <
   2   7  13      0.36     82.10     55.17 <
   3   7  13     54.58    102.20     62.41 <
  -8   8  13      0.29     79.29     53.26 <
  -7   8  13     49.67    101.40     40.80 <
  -6   8  13     44.56     24.02     40.80 <
  -5   8  13     24.48      9.25     28.44 <
  -4   8  13      0.63    159.28     80.80 <
  -3   8  13    305.53    486.42    148.84 o
  -2   8  13     91.02    114.77     52.86 <
  -1   8  13     28.97     52.96     48.84 <
   0   8  13      4.13     45.83     53.66 <
   1   8  13     77.31    160.79     63.51 <
   2   8  13     19.29     77.38     33.36 <
   3   8  13     29.08     77.18     38.59 <
  -8   9  13      7.76     50.95     42.21 <
  -7   9  13     47.55     81.30     68.84 <
  -6   9  13    350.39    367.03     91.05 o
  -5   9  13    273.40    174.87     82.21 <
  -4   9  13    324.90    328.64    110.75 <
  -3   9  13     56.15     99.99     69.95 <
  -2   9  13    265.69    584.20     86.13 o
  -1   9  13    254.44    250.85     97.38 <
   0   9  13     84.40     61.50     38.89 <
   1   9  13    458.15    442.61    143.42 o
   2   9  13     99.99     36.78     61.50 <
  -7  10  13    121.17     76.78     35.58 <
  -6  10  13      1.75     75.47     66.13 <
  -5  10  13    238.51     61.71     62.11 <
  -4  10  13     59.85     80.20     60.20 <
  -3  10  13    207.08     97.68     56.58 <
  -2  10  13      4.18     21.71     30.35 <
  -1  10  13     12.15     59.79     34.07 <
   0  10  13    120.02     59.29     49.95 <
   1  10  13     10.20    115.07     83.31 <
   2  10  13    139.59     28.14     53.06 <
  -6  11  13     41.05    139.49     96.98 <
  -5  11  13      7.29    116.17     83.61 <
  -4  11  13    129.98    130.24     49.44 <
  -3  11  13     15.99     58.59     49.44 <
  -2  11  13    198.42    449.12    110.75 o
  -1  11  13      0.07     42.51     48.24 <
   0  11  13      5.83     84.92     48.44 <
   1  11  13    279.22    253.96    117.79 <
  -5  12  13    241.32    188.23     77.99 <
  -4  12  13      0.15     46.53     44.22 <
  -3  12  13    257.89    336.97     95.57 o
  -2  12  13    323.98    218.18     54.57 o
  -1  12  13    201.81    136.07     77.38 <
  -6   0  14    155.13     77.18     47.03 <
  -5   0  14    361.40    261.40     91.66 <
  -4   0  14    876.01    581.44    186.54 o
  -3   0  14      0.20      4.22     26.83 <
  -2   0  14    421.98    346.43     94.37 o
  -1   0  14   1179.96    912.26    206.76 o
   0   0  14    571.60    375.28    157.19 <
   1   0  14     22.24     41.71     51.15 <
   2   0  14    104.75     59.49     62.31 <
   3   0  14   1196.52    612.42    328.88 <
  -8   1  14     39.21    107.13     49.34 <
  -7   1  14    317.30    214.16     85.53 <
  -6   1  14     12.66     -1.81     22.21 <
  -5   1  14    303.75    318.99     46.73 o
  -4   1  14      6.21     15.98     17.39 <
  -3   1  14     20.22     25.22     13.57 <
  -2   1  14      5.63     10.75     19.19 <
  -1   1  14    169.27    155.57     38.29 o
   0   1  14      3.96     54.97     22.41 <
   1   1  14      9.83     60.30     36.98 <
   2   1  14     23.60     44.82     26.33 <
   3   1  14      6.11     42.11     26.53 <
  -9   2  14     61.76     38.19     32.36 <
  -8   2  14     10.54     51.15     36.08 <
  -7   2  14    108.40    143.81     61.70 <
  -6   2  14     53.20     59.90     36.98 <
  -5   2  14     42.36     24.22     28.04 <
  -4   2  14    268.35    332.75    101.71 o
  -3   2  14     15.55     53.56     35.88 <
  -2   2  14    135.26     85.72     37.69 <
  -1   2  14    286.01    191.85     53.57 o
   0   2  14     57.82     86.83     48.64 <
   1   2  14    306.10    182.10     88.14 <
   2   2  14     14.99    102.20     33.97 o
   3   2  14    342.08    513.35    110.35 o
  -9   3  14     37.25     30.75     28.24 <
  -8   3  14    277.24    179.59     98.69 <
  -7   3  14    168.12    120.80     63.41 <
  -6   3  14    128.21    106.22     46.33 <
  -5   3  14    172.18    137.88     60.10 <
  -4   3  14     11.90     66.43     46.03 <
  -3   3  14     78.39    170.94     73.16 <
  -2   3  14    173.75     75.98     45.32 <
  -1   3  14     72.66     90.65     38.59 <
   0   3  14    202.27     63.21     68.84 <
   1   3  14     40.61     22.31     40.00 <
   2   3  14    134.05     93.36     56.18 <
   3   3  14     64.94     79.99     45.42 <
  -9   4  14      0.41     13.87     22.61 <
  -8   4  14      9.12     -1.31     33.67 <
  -7   4  14      9.22     38.79     18.39 <
  -6   4  14     19.71     69.94     43.11 <
  -5   4  14     10.53    105.02     49.34 <
  -4   4  14      4.94     59.69     37.18 <
  -3   4  14     36.46     73.86     27.44 <
  -2   4  14     91.74     56.08     58.79 <
  -1   4  14    202.94    189.54     75.07 <
   0   4  14    123.31    120.90     61.10 <
   1   4  14     78.16     30.65     53.46 <
   2   4  14     51.49    131.45     64.82 <
   3   4  14      3.25     53.76     54.27 <
  -8   5  14    209.13    244.71    104.62 <
  -7   5  14     91.50     69.04     46.03 <
  -6   5  14     42.00     95.87     49.44 <
  -5   5  14    174.23    173.36     86.43 <
  -4   5  14     12.26     43.61     30.95 <
  -3   5  14    448.58    333.46    122.51 <
  -2   5  14    111.18     91.85     27.44 o
  -1   5  14     80.02     65.22     44.72 <
   0   5  14    171.27     77.38     61.30 <
   1   5  14     30.55     45.62     74.67 <
   2   5  14    445.70    266.63    120.30 <
  -8   6  14     14.46     14.47     30.25 <
  -7   6  14      0.26     19.30     24.72 <
  -6   6  14    106.57     16.58     37.49 <
  -5   6  14     69.96    122.71     67.33 <
  -4   6  14    255.75    387.32     77.99 o
  -3   6  14     88.55    195.06     56.58 o
  -2   6  14    200.54    274.26     65.12 o
  -1   6  14    172.74     75.27     38.79 <
   0   6  14     27.59     34.47     42.01 <
   1   6  14    299.60    170.45     97.48 <
   2   6  14     12.99    110.85     80.80 <
  -7   7  14    314.46    126.13     61.81 <
  -6   7  14     77.69     84.12     36.78 <
  -5   7  14      3.01     80.09     49.85 <
  -4   7  14     28.21     58.09     45.52 <
  -3   7  14    249.14    383.00     73.87 o
  -2   7  14     37.87     87.43     45.73 <
  -1   7  14      0.24     48.64     41.60 <
   0   7  14     86.92    245.01     76.78 o
   1   7  14    125.04    142.60     72.96 <
  -7   8  14    174.28    287.72     85.52 o
  -6   8  14     11.01     72.16     47.84 <
  -5   8  14     13.72     64.22     26.63 <
  -4   8  14   1007.96    791.52    197.90 o
  -3   8  14     63.34     20.00     29.75 <
  -2   8  14     23.58     68.04     41.71 <
  -1   8  14    240.79    277.48     85.12 o
   0   8  14     85.58    154.26     72.96 <
   1   8  14    348.06    434.86     94.97 o
  -6   9  14     19.57     46.13     49.04 <
  -5   9  14     30.40     50.85     36.58 <
  -4   9  14     52.03     92.86     49.24 <
  -3   9  14      1.12     64.62     40.90 <
  -2   9  14      9.37    107.83     58.39 <
  -1   9  14      0.28     28.14     48.04 <
   0   9  14      0.41     57.08     39.49 <
  -5  10  14     18.13    142.50     65.12 <
  -4  10  14    141.13    229.33     69.64 o
  -2  10  14    121.64     94.87     31.86 <
  -1  10  14     34.29     12.16     47.13 <
  -4   2  15      4.65     56.38     31.05 <
  -3   2  15    146.43    125.22     49.85 <
  -2   2  15      0.21     58.99     36.88 <
  -1   2  15     31.80     32.16     31.56 <
   0   2  15     51.97     22.11     37.18 <
   1   2  15      6.86     49.64     71.35 <
  -6   3  15     31.14     28.54     26.63 <
  -5   3  15      0.04     23.72     34.67 <
  -4   3  15      0.53     77.18     40.10 <
  -3   3  15      4.82     54.07     28.84 <
  -2   3  15     47.19     51.76     33.36 <
  -1   3  15     38.59    104.01     57.08 <
   0   3  15      1.81     72.46     41.91 <
   1   3  15     17.20    105.42     76.68 <
  -7   4  15     48.86    123.81     46.03 <
  -6   4  15    135.90    190.84     88.94 <
  -5   4  15    179.59    140.70     54.07 <
  -4   4  15      6.78     22.11     33.46 <
  -3   4  15    153.76    254.16     56.58 o
  -2   4  15     73.97     36.18     44.52 <
  -1   4  15    255.13    112.56     72.86 <
   0   4  15    129.07     73.06     40.70 <
  -6   5  15      0.08     47.74     21.30 <
  -5   5  15      6.95     42.91     24.82 <
  -4   5  15      6.85     24.62     37.69 <
  -3   5  15      5.89     31.05     38.69 <
  -2   5  15     30.65     84.42     43.11 <
  -1   5  15     12.50     77.98     47.53 <
   0   5  15     15.05     37.18     39.19 <
  -5   6  15    159.95    217.48    105.42 <
  -4   6  15     23.22     21.51     32.86 <
  -3   6  15     39.22     70.05     45.52 <
  -2   6  15     89.23     82.21     51.25 <
  -1   6  15    287.22    347.83    114.17 o
  -4   7  15    171.42     67.03     56.68 <
  -3   7  15      3.56     31.25     21.41 <
  -2   7  15    171.36     72.56     31.96 <
