# Supplementary material for: A resonance-assisted intra­molecular hydrogen bond in compounds containing 2-hy­droxy-3,5-di­nitro­benzoic acid and its various deprotonated forms: redetermination of several related structures
Source: Acta Crystallogr E Crystallogr Commun. 2018 Aug 24;74(Pt 9):1344–57. doi: 10.1107/S2056989018011544 (PMC6127720; doi:10.1107/S2056989018011544)
Supplement: Supplementary file 8 [file e-74-01344-VIIsup8.hkl]

#
# h,k,l, Fc-squared, Fo-squared, sigma(Fo-squared) and status flag
#
data_VII
_shelx_title                             '   '
_shelx_refln_list_code                   4
_shelx_F_calc_maximum                    105.41
_exptl_crystal_F_000                     368
_reflns_d_resolution_high                ?

loop_
 _symmetry_equiv_pos_as_xyz
 'x, y, z'
 '-x, -y, -z'

_cell_length_a                           7.0109(4)
_cell_length_b                           10.6617(8)
_cell_length_c                           10.7454(7)
_cell_angle_alpha                        93.075(6)
_cell_angle_beta                         95.863(5)
_cell_angle_gamma                        104.944(6)

_shelx_F_squared_multiplier              1.000

loop_
 _refln_index_h
 _refln_index_k
 _refln_index_l
 _refln_F_squared_calc
 _refln_F_squared_meas
 _refln_F_squared_sigma
 _refln_observed_status
   1   0   0   320.36   336.11    18.96 o
   2   0   0  1421.57  1562.63    15.81 o
   3   0   0   710.51   726.19    17.13 o
   4   0   0    15.89    22.07     1.58 o
   6   0   0     0.66     0.89     0.49 <
   7   0   0     0.01    -0.39     0.49 <
   8   0   0    21.79    26.51     2.76 o
  -8   1   0    38.41    45.53     3.74 o
  -7   1   0     0.05     0.00     0.49 <
  -6   1   0   877.59   858.02    12.67 o
  -5   1   0   137.00   136.07     5.32 o
  -4   1   0     1.50     2.66     0.59 o
  -3   1   0   319.98   318.20     9.09 o
  -1   1   0     2.33     4.24     0.39 o
   0   1   0   541.14   553.12     4.32 o
   1   1   0  1034.82  1091.00    19.75 o
   2   1   0    36.27    31.84     1.58 o
   3   1   0   112.29   101.86     5.13 o
   4   1   0    36.25    39.42     2.66 o
   5   1   0    47.18    35.87     3.94 o
   6   1   0    67.30    70.38     3.65 o
   7   1   0     5.82     2.76     1.38 <
   8   1   0     1.88     3.84     0.99 o
  -8   2   0     8.12     9.56     1.28 o
  -7   2   0   930.73   943.63    15.84 o
  -6   2   0   557.70   567.66     8.70 o
  -5   2   0    29.14    24.64     2.27 o
  -4   2   0   162.91   171.40     5.23 o
  -3   2   0    70.21    64.27     2.66 o
  -2   2   0   947.78   951.63    11.84 o
  -1   2   0   995.67  1039.91    18.52 o
   0   2   0  2659.52  2612.33     8.55 o
   1   2   0   507.24   501.21     8.33 o
   2   2   0  2730.69  2995.98    25.36 o
   3   2   0    11.58    13.60     2.17 o
   4   2   0     0.03     0.30     0.49 <
   5   2   0    73.99    72.94     2.96 o
   6   2   0    24.66    18.13     2.27 o
   7   2   0   110.03   123.63     7.49 o
  -8   3   0     4.32     6.21     0.99 o
  -7   3   0    51.40    54.70     3.06 o
  -6   3   0   266.45   254.18     6.71 o
  -5   3   0     2.88     4.04     0.89 o
  -4   3   0   377.31   380.41     9.87 o
  -3   3   0   952.99   884.08     9.72 o
  -2   3   0   371.09   351.63     5.24 o
  -1   3   0  5148.24  5350.22    18.02 o
   0   3   0    65.31    91.21     3.06 o
   1   3   0  3640.52  3835.86    55.91 o
   2   3   0  1846.59  2181.82    26.43 o
   3   3   0    53.81    60.12     4.83 o
   4   3   0   132.69   127.58     7.79 o
   5   3   0     1.03     2.17     0.89 <
   6   3   0    24.91    16.85     3.05 o
   7   3   0     3.64     7.09     1.68 o
  -8   4   0    97.24   104.10     6.21 o
  -7   4   0     9.96    11.23     1.77 o
  -6   4   0     7.11     7.98     1.48 o
  -5   4   0     6.53     8.08     1.28 o
  -4   4   0   544.27   539.02    11.56 o
  -3   4   0    49.55    46.22     2.07 o
  -2   4   0   278.80   260.85     5.73 o
  -1   4   0    64.98    61.81     1.58 o
   0   4   0     0.51     1.77     0.30 o
   1   4   0   662.46   730.65    36.23 o
   2   4   0   696.47   616.87    80.22 o
   3   4   0    39.85    34.89     3.84 o
   4   4   0    45.51    40.31     4.53 o
   5   4   0    37.84    33.41     4.43 o
   6   4   0     1.70     2.27     1.18 <
   7   4   0     1.79     2.46     0.89 <
  -8   5   0    58.70    62.19     3.35 o
  -7   5   0     0.98     1.28     0.89 <
  -6   5   0   187.03   171.12     9.86 o
  -5   5   0    11.54     9.36     2.17 o
  -4   5   0    34.76    37.74     2.27 o
  -3   5   0     0.34     0.49     0.39 <
  -2   5   0    78.72    65.26     4.53 o
  -1   5   0   454.29   438.29     6.72 o
   0   5   0   188.65   190.69     5.33 o
   1   5   0   106.48   112.10     5.72 o
   2   5   0   150.28   172.56    12.13 o
   3   5   0     0.03    -0.79     0.79 <
   4   5   0    41.44    34.99     4.53 o
   5   5   0   121.97   102.34     7.69 o
   6   5   0     0.10    -0.49     0.59 <
  -8   6   0     3.38     3.84     0.79 o
  -7   6   0     3.08     2.96     0.89 o
  -6   6   0     8.97     9.75     2.36 o
  -5   6   0    21.88    20.40     1.87 o
  -4   6   0    30.54    22.67     3.15 o
  -3   6   0     1.56     0.79     0.59 <
  -2   6   0   496.38   528.17    13.93 o
  -1   6   0   257.96   281.21     9.97 o
   0   6   0   649.66   662.88    10.68 o
   1   6   0    20.08    19.31     1.77 o
   2   6   0     4.17     4.43     0.99 o
   3   6   0   610.55   604.47    18.39 o
   4   6   0     9.28     3.05     1.38 <
   5   6   0    26.00    20.50     3.35 o
   6   6   0     2.21     2.76     0.79 o
  -8   7   0     0.06     0.59     0.39 <
  -7   7   0   134.16   131.53     5.52 o
  -6   7   0    45.95    44.55     4.93 o
  -5   7   0   176.23   171.21     5.62 o
  -4   7   0     3.60     2.56     1.18 <
  -3   7   0    28.42    27.59     3.55 o
  -2   7   0   981.75   964.03    20.50 o
  -1   7   0    24.70    24.83     3.25 o
   0   7   0   456.75   459.04    14.12 o
   1   7   0     2.59     2.96     0.79 o
   2   7   0    69.99    70.28     3.45 o
   3   7   0    25.19    23.95     3.74 o
   4   7   0    34.97    29.76     2.76 o
   5   7   0     0.00    -0.20     0.39 <
  -7   8   0    68.12    74.22     3.84 o
  -6   8   0     7.82     7.00     1.38 o
  -5   8   0    19.41    20.00     2.36 o
  -4   8   0    98.79    98.39     4.24 o
  -3   8   0    16.88    16.65     2.96 o
  -2   8   0     2.42     0.49     0.59 <
  -1   8   0    92.48    99.86     7.00 o
   0   8   0    97.24    93.65     6.80 o
   1   8   0   153.23   143.38     9.17 o
   2   8   0     1.89     1.68     0.69 <
   3   8   0    11.78    10.25     2.46 o
   4   8   0    13.39    14.39     1.77 o
  -7   9   0     2.88     2.46     0.69 o
  -6   9   0     0.73     0.59     0.89 <
  -5   9   0    15.64    12.91     1.87 o
  -4   9   0    62.04    54.21     3.94 o
  -3   9   0     8.51    11.23     1.77 o
  -2   9   0     0.00    -0.30     0.30 <
  -1   9   0    36.89    37.55     3.35 o
   0   9   0   468.41   477.70    11.75 o
   1   9   0   144.19   131.84     8.97 o
   2   9   0    49.08    51.64     4.34 o
   3   9   0    34.36    37.65     4.24 o
   4   9   0     0.94     0.99     0.59 <
  -7  10   0     0.11    -0.39     0.39 <
  -6  10   0   275.32   303.42    10.85 o
  -5  10   0    16.80    18.03     3.05 o
  -4  10   0    13.79    12.32     2.66 o
  -3  10   0     6.33     4.53     1.18 o
  -2  10   0     5.66     3.84     0.89 o
  -1  10   0     4.88     4.93     2.07 <
   0  10   0    16.06    16.85     2.17 o
   1  10   0    17.37    15.96     3.05 o
   2  10   0     3.95     4.34     1.28 o
   3  10   0     5.05     7.88     1.58 o
  -6  11   0    26.10    28.68     2.86 o
  -5  11   0    39.59    38.83     4.04 o
  -4  11   0    44.72    41.00     4.53 o
  -3  11   0    45.17    44.55     3.35 o
  -2  11   0    94.06    93.75     5.03 o
  -1  11   0   187.48   187.09     7.20 o
   0  11   0   292.72   328.99    13.12 o
   1  11   0     4.26     5.42     1.48 o
   2  11   0     2.75     3.25     0.89 o
  -5  12   0    19.62    20.30     2.37 o
  -4  12   0     0.30    -0.10     0.49 <
  -3  12   0    24.80    25.82     2.96 o
  -2  12   0    19.59    21.78     2.86 o
  -1  12   0    68.91    68.60     5.22 o
   0  12   0     0.41     0.10     0.69 <
   1  12   0    33.95    34.49     2.96 o
   2 -13   1     5.51     4.83     1.08 o
  -1 -12   1     0.15     0.30     0.39 <
   0 -12   1     2.52     3.45     1.28 <
   1 -12   1    90.38   106.56     6.51 o
   2 -12   1     0.59     0.30     0.49 <
   3 -12   1     4.15     5.42     0.99 o
   4 -12   1     6.14     5.42     1.48 o
   5 -12   1     5.08     4.83     1.08 o
  -2 -11   1    39.15    44.74     3.65 o
  -1 -11   1   136.48   153.22     8.28 o
   0 -11   1   158.60   175.33     9.47 o
   1 -11   1    18.84    17.84     3.15 o
   2 -11   1    43.33    53.91     5.12 o
   3 -11   1     3.31     1.18     0.99 <
   4 -11   1    72.66    74.42     6.01 o
   5 -11   1     1.20     0.30     0.39 <
   6 -11   1    45.62    47.31     3.55 o
  -3 -10   1    14.65    15.37     2.27 o
  -2 -10   1   172.07   181.06     9.07 o
  -1 -10   1     0.22     0.30     0.79 <
   0 -10   1   595.19   603.36    26.59 o
   1 -10   1   201.25   201.91     7.69 o
   2 -10   1   126.24   121.57     4.73 o
   3 -10   1   221.06   231.23    11.54 o
   4 -10   1   256.57   249.23    11.94 o
   5 -10   1     9.31     7.78     1.68 o
   6 -10   1     1.89     1.97     0.59 o
  -4  -9   1    76.33    88.32     5.13 o
  -3  -9   1     0.20     0.69     0.39 <
  -2  -9   1     2.67     2.66     0.79 o
  -1  -9   1     4.01     1.38     0.99 <
   0  -9   1     0.02     1.28     1.48 <
   1  -9   1     0.36     1.38     0.99 <
   2  -9   1    50.95    51.05     2.66 o
   3  -9   1     5.30     4.73     1.08 o
   4  -9   1    38.64    33.61     4.43 o
   5  -9   1     4.83     3.55     1.97 <
   6  -9   1     9.23     8.18     1.38 o
   7  -9   1    17.21    18.23     1.68 o
  -5  -8   1    37.17    37.15     2.76 o
  -4  -8   1   149.24   129.76     7.59 o
  -3  -8   1   196.03   189.18    10.36 o
  -2  -8   1    53.18    48.29     3.65 o
  -1  -8   1     5.34     5.12     1.68 o
   0  -8   1     2.42     2.76     1.18 <
   1  -8   1   116.02   113.38     7.49 o
   2  -8   1    12.45     9.56     2.17 o
   3  -8   1    33.73    35.48     4.73 o
   4  -8   1     9.01     5.81     1.87 o
   5  -8   1    20.10    19.91     2.36 o
   6  -8   1     0.08     0.69     0.79 <
   7  -8   1     0.38     0.39     0.39 <
  -5  -7   1     0.80     0.69     0.59 <
  -4  -7   1   232.87   242.19     8.09 o
  -3  -7   1   202.21   202.31    10.85 o
  -2  -7   1   206.08   195.99     9.77 o
  -1  -7   1    62.28    57.86     4.93 o
   0  -7   1   100.73    96.91     4.34 o
   1  -7   1   321.97   297.66    11.25 o
   2  -7   1    67.49    64.26     5.22 o
   3  -7   1   430.49   414.05    24.19 o
   4  -7   1   272.47   258.52     7.79 o
   5  -7   1    58.30    60.62     4.04 o
   6  -7   1     2.93     2.66     1.38 <
   7  -7   1     6.95     5.91     1.68 o
   8  -7   1     2.23     3.45     0.69 o
  -6  -6   1    56.47    68.11     4.14 o
  -5  -6   1    54.14    48.29     3.35 o
  -4  -6   1   174.68   156.12     9.76 o
  -3  -6   1    88.63    83.59     8.18 o
  -2  -6   1     4.35     3.25     0.89 o
  -1  -6   1   122.49   115.06     5.62 o
   0  -6   1    12.46    17.64     2.27 o
   1  -6   1     1.35     0.00     0.49 <
   2  -6   1   302.08   297.65    10.36 o
   3  -6   1    71.62    74.62     5.03 o
   4  -6   1     3.86     4.24     0.99 o
   5  -6   1   313.08   327.37    20.03 o
   6  -6   1     2.45     1.48     1.08 <
   7  -6   1     0.96     0.20     0.49 <
   8  -6   1    15.83    14.39     1.48 o
  -6  -5   1    42.30    40.90     4.04 o
  -5  -5   1    41.14    36.37     2.56 o
  -4  -5   1     5.52     6.50     2.07 o
  -3  -5   1   150.65   142.49     5.82 o
  -2  -5   1   108.26   101.64     4.44 o
  -1  -5   1     7.88    11.33     1.28 o
   0  -5   1   231.42   213.14     4.64 o
   1  -5   1    97.68    98.10     3.35 o
   2  -5   1    22.58    21.09     2.46 o
   3  -5   1    52.86    52.24     2.96 o
   4  -5   1   363.60   406.21    13.82 o
   5  -5   1   537.06   607.07    16.90 o
   6  -5   1     0.02     0.49     0.69 <
   7  -5   1     3.37     3.05     0.89 o
   8  -5   1     5.57     5.62     1.38 o
  -7  -4   1     2.62     3.35     0.99 o
  -6  -4   1    12.33     7.88     2.07 o
  -5  -4   1    27.33    27.69     2.76 o
  -4  -4   1    43.79    36.27     4.34 o
  -3  -4   1   541.88   491.36    10.28 o
  -2  -4   1  1402.33  1464.16    99.82 o
  -1  -4   1  2020.59  2117.01    23.77 o
   0  -4   1    13.02    18.72     1.28 o
   1  -4   1  1099.76  1142.86    23.86 o
   2  -4   1    76.57    69.30     2.86 o
   3  -4   1   754.07   763.57     9.90 o
   4  -4   1    11.67    14.98     1.38 o
   5  -4   1    12.98    11.23     2.27 o
   6  -4   1    48.48    44.35     2.86 o
   7  -4   1     0.75     0.79     0.49 <
   8  -4   1     0.07    -0.30     0.39 <
  -7  -3   1    28.73    26.21     3.15 o
  -6  -3   1   104.50   112.29     7.99 o
  -5  -3   1   127.17   137.25     4.83 o
  -4  -3   1   221.39   246.60    11.15 o
  -3  -3   1    18.55    26.90     3.05 o
  -2  -3   1   429.29   445.14     7.21 o
  -1  -3   1   276.69   266.88     7.21 o
   0  -3   1     5.95     5.91     0.99 o
   1  -3   1  1336.74  1442.47    38.08 o
   2  -3   1    11.35    10.05     1.18 o
   3  -3   1    70.84    77.78     2.46 o
   4  -3   1     7.68     6.21     0.99 o
   5  -3   1    22.42    20.10     3.05 o
   6  -3   1   194.15   210.29     6.81 o
   7  -3   1   189.35   195.88     7.20 o
   8  -3   1    38.54    39.42     3.65 o
  -7  -2   1    10.10    10.94     2.27 o
  -6  -2   1    51.38    44.45     5.12 o
  -5  -2   1    78.78    72.25     2.96 o
  -4  -2   1   650.28   716.24    17.79 o
  -3  -2   1   113.49   111.02     5.72 o
  -2  -2   1   378.51   369.42    12.06 o
  -1  -2   1  2022.86  2063.02    18.06 o
   0  -2   1     6.73    11.73     1.08 o
   1  -2   1   375.08   401.91     3.96 o
   2  -2   1   506.01   522.63    17.92 o
   3  -2   1    90.45    91.39     3.25 o
   4  -2   1   104.56   105.58     7.39 o
   5  -2   1    62.82    66.92     5.52 o
   6  -2   1     9.13     5.91     0.89 o
   7  -2   1   195.35   204.56     7.10 o
   8  -2   1    20.28    24.14     2.76 o
  -8  -1   1     0.97     1.38     0.79 <
  -7  -1   1   140.17   135.28     8.38 o
  -6  -1   1   477.08   472.60     9.38 o
  -5  -1   1   145.57   148.50     5.82 o
  -4  -1   1    82.11    83.89     5.42 o
  -3  -1   1   135.33   129.29     5.42 o
  -2  -1   1  1020.01   945.72    22.88 o
   1  -1   1   103.71   105.53     2.37 o
   2  -1   1  2019.26  2251.96    28.57 o
   3  -1   1   344.17   344.19     4.84 o
   4  -1   1    85.24   102.32     4.04 o
   5  -1   1   317.57   339.20    12.73 o
   6  -1   1   369.87   364.51     6.91 o
   7  -1   1   220.70   239.90    10.75 o
   8  -1   1    44.13    52.83     3.75 o
  -8   0   1    50.03    56.47     4.24 o
  -7   0   1    52.38    51.35     3.65 o
  -6   0   1    44.88    49.77     2.96 o
  -5   0   1     7.72    12.02     1.58 o
  -4   0   1   120.99   140.89     6.90 o
  -3   0   1    26.07    37.74     1.58 o
  -2   0   1    39.73    34.89     1.48 o
  -1   0   1   292.79   265.66     2.68 o
   0   0   1  1491.04  1562.26     7.48 o
   1   0   1  1154.56  1174.96     9.76 o
   2   0   1    12.57     9.76     0.59 o
   3   0   1    27.72    22.37     1.28 o
   4   0   1   168.06   149.11     5.82 o
   5   0   1     5.22     4.34     1.48 <
   6   0   1   109.80   109.83     6.90 o
   7   0   1     5.83     4.34     0.79 o
   8   0   1     5.83     5.62     1.18 o
  -8   1   1     3.69     4.24     1.28 o
  -7   1   1     6.32     7.09     1.38 o
  -6   1   1   525.59   508.08     7.51 o
  -5   1   1     4.84     7.09     1.77 o
  -4   1   1    97.10   102.92     4.04 o
  -3   1   1   762.93   751.97    24.47 o
  -2   1   1   858.48   774.30     7.36 o
  -1   1   1  1097.82  1053.91     7.35 o
   0   1   1  1380.08  1397.37    10.39 o
   1   1   1   949.88   948.40     9.89 o
   2   1   1   800.30   785.97     8.83 o
   3   1   1  1045.98  1202.27    39.86 o
   4   1   1    38.07    27.40     3.15 o
   5   1   1    41.85    52.43     4.73 o
   6   1   1    39.85    39.32     2.66 o
   7   1   1    52.86    57.06     5.22 o
  -8   2   1    44.72    58.25     3.25 o
  -7   2   1     0.20     0.59     0.59 <
  -6   2   1     0.16    -0.30     0.39 <
  -5   2   1    58.61    59.43     5.13 o
  -4   2   1     0.31     0.59     0.30 <
  -3   2   1    40.66    39.13     2.07 o
  -2   2   1    75.75   115.47     7.30 o
  -1   2   1  1102.74  1055.26    11.41 o
   0   2   1  2103.11  2024.68    18.50 o
   1   2   1   877.50   689.51    73.90 o
   2   2   1  2147.50  2130.83    23.32 o
   3   2   1  1292.18  1338.19    21.24 o
   4   2   1   582.48   595.61    15.81 o
   5   2   1    31.10    28.09     3.45 o
   6   2   1    55.24    47.80     3.65 o
   7   2   1     8.47    10.54     2.17 o
  -8   3   1     1.69     1.97     0.59 o
  -7   3   1    66.11    66.04     3.45 o
  -6   3   1    20.06    20.69     1.68 o
  -5   3   1    13.09    11.33     2.27 o
  -4   3   1  1774.10  2031.93    84.35 o
  -3   3   1   115.73   131.44     3.25 o
  -2   3   1    12.13    12.71     0.79 o
  -1   3   1    44.43    46.13     1.38 o
   0   3   1    25.67    21.29     0.89 o
   1   3   1   235.37   210.08     4.54 o
   2   3   1    70.01    60.03     4.14 o
   3   3   1   249.66   279.90    10.26 o
   4   3   1    63.45    66.43     5.62 o
   5   3   1    96.21    78.37     6.51 o
   6   3   1   110.43    98.19     7.39 o
   7   3   1     0.25     0.49     0.49 <
  -8   4   1     2.43     2.66     0.59 o
  -7   4   1    36.43    35.08     2.46 o
  -6   4   1     4.54     5.03     0.89 o
  -5   4   1    49.81    62.88     5.52 o
  -4   4   1  1058.81  1038.24    20.31 o
  -3   4   1  1183.36  1247.55    11.41 o
  -2   4   1    29.26    29.37     1.28 o
  -1   4   1   187.89   184.13     4.64 o
   0   4   1     0.80     3.74     0.49 o
   1   4   1     5.39     7.39     0.99 o
   2   4   1   540.40   491.56    12.95 o
   3   4   1    46.97    46.81     4.53 o
   4   4   1    36.88    26.61     2.17 o
   5   4   1    19.21    13.11     1.97 o
   6   4   1     2.05     0.99     0.79 <
   7   4   1    62.77    73.93     4.34 o
  -8   5   1     0.08    -0.10     0.39 <
  -7   5   1     0.88     0.79     0.59 <
  -6   5   1     0.58     0.79     0.59 <
  -5   5   1    57.20    58.84     5.52 o
  -4   5   1   145.72   149.29     5.72 o
  -3   5   1    29.41    27.10     1.77 o
  -2   5   1     3.25     6.40     4.14 <
  -1   5   1   760.29   779.79     9.90 o
   0   5   1   224.54   224.96     3.65 o
   1   5   1     7.43     8.18     1.18 o
   2   5   1   151.49   154.91     7.79 o
   3   5   1   378.77   309.10    12.44 o
   4   5   1    28.75    37.15     4.63 o
   5   5   1   645.41   613.67    18.69 o
   6   5   1    51.11    56.87     4.83 o
  -8   6   1    48.38    49.08     2.76 o
  -7   6   1    58.44    57.66     3.75 o
  -6   6   1    21.77    22.86     2.46 o
  -5   6   1    29.52    25.82     2.07 o
  -4   6   1    89.89    95.03     6.70 o
  -3   6   1     1.58     1.48     0.89 <
  -2   6   1    17.85    16.75     2.46 o
  -1   6   1     0.04     0.30     0.30 <
   0   6   1    70.25    76.29     2.37 o
   1   6   1   164.59   185.99     8.78 o
   2   6   1    28.87    26.31     3.45 o
   3   6   1   305.34   284.13    12.63 o
   4   6   1   136.32   104.42     7.89 o
   5   6   1     0.01     0.59     0.79 <
   6   6   1    14.42    14.68     1.97 o
  -8   7   1     7.19     6.60     0.89 o
  -7   7   1     5.93     5.03     1.08 o
  -6   7   1     2.04     1.58     0.99 <
  -5   7   1    26.65    28.58     2.37 o
  -4   7   1   157.49   149.20     8.78 o
  -3   7   1    70.41    68.60     5.72 o
  -2   7   1  1123.56  1107.11    22.30 o
  -1   7   1     1.10     0.10     0.39 <
   0   7   1    62.90    65.54     5.32 o
   1   7   1    35.54    40.31     4.14 o
   2   7   1    15.73    21.97     2.46 o
   3   7   1    59.72    58.64     5.91 o
   4   7   1    12.11    10.44     2.36 o
   5   7   1    40.19    44.94     2.96 o
  -8   8   1    12.09    14.39     1.77 o
  -7   8   1    15.01    12.91     1.58 o
  -6   8   1    14.80    13.01     1.77 o
  -5   8   1     0.69     0.59     0.59 <
  -4   8   1   139.38   136.37     5.03 o
  -3   8   1    92.79    91.48     6.90 o
  -2   8   1   217.40   217.01    10.26 o
  -1   8   1    39.80    36.27     4.24 o
   0   8   1   271.42   247.47    11.05 o
   1   8   1   448.13   391.91    13.93 o
   2   8   1     5.59     5.52     1.28 o
   3   8   1   146.02   135.58     8.68 o
   4   8   1    78.56    77.67     6.01 o
  -7   9   1     0.00     0.00     0.39 <
  -6   9   1   127.67   134.29     7.89 o
  -5   9   1    55.00    47.60     5.22 o
  -4   9   1     0.84     0.59     0.49 <
  -3   9   1   191.56   182.77     7.20 o
  -2   9   1    11.54    10.54     1.77 o
  -1   9   1   114.13   112.10     7.99 o
   0   9   1   219.01   243.86    11.54 o
   1   9   1   103.59   108.44     8.18 o
   2   9   1   325.92   347.92     9.57 o
   3   9   1    44.70    37.15     4.14 o
  -7  10   1     5.73     4.83     1.08 o
  -6  10   1   426.74   447.14    13.33 o
  -5  10   1   143.88   140.90     8.48 o
  -4  10   1     0.57     3.35     0.99 o
  -3  10   1   125.15   122.85     5.92 o
  -2  10   1    34.48    35.97     2.56 o
  -1  10   1    35.26    35.97     3.25 o
   0  10   1   578.34   573.74    30.24 o
   1  10   1     7.23     7.98     2.17 o
   2  10   1     7.53    11.53     2.27 o
   3  10   1    46.40    59.23     3.84 o
  -6  11   1    36.64    45.93     3.65 o
  -5  11   1   229.71   249.29    10.16 o
  -4  11   1     1.72     1.28     0.79 <
  -3  11   1     2.20     1.58     0.99 <
  -2  11   1     2.41     0.79     0.89 <
  -1  11   1     7.70     6.31     1.28 o
   0  11   1    40.91    43.76     3.15 o
   1  11   1    44.68    46.52     4.34 o
   2  11   1    11.90    10.05     1.48 o
  -5  12   1    16.19    16.95     2.17 o
  -4  12   1   239.11   267.96     9.37 o
  -3  12   1    29.63    29.17     3.05 o
  -2  12   1     1.84     2.86     0.99 <
  -1  12   1    21.75    26.11     3.25 o
   0  12   1    44.91    44.74     3.94 o
   2 -13   2    43.29    44.45     3.15 o
  -1 -12   2     4.05     4.93     1.08 o
   0 -12   2     1.57     3.65     1.18 o
   1 -12   2    19.52    21.48     2.86 o
   2 -12   2     0.03    -0.30     0.39 <
   3 -12   2     0.01     0.39     0.30 <
   4 -12   2    24.02    22.37     1.77 o
  -2 -11   2    16.83    14.49     2.07 o
  -1 -11   2     0.02    -0.10     0.49 <
   0 -11   2   131.65   144.64     8.48 o
   1 -11   2   382.78   416.13    14.61 o
   2 -11   2    23.08    23.26     2.27 o
   3 -11   2    43.40    41.88     4.53 o
   4 -11   2     7.34     6.90     1.48 o
   5 -11   2     8.66     8.97     1.28 o
   6 -11   2    13.17    15.77     1.77 o
  -3 -10   2     2.59     2.66     1.08 <
  -2 -10   2     7.24     6.90     1.77 o
  -1 -10   2     0.20    -0.30     0.89 <
   0 -10   2    88.17    87.83     7.10 o
   1 -10   2     8.28     8.18     2.07 o
   2 -10   2    12.16    11.23     1.68 o
   3 -10   2    17.34    18.23     3.25 o
   4 -10   2     4.91     4.34     1.08 o
   5 -10   2    10.30     9.07     1.48 o
   6 -10   2     8.17     7.29     1.08 o
  -4  -9   2    10.21    10.74     1.87 o
  -3  -9   2    30.01    32.32     3.65 o
  -2  -9   2     8.85     8.28     2.07 o
  -1  -9   2     3.19     2.36     1.28 <
   0  -9   2    83.71    80.83     7.00 o
   1  -9   2    94.78    96.31     5.22 o
   2  -9   2   198.72   204.67     7.99 o
   3  -9   2   568.46   578.09    20.46 o
   4  -9   2    38.06    40.01     3.25 o
   5  -9   2    49.65    46.32     5.12 o
   6  -9   2    18.37    19.22     2.07 o
   7  -9   2     0.95     0.89     0.20 o
  -5  -8   2     1.29     0.20     0.39 <
  -4  -8   2    76.18    64.66     5.52 o
  -3  -8   2     1.32     0.89     1.28 <
  -2  -8   2    73.48    69.59     4.34 o
  -1  -8   2     0.47    -1.08     1.08 <
   0  -8   2   118.03   117.22     7.79 o
   1  -8   2    72.81    60.72     5.52 o
   2  -8   2     1.02     0.20     0.59 <
   3  -8   2   253.00   242.71     8.78 o
   4  -8   2    24.57    17.84     2.17 o
   5  -8   2    67.95    63.97     6.01 o
   6  -8   2    34.62    39.62     3.05 o
   7  -8   2     2.10     4.24     0.89 o
  -5  -7   2    29.86    35.77     3.74 o
  -4  -7   2   226.26   199.37    10.46 o
  -3  -7   2    51.64    51.74     5.52 o
  -2  -7   2     8.91     7.98     1.48 o
  -1  -7   2   256.86   278.22    10.95 o
   0  -7   2    53.08    53.71     3.35 o
   1  -7   2   115.88    91.98     6.31 o
   2  -7   2   160.78   134.21     7.59 o
   3  -7   2   137.84   135.48     5.52 o
   4  -7   2    55.81    47.80     4.93 o
   5  -7   2     9.07    10.54     1.97 o
   6  -7   2    79.07    83.59     7.00 o
   7  -7   2    39.68    39.12     2.86 o
   8  -7   2    13.37    16.55     1.87 o
  -6  -6   2    50.48    54.31     3.75 o
  -5  -6   2     5.59     4.93     1.48 o
  -4  -6   2    44.87    38.93     3.35 o
  -3  -6   2    15.75    14.58     1.97 o
  -2  -6   2    23.49    21.58     2.17 o
  -1  -6   2    75.10    55.20     4.63 o
   0  -6   2   177.36   174.96     7.59 o
   1  -6   2   251.62   235.41    11.74 o
   2  -6   2    49.80    44.74     4.14 o
   3  -6   2   262.99   244.49     7.01 o
   4  -6   2   220.62   220.66    10.36 o
   5  -6   2   277.33   269.68     8.49 o
   6  -6   2     0.89     0.69     0.89 <
   7  -6   2    37.23    35.67     2.86 o
   8  -6   2     0.24     0.10     0.30 <
  -6  -5   2     7.24    11.43     1.48 o
  -5  -5   2     0.64     1.58     0.69 <
  -4  -5   2   150.04   137.46     6.51 o
  -3  -5   2    49.28    44.55     3.25 o
  -2  -5   2    33.95    32.13     2.46 o
  -1  -5   2   258.87   254.58     9.18 o
   0  -5   2   781.83   772.00    14.75 o
   1  -5   2    50.21    51.45     3.84 o
   2  -5   2     5.56    24.34    16.65 <
   3  -5   2   395.58   417.57    15.90 o
   4  -5   2   578.52   548.36    15.71 o
   5  -5   2   322.47   330.64     9.28 o
   6  -5   2    13.89     8.97     2.27 o
   7  -5   2    53.27    53.02     3.55 o
   8  -5   2   115.66   133.90     6.21 o
  -7  -4   2    49.02    61.01     4.04 o
  -6  -4   2    57.87    60.32     5.82 o
  -5  -4   2     0.96     0.69     0.79 <
  -4  -4   2    42.65    42.57     3.35 o
  -3  -4   2     8.39     6.60     1.68 o
  -2  -4   2    43.10    43.86     3.84 o
  -1  -4   2  1545.65  1532.76    20.80 o
   0  -4   2     2.39     1.97     0.79 <
   1  -4   2   383.28   369.67     5.04 o
   2  -4   2    47.10    49.77     3.84 o
   3  -4   2   202.90   215.93    14.20 o
   4  -4   2    85.82    86.25     6.11 o
   5  -4   2    16.60    13.60     2.56 o
   6  -4   2    24.73    21.68     1.97 o
   7  -4   2   686.73   776.22    15.92 o
   8  -4   2   127.23   132.13     6.31 o
  -7  -3   2     0.16     0.30     0.59 <
  -6  -3   2     0.58     0.89     0.59 <
  -5  -3   2    99.23    92.67     4.04 o
  -4  -3   2    40.83    37.84     4.04 o
  -3  -3   2   230.56   205.20     8.48 o
  -2  -3   2   278.66   304.90     9.28 o
  -1  -3   2    98.33    82.73     4.24 o
   0  -3   2  5249.08  5244.99    33.93 o
   1  -3   2  7702.17  7588.51    36.07 o
   2  -3   2  1129.73  1244.26    20.77 o
   3  -3   2    66.83    68.60     2.96 o
   4  -3   2   352.33   381.03    12.24 o
   5  -3   2     3.02     2.07     1.18 <
   6  -3   2   183.07   180.39     5.72 o
   7  -3   2   256.32   276.45     8.19 o
   8  -3   2     0.00    -0.69     0.69 <
  -7  -2   2    15.26    18.43     2.96 o
  -6  -2   2   141.83   140.51     6.21 o
  -5  -2   2    53.23    50.66     2.27 o
  -4  -2   2   420.69   423.31    12.34 o
  -3  -2   2    22.36    24.44     2.66 o
  -2  -2   2    49.48    44.16     2.17 o
  -1  -2   2   282.00   281.44    10.47 o
   0  -2   2  5893.37  4413.19    28.99 o
   2  -2   2   325.09   284.16     3.66 o
   3  -2   2    85.68    73.15     4.63 o
   4  -2   2   132.61   144.25     7.49 o
   5  -2   2    23.89    22.57     3.35 o
   6  -2   2   181.92   177.93     4.83 o
   7  -2   2     0.00     0.59     0.89 <
  -8  -1   2     8.13     9.36     1.58 o
  -7  -1   2   166.36   179.58     9.57 o
  -6  -1   2   160.84   173.66     5.72 o
  -5  -1   2  1290.07  1264.98    24.90 o
  -4  -1   2   150.94   146.73     5.03 o
  -3  -1   2    49.01    46.03     3.25 o
  -2  -1   2    13.66    14.88     0.99 o
  -1  -1   2     7.21     7.09     0.49 o
   0  -1   2     6.65     9.26     1.08 o
   1  -1   2   858.70   820.16    61.49 o
   2  -1   2   396.22   411.23    16.51 o
   3  -1   2     3.49     3.35     0.59 o
   4  -1   2     3.82     5.42     1.48 o
   5  -1   2     4.15    13.40     2.56 o
   6  -1   2   340.08   328.62     7.60 o
   7  -1   2     1.76     0.89     0.69 <
  -8   0   2    19.82    20.10     2.56 o
  -7   0   2    37.66    29.66     4.73 o
  -6   0   2  2055.18  1974.04    14.84 o
  -5   0   2   179.59   197.93     9.66 o
  -4   0   2     1.09    -0.20     0.59 <
  -3   0   2   115.96   112.71     3.45 o
  -2   0   2   451.00   504.80     7.82 o
  -1   0   2 10969.70 11111.30    34.18 o
   0   0   2    42.66    42.20     1.08 o
   1   0   2   150.07   158.06     3.36 o
   2   0   2   105.99   125.35     2.27 o
   3   0   2   961.68  1123.03    48.07 o
   4   0   2    66.26    78.75     8.08 o
   5   0   2    30.84    22.47     3.35 o
   6   0   2     8.55     7.98     1.18 o
   7   0   2     3.19     3.65     0.69 o
  -8   1   2     1.96     2.17     0.89 <
  -7   1   2   199.54   208.91     7.50 o
  -6   1   2     3.51     3.25     0.49 o
  -5   1   2   324.23   323.32    12.24 o
  -4   1   2   124.73   124.43     6.70 o
  -3   1   2   380.32   429.73     7.90 o
  -2   1   2  1651.36  1728.50    12.82 o
  -1   1   2   501.51   570.30     4.86 o
   0   1   2  1365.82  1455.39     6.54 o
   1   1   2    24.33    36.96     1.68 o
   2   1   2   283.03   241.04     5.04 o
   3   1   2   226.17   265.30    13.02 o
   4   1   2     2.55     3.15     0.79 o
   5   1   2     0.80     1.97     0.99 <
   6   1   2    41.22    40.11     3.35 o
   7   1   2    58.98    56.87     3.45 o
  -8   2   2     5.82     4.83     1.38 o
  -7   2   2    93.78    87.83     3.94 o
  -6   2   2    46.76    43.56     2.17 o
  -5   2   2    65.17    77.67     6.11 o
  -4   2   2    89.99    95.42     5.91 o
  -3   2   2  1003.58  1073.09    17.16 o
  -2   2   2     2.21     1.68     0.20 o
  -1   2   2  1142.63  1146.80    11.18 o
   0   2   2   919.51   887.63     7.37 o
   1   2   2   131.49   127.36     5.92 o
   2   2   2  1306.16  1356.64    13.22 o
   3   2   2   863.31  1094.05    19.50 o
   4   2   2    91.30   100.35     6.60 o
   5   2   2     3.15     2.46     1.18 <
   6   2   2    17.72    13.20     1.87 o
   7   2   2     0.16     0.69     0.59 <
  -8   3   2    76.82    80.63     3.84 o
  -7   3   2   148.80   147.71     5.13 o
  -6   3   2    49.11    44.35     2.17 o
  -5   3   2   211.98   207.73    10.06 o
  -4   3   2    64.02    56.87     4.63 o
  -3   3   2   399.24   392.74     9.48 o
  -2   3   2   541.22   488.92     6.13 o
  -1   3   2   392.84   377.74     5.34 o
   0   3   2  3564.74  3590.68    28.86 o
   1   3   2   470.98   541.31     7.12 o
   2   3   2    65.83    88.42     5.22 o
   3   3   2   117.40    91.69     6.11 o
   4   3   2    27.27    18.23     2.96 o
   5   3   2     8.05     4.34     0.99 o
   6   3   2    60.44    54.41     3.75 o
   7   3   2     3.25     3.25     1.08 <
  -8   4   2    12.04    11.43     1.58 o
  -7   4   2     1.98     2.27     0.59 o
  -6   4   2   146.51   138.64     3.85 o
  -5   4   2   137.19   142.28     8.38 o
  -4   4   2   101.32   119.68     7.00 o
  -3   4   2     5.09     7.98     0.99 o
  -2   4   2    14.61    13.01     1.08 o
  -1   4   2  3725.60  3931.35    32.78 o
   0   4   2   466.20   501.96     6.13 o
   1   4   2    43.23    57.36     9.56 o
   2   4   2    12.30    11.23     1.97 o
   3   4   2    91.04    89.11     6.41 o
   4   4   2   236.36   229.87     7.79 o
   5   4   2    52.15    44.94     3.45 o
   6   4   2     7.17     5.32     1.58 o
  -8   5   2    16.50    21.38     1.77 o
  -7   5   2    12.56    11.04     1.38 o
  -6   5   2    55.07    59.14     2.76 o
  -5   5   2    51.77    48.00     5.12 o
  -4   5   2    37.75    38.43     2.96 o
  -3   5   2     0.25     0.69     0.59 <
  -2   5   2   260.53   256.57    11.55 o
  -1   5   2  2020.16  2046.93    17.45 o
   0   5   2    55.99    57.56     2.27 o
   1   5   2   748.16   784.98    25.62 o
   2   5   2     5.19     6.21     1.58 o
   3   5   2    63.25    69.19     5.91 o
   4   5   2    76.28    66.93     4.93 o
   5   5   2     7.82     5.71     1.77 o
   6   5   2     3.22     3.15     1.08 <
  -8   6   2    26.91    21.48     1.77 o
  -7   6   2   432.67   436.68    10.17 o
  -6   6   2   113.04   106.97     5.62 o
  -5   6   2    80.91    71.76     3.65 o
  -4   6   2    20.28    20.30     3.15 o
  -3   6   2   214.70   229.53     6.90 o
  -2   6   2     0.66    -0.30     0.49 <
  -1   6   2   540.02   560.57    16.30 o
   0   6   2   115.74   113.87     3.55 o
   1   6   2   543.08   501.73     9.98 o
   2   6   2     8.16    10.05     2.27 o
   3   6   2    39.42    30.85     4.34 o
   4   6   2     4.83     5.03     1.77 <
   5   6   2    24.15    21.68     3.25 o
   6   6   2     2.60     2.46     0.79 o
  -8   7   2    81.72    82.71     4.63 o
  -7   7   2     0.21     0.49     1.08 <
  -6   7   2    33.13    34.49     4.73 o
  -5   7   2    25.95    24.14     3.74 o
  -4   7   2   140.69   121.18     7.99 o
  -3   7   2     0.24    -0.10     0.39 <
  -2   7   2   198.67   207.72     9.47 o
  -1   7   2     2.73     4.83     1.38 o
   0   7   2     6.28     8.47     1.87 o
   1   7   2   996.80   958.72    20.90 o
   2   7   2   408.44   420.57    15.40 o
   3   7   2     1.83     1.68     1.38 <
   4   7   2    17.17    23.85     3.65 o
   5   7   2     4.25     3.15     0.79 o
  -7   8   2    47.62    51.64     4.53 o
  -6   8   2    39.97    36.96     3.06 o
  -5   8   2   360.02   334.48     9.87 o
  -4   8   2    24.35    24.93     2.17 o
  -3   8   2     3.40     4.14     0.89 o
  -2   8   2     3.21     4.93     1.58 o
  -1   8   2     0.24     0.79     0.69 <
   0   8   2   427.09   441.23    15.21 o
   1   8   2   563.25   574.31    17.39 o
   2   8   2     2.20     1.38     0.69 <
   3   8   2    17.09    17.54     3.05 o
   4   8   2    19.22    21.19     2.96 o
  -7   9   2     2.12     1.18     0.69 <
  -6   9   2    22.34    22.47     3.25 o
  -5   9   2     8.53     6.70     1.38 o
  -4   9   2   119.74   111.51     4.63 o
  -3   9   2    98.32    94.84     4.24 o
  -2   9   2    16.56    12.22     1.87 o
  -1   9   2    28.72    24.54     3.74 o
   0   9   2   205.52   203.99    10.65 o
   1   9   2   632.54   646.99    39.05 o
   2   9   2   152.62   165.56     6.51 o
   3   9   2    30.00    30.84     3.65 o
   4   9   2     1.79     2.96     0.89 o
  -7  10   2    32.29    36.86     2.76 o
  -6  10   2    39.71    38.83     3.84 o
  -5  10   2   184.72   180.38     9.57 o
  -4  10   2     0.03    -0.20     0.69 <
  -3  10   2     2.54     1.58     0.79 <
  -2  10   2     0.23    -0.20     0.99 <
  -1  10   2     4.08     5.42     1.97 <
   0  10   2     0.01     0.30     0.69 <
   1  10   2    41.48    40.90     4.63 o
   2  10   2    31.83    31.34     2.37 o
   3  10   2   221.43   259.12     7.99 o
  -6  11   2   160.23   172.91     6.81 o
  -5  11   2     0.84     0.99     0.69 <
  -4  11   2     0.77     0.79     0.59 <
  -3  11   2    28.53    24.73     2.46 o
  -2  11   2     0.41     1.08     0.79 <
  -1  11   2    40.56    38.14     3.15 o
   0  11   2    14.77    16.95     1.97 o
   1  11   2    29.93    32.13     3.45 o
  -5  12   2    48.55    53.22     3.65 o
  -4  12   2    49.29    55.69     4.04 o
  -3  12   2    82.93    89.51     5.82 o
  -2  12   2    66.96    62.98     3.45 o
  -1  12   2    20.54    23.45     2.96 o
   0  12   2    32.38    34.39     3.25 o
  -1 -12   3    49.31    54.61     3.65 o
   0 -12   3    13.12    10.84     1.87 o
   1 -12   3   219.41   245.43     9.08 o
   2 -12   3    26.10    28.58     3.35 o
   3 -12   3     0.12     0.49     0.49 <
   4 -12   3    89.37    90.40     3.35 o
  -2 -11   3     2.20     2.36     0.69 o
  -1 -11   3    19.92    23.75     3.15 o
   0 -11   3     3.41     3.15     1.28 <
   1 -11   3    10.32     7.98     1.97 o
   2 -11   3    10.59     9.46     2.07 o
   3 -11   3    23.58    22.76     2.56 o
   4 -11   3    12.78    15.47     1.77 o
   5 -11   3     1.64     0.49     0.39 <
  -3 -10   3   369.73   382.90     7.50 o
  -2 -10   3    42.98    42.08     4.34 o
  -1 -10   3     8.86     6.31     1.87 o
   0 -10   3    23.79    21.88     3.55 o
   1 -10   3     1.10     1.68     0.79 <
   2 -10   3    58.38    62.88     5.82 o
   3 -10   3    34.57    32.32     4.24 o
   4 -10   3     1.78     3.25     0.99 o
   5 -10   3     2.33     2.86     0.89 o
   6 -10   3     1.30     0.89     0.49 <
  -4  -9   3     4.99     3.74     1.18 o
  -3  -9   3     8.71     8.18     1.38 o
  -2  -9   3    82.23    83.69     6.80 o
  -1  -9   3    46.75    54.99     5.62 o
   0  -9   3    24.49    25.03     3.84 o
   1  -9   3    65.45    59.34     5.72 o
   2  -9   3     0.00    -0.49     0.49 <
   3  -9   3    23.66    20.20     2.46 o
   4  -9   3     3.45     4.24     1.08 o
   5  -9   3    69.61    63.08     5.82 o
   6  -9   3    19.46    20.50     2.07 o
   7  -9   3     5.11     4.53     1.08 o
  -5  -8   3    32.05    38.04     3.15 o
  -4  -8   3    88.72    83.79     6.21 o
  -3  -8   3    85.41    80.24     6.41 o
  -2  -8   3   126.17   104.12     7.69 o
  -1  -8   3     2.45     3.55     1.48 <
   0  -8   3     6.57     8.38     1.48 o
   1  -8   3    20.05    21.97     3.35 o
   2  -8   3     0.06     0.00     0.39 <
   3  -8   3    47.89    56.67     6.01 o
   4  -8   3    64.31    61.11     3.35 o
   5  -8   3     2.50     3.05     1.38 <
   6  -8   3   118.72   116.34     7.59 o
   7  -8   3     7.13     9.36     1.77 o
  -5  -7   3    60.24    66.13     5.13 o
  -4  -7   3    29.43    30.06     4.04 o
  -3  -7   3    20.56    24.54     3.65 o
  -2  -7   3   364.53   375.93    18.46 o
  -1  -7   3     6.94     6.21     1.68 o
   0  -7   3     1.90     1.87     0.89 <
   1  -7   3    29.19    27.10     3.45 o
   2  -7   3    87.93    88.42     4.53 o
   3  -7   3   159.28   167.74     9.66 o
   4  -7   3     3.55     4.04     0.99 o
   5  -7   3    73.99    76.39     6.41 o
   6  -7   3    48.07    50.76     5.22 o
   7  -7   3     0.12     0.30     0.30 <
  -6  -6   3     0.16     0.30     0.69 <
  -5  -6   3     8.64     7.49     1.97 o
  -4  -6   3    24.99    24.14     3.74 o
  -3  -6   3    48.49    47.01     5.12 o
  -2  -6   3   128.05   117.43     5.13 o
  -1  -6   3   761.08   684.79    17.21 o
   0  -6   3   893.16   897.45    18.31 o
   1  -6   3    15.49    22.07     1.97 o
   2  -6   3   369.89   394.88     8.98 o
   3  -6   3    87.67    96.31     7.00 o
   4  -6   3    36.45    30.16     4.04 o
   5  -6   3     1.29     2.36     1.48 <
   6  -6   3    75.78    78.66     4.53 o
   7  -6   3    13.08     9.26     1.38 o
  -6  -5   3     2.76     3.05     0.99 o
  -5  -5   3    32.58    28.87     4.04 o
  -4  -5   3    68.56    65.84     6.11 o
  -3  -5   3    94.99    92.86     4.73 o
  -2  -5   3    14.11    21.09     3.05 o
  -1  -5   3   192.64   217.19     8.78 o
   0  -5   3   211.87   203.42     8.09 o
   1  -5   3     3.92     2.46     0.89 <
   2  -5   3    75.31    77.97     4.44 o
   3  -5   3   180.12   191.92     9.37 o
   4  -5   3     0.15     2.07     1.08 <
   5  -5   3    12.53    10.64     1.68 o
   6  -5   3    42.57    46.32     3.45 o
   7  -5   3   131.20   138.43     5.32 o
   8  -5   3    14.15    12.71     1.68 o
  -7  -4   3   116.09   136.17     3.75 o
  -6  -4   3    21.53    24.64     2.36 o
  -5  -4   3    71.14    69.98     4.34 o
  -4  -4   3    82.24    68.21     3.45 o
  -3  -4   3  1143.90   966.78    20.32 o
  -2  -4   3    10.35    10.74     1.97 o
  -1  -4   3     2.30    15.67     2.27 o
   0  -4   3  1536.88  1481.42    20.41 o
   1  -4   3   531.87   551.36    10.98 o
   2  -4   3    91.30   104.40     3.75 o
   3  -4   3    35.08    31.24     3.55 o
   4  -4   3     1.27     1.18     0.79 <
   5  -4   3    63.19    66.53     4.14 o
   6  -4   3    42.53    46.91     3.75 o
   7  -4   3    45.65    50.07     4.83 o
   8  -4   3   225.58   244.23     7.20 o
  -7  -3   3     2.73     2.76     0.69 o
  -6  -3   3    39.91    45.23     3.45 o
  -5  -3   3   388.25   383.00     8.39 o
  -4  -3   3     5.36     5.42     1.48 o
  -3  -3   3    34.02    34.49     3.55 o
  -2  -3   3    16.65    13.80     2.07 o
  -1  -3   3   715.35   738.14    14.46 o
   0  -3   3   158.06   159.63     5.92 o
   1  -3   3   295.27   350.89     8.39 o
   2  -3   3   747.06   811.70     9.21 o
   3  -3   3    37.23    33.61     3.45 o
   4  -3   3   202.67   205.35     9.67 o
   5  -3   3   239.54   234.40    11.35 o
   6  -3   3   200.82   208.23     7.30 o
   7  -3   3   200.00   225.77     9.96 o
  -7  -2   3     3.81     5.03     0.99 o
  -6  -2   3    27.47    28.48     2.76 o
  -5  -2   3     5.01     6.01     0.99 o
  -4  -2   3     3.66     3.05     1.08 <
  -3  -2   3     1.67     0.79     0.49 <
  -2  -2   3     8.87     5.03     0.89 o
  -1  -2   3    39.83    29.37     2.56 o
   0  -2   3     2.02     2.17     0.59 o
   1  -2   3  9258.01 10563.90   113.36 o
   2  -2   3     0.04     0.20     0.30 <
   3  -2   3   151.15   177.31     7.79 o
   4  -2   3   311.12   312.25    11.65 o
   5  -2   3    11.79    11.53     2.56 o
   6  -2   3     0.87    -0.30     0.49 <
   7  -2   3    64.12    65.15     3.65 o
  -8  -1   3    65.63    84.97     4.63 o
  -7  -1   3     6.83     7.69     1.58 o
  -6  -1   3    29.01    27.49     2.27 o
  -5  -1   3   438.83   442.83    14.91 o
  -4  -1   3   415.55   412.05    13.13 o
  -3  -1   3    53.56    64.26     3.94 o
  -2  -1   3   914.77   902.69    12.01 o
  -1  -1   3  1198.55  1218.79    10.77 o
   0  -1   3   570.39   658.06    31.93 o
   1  -1   3  2610.21  2636.85    33.84 o
   2  -1   3   223.06   216.34     4.54 o
   3  -1   3     0.58     1.77     0.99 <
   4  -1   3   518.53   564.60    16.00 o
   5  -1   3     3.47     2.36     1.18 <
   6  -1   3     0.39     0.49     0.59 <
   7  -1   3    27.57    31.83     3.65 o
  -8   0   3    32.98    32.23     3.15 o
  -7   0   3     0.25     1.38     0.59 <
  -6   0   3    73.27    67.72     2.76 o
  -5   0   3    37.69    29.86     3.94 o
  -4   0   3     4.04     3.05     1.18 <
  -3   0   3    60.69    67.12     2.76 o
  -2   0   3   244.05   240.50     3.26 o
  -1   0   3   148.77   111.42     2.27 o
   0   0   3   396.41   378.03     9.40 o
   1   0   3    21.57    24.34     0.79 o
   2   0   3     0.04     1.87     1.38 <
   3   0   3  1814.31  2111.53    67.38 o
   4   0   3    38.39    36.56     4.04 o
   5   0   3   112.38   101.74     5.23 o
   6   0   3   107.96    97.80     8.58 o
   7   0   3     0.49     0.00     0.30 <
  -8   1   3    16.67    15.47     2.36 o
  -7   1   3    10.74    10.94     1.38 o
  -6   1   3    53.10    49.18     2.17 o
  -5   1   3    50.53    46.72     4.83 o
  -4   1   3    24.11    32.72     3.55 o
  -3   1   3  4278.89  4912.67    39.35 o
  -2   1   3   545.87   554.66     5.15 o
  -1   1   3    96.11   100.90     2.17 o
   0   1   3     4.83     5.91     0.99 o
   1   1   3    69.83    81.04     8.77 o
   2   1   3   503.24   514.76    23.03 o
   3   1   3   198.67   205.36     5.92 o
   4   1   3     2.44     3.65     0.89 o
   5   1   3    33.81    26.41     3.74 o
   6   1   3   178.62   158.79    10.65 o
   7   1   3     2.86     2.86     0.79 o
  -8   2   3    67.12    65.74     4.83 o
  -7   2   3     9.77     7.29     1.08 o
  -6   2   3    12.50    11.82     1.18 o
  -5   2   3     0.71     0.59     0.49 <
  -4   2   3   139.97   166.15     8.09 o
  -3   2   3   782.01   835.82    34.95 o
  -2   2   3  1090.36  1115.83    14.80 o
  -1   2   3   197.68   212.72     3.65 o
   0   2   3     0.02     0.59     0.20 o
   1   2   3    50.70    65.84     3.15 o
   2   2   3   136.90   132.24     4.34 o
   3   2   3   393.64   381.90    12.05 o
   4   2   3    16.74    15.47     2.76 o
   5   2   3   200.05   178.73     9.86 o
   6   2   3     5.80     4.63     1.58 <
   7   2   3     0.06    -0.30     0.39 <
  -8   3   3     7.92     6.31     1.38 o
  -7   3   3    52.99    48.69     2.86 o
  -6   3   3    17.84    16.36     1.38 o
  -5   3   3   180.26   197.54    10.26 o
  -4   3   3   219.98   229.84     9.96 o
  -3   3   3   100.82   102.53     4.24 o
  -2   3   3    14.31    11.33     0.79 o
  -1   3   3   241.47   252.11     5.13 o
   0   3   3  1092.50  1051.95    15.10 o
   1   3   3   748.36   744.49    14.95 o
   2   3   3    36.00    33.51     3.45 o
   3   3   3   102.65    93.65     6.51 o
   4   3   3    40.29    41.59     2.27 o
   5   3   3   290.84   262.41    12.04 o
   6   3   3   204.02   182.96     9.27 o
   7   3   3    71.22    86.46     4.53 o
  -8   4   3     4.28     3.45     0.69 o
  -7   4   3     0.30     0.49     0.49 <
  -6   4   3   142.53   138.44     3.85 o
  -5   4   3    21.14    26.70     3.74 o
  -4   4   3   402.16   425.45    13.63 o
  -3   4   3    30.55    34.49     2.07 o
  -2   4   3   916.76  1033.33    10.30 o
  -1   4   3   493.11   593.85    23.13 o
   0   4   3   295.19   320.12     7.01 o
   1   4   3     1.86     2.86     1.08 <
   2   4   3   136.92   130.74     7.40 o
   3   4   3     5.57     3.74     1.38 <
   4   4   3     7.40     6.80     1.08 o
   5   4   3    27.79    22.27     2.96 o
   6   4   3     1.06     1.68     0.89 <
  -8   5   3     8.50    10.94     1.97 o
  -7   5   3    79.33    81.91     3.55 o
  -6   5   3    73.03    64.56     5.52 o
  -5   5   3   108.77   114.16     5.52 o
  -4   5   3    19.33    23.16     2.36 o
  -3   5   3   115.15   100.27     3.75 o
  -2   5   3    54.88    76.48     5.13 o
  -1   5   3  1536.03  1736.80   110.61 o
   0   5   3    63.76    50.47     2.27 o
   1   5   3    17.65    20.40     2.86 o
   2   5   3     7.13     7.59     1.97 o
   3   5   3    97.20   105.97     4.24 o
   4   5   3   293.65   282.94     8.78 o
   5   5   3    36.67    36.86     4.24 o
   6   5   3     5.00     7.09     1.58 o
  -8   6   3     1.47     2.07     0.89 <
  -7   6   3     3.28     2.27     0.79 <
  -6   6   3     2.04     1.77     0.69 <
  -5   6   3    23.88    25.52     2.17 o
  -4   6   3     1.52     3.25     0.99 o
  -3   6   3   228.13   218.30     7.00 o
  -2   6   3    46.45    52.92     3.25 o
  -1   6   3    74.14    82.60     3.84 o
   0   6   3   390.82   411.30    18.66 o
   1   6   3   195.69   169.94     6.31 o
   2   6   3   905.46   900.41    15.15 o
   3   6   3     0.81     2.36     1.38 <
   4   6   3    31.23    31.63     4.14 o
   5   6   3     2.61     2.17     0.89 <
  -8   7   3    71.51    71.77     3.94 o
  -7   7   3     4.85     5.22     1.08 o
  -6   7   3     1.59     2.36     0.89 <
  -5   7   3   342.67   314.40     9.48 o
  -4   7   3    27.93    25.03     3.65 o
  -3   7   3   291.84   303.14     8.59 o
  -2   7   3     3.62     3.84     0.89 o
  -1   7   3    37.34    35.08     2.66 o
   0   7   3   346.40   332.84    12.14 o
   1   7   3   533.90   506.00    10.97 o
   2   7   3    79.89    72.85     6.41 o
   3   7   3    90.77    93.35     7.29 o
   4   7   3    25.64    20.99     3.25 o
   5   7   3     7.43     6.11     1.38 o
  -7   8   3     0.45    -0.20     0.39 <
  -6   8   3     7.95     8.67     1.48 o
  -5   8   3   952.32   926.71    16.64 o
  -4   8   3    33.61    29.56     2.37 o
  -3   8   3    52.71    56.38     3.15 o
  -2   8   3    18.81    18.53     1.77 o
  -1   8   3    91.90    93.55     7.20 o
   0   8   3    67.01    64.95     6.01 o
   1   8   3   453.30   415.64    15.11 o
   2   8   3   178.33   172.20    18.34 o
   3   8   3   109.11   112.49     7.59 o
   4   8   3    38.82    47.60     4.24 o
  -7   9   3    23.84    25.72     2.56 o
  -6   9   3     8.18     7.59     1.28 o
  -5   9   3     1.81     3.05     1.18 <
  -4   9   3   434.34   424.18     8.99 o
  -3   9   3    10.54     8.08     1.18 o
  -2   9   3     1.60     1.87     0.59 o
  -1   9   3     0.44    -0.59     0.79 <
   0   9   3     0.39     0.59     0.69 <
   1   9   3    29.90    28.68     3.84 o
   2   9   3    35.94    42.28     4.83 o
   3   9   3    24.58    28.48     3.35 o
  -6  10   3   107.28   111.70     6.31 o
  -5  10   3     1.31     1.28     1.08 <
  -4  10   3    15.62    16.95     2.17 o
  -3  10   3   147.19   134.21     6.11 o
  -2  10   3     8.21    13.99     2.86 o
  -1  10   3   167.01   169.72     9.86 o
   0  10   3    86.36    87.34     5.91 o
   1  10   3     5.86     6.11     1.18 o
   2  10   3     6.25     8.28     1.68 o
  -6  11   3    28.34    31.54     2.76 o
  -5  11   3     0.66     0.10     0.59 <
  -4  11   3    59.13    61.80     3.65 o
  -3  11   3    51.73    53.42     2.76 o
  -2  11   3     0.00     0.10     0.49 <
  -1  11   3     1.46     1.68     0.79 <
   0  11   3    96.26    94.54     4.24 o
   1  11   3     9.00     8.18     1.58 o
  -4  12   3     8.31     9.46     1.48 o
  -3  12   3     0.22     1.18     0.79 <
  -2  12   3     5.89     5.32     0.89 o
  -1  12   3     2.98     2.86     0.59 o
   0  12   3     0.50    -0.49     0.49 <
   0 -12   4     0.50     0.49     0.30 <
   1 -12   4    13.96    13.89     1.48 o
   2 -12   4     0.14     0.79     0.79 <
   3 -12   4     1.84     0.30     0.49 <
   4 -12   4    59.00    63.68     2.66 o
  -2 -11   4    10.38     9.26     1.28 o
  -1 -11   4    12.01    10.44     2.07 o
   0 -11   4     0.21    -0.59     0.69 <
   1 -11   4     8.61     9.36     1.97 o
   2 -11   4     0.00    -0.30     0.79 <
   3 -11   4    86.36    75.21     5.82 o
   4 -11   4    98.00    94.44     5.82 o
   5 -11   4     0.44     0.30     0.49 <
  -3 -10   4    40.88    38.83     2.27 o
  -2 -10   4     6.67    10.54     2.17 o
  -1 -10   4     7.18     8.57     2.17 o
   0 -10   4    25.32    29.17     3.94 o
   1 -10   4   107.32   110.02     7.59 o
   2 -10   4     3.21     6.01     1.97 o
   3 -10   4     0.01     0.39     0.49 <
   4 -10   4     1.57     1.08     0.69 <
   5 -10   4     0.06    -0.10     0.39 <
   6 -10   4     7.45    13.50     1.97 o
  -4  -9   4     0.03     0.59     0.59 <
  -3  -9   4   188.03   196.07     6.41 o
  -2  -9   4     2.94     2.46     1.28 <
  -1  -9   4   107.42   100.76     7.59 o
   0  -9   4    38.75    39.62     4.83 o
   1  -9   4     0.77     0.39     0.39 <
   2  -9   4     5.79     4.73     1.28 o
   3  -9   4    21.14    18.82     2.37 o
   4  -9   4     2.11     2.07     0.89 <
   5  -9   4     2.56     3.55     0.99 o
   6  -9   4     3.78     2.86     1.18 <
  -5  -8   4     1.76     3.65     0.99 o
  -4  -8   4     6.26     6.90     1.77 o
  -3  -8   4     9.17     8.38     1.48 o
  -2  -8   4     0.11     0.00     0.69 <
  -1  -8   4     1.19     1.08     0.79 <
   0  -8   4    86.50    89.70     7.00 o
   1  -8   4   125.79   131.03     7.99 o
   2  -8   4     5.34     5.22     1.28 o
   3  -8   4   109.88   113.97     4.73 o
   4  -8   4     1.85     2.07     4.04 <
   5  -8   4   120.36   118.81     5.32 o
   6  -8   4    28.35    24.04     3.35 o
   7  -8   4     2.87     3.65     0.99 o
  -5  -7   4     0.00     0.10     0.69 <
  -4  -7   4    34.27    32.72     4.24 o
  -3  -7   4    79.31    77.28     6.51 o
  -2  -7   4     0.44    -0.30     1.08 <
  -1  -7   4     0.07    -0.10     0.20 <
   0  -7   4     6.56     7.19     1.77 o
   1  -7   4    81.58    77.67     5.82 o
   2  -7   4    16.03    15.08     2.86 o
   3  -7   4    10.07    12.51     1.87 o
   4  -7   4    12.64    11.82     1.58 o
   5  -7   4     6.09     7.00     1.38 o
   6  -7   4   152.94   165.76     9.07 o
   7  -7   4    18.31    23.95     2.76 o
  -6  -6   4    72.62    76.40     4.63 o
  -5  -6   4    93.98   100.25     7.10 o
  -4  -6   4    56.82    58.05     5.82 o
  -3  -6   4     4.86     4.63     1.58 <
  -2  -6   4   128.20   129.85     8.08 o
  -1  -6   4   132.58   129.75     7.69 o
   0  -6   4   928.77   835.96    18.91 o
   1  -6   4   337.89   339.93    11.55 o
   2  -6   4    47.40    43.36     4.53 o
   3  -6   4     3.86     3.74     1.58 <
   4  -6   4     6.70     5.52     1.28 o
   5  -6   4    62.72    64.46     6.11 o
   6  -6   4     0.11     0.10     0.59 <
   7  -6   4     8.10     7.19     1.58 o
  -6  -5   4   114.43   123.73     7.00 o
  -5  -5   4   111.49   105.19     7.69 o
  -4  -5   4     0.90     0.00     0.89 <
  -3  -5   4    32.37    28.58     3.74 o
  -2  -5   4    28.08    27.99     3.55 o
  -1  -5   4   340.43   328.69    11.55 o
   0  -5   4   266.01   291.77    10.46 o
   1  -5   4   125.30   130.74     6.41 o
   2  -5   4  5121.41  5341.91    51.28 o
   3  -5   4     5.97     6.50     1.87 o
   4  -5   4    12.99     9.26     2.17 o
   5  -5   4     2.62     2.86     0.89 o
   6  -5   4     0.35     1.87     1.18 <
   7  -5   4    12.07    12.91     2.17 o
  -7  -4   4    63.02    69.59     3.94 o
  -6  -4   4     0.93    -0.20     0.99 <
  -5  -4   4    12.41    11.82     2.66 o
  -4  -4   4    64.73    56.77     5.52 o
  -3  -4   4   205.44   182.18     9.07 o
  -2  -4   4    31.78    29.17     3.35 o
  -1  -4   4    17.01    16.36     1.77 o
   0  -4   4     4.14     3.15     1.08 <
   1  -4   4  2025.02  2107.05    24.53 o
   2  -4   4  3524.49  4066.78    40.48 o
   3  -4   4    20.74    20.40     2.96 o
   4  -4   4    21.39    23.45     3.45 o
   5  -4   4     2.06     1.28     0.59 <
   6  -4   4    25.57    26.90     3.74 o
   7  -4   4     2.75     3.15     1.18 <
  -7  -3   4    25.45    24.14     1.87 o
  -6  -3   4   399.48   425.45    11.16 o
  -5  -3   4  1602.44  1635.64    21.27 o
  -4  -3   4  1048.55   969.38    20.71 o
  -3  -3   4   148.14   127.20     7.10 o
  -2  -3   4     0.87     0.39     0.39 <
  -1  -3   4   421.96   396.75    11.26 o
   0  -3   4  1067.38   989.16    16.97 o
   1  -3   4   634.02   663.80    59.76 o
   2  -3   4    35.26    35.68     2.27 o
   3  -3   4    98.07   108.83     6.60 o
   4  -3   4     5.63     5.71     1.77 o
   5  -3   4    61.11    59.93     3.25 o
   6  -3   4     5.51     7.59     1.97 o
   7  -3   4    23.25    31.04     2.27 o
  -7  -2   4    44.36    44.25     2.96 o
  -6  -2   4     4.16     4.24     0.89 o
  -5  -2   4  1038.65  1017.27    15.56 o
  -4  -2   4   250.12   252.76     9.87 o
  -3  -2   4     0.99     1.48     0.79 <
  -2  -2   4    26.86    23.75     2.76 o
  -1  -2   4     0.01     0.89     0.69 <
   0  -2   4  3009.07  3283.78    31.55 o
   1  -2   4   675.81   653.07    27.33 o
   2  -2   4   308.72   332.09     6.71 o
   3  -2   4    28.73    21.38     2.76 o
   4  -2   4   870.09   886.27    20.88 o
   5  -2   4     0.88    -0.30     0.39 <
   6  -2   4     4.22     2.07     0.89 <
   7  -2   4    51.24    57.56     4.63 o
  -7  -1   4     2.93     3.25     0.69 o
  -6  -1   4   268.24   253.30     6.81 o
  -5  -1   4    86.22    78.96     3.75 o
  -4  -1   4   526.46   538.93    15.61 o
  -3  -1   4    13.25    15.37     1.58 o
  -2  -1   4   368.17   375.52    10.37 o
  -1  -1   4  1608.06  1630.40    35.62 o
   0  -1   4  1689.17  1731.36    11.09 o
   1  -1   4   208.69   213.95     4.84 o
   2  -1   4     9.70    11.53     1.18 o
   3  -1   4   408.85   423.32    12.54 o
   4  -1   4    15.60    24.14     3.45 o
   5  -1   4   206.75   195.60     7.30 o
   6  -1   4     4.64     3.74     1.48 <
   7  -1   4     0.13     0.89     0.89 <
  -8   0   4     2.20     3.55     1.08 o
  -7   0   4    92.50    94.93     4.73 o
  -6   0   4    46.37    44.05     2.46 o
  -5   0   4    48.55    45.14     4.83 o
  -4   0   4   366.01   351.03    12.34 o
  -3   0   4   540.37   605.75    16.01 o
  -2   0   4   485.47   599.78     9.69 o
  -1   0   4   146.13   153.10     3.55 o
   0   0   4     2.85     3.55     0.59 o
   1   0   4     3.11     6.40     1.08 o
   2   0   4    37.73    39.03     2.27 o
   3   0   4  1541.75  1785.25    94.56 o
   4   0   4   519.95   522.32    16.00 o
   5   0   4   130.16   122.76     5.82 o
   6   0   4     4.12     4.14     1.58 <
   7   0   4     8.61    12.61     2.17 o
  -8   1   4    72.68    78.96     5.03 o
  -7   1   4    57.66    57.46     4.63 o
  -6   1   4    17.60    14.29     1.28 o
  -5   1   4    59.29    55.49     5.42 o
  -4   1   4    81.59    64.96     5.22 o
  -3   1   4   345.95   404.78     7.60 o
  -2   1   4   101.99   120.59     3.16 o
  -1   1   4   686.06   690.49     7.83 o
   0   1   4   177.88   158.66     5.53 o
   1   1   4   352.62   370.79    28.55 o
   2   1   4   119.37   151.45     9.86 o
   3   1   4   214.03   232.10    21.70 o
   4   1   4     1.82     3.74     0.99 o
   5   1   4   326.55   315.76    13.33 o
   6   1   4   132.87   127.09     6.70 o
   7   1   4    68.91    73.04     3.75 o
  -8   2   4     0.62    -0.39     0.99 <
  -7   2   4    38.70    40.31     2.66 o
  -6   2   4     0.26     0.00     0.30 <
  -5   2   4   101.50    85.18     6.70 o
  -4   2   4   373.58   401.20    12.93 o
  -3   2   4   376.71   484.72     9.28 o
  -2   2   4     1.79     2.96     0.59 o
  -1   2   4   220.81   203.69     4.05 o
   0   2   4  3420.02  3537.71    30.47 o
   1   2   4   209.96   240.34    12.14 o
   2   2   4   251.04   277.05    11.15 o
   3   2   4    77.48    78.26     5.82 o
   4   2   4     4.08     4.63     0.99 o
   5   2   4    68.40    63.67     4.14 o
   6   2   4     2.55     0.99     0.59 <
  -8   3   4     8.65     8.08     1.48 o
  -7   3   4    35.49    33.80     2.07 o
  -6   3   4     2.64     3.65     0.59 o
  -5   3   4    64.98    52.14     5.32 o
  -4   3   4    44.56    38.83     4.24 o
  -3   3   4    42.57    45.53     2.96 o
  -2   3   4    48.48    53.91     1.87 o
  -1   3   4     2.37     4.04     0.59 o
   0   3   4   338.79   406.31    10.76 o
   1   3   4    41.79    35.38     3.45 o
   2   3   4     1.07     1.77     0.89 <
   3   3   4    13.53    13.80     2.66 o
   4   3   4   165.55   165.09     5.33 o
   5   3   4   124.84   113.48     7.79 o
   6   3   4    63.43    63.38     3.65 o
  -8   4   4     0.73     1.18     0.89 <
  -7   4   4   281.25   250.43     6.22 o
  -6   4   4   369.95   332.42     6.71 o
  -5   4   4     7.81     6.70     1.08 o
  -4   4   4     2.96     1.28     0.59 <
  -3   4   4     3.57     3.25     0.79 o
  -2   4   4   333.06   372.25     7.70 o
  -1   4   4     1.84     1.08     0.39 <
   0   4   4   167.51   159.18     7.30 o
   1   4   4   124.87   123.44     6.90 o
   2   4   4   179.61   158.68     8.58 o
   3   4   4    36.37    30.35     2.27 o
   4   4   4   169.40   157.20     6.02 o
   5   4   4     8.93     6.70     1.68 o
   6   4   4     3.79     1.97     0.89 <
  -8   5   4     0.84     8.67     1.87 o
  -7   5   4   119.68   111.51     5.03 o
  -6   5   4    52.46    46.91     2.46 o
  -5   5   4    62.65    58.55     2.76 o
  -4   5   4    70.38    77.47     4.53 o
  -3   5   4   288.96   299.88     8.88 o
  -2   5   4     2.11     3.65     1.18 o
  -1   5   4    85.45    84.38     5.03 o
   0   5   4   203.81   203.29     8.88 o
   1   5   4    19.78    18.03     1.97 o
   2   5   4   427.72   381.08    13.92 o
   3   5   4   223.95   224.13     7.89 o
   4   5   4     0.09     0.20     0.59 <
   5   5   4     3.66     1.38     0.79 <
   6   5   4    21.67    22.47     2.27 o
  -7   6   4    27.13    25.23     2.27 o
  -6   6   4    18.93    19.41     4.73 o
  -5   6   4    84.71    81.92     3.94 o
  -4   6   4   230.05   234.29    11.44 o
  -3   6   4   393.69   376.95    21.92 o
  -2   6   4    25.82    27.69     3.45 o
  -1   6   4    71.28    73.04     5.62 o
   0   6   4    91.54    85.17     6.21 o
   1   6   4   407.16   377.28     9.48 o
   2   6   4  1307.16  1392.29    57.75 o
   3   6   4     2.34     2.46     1.08 <
   4   6   4    17.92    15.18     2.86 o
   5   6   4     0.57     0.00     0.39 <
  -7   7   4     0.01     0.59     0.39 <
  -6   7   4     6.26     4.34     1.28 o
  -5   7   4   103.50    97.50     5.52 o
  -4   7   4     5.94     5.32     1.87 <
  -3   7   4   109.96   120.87     5.62 o
  -2   7   4   194.89   190.36     6.81 o
  -1   7   4    54.99    45.34     4.63 o
   0   7   4    78.89    76.20     4.44 o
   1   7   4   402.78   397.05    14.91 o
   2   7   4    54.78    54.40     5.62 o
   3   7   4   274.32   284.18    12.63 o
   4   7   4    11.37     8.87     1.87 o
  -7   8   4     7.42     5.71     1.28 o
  -6   8   4   227.35   233.69     7.60 o
  -5   8   4   400.78   393.49    11.36 o
  -4   8   4   253.29   255.65     8.39 o
  -3   8   4     1.65     1.97     0.79 <
  -2   8   4     1.06     2.76     0.99 <
  -1   8   4    67.65    66.63     8.28 o
   0   8   4    85.77    89.41     7.20 o
   1   8   4    43.56    33.80     4.34 o
   2   8   4    48.50    48.78     5.22 o
   3   8   4    39.60    42.38     4.53 o
   4   8   4   160.16   234.15     8.38 o
  -6   9   4    72.07    74.02     3.94 o
  -5   9   4   322.90   330.92     9.28 o
  -4   9   4   292.86   288.75     8.49 o
  -3   9   4     0.00    -0.79     1.08 <
  -2   9   4    32.15    25.03     2.66 o
  -1   9   4    60.19    53.03     5.62 o
   0   9   4    54.88    57.95     3.84 o
   1   9   4   137.27   164.07     9.07 o
   2   9   4     2.31     1.58     0.89 <
   3   9   4     9.83    14.98     2.27 o
  -6  10   4    58.10    66.14     4.53 o
  -5  10   4     3.14     3.45     1.28 <
  -4  10   4     7.32     4.73     1.08 o
  -3  10   4   260.91   265.60     8.29 o
  -2  10   4    94.65    96.51     7.39 o
  -1  10   4   215.37   210.50    10.65 o
   0  10   4    55.82    51.35     4.83 o
   1  10   4    36.34    37.25     2.66 o
   2  10   4   103.97   113.87     5.62 o
  -5  11   4    16.46    14.29     2.17 o
  -4  11   4     3.06     2.56     0.79 o
  -3  11   4    67.31    63.18     2.86 o
  -2  11   4    30.59    28.68     2.56 o
  -1  11   4     3.32     3.35     0.99 o
   0  11   4    68.27    88.81     3.75 o
   1  11   4    28.40    34.10     2.76 o
  -3  12   4    66.13    78.56     4.73 o
  -2  12   4     9.49     9.16     1.18 o
  -1  12   4    24.60    28.58     2.66 o
   0 -12   5    24.82    26.71     2.46 o
   1 -12   5    43.90    47.90     2.37 o
   2 -12   5     3.84     3.25     1.08 <
   3 -12   5     4.44     6.90     1.28 o
  -2 -11   5    40.15    47.80     3.25 o
  -1 -11   5    30.63    35.18     3.45 o
   0 -11   5    17.16    18.72     3.55 o
   1 -11   5     7.47     8.28     1.87 o
   2 -11   5    15.78    14.58     2.56 o
   3 -11   5     2.49     4.14     1.38 <
   4 -11   5    24.49    22.07     2.66 o
   5 -11   5     0.69     2.17     0.79 <
  -3 -10   5    73.73    75.51     4.24 o
  -2 -10   5     5.52     5.81     0.99 o
  -1 -10   5    20.55    17.93     2.96 o
   0 -10   5    26.78    31.63     4.04 o
   1 -10   5     0.04     0.49     0.69 <
   2 -10   5    25.99    21.09     3.35 o
   3 -10   5    21.10    21.19     3.35 o
   4 -10   5    22.99    21.38     2.96 o
   5 -10   5     4.88     4.73     0.89 o
  -4  -9   5     5.05     5.62     1.18 o
  -3  -9   5     0.02     0.10     0.30 <
  -2  -9   5     0.35     0.99     0.49 <
  -1  -9   5    73.30    86.94     7.00 o
   0  -9   5    62.59    74.42     6.51 o
   1  -9   5     3.91     7.98     2.07 o
   2  -9   5     3.77     2.07     0.99 <
   3  -9   5    38.86    37.35     3.25 o
   4  -9   5    28.27    24.34     3.55 o
   5  -9   5     9.94    10.35     1.48 o
   6  -9   5    36.67    37.15     3.35 o
  -4  -8   5    26.28    27.69     3.35 o
  -3  -8   5    40.37    44.64     3.25 o
  -2  -8   5     0.71     0.10     0.59 <
  -1  -8   5     5.94     3.35     1.48 <
   0  -8   5   299.38   317.39    13.42 o
   1  -8   5   245.27   226.43     7.99 o
   2  -8   5     4.46     5.81     0.99 o
   3  -8   5    27.56    22.47     2.07 o
   4  -8   5    17.67    12.51     1.87 o
   5  -8   5     2.05     1.08     0.59 <
   6  -8   5    20.99    29.86     3.45 o
  -5  -7   5    16.55    13.99     2.17 o
  -4  -7   5     5.30     4.24     1.48 <
  -3  -7   5    24.05    29.86     4.43 o
  -2  -7   5     0.13     2.46     1.48 <
  -1  -7   5     4.08     1.97     1.08 <
   0  -7   5    49.17    42.48     4.63 o
   1  -7   5     5.68     5.12     0.89 o
   2  -7   5    11.53    14.88     1.58 o
   3  -7   5    26.35    23.16     2.07 o
   4  -7   5    49.90    43.56     3.45 o
   5  -7   5     5.75     6.01     1.28 o
   6  -7   5     0.64     1.58     0.89 <
   7  -7   5    11.41    10.44     1.48 o
  -6  -6   5    48.91    61.11     3.84 o
  -5  -6   5     0.90     3.74     1.58 <
  -4  -6   5   295.92   288.56    12.83 o
  -3  -6   5    73.81    77.18     4.63 o
  -2  -6   5   198.18   209.99     7.50 o
  -1  -6   5    18.62    13.40     2.66 o
   0  -6   5   118.78    91.00     6.51 o
   1  -6   5   275.20   287.72    12.04 o
   2  -6   5   173.60   178.99     9.57 o
   3  -6   5     7.10    11.23     2.56 o
   4  -6   5    43.53    42.87     2.76 o
   5  -6   5    25.50    29.56     2.76 o
   6  -6   5    27.71    34.69     3.94 o
   7  -6   5     7.77     9.75     1.58 o
  -6  -5   5     3.84     2.56     1.08 <
  -5  -5   5   107.81   110.42     7.69 o
  -4  -5   5    61.34    59.04     5.82 o
  -3  -5   5     3.95     7.29     5.32 <
  -2  -5   5    33.03    35.97     4.14 o
  -1  -5   5    33.89    38.93     4.24 o
   0  -5   5   342.80   364.02    12.44 o
   1  -5   5   537.84   579.49    10.87 o
   2  -5   5    60.52    72.54     5.91 o
   3  -5   5    35.46    33.90     4.24 o
   4  -5   5    33.18    30.45     2.86 o
   5  -5   5     4.12     6.80     1.38 o
   6  -5   5    62.88    66.92     5.52 o
   7  -5   5    13.19    10.15     1.58 o
  -6  -4   5     0.53     0.69     0.69 <
  -5  -4   5     0.66     0.49     0.79 <
  -4  -4   5   400.25   392.21    14.91 o
  -3  -4   5   139.40   128.87     7.79 o
  -2  -4   5   108.61    99.67     6.61 o
  -1  -4   5   182.21   177.33     8.78 o
   0  -4   5    35.19    33.21     3.55 o
   1  -4   5   151.17   170.60    12.62 o
   2  -4   5  3786.12  3732.13    42.49 o
   3  -4   5    20.84    18.53     3.05 o
   4  -4   5    33.58    30.06     4.04 o
   5  -4   5   115.60   125.01     5.52 o
   6  -4   5    24.37    25.92     2.46 o
   7  -4   5    20.70    22.27     2.46 o
  -7  -3   5    19.60    23.85     2.66 o
  -6  -3   5     2.37     2.27     1.18 <
  -5  -3   5    24.35    22.76     3.65 o
  -4  -3   5   219.86   215.74    10.65 o
  -3  -3   5    48.50    44.84     4.43 o
  -2  -3   5    86.72    83.20     4.14 o
  -1  -3   5     5.23     4.24     1.28 o
   0  -3   5   235.75   250.02     9.57 o
   1  -3   5   558.42   670.46    18.48 o
   2  -3   5    58.56    69.19     8.67 o
   3  -3   5   232.39   206.07     9.47 o
   4  -3   5   259.35   254.26    11.54 o
   5  -3   5   131.26   119.80     5.82 o
   6  -3   5    31.40    34.00     4.04 o
   7  -3   5     5.54     4.73     1.28 o
  -7  -2   5    11.57    10.94     1.38 o
  -6  -2   5    61.26    67.42     3.35 o
  -5  -2   5   339.40   330.49     7.70 o
  -4  -2   5     2.86     1.58     0.89 <
  -3  -2   5    13.39    14.68     1.68 o
  -2  -2   5  1432.19  1490.18    42.01 o
  -1  -2   5    18.39    18.33     2.66 o
   0  -2   5   278.20   291.47    16.88 o
   1  -2   5    83.40    87.34     4.53 o
   2  -2   5    25.58    26.71     2.66 o
   3  -2   5    59.31    55.19     4.83 o
   4  -2   5   322.34   320.86    12.93 o
   5  -2   5     6.64     5.62     1.18 o
   6  -2   5     0.05     0.00     0.69 <
   7  -2   5    10.84    11.82     1.97 o
  -7  -1   5     1.99     1.38     0.59 <
  -6  -1   5     9.92    12.12     1.48 o
  -5  -1   5   255.57   243.01     6.61 o
  -4  -1   5   225.96   206.07     9.86 o
  -3  -1   5    45.47    33.02     1.97 o
  -2  -1   5  3859.89  3651.28    37.36 o
  -1  -1   5   902.15   858.18    10.70 o
   0  -1   5   104.32   108.36     6.41 o
   1  -1   5     0.81     1.38     0.49 <
   2  -1   5    77.64    86.55     6.90 o
   3  -1   5   134.98   115.36     6.90 o
   4  -1   5    76.67    67.42     5.91 o
   5  -1   5    11.21     9.95     1.68 o
   6  -1   5    30.68    35.97     4.24 o
   7  -1   5    41.77    44.64     3.75 o
  -8   0   5    70.77    98.48     4.63 o
  -7   0   5    24.22    21.19     2.17 o
  -6   0   5     8.27     9.46     1.38 o
  -5   0   5    41.09    40.11     2.66 o
  -4   0   5    78.32    65.45     5.52 o
  -3   0   5     3.41     1.68     0.59 <
  -2   0   5     8.54     9.36     1.18 o
  -1   0   5    88.07    90.80     3.45 o
   0   0   5    31.54    26.61     1.87 o
   1   0   5     0.02     0.30     0.20 <
   2   0   5    10.85    14.29     2.07 o
   3   0   5    26.94    27.40     3.35 o
   4   0   5    20.08    20.00     2.27 o
   5   0   5   235.70   209.05    10.75 o
   6   0   5    16.43    14.19     2.66 o
   7   0   5    97.79    94.94     5.23 o
  -8   1   5     0.09    -0.59     0.99 <
  -7   1   5    14.52    17.64     2.07 o
  -6   1   5    52.13    47.11     2.96 o
  -5   1   5     5.54     6.01     0.99 o
  -4   1   5   366.13   410.06    13.62 o
  -3   1   5    82.33    85.56     3.15 o
  -2   1   5   104.04   108.06     3.25 o
  -1   1   5   330.40   388.53    10.96 o
   0   1   5   271.59   244.18    28.33 o
   1   1   5   798.27   812.70    15.05 o
   2   1   5    92.21    91.78     5.32 o
   3   1   5     9.89    12.02     2.56 o
   4   1   5     0.12     0.59     1.08 <
   5   1   5    28.39    24.44     2.56 o
   6   1   5    70.82    63.28     5.42 o
   7   1   5    35.56    34.10     2.86 o
  -8   2   5    33.57    40.31     3.45 o
  -7   2   5     0.69     1.48     0.59 <
  -6   2   5     0.09    -0.10     0.49 <
  -5   2   5   113.56   109.63     4.34 o
  -4   2   5    25.63    25.62     3.45 o
  -3   2   5   820.70   886.17    13.36 o
  -2   2   5    27.10    30.75     1.77 o
  -1   2   5  1298.67  1361.22    92.05 o
   0   2   5  2046.75  2150.49    25.63 o
   1   2   5    63.39    74.91     4.93 o
   2   2   5    43.87    40.01     4.04 o
   3   2   5   201.40   243.23    10.55 o
   4   2   5    71.13    66.24     4.24 o
   5   2   5     7.64     5.71     1.18 o
   6   2   5     0.86     0.59     0.39 <
  -8   3   5     2.01     2.17     1.08 <
  -7   3   5     0.05     0.20     0.79 <
  -6   3   5     4.25     5.22     1.28 o
  -5   3   5   441.75   423.49     7.51 o
  -4   3   5    11.66    10.44     2.17 o
  -3   3   5   408.39   417.57     9.38 o
  -2   3   5   257.34   291.37     5.62 o
  -1   3   5   375.04   403.64    11.26 o
   0   3   5  1073.92  1207.39    20.52 o
   1   3   5     3.88    13.79     2.27 o
   2   3   5    49.62    54.60     5.03 o
   3   3   5     6.74     7.39     1.38 o
   4   3   5    76.51    67.82     4.24 o
   5   3   5    30.30    28.68     3.74 o
   6   3   5   156.95   157.59     5.03 o
  -8   4   5     4.70    10.05     1.87 o
  -7   4   5    49.13    44.25     4.53 o
  -6   4   5    86.42    77.88     3.94 o
  -5   4   5    31.37    26.61     1.87 o
  -4   4   5    47.27    47.90     3.55 o
  -3   4   5     1.55     3.15     0.89 o
  -2   4   5    85.61    89.70     4.14 o
  -1   4   5     1.34     0.49     0.59 <
   0   4   5     5.99     4.43     1.38 o
   1   4   5   575.49   601.22    16.11 o
   2   4   5   263.49   238.67    10.95 o
   3   4   5   299.59   278.01    12.24 o
   4   4   5    21.70    22.57     1.97 o
   5   4   5     8.05     4.83     1.28 o
   6   4   5     0.14     0.39     0.39 <
  -7   5   5    90.34    82.21     4.14 o
  -6   5   5    13.42    13.80     1.58 o
  -5   5   5    15.54    15.96     1.77 o
  -4   5   5   301.03   289.35     8.98 o
  -3   5   5     9.41    11.23     1.68 o
  -2   5   5   372.34   395.96    12.54 o
  -1   5   5   199.92   197.66     9.37 o
   0   5   5     6.72     4.34     1.48 <
   1   5   5    56.39    47.80     4.73 o
   2   5   5  1512.38  1605.19   139.65 o
   3   5   5     0.01     0.10     0.39 <
   4   5   5    45.65    44.35     3.25 o
   5   5   5     6.81     8.18     1.58 o
  -7   6   5     2.39     1.08     0.79 <
  -6   6   5    65.71    67.52     3.75 o
  -5   6   5    16.03    16.95     2.27 o
  -4   6   5  1622.30  1673.16    30.81 o
  -3   6   5   108.50    99.77     7.39 o
  -2   6   5   131.85   124.92     8.08 o
  -1   6   5    11.21     4.53     1.58 <
   0   6   5    14.12    12.71     2.56 o
   1   6   5    33.07    29.07     2.76 o
   2   6   5    65.15    67.81     4.24 o
   3   6   5     6.46     7.00     1.97 o
   4   6   5    11.70    15.17     2.66 o
  -7   7   5     0.71     0.99     0.69 <
  -6   7   5   170.87   176.92     6.61 o
  -5   7   5    65.36    62.98     6.01 o
  -4   7   5     0.07     0.30     0.59 <
  -3   7   5   103.41   106.18     5.32 o
  -2   7   5    56.40    49.87     5.03 o
  -1   7   5   111.53   120.48     8.18 o
   0   7   5    32.95    34.00     4.43 o
   1   7   5    68.50    68.90     6.31 o
   2   7   5     2.53     1.48     0.89 <
   3   7   5     0.19     0.59     0.69 <
   4   7   5     5.40     7.39     1.58 o
  -7   8   5    42.80    40.41     3.45 o
  -6   8   5    25.96    27.99     2.46 o
  -5   8   5    52.36    49.38     3.65 o
  -4   8   5     3.35     2.96     0.89 o
  -3   8   5    48.33    44.84     3.45 o
  -2   8   5    11.35     7.29     1.48 o
  -1   8   5     5.66     3.35     0.99 o
   0   8   5   277.81   273.83     8.98 o
   1   8   5     1.94     1.97     0.99 <
   2   8   5    19.62    15.27     2.76 o
   3   8   5    45.00    50.85     4.53 o
  -6   9   5     1.11     1.58     0.59 <
  -5   9   5    27.48    30.94     2.76 o
  -4   9   5    90.45    83.40     3.75 o
  -3   9   5   155.07   146.64     6.41 o
  -2   9   5     1.57     3.35     1.48 <
  -1   9   5     0.71     1.97     1.28 <
   0   9   5    49.70    51.05     3.65 o
   1   9   5    43.08    37.06     4.14 o
   2   9   5     6.41     8.67     1.87 o
   3   9   5    16.32    15.18     1.87 o
  -6  10   5     0.03    -0.59     0.59 <
  -5  10   5     1.38     0.89     0.79 <
  -4  10   5    65.17    65.64     3.75 o
  -3  10   5     6.90     4.83     1.08 o
  -2  10   5    33.57    30.16     4.04 o
  -1  10   5     3.32     4.14     1.38 <
   0  10   5     1.52     2.17     0.99 <
   1  10   5     1.73     1.18     0.49 <
  -5  11   5    28.05    28.48     2.66 o
  -4  11   5    25.66    25.82     2.17 o
  -3  11   5    15.88    14.78     1.58 o
  -2  11   5     0.26     0.00     0.59 <
  -1  11   5    30.26    28.09     2.27 o
   0  11   5     2.87     1.77     0.69 <
   2 -12   6     3.04     2.76     0.79 o
  -1 -11   6     5.06     6.40     1.38 o
   0 -11   6    86.37    96.90     3.75 o
   1 -11   6     7.87     6.11     0.99 o
   2 -11   6     0.20     0.69     0.69 <
   3 -11   6     0.02    -0.49     0.59 <
   4 -11   6    19.41    22.57     2.37 o
  -2 -10   6    70.91    72.74     4.93 o
  -1 -10   6    27.75    28.38     3.45 o
   0 -10   6    60.99    63.37     3.75 o
   1 -10   6     3.96     3.45     0.89 o
   2 -10   6    51.75    47.31     4.73 o
   3 -10   6     2.06     3.25     1.38 <
   4 -10   6    19.52    18.92     2.66 o
   5 -10   6    21.82    26.11     1.77 o
  -3  -9   6     1.93     0.69     0.89 <
  -2  -9   6    11.74    10.35     1.48 o
  -1  -9   6    69.17    88.51     6.80 o
   0  -9   6     0.33    -0.10     0.79 <
   1  -9   6    75.66    77.97     7.29 o
   2  -9   6    57.39    55.00     5.52 o
   3  -9   6    40.06    37.35     4.53 o
   4  -9   6    14.84    17.34     2.86 o
   5  -9   6     3.76     3.74     0.79 o
  -4  -8   6     7.26    11.13     1.87 o
  -3  -8   6    11.98    13.11     1.68 o
  -2  -8   6    12.57    13.20     1.87 o
  -1  -8   6   176.79   180.19    10.16 o
   0  -8   6    91.59    92.07     7.29 o
   1  -8   6   263.14   258.42     8.29 o
   2  -8   6   179.24   163.82     9.67 o
   3  -8   6    52.96    47.41     5.22 o
   4  -8   6     8.00     5.22     1.77 <
   5  -8   6     7.05     7.88     1.28 o
   6  -8   6    10.15     6.90     1.48 o
  -5  -7   6    23.17    27.40     2.76 o
  -4  -7   6   144.36   140.80     7.89 o
  -3  -7   6     8.62     9.56     1.58 o
  -2  -7   6    86.79    89.51     4.83 o
  -1  -7   6    74.68    67.72     6.21 o
   0  -7   6     9.70    13.11     2.66 o
   1  -7   6   103.56   103.02     5.42 o
   2  -7   6   262.79   258.71     8.68 o
   3  -7   6  1154.85  1095.71    17.85 o
   4  -7   6     2.19     2.27     1.28 <
   5  -7   6     0.92     1.08     0.59 <
   6  -7   6     4.25    10.05     1.28 o
  -5  -6   6    85.89    92.56     6.11 o
  -4  -6   6    14.16    15.67     2.96 o
  -3  -6   6   186.38   190.75     7.20 o
  -2  -6   6     4.24     6.21     2.07 o
  -1  -6   6    22.23    20.10     2.27 o
   0  -6   6    60.54    53.81     5.22 o
   1  -6   6    67.25    74.91     6.31 o
   2  -6   6   154.38   165.96     9.76 o
   3  -6   6   214.33   197.68     7.40 o
   4  -6   6     1.60     1.18     0.89 <
   5  -6   6     1.77     1.18     0.49 <
   6  -6   6     6.86     8.57     1.28 o
  -6  -5   6     5.74     4.34     1.18 o
  -5  -5   6    23.61    25.13     3.55 o
  -4  -5   6  1305.22  1346.38    27.88 o
  -3  -5   6   260.76   264.34    14.11 o
  -2  -5   6     0.43     2.36     1.08 <
  -1  -5   6     7.36     9.46     4.93 <
   0  -5   6   333.20   346.83    12.93 o
   1  -5   6   703.54   767.35    13.05 o
   2  -5   6    16.36    19.71     3.25 o
   3  -5   6     3.68     2.76     0.89 o
   4  -5   6     0.27    -0.39     0.49 <
   5  -5   6     8.23     9.66     1.58 o
   6  -5   6     2.18     3.45     1.28 <
  -6  -4   6    17.53    18.13     2.76 o
  -5  -4   6     5.70     5.91     1.97 <
  -4  -4   6   447.72   455.24    16.10 o
  -3  -4   6     0.12     0.89     0.39 <
  -2  -4   6    86.26    86.65     4.73 o
  -1  -4   6    60.22    57.56     5.32 o
   0  -4   6   117.11   132.31     5.23 o
   1  -4   6     1.47    10.15     5.42 <
   2  -4   6    50.08    44.15     4.63 o
   3  -4   6    64.81    60.52     5.62 o
   4  -4   6     3.08     3.65     0.99 o
   5  -4   6    35.59    31.63     4.34 o
   6  -4   6     4.01     3.15     1.08 <
   7  -4   6    21.87    25.62     2.37 o
  -6  -3   6   228.23   235.76     7.10 o
  -5  -3   6   253.28   238.87    11.74 o
  -4  -3   6     3.70     3.94     0.99 o
  -3  -3   6   176.66   170.22     8.88 o
  -2  -3   6    71.27    72.25     8.58 o
   0  -3   6   151.76   142.00     5.13 o
   1  -3   6   127.16   126.10     7.79 o
   2  -3   6     3.80     4.73     0.99 o
   3  -3   6    37.40    34.89     4.14 o
   4  -3   6   182.04   173.39     6.81 o
   5  -3   6   103.87   108.74     7.99 o
   6  -3   6    49.92    53.71     5.32 o
   7  -3   6     0.67    -0.30     0.49 <
  -7  -2   6    20.98    22.37     2.37 o
  -6  -2   6     0.00     0.39     0.49 <
  -5  -2   6     0.38     0.89     1.08 <
  -4  -2   6     0.75     0.69     0.79 <
  -3  -2   6     0.69     0.69     0.49 <
  -2  -2   6   203.06   192.24     9.27 o
  -1  -2   6    68.58    76.19     5.72 o
   0  -2   6   246.48   274.78    10.85 o
   1  -2   6    25.87    30.65     2.96 o
   2  -2   6    61.45    56.77     3.35 o
   3  -2   6   216.07   209.02     9.86 o
   4  -2   6   315.55   313.27     9.38 o
   5  -2   6    16.05    40.20     4.83 o
   6  -2   6     1.12     0.39     0.79 <
   7  -2   6     3.06     2.76     0.89 o
  -7  -1   6    47.61    47.40     2.76 o
  -6  -1   6   137.24   134.49     4.83 o
  -5  -1   6    31.34    28.58     2.27 o
  -4  -1   6    36.25    34.00     4.14 o
  -3  -1   6   220.36   210.99    10.46 o
  -2  -1   6   229.67   265.17    12.43 o
  -1  -1   6   124.67   128.57     7.39 o
   0  -1   6     1.85     3.15     1.18 <
   1  -1   6     7.23     7.29     1.68 o
   2  -1   6     0.16     0.30     0.30 <
   3  -1   6    29.11    30.45     3.74 o
   4  -1   6     6.66     3.65     1.38 <
   5  -1   6     1.54     0.89     1.08 <
   6  -1   6    50.74    51.35     4.83 o
   7  -1   6    38.43    41.89     3.15 o
  -7   0   6   121.92   126.79     5.03 o
  -6   0   6    65.29    67.52     3.45 o
  -5   0   6   184.54   178.42     5.72 o
  -4   0   6    12.11     8.67     2.07 o
  -3   0   6   962.74  1030.56    14.46 o
  -2   0   6   210.55   251.44    16.28 o
  -1   0   6    40.84    48.88     2.86 o
   0   0   6    44.55    37.65     2.46 o
   1   0   6   706.89   838.20    72.69 o
   2   0   6     2.60     1.77     0.69 <
   3   0   6    61.20    66.23     3.84 o
   4   0   6    83.67    87.14     3.94 o
   5   0   6    14.70    11.53     2.66 o
   6   0   6    32.94    30.16     3.65 o
  -7   1   6    22.34    20.79     2.07 o
  -6   1   6    25.47    19.41     2.27 o
  -5   1   6    77.85    69.30     3.55 o
  -4   1   6    77.96    86.84     6.41 o
  -3   1   6   157.70   154.92     5.42 o
  -2   1   6    53.00    56.67     3.35 o
  -1   1   6    23.36    24.83     3.05 o
   0   1   6   138.91   141.99    13.90 o
   1   1   6    34.33    41.39     2.66 o
   2   1   6   336.30   322.45     7.99 o
   3   1   6    12.83    12.61     2.36 o
   4   1   6   100.10    95.13     7.20 o
   5   1   6     1.92     2.17     0.79 <
   6   1   6     4.42     6.21     1.58 o
  -8   2   6     0.98     3.45     0.99 o
  -7   2   6    18.56    20.69     2.17 o
  -6   2   6   412.38   361.72    10.07 o
  -5   2   6   405.58   373.46     9.28 o
  -4   2   6     8.50    10.74     2.36 o
  -3   2   6     3.12     3.65     0.89 o
  -2   2   6     4.86     2.27     0.69 o
  -1   2   6   406.39   375.43    12.24 o
   0   2   6     4.93     3.05     0.79 o
   1   2   6     0.79     1.38     0.89 <
   2   2   6    13.32    18.52     2.76 o
   3   2   6   173.59   176.34     9.76 o
   4   2   6    71.06    64.17     4.14 o
   5   2   6    20.77    21.78     2.27 o
   6   2   6    18.12    14.19     2.17 o
  -8   3   6     0.06     4.14     1.38 <
  -7   3   6     0.45     0.59     0.59 <
  -6   3   6    35.49    37.55     2.56 o
  -5   3   6     3.31     1.38     0.59 <
  -4   3   6   115.23   109.04     7.30 o
  -3   3   6     0.00     0.99     0.49 <
  -2   3   6   311.17   335.15    10.07 o
  -1   3   6     5.66     5.81     1.08 o
   0   3   6     3.90     5.12     1.48 o
   1   3   6    47.14    44.55     4.34 o
   2   3   6    16.80    18.33     2.96 o
   3   3   6    65.75    63.87     6.01 o
   4   3   6   115.71   120.38     5.62 o
   5   3   6    41.69    39.52     4.04 o
  -7   4   6    32.92    41.19     4.43 o
  -6   4   6     8.09     8.57     1.28 o
  -5   4   6     4.44     5.81     0.89 o
  -4   4   6   193.24   192.23     5.13 o
  -3   4   6   590.57   569.06    17.89 o
  -2   4   6   356.41   346.57    13.23 o
  -1   4   6   140.84   124.04     8.28 o
   0   4   6   116.04   136.84     7.99 o
   1   4   6    34.62    37.45     4.24 o
   2   4   6   622.64   673.22    30.45 o
   3   4   6  1318.92  1352.51    27.79 o
   4   4   6    66.19    64.95     3.15 o
   5   4   6     0.00     0.20     0.59 <
  -7   5   6    28.28    32.13     3.35 o
  -6   5   6    58.96    61.50     3.25 o
  -5   5   6     0.29     2.27     2.27 <
  -4   5   6    23.95    26.02     2.66 o
  -3   5   6    19.23    17.34     3.15 o
  -2   5   6   177.13   172.88     9.66 o
  -1   5   6    87.23    83.89     4.44 o
   0   5   6    90.64    88.62     6.70 o
   1   5   6    15.92    14.58     1.97 o
   2   5   6   273.23   286.66    16.48 o
   3   5   6     0.77     0.79     1.08 <
   4   5   6    39.06    51.34     4.73 o
  -7   6   6     0.33     0.79     0.49 <
  -6   6   6     8.03     6.31     2.86 <
  -5   6   6   168.07   158.68     9.57 o
  -4   6   6  1931.41  1903.76    33.55 o
  -3   6   6   206.68   195.21    10.06 o
  -2   6   6    37.72    35.97     4.34 o
  -1   6   6     0.00    -0.39     0.59 <
   0   6   6   107.88   118.80     8.28 o
   1   6   6   219.95   205.09     8.58 o
   2   6   6    92.15    95.03     5.91 o
   3   6   6    36.04    34.39     4.24 o
   4   6   6   102.54   128.06     6.80 o
  -7   7   6    27.28    31.04     3.05 o
  -6   7   6     0.00     0.69     0.59 <
  -5   7   6     4.46     4.73     1.68 <
  -4   7   6    14.34    16.26     3.05 o
  -3   7   6   472.69   476.04    11.46 o
  -2   7   6    88.13    84.48     6.80 o
  -1   7   6    10.66     4.24     1.58 <
   0   7   6   185.96   173.39    10.36 o
   1   7   6    13.17    10.94     2.66 o
   2   7   6   172.53   157.99     9.27 o
   3   7   6    76.57    71.56     5.62 o
   4   7   6     4.99     5.52     1.18 o
  -7   8   6    14.50    18.33     2.07 o
  -6   8   6     2.17     2.76     0.79 o
  -5   8   6     8.64     9.26     1.58 o
  -4   8   6     4.61     4.53     1.08 o
  -3   8   6     0.25    -0.89     0.89 <
  -2   8   6   590.73   554.23    12.65 o
  -1   8   6    44.00    40.21     3.45 o
   0   8   6   166.93   159.66     6.71 o
   1   8   6    27.32    26.80     2.56 o
   2   8   6    89.84    86.85     6.21 o
   3   8   6    45.84    54.80     4.14 o
  -6   9   6     0.10     0.39     0.30 <
  -5   9   6   114.19   125.90     5.13 o
  -4   9   6     5.10     5.52     0.89 o
  -3   9   6    25.97    26.41     2.66 o
  -2   9   6    56.51    45.63     5.03 o
  -1   9   6    26.45    28.48     3.94 o
   0   9   6    13.20     9.26     1.48 o
   1   9   6    90.89   105.18     6.41 o
   2   9   6    67.56    70.28     4.63 o
  -5  10   6    31.08    35.28     3.25 o
  -4  10   6     8.69     6.70     1.08 o
  -3  10   6    17.38    16.65     1.77 o
  -2  10   6    23.93    34.19     3.94 o
  -1  10   6     9.75     8.18     1.87 o
   0  10   6     9.61     8.08     1.08 o
   1  10   6     0.23     0.69     0.30 <
  -3  11   6     1.30     0.69     0.30 <
  -2  11   6     2.07     1.28     0.49 <
  -1  11   6    13.58    13.11     1.28 o
   0 -11   7    27.96    31.34     2.76 o
   1 -11   7    39.62    40.41     3.15 o
   2 -11   7    33.21    29.96     2.86 o
   3 -11   7     0.15     0.39     0.30 <
  -2 -10   7    25.92    27.89     2.76 o
  -1 -10   7    25.63    27.10     3.15 o
   0 -10   7     4.92     5.91     1.48 o
   1 -10   7    27.77    25.82     2.17 o
   2 -10   7    31.08    23.16     3.15 o
   3 -10   7     3.91     1.68     0.99 <
   4 -10   7     0.42    -0.20     0.59 <
  -3  -9   7     3.11     3.35     0.59 o
  -2  -9   7     2.77     2.36     1.08 <
  -1  -9   7    14.35    14.58     2.66 o
   0  -9   7    57.04    59.53     4.24 o
   1  -9   7     4.17     3.25     0.89 o
   2  -9   7    44.60    35.68     4.14 o
   3  -9   7     9.82     9.26     2.27 o
   4  -9   7     0.15     1.18     0.89 <
   5  -9   7    24.95    24.05     2.07 o
  -4  -8   7     3.50     4.04     0.99 o
  -3  -8   7    36.84    39.22     2.66 o
  -2  -8   7    16.51    17.64     3.05 o
  -1  -8   7   117.24   121.76     8.18 o
   0  -8   7    21.48    22.37     2.37 o
   1  -8   7     3.31     4.43     1.08 o
   2  -8   7     0.54     0.69     0.79 <
   3  -8   7    36.85    32.92     4.14 o
   4  -8   7     8.13     8.97     2.07 o
   5  -8   7     0.24     0.00     0.20 <
  -4  -7   7     0.06    -0.69     0.69 <
  -3  -7   7     0.44     0.20     0.30 <
  -2  -7   7    13.41    11.43     2.56 o
  -1  -7   7     0.01     1.48     0.69 <
   0  -7   7     7.00     7.09     1.38 o
   1  -7   7   169.86   151.09     6.41 o
   2  -7   7   381.91   368.18    14.42 o
   3  -7   7   283.77   239.99    11.64 o
   4  -7   7     2.68     1.97     1.18 <
   5  -7   7    17.89    16.75     1.48 o
   6  -7   7     1.34     0.69     0.49 <
  -5  -6   7     6.37     7.00     1.58 o
  -4  -6   7     0.48     1.08     0.49 <
  -3  -6   7    64.30    64.26     7.00 o
  -2  -6   7    80.59    80.73     4.73 o
  -1  -6   7     9.93    12.71     1.87 o
   0  -6   7    32.38    29.37     3.15 o
   1  -6   7   203.95   198.66     7.20 o
   2  -6   7   304.26   274.27     8.68 o
   3  -6   7   864.36   858.48    22.27 o
   4  -6   7     4.67     6.80     1.97 o
   5  -6   7     3.48     6.11     1.77 o
   6  -6   7   122.49   146.42     6.51 o
  -6  -5   7    46.82    50.07     2.37 o
  -5  -5   7    61.47    60.81     5.03 o
  -4  -5   7    62.90    65.84     4.04 o
  -3  -5   7   110.68   114.07     5.52 o
  -2  -5   7   164.93   158.38     6.61 o
  -1  -5   7     2.50     1.08     1.18 <
   0  -5   7    31.07    53.90     5.32 o
   1  -5   7    52.58    53.32     5.12 o
   2  -5   7   330.05   321.28     9.18 o
   3  -5   7    19.51    18.13     2.27 o
   4  -5   7    23.79    15.27     2.96 o
   5  -5   7   114.42   115.25     7.79 o
   6  -5   7     0.04    -0.49     0.59 <
  -6  -4   7     2.97     2.86     0.99 <
  -5  -4   7    14.12    10.64     2.27 o
  -4  -4   7   556.45   582.19    12.25 o
  -3  -4   7    44.38    44.94     2.76 o
  -2  -4   7     0.68     0.00     0.30 <
  -1  -4   7   596.52   676.22    19.27 o
   0  -4   7    43.88    46.22     4.83 o
   1  -4   7   542.16   548.86    16.40 o
   2  -4   7    29.87    33.01     3.94 o
   3  -4   7     1.14     0.99     0.49 <
   4  -4   7    32.15    21.38     3.45 o
   5  -4   7    59.10    63.08     5.91 o
   6  -4   7     2.00     1.68     0.89 <
  -6  -3   7    24.47    19.41     1.97 o
  -5  -3   7     8.67    11.82     2.56 o
  -4  -3   7     6.30     6.50     1.87 o
  -3  -3   7    82.85    83.39     3.25 o
  -2  -3   7    51.32    50.26     3.55 o
  -1  -3   7   356.92   323.08    12.93 o
   0  -3   7   713.02   782.81    20.17 o
   1  -3   7     4.25     5.62     1.68 o
   2  -3   7     0.04     2.07     0.99 <
   3  -3   7    32.00    27.59     2.66 o
   4  -3   7     3.38     6.31     2.17 <
   5  -3   7    55.85    56.97     5.62 o
   6  -3   7     2.13     2.76     1.18 <
  -6  -2   7     0.25     0.49     0.49 <
  -5  -2   7    27.83    27.20     3.94 o
  -4  -2   7    14.28    16.36     2.07 o
  -3  -2   7    90.62    94.93     4.83 o
  -2  -2   7     7.19     7.69     1.97 o
  -1  -2   7    65.40    54.11     5.32 o
   0  -2   7    13.67    27.89     3.84 o
   1  -2   7   136.01   166.04     9.07 o
   2  -2   7     0.97     0.99     0.79 <
   3  -2   7    17.88    18.13     1.77 o
   4  -2   7     8.28     6.40     2.27 <
   5  -2   7    34.21    43.36     4.93 o
   6  -2   7    13.93    14.78     2.46 o
  -7  -1   7    23.54    23.45     2.66 o
  -6  -1   7     2.01     3.25     0.89 o
  -5  -1   7    70.73    62.89     5.91 o
  -4  -1   7    37.83    33.80     2.96 o
  -3  -1   7   387.43   399.45    14.32 o
  -2  -1   7   162.86   150.58     8.68 o
  -1  -1   7     1.11     1.38     0.99 <
   0  -1   7   245.41   268.05    11.44 o
   1  -1   7    67.74    70.28     5.82 o
   2  -1   7   358.32   413.01    14.41 o
   3  -1   7     9.10     8.18     1.48 o
   4  -1   7    58.04    57.17     3.94 o
   6  -1   7     8.99     7.59     1.68 o
  -7   0   7    28.13    33.60     2.96 o
  -6   0   7    16.91    14.19     1.77 o
  -5   0   7    73.62    75.01     4.44 o
  -4   0   7   339.24   326.13     8.98 o
  -3   0   7    67.08    60.72     5.32 o
  -2   0   7    18.81    20.00     3.15 o
  -1   0   7   190.84   192.42     9.67 o
   0   0   7    35.41    35.38     4.14 o
   1   0   7  1290.70  1357.08    26.18 o
   2   0   7    28.87    32.32     4.04 o
   3   0   7     1.71     1.58     0.69 <
   4   0   7    21.58    20.20     2.46 o
   5   0   7     1.61     1.28     0.49 <
   6   0   7    75.56    68.01     4.83 o
  -7   1   7    12.57    13.70     1.58 o
  -6   1   7    43.88    37.65     3.35 o
  -5   1   7     0.00    -0.89     2.36 <
  -4   1   7    53.37    53.02     2.96 o
  -3   1   7    16.36    14.29     2.76 o
  -2   1   7     0.15     0.30     0.89 <
  -1   1   7   111.01   111.99     7.59 o
   0   1   7   113.43   139.40     5.62 o
   1   1   7   567.70   636.18    31.82 o
   2   1   7     6.99     6.01     1.77 o
   3   1   7    62.92    63.77     4.24 o
   4   1   7    49.44    54.11     3.84 o
   5   1   7    40.00    36.27     2.86 o
   6   1   7    15.71    14.98     1.97 o
  -7   2   7     2.02     3.15     2.36 <
  -6   2   7   103.53   100.36     4.04 o
  -5   2   7   101.46    86.16     4.93 o
  -4   2   7   269.89   268.98    11.84 o
  -3   2   7   133.41   138.04     8.78 o
  -2   2   7   154.36   160.14     6.21 o
  -1   2   7   658.25   662.97    17.99 o
   0   2   7     2.40     1.58     0.69 <
   1   2   7    51.68    52.23     5.42 o
   2   2   7   407.79   395.17     8.20 o
   3   2   7   492.30   507.80    17.19 o
   4   2   7    43.54    45.04     3.45 o
   5   2   7    38.82    38.34     2.76 o
  -7   3   7     5.01    12.22     4.43 <
  -6   3   7   315.58   292.13     7.01 o
  -5   3   7    31.78    27.89     2.27 o
  -4   3   7   299.39   303.47     9.08 o
  -3   3   7  1301.28  1321.12    27.58 o
  -2   3   7    28.99    32.82     2.86 o
  -1   3   7    45.81    39.32     4.43 o
   0   3   7   135.79   135.18     5.72 o
   1   3   7     1.36     0.99     0.49 <
   2   3   7    85.92    84.97     6.90 o
   3   3   7   727.21   562.76    18.10 o
   4   3   7     1.94     0.30     0.89 <
   5   3   7     7.75     7.29     1.48 o
  -7   4   7    14.40    18.82     2.36 o
  -6   4   7     2.28     1.08     0.39 <
  -5   4   7    99.67    94.15     5.22 o
  -4   4   7    15.34    14.19     2.86 o
  -3   4   7   645.08   681.00    13.74 o
  -2   4   7     9.29     8.47     2.27 o
  -1   4   7     6.79     7.88     1.97 o
   0   4   7    20.01    23.16     2.36 o
   1   4   7     0.04    -0.20     0.30 <
   2   4   7     6.61     8.18     2.27 o
   3   4   7     6.72     5.52     1.18 o
   4   4   7     0.32     0.89     0.89 <
  -7   5   7    11.38    13.01     1.97 o
  -6   5   7     1.10     2.27     0.99 <
  -5   5   7    14.71    13.11     2.76 o
  -4   5   7   311.90   313.46    13.42 o
  -3   5   7   135.06   142.78     8.78 o
  -2   5   7    24.31    26.41     3.74 o
  -1   5   7    74.96    62.99     5.91 o
   0   5   7   132.38   133.31     8.78 o
   1   5   7   333.91   337.78     9.67 o
   2   5   7    61.03    70.67     4.34 o
   3   5   7     0.18     0.89     0.59 <
   4   5   7     2.77     3.74     1.18 o
  -7   6   7     1.42     3.05     0.89 o
  -6   6   7    18.40    18.92     1.97 o
  -5   6   7   143.28   158.85     9.37 o
  -4   6   7   192.54   178.72    10.06 o
  -3   6   7     2.86     2.56     1.18 <
  -2   6   7   173.87   173.87     9.76 o
  -1   6   7     4.00     4.34     1.68 <
   0   6   7   120.22   110.33     8.18 o
   1   6   7     9.62    11.23     1.68 o
   2   6   7     6.78     8.77     1.48 o
   3   6   7     1.92     3.05     1.18 <
   4   6   7     3.06     3.74     0.99 o
  -7   7   7     0.01     0.20     0.30 <
  -6   7   7     1.54     1.87     0.69 <
  -5   7   7    16.76    15.08     2.76 o
  -4   7   7     1.13     0.99     0.79 <
  -3   7   7     5.80     5.91     1.68 o
  -2   7   7    43.12    38.93     4.73 o
  -1   7   7    50.11    33.51     4.44 o
   0   7   7     1.14     0.39     0.69 <
   1   7   7    15.51    15.47     2.86 o
   2   7   7     2.37     1.58     0.89 <
   3   7   7     6.97    11.63     1.97 o
  -6   8   7    32.76    33.51     2.27 o
  -5   8   7     2.31     4.34     0.99 o
  -4   8   7    41.05    48.29     4.63 o
  -3   8   7     5.76     5.62     1.87 <
  -2   8   7     0.08     1.77     2.07 <
  -1   8   7   156.27   153.44     6.61 o
   0   8   7     4.42     2.46     1.58 <
   1   8   7     2.04     0.89     0.49 <
   2   8   7     5.66     5.62     1.48 o
  -5   9   7    13.58    11.73     1.38 o
  -4   9   7    83.37    83.49     3.94 o
  -3   9   7    19.53    22.37     2.17 o
  -2   9   7    24.89    22.07     3.25 o
  -1   9   7   133.61   136.26     7.99 o
   0   9   7     0.79     0.30     0.39 <
   1   9   7     0.95     2.86     0.99 <
  -4  10   7    12.77    12.42     1.38 o
  -3  10   7    18.20    15.08     1.48 o
  -2  10   7    46.81    47.01     4.14 o
  -1  10   7     4.07     2.17     0.89 <
   0  10   7    16.29    19.12     2.17 o
  -1 -10   8     7.49     7.69     1.48 o
   0 -10   8     2.96     4.04     1.08 o
   1 -10   8   102.50    97.70     5.13 o
   2 -10   8     5.00     4.83     1.18 o
   3 -10   8    33.14    32.62     2.96 o
  -2  -9   8     7.06     8.28     1.68 o
  -1  -9   8    14.09    16.75     2.66 o
   0  -9   8     5.83     4.34     1.38 o
   1  -9   8    25.52    21.38     3.05 o
   2  -9   8     0.81    -0.30     0.49 <
   3  -9   8   134.44   123.05     6.80 o
   4  -9   8   151.45   138.46    11.64 o
  -3  -8   8   254.73   273.22     6.41 o
  -2  -8   8    61.85    68.50     5.52 o
  -1  -8   8     4.30     2.36     1.08 <
   0  -8   8    50.07    56.47     3.94 o
   1  -8   8    13.41    12.81     2.46 o
   2  -8   8    46.15    49.08     4.93 o
   3  -8   8    31.93    22.86     3.25 o
   4  -8   8    21.26    20.69     2.86 o
   5  -8   8     0.18     0.99     0.59 <
  -4  -7   8     0.54     0.69     0.59 <
  -3  -7   8   775.30   807.89    18.70 o
  -2  -7   8   217.71   221.85    17.85 o
  -1  -7   8    62.60    63.87     4.14 o
   0  -7   8    59.51    69.68     6.11 o
   1  -7   8    17.38    13.11     2.56 o
   2  -7   8   101.22   101.94     7.39 o
   3  -7   8    30.49    25.52     3.65 o
   4  -7   8     0.50     0.00     0.69 <
   5  -7   8     2.05     3.45     1.08 o
  -5  -6   8     0.21     0.49     0.39 <
  -4  -6   8    10.08    10.64     1.38 o
  -3  -6   8     6.03     5.62     1.68 o
  -2  -6   8     0.02     0.00     0.39 <
  -1  -6   8     7.12     5.32     1.18 o
   0  -6   8    14.31    15.57     2.96 o
   1  -6   8     3.12     1.77     0.99 <
   2  -6   8     1.49     0.99     0.69 <
   3  -6   8    30.52    27.99     3.94 o
   4  -6   8     0.06     0.30     0.49 <
   5  -6   8     9.32     9.95     1.97 o
  -5  -5   8   173.02   194.09     5.62 o
  -4  -5   8    16.29    17.74     1.97 o
  -3  -5   8    56.87    54.11     5.42 o
  -2  -5   8    48.51    45.34     3.65 o
  -1  -5   8   430.40   421.51    12.05 o
   0  -5   8     5.32     7.69     2.07 o
   1  -5   8    95.48    92.07     6.70 o
   2  -5   8     7.16     6.21     1.87 o
   3  -5   8     3.18     1.18     0.99 <
   4  -5   8     0.38     0.99     1.18 <
   5  -5   8   132.77   156.47     8.38 o
   6  -5   8    26.74    22.76     2.27 o
  -6  -4   8    36.38    34.99     2.76 o
  -5  -4   8     7.91     8.97     1.87 o
  -4  -4   8     3.86     3.35     1.08 o
  -3  -4   8    33.59    27.79     3.15 o
  -2  -4   8    21.22    15.57     2.07 o
  -1  -4   8    86.71    93.15     4.93 o
   0  -4   8   104.67   113.57    14.39 o
   1  -4   8    80.87    73.93     4.24 o
   2  -4   8    51.28    47.21     3.55 o
   3  -4   8     2.26     2.66     1.28 <
   4  -4   8    62.16    53.72     5.62 o
   5  -4   8    48.43    47.70     4.83 o
   6  -4   8     4.57     5.03     1.18 o
  -6  -3   8     8.20     8.97     1.08 o
  -5  -3   8    20.03    20.30     3.05 o
  -4  -3   8    36.56    36.66     3.06 o
  -3  -3   8    58.49    50.76     4.93 o
  -2  -3   8   141.72   145.34     6.31 o
  -1  -3   8   592.51   615.85    18.68 o
   0  -3   8    69.11    60.62     5.82 o
   1  -3   8   113.50   106.18     7.69 o
   2  -3   8    49.62    50.56     3.65 o
   3  -3   8    36.54    34.99     4.24 o
   4  -3   8    32.32    33.01     4.43 o
   5  -3   8    20.65    16.65     2.96 o
   6  -3   8     7.90     5.12     1.28 o
  -6  -2   8   101.33   106.96     4.24 o
  -5  -2   8     6.61     7.09     1.38 o
  -4  -2   8    15.10    14.98     2.76 o
  -3  -2   8   109.39   105.88     5.92 o
  -2  -2   8    53.76    63.87     2.96 o
  -1  -2   8    36.29    39.32     4.73 o
   0  -2   8   235.51   255.11    12.23 o
   1  -2   8     4.39     6.90     1.97 o
   2  -2   8   196.25   206.83     7.50 o
   3  -2   8     3.46     6.01     1.28 o
   4  -2   8     0.65    -0.30     0.39 <
   5  -2   8     2.04     2.27     1.18 <
   6  -2   8    42.62    50.17     3.75 o
  -7  -1   8     0.37     0.99     0.39 <
  -6  -1   8    36.24    38.73     4.04 o
  -5  -1   8   122.17   107.37     5.23 o
  -4  -1   8    70.92    65.94     6.31 o
  -3  -1   8   124.75   133.40     6.01 o
  -2  -1   8     6.22     9.46     2.27 o
  -1  -1   8    60.94    45.63     5.22 o
   0  -1   8    10.58    10.54     2.46 o
   1  -1   8    17.58    16.65     3.05 o
   2  -1   8   149.13   150.67     6.41 o
   3  -1   8   285.62   281.35     8.98 o
   4  -1   8     0.03    -0.20     1.28 <
   5  -1   8    21.21    19.91     3.05 o
   6  -1   8     2.93     3.35     0.99 o
  -7   0   8     1.12     0.89     0.59 <
  -6   0   8     6.39     6.11     1.77 o
  -5   0   8   127.24   110.04     5.23 o
  -4   0   8    56.60    46.13     5.03 o
  -3   0   8     0.16    -0.20     1.38 <
  -2   0   8    41.94    39.22     4.63 o
  -1   0   8    36.48    35.77     4.53 o
   0   0   8    28.42    24.24     3.74 o
   1   0   8    13.95    13.40     2.76 o
   2   0   8    30.80    28.97     2.76 o
   3   0   8    13.53    16.26     2.17 o
   4   0   8   170.23   174.26     9.47 o
   5   0   8    63.61    61.40     3.45 o
  -7   1   8     0.01    -0.20     0.39 <
  -6   1   8     7.06     6.40     2.07 o
  -5   1   8     8.40    11.23     2.36 o
  -4   1   8    38.80    36.07     4.34 o
  -3   1   8    56.73    55.00     5.42 o
  -2   1   8     0.35    -0.79     0.79 <
  -1   1   8    43.16    49.08     5.22 o
   0   1   8    16.06    13.89     2.86 o
   1   1   8    17.71    17.34     3.25 o
   2   1   8     0.83     1.48     0.69 <
   3   1   8     0.18    -0.30     0.89 <
   4   1   8    10.12    12.61     1.77 o
   5   1   8    20.30    19.91     1.87 o
  -7   2   8    23.76    26.31     2.76 o
  -6   2   8    57.21    58.84     2.96 o
  -5   2   8     0.04     0.69     2.27 <
  -4   2   8     3.76     7.78     2.17 o
  -3   2   8   134.40   124.73     8.09 o
  -2   2   8    86.82    95.82     8.87 o
  -1   2   8   151.99   151.86    13.51 o
   0   2   8     0.04    -0.39     0.59 <
   1   2   8     0.70     1.38     0.49 <
   2   2   8     2.87     3.35     1.38 <
   3   2   8   647.79   625.58    19.18 o
   4   2   8   447.60   462.38    16.89 o
   5   2   8    50.24    55.39     3.75 o
  -7   3   8    18.46    18.53     2.17 o
  -6   3   8    15.39    13.99     1.68 o
  -5   3   8     0.00    -0.10     0.39 <
  -4   3   8    17.66    19.81     3.45 o
  -3   3   8   158.39   148.02     8.78 o
  -2   3   8    93.14    94.54     5.03 o
  -1   3   8     4.63     3.45     0.79 o
   0   3   8     0.75     2.27     0.79 <
   1   3   8    15.39    15.96     2.17 o
   2   3   8    14.46    12.22     1.87 o
   3   3   8   125.43   122.85     8.18 o
   4   3   8     3.18     4.04     1.38 <
  -7   4   8     2.51     2.07     0.69 <
  -6   4   8    10.12     9.66     2.86 o
  -5   4   8    21.77    28.28     3.94 o
  -4   4   8   598.43   593.11    18.68 o
  -3   4   8  1723.86  1863.14    32.72 o
  -2   4   8    62.28    63.77     5.91 o
  -1   4   8     0.38     0.10     0.39 <
   0   4   8    61.00    61.11     4.04 o
   1   4   8    35.19    36.46     3.25 o
   2   4   8    56.34    54.41     7.79 o
   3   4   8   133.26   139.71     5.62 o
   4   4   8    23.34    19.81     2.66 o
  -6   5   8    39.92    41.10     4.14 o
  -5   5   8    74.59    72.74     6.21 o
  -4   5   8     1.42     1.38     0.99 <
  -3   5   8     7.58     6.31     1.87 o
  -2   5   8   493.16   482.02    16.50 o
  -1   5   8    62.55    64.07     6.11 o
   0   5   8    17.73    12.71     2.76 o
   1   5   8   144.48   132.63     7.49 o
   2   5   8   150.03   153.24     6.11 o
   3   5   8    14.57    20.50     2.07 o
  -6   6   8     2.04     2.36     0.69 o
  -5   6   8    98.80   101.04     7.00 o
  -4   6   8     7.21     5.91     1.77 o
  -3   6   8    32.03    31.44     4.04 o
  -2   6   8    56.14    53.32     5.52 o
  -1   6   8   277.82   242.85    12.04 o
   0   6   8     5.19     7.88     2.27 o
   1   6   8     1.09     0.99     0.49 <
   2   6   8     0.71     1.18     0.59 <
   3   6   8    29.41    35.97     3.25 o
  -6   7   8    72.39    82.01     3.45 o
  -5   7   8    83.97    92.95     6.21 o
  -4   7   8   104.75   113.47     7.30 o
  -3   7   8   128.38   135.57     8.38 o
  -2   7   8     1.16     0.99     0.79 <
  -1   7   8   116.97   121.07     8.28 o
   0   7   8    32.30    30.55     4.04 o
   1   7   8    14.62    11.73     1.58 o
   2   7   8    86.06    95.13     5.82 o
  -5   8   8     5.95     6.01     0.99 o
  -4   8   8    64.67    75.11     5.13 o
  -3   8   8   123.69   118.61     7.30 o
  -2   8   8    87.58    83.00     4.44 o
  -1   8   8    59.98    72.44     5.32 o
   0   8   8     3.11     3.65     1.18 o
   1   8   8    18.52    19.61     2.56 o
  -5   9   8     6.88     9.66     1.58 o
  -4   9   8   109.71   118.90     6.11 o
  -3   9   8     5.35     6.21     1.08 o
  -2   9   8    10.35    11.53     2.07 o
  -1   9   8    16.96    14.68     1.58 o
   0   9   8     0.01    -0.30     0.30 <
  -2  10   8    13.93    16.75     1.97 o
  -2  -9   9     2.60     3.15     0.79 o
  -1  -9   9     6.33     6.70     1.48 o
   0  -9   9     4.32     3.84     1.18 o
   1  -9   9    12.17    13.40     2.07 o
   2  -9   9    52.75    48.39     2.76 o
   3  -9   9     0.15     0.00     0.30 <
  -2  -8   9    70.75    76.69     5.13 o
  -1  -8   9    18.83    17.84     1.87 o
   0  -8   9     1.63     3.05     1.87 <
   1  -8   9     0.76     0.20     0.39 <
   2  -8   9    31.54    23.65     3.05 o
   3  -8   9   278.10   245.11     9.28 o
   4  -8   9   204.52   193.27     7.50 o
  -3  -7   9   118.07   131.03     6.41 o
  -2  -7   9    76.28    80.43     4.04 o
  -1  -7   9    14.65    14.09     1.87 o
   0  -7   9     0.38     0.00     0.49 <
   1  -7   9    14.72    16.65     2.66 o
   2  -7   9     8.26    10.25     2.17 o
   3  -7   9     9.03     5.72     1.58 o
   4  -7   9     1.30     1.38     0.79 <
   5  -7   9     1.58     4.04     0.99 o
  -4  -6   9    58.05    58.15     4.34 o
  -3  -6   9   310.67   331.29     8.49 o
  -2  -6   9     4.96     4.43     0.89 o
  -1  -6   9     6.60     5.32     1.28 o
   0  -6   9   430.31   437.89    15.21 o
   1  -6   9     9.04     7.98     1.97 o
   2  -6   9    39.50    34.59     4.14 o
   3  -6   9     2.40     1.68     0.89 <
   4  -6   9     1.99     1.48     0.89 <
   5  -6   9     2.90     3.35     0.99 o
  -5  -5   9     0.33     0.10     0.30 <
  -4  -5   9     6.13     7.59     1.87 o
  -3  -5   9    18.95    16.06     2.07 o
  -2  -5   9    58.21    58.94     3.25 o
  -1  -5   9     1.82     1.38     0.59 <
   0  -5   9    48.55    59.82     5.72 o
   1  -5   9     7.12     8.47     1.97 o
   2  -5   9    82.23    79.06     4.53 o
   3  -5   9    21.85    20.69     3.25 o
   4  -5   9     0.00     0.20     0.89 <
   5  -5   9     0.53     0.89     0.79 <
  -5  -4   9     1.60     0.39     0.49 <
  -4  -4   9     9.18    10.74     2.27 o
  -3  -4   9     9.12    10.94     1.77 o
  -2  -4   9    38.74    41.39     2.86 o
  -1  -4   9     3.50     3.05     0.69 o
   0  -4   9     8.61     7.09     1.97 o
   1  -4   9    17.87    13.60     2.46 o
   2  -4   9     3.56     2.17     0.89 <
   3  -4   9    43.60    37.84     4.73 o
   4  -4   9     0.74     0.39     0.79 <
   5  -4   9    23.51    27.59     3.15 o
  -5  -3   9    10.96     9.46     1.97 o
  -4  -3   9    17.48    17.15     2.96 o
  -3  -3   9     8.71    10.74     1.77 o
  -2  -3   9     2.10     1.68     0.59 <
  -1  -3   9   217.30   203.61     6.21 o
   0  -3   9    78.87    81.03     6.51 o
   1  -3   9   257.52   236.11    10.46 o
   2  -3   9    30.15    25.92     3.84 o
   3  -3   9    12.94    16.85     2.17 o
   4  -3   9     4.42     4.43     1.58 <
   5  -3   9     7.46     8.87     1.87 o
  -6  -2   9     5.58     7.39     0.99 o
  -5  -2   9    20.94    23.95     3.25 o
  -4  -2   9     0.04     1.48     1.18 <
  -3  -2   9   145.82   134.70     8.97 o
  -2  -2   9    23.34    21.88     2.46 o
  -1  -2   9    33.17    32.72     2.96 o
   0  -2   9    29.25    32.72     4.14 o
   1  -2   9    40.93    33.31     4.43 o
   2  -2   9   236.00   255.52    13.02 o
   3  -2   9    91.70    88.82     4.93 o
   4  -2   9     9.48    12.32     1.97 o
   5  -2   9     0.91     0.99     0.69 <
  -6  -1   9    39.78    42.38     3.84 o
  -5  -1   9    27.48    29.37     2.46 o
  -4  -1   9     0.33    -0.79     0.79 <
  -3  -1   9     0.65     0.89     0.89 <
  -2  -1   9     5.57     5.52     1.28 o
  -1  -1   9    22.33    23.16     2.46 o
   0  -1   9    79.90    81.32     6.70 o
   1  -1   9   202.06   215.82    11.24 o
   2  -1   9    18.42    22.47     2.46 o
   3  -1   9    78.20    85.95     4.93 o
   4  -1   9    19.99    16.36     1.97 o
   5  -1   9    32.99    33.21     3.25 o
  -6   0   9     5.24     3.15     1.08 <
  -5   0   9   263.52   257.81    10.36 o
  -4   0   9   221.74   186.15    10.26 o
  -3   0   9     8.83    10.25     2.46 o
  -2   0   9    31.12    39.32     3.25 o
  -1   0   9    44.64    40.60     4.83 o
   0   0   9   552.57   578.61    18.48 o
   1   0   9    82.69    79.65     6.90 o
   2   0   9    42.55    42.38     6.21 o
   3   0   9   141.18   139.62     6.21 o
   4   0   9   329.19   327.97    21.32 o
   5   0   9     6.37     5.22     0.79 o
  -6   1   9     0.56    -0.10     0.69 <
  -5   1   9   179.90   158.58     8.97 o
  -4   1   9   109.22   103.12     7.49 o
  -3   1   9    59.01    58.64     5.82 o
  -2   1   9   728.59   700.94    20.18 o
  -1   1   9    32.61    29.66     2.86 o
   0   1   9     1.76     2.66     1.28 <
   1   1   9     3.08     3.25     0.99 o
   2   1   9   180.93   173.98    10.16 o
   3   1   9   154.50   151.27     9.07 o
   4   1   9    76.68    82.21     3.94 o
  -6   2   9    14.53    17.05     1.68 o
  -5   2   9    24.56    23.06     3.45 o
  -4   2   9   117.75   122.45     7.89 o
  -3   2   9   243.39   249.41    15.10 o
  -2   2   9   122.97   105.89     7.79 o
  -1   2   9     7.71     8.08     2.07 o
   0   2   9     6.34     7.19     1.48 o
   1   2   9     9.86     7.98     1.97 o
   2   2   9    51.95    51.35     3.75 o
   3   2   9     3.13     5.42     1.68 o
   4   2   9    31.11    36.95     3.74 o
  -6   3   9    17.46    16.36     1.68 o
  -5   3   9    53.66    42.77     4.73 o
  -4   3   9    16.23    11.53     2.56 o
  -3   3   9   209.02   218.79    10.55 o
  -2   3   9    11.84     7.78     2.07 o
  -1   3   9    69.01    66.93     6.31 o
   0   3   9    18.55    18.33     2.27 o
   1   3   9     0.16     0.10     0.39 <
   2   3   9   490.82   518.23    19.56 o
   3   3   9    21.06    17.64     2.86 o
   4   3   9     3.59     3.25     0.99 o
  -6   4   9     0.04     0.89     0.69 <
  -5   4   9    11.09    12.22     2.46 o
  -4   4   9   133.64   150.66     9.07 o
  -3   4   9     1.63     0.20     0.99 <
  -2   4   9    43.80    34.99     3.65 o
  -1   4   9    55.49    50.86     5.52 o
   0   4   9    14.42    17.74     2.17 o
   1   4   9     5.05     5.32     1.18 o
   2   4   9    36.73    35.08     2.86 o
   3   4   9    21.90    21.58     2.86 o
  -6   5   9     0.72     0.49     0.39 <
  -5   5   9    20.75    22.86     3.25 o
  -4   5   9     5.96     7.09     1.97 o
  -3   5   9    32.09    35.67     2.96 o
  -2   5   9    10.29     6.60     1.87 o
  -1   5   9     0.10    -0.49     0.69 <
   0   5   9    64.70    48.30     5.22 o
   1   5   9     1.13     1.38     0.59 <
   2   5   9     5.64     7.19     1.28 o
   3   5   9     0.01    -0.49     0.49 <
  -6   6   9    21.42    20.99     2.37 o
  -5   6   9    64.93    60.03     4.93 o
  -4   6   9     0.07     1.58     0.89 <
  -3   6   9    52.28    47.11     3.25 o
  -2   6   9     2.11     1.18     0.79 <
  -1   6   9   233.74   219.79    10.95 o
   0   6   9    16.44    12.32     2.56 o
   1   6   9    80.81    71.96     5.62 o
   2   6   9     5.51     5.42     1.38 o
  -5   7   9     5.47     6.90     1.48 o
  -4   7   9     1.40     3.74     1.18 o
  -3   7   9    54.74    62.98     5.13 o
  -2   7   9     1.64     2.46     1.18 <
  -1   7   9    27.12    23.75     3.45 o
   0   7   9    44.99    43.07     4.34 o
   1   7   9     0.06     0.39     0.39 <
  -5   8   9    17.50    23.75     2.37 o
  -4   8   9    24.78    33.31     3.25 o
  -3   8   9   121.01   127.19     6.51 o
  -2   8   9     2.12     4.34     1.38 o
  -1   8   9     9.63    12.02     2.07 o
   0   8   9     1.11     1.38     0.59 <
  -2   9   9    35.69    43.76     3.35 o
   0  -8  10    19.34    20.89     2.56 o
   1  -8  10     4.69     4.34     1.28 o
   2  -8  10     2.84     2.76     0.89 o
   3  -8  10     3.42     2.96     0.89 o
  -1  -7  10    10.24     8.28     1.48 o
   0  -7  10    48.00    52.33     4.73 o
   1  -7  10     8.54     7.19     1.18 o
   2  -7  10    20.28    18.43     2.46 o
   3  -7  10    36.42    27.30     2.96 o
   4  -7  10    12.80    17.24     1.97 o
  -3  -6  10    11.54    10.94     1.87 o
  -2  -6  10    15.71    17.34     1.58 o
  -1  -6  10     4.75     4.14     0.99 o
   0  -6  10   128.51   134.88     8.38 o
   1  -6  10     7.71     9.66     2.17 o
   3  -6  10     4.74     7.49     1.77 o
   4  -6  10     0.31     0.79     0.49 <
  -4  -5  10     3.71     3.94     1.18 o
  -3  -5  10    35.17    35.67     3.84 o
  -2  -5  10     5.85     4.24     0.89 o
  -1  -5  10    91.44    95.72     4.04 o
   0  -5  10    76.42    70.77     6.31 o
   1  -5  10    11.22     7.49     1.97 o
   2  -5  10     4.19     4.14     1.48 <
   3  -5  10    14.84    15.96     2.66 o
   4  -5  10     0.44     1.18     0.69 <
  -5  -4  10     6.32     5.42     1.08 o
  -4  -4  10    11.67     9.16     1.97 o
  -3  -4  10     0.69     0.20     0.49 <
  -2  -4  10     0.80     1.97     0.79 <
  -1  -4  10    34.32    28.28     2.76 o
   0  -4  10    12.70    10.44     2.46 o
   1  -4  10    12.41    10.94     2.46 o
   2  -4  10     2.98     1.38     0.59 <
   3  -4  10     4.33     2.96     0.79 o
   4  -4  10     6.83     8.28     1.77 o
  -5  -3  10     0.10     0.20     0.49 <
  -4  -3  10   142.35   141.69     7.99 o
  -3  -3  10    20.46    21.19     3.35 o
  -2  -3  10   151.65   154.03     6.61 o
  -1  -3  10     9.70     8.97     1.58 o
   0  -3  10     3.95     3.55     0.99 o
   1  -3  10     0.95     0.20     0.59 <
   2  -3  10    38.89    39.03     3.15 o
   3  -3  10    70.97    70.57     4.04 o
   4  -3  10     7.52     7.39     1.77 o
  -5  -2  10    13.11    11.82     1.97 o
  -4  -2  10     1.19     1.48     0.99 <
  -3  -2  10    67.35    58.55     5.72 o
  -2  -2  10    22.12    19.22     2.37 o
  -1  -2  10    34.28    32.32     2.96 o
   0  -2  10    14.88    13.50     2.76 o
   1  -2  10     1.72     2.17     1.28 <
   2  -2  10     4.59     3.74     0.99 o
   3  -2  10     2.98     2.86     0.79 o
   4  -2  10     8.64    10.44     1.77 o
  -6  -1  10    20.28    23.16     2.27 o
  -5  -1  10    11.81    13.60     1.58 o
  -4  -1  10     8.24     7.88     1.97 o
  -3  -1  10    30.70    28.87     4.14 o
  -2  -1  10   158.13   148.22     6.51 o
  -1  -1  10    13.55    15.27     2.07 o
   0  -1  10     0.40     2.07     1.28 <
   1  -1  10    21.07    19.12     3.55 o
   2  -1  10   146.94   151.66     6.31 o
   3  -1  10     5.25     4.63     1.08 o
   4  -1  10     0.45     1.28     0.49 <
  -6   0  10     2.22     2.46     0.69 o
  -5   0  10    39.96    43.56     2.86 o
  -4   0  10     2.47     2.86     1.38 <
  -3   0  10     0.08     1.87     1.28 <
  -2   0  10    34.42    34.39     4.53 o
  -1   0  10   126.62   117.92     5.92 o
   0   0  10     0.62     0.89     0.99 <
   1   0  10    38.71    35.28     3.15 o
   2   0  10     0.00    -0.10     1.08 <
   3   0  10     2.18     2.86     1.48 <
   4   0  10   228.58   242.30     8.58 o
  -6   1  10    53.33    65.35     3.94 o
  -5   1  10     0.19    -0.20     0.59 <
  -4   1  10     1.83     1.87     1.08 <
  -3   1  10     2.15     2.17     1.28 <
  -2   1  10   838.30   735.51    21.28 o
  -1   1  10    13.90    14.78     2.76 o
   0   1  10    83.04    77.09     4.73 o
   1   1  10    19.00    19.91     2.36 o
   2   1  10    71.16    74.12     6.41 o
   3   1  10     0.43     0.59     0.69 <
   4   1  10   151.51   153.65     6.51 o
  -6   2  10     3.63     3.65     0.69 o
  -5   2  10    30.94    32.91     2.46 o
  -4   2  10     8.22    10.05     2.46 o
  -3   2  10   362.53   393.30    13.92 o
  -2   2  10   743.53   715.23    20.18 o
  -1   2  10    24.33    28.87     2.96 o
   0   2  10     6.47     6.70     1.97 o
   1   2  10     0.01     0.20     0.49 <
   2   2  10    51.53    55.59     5.32 o
   3   2  10     0.78     1.68     0.89 <
   4   2  10   116.40   134.51     5.52 o
  -6   3  10     7.88     9.76     1.58 o
  -5   3  10    13.75    13.40     2.46 o
  -4   3  10   162.60   172.77     9.47 o
  -3   3  10     0.02     0.00     0.99 <
  -2   3  10    19.75    16.55     3.05 o
  -1   3  10    47.58    42.58     5.03 o
   0   3  10   239.85   243.48     8.88 o
   1   3  10    30.02    28.48     2.66 o
   2   3  10   142.93   154.90     8.38 o
   3   3  10     9.27     9.95     1.87 o
  -6   4  10    49.66    67.22     3.94 o
  -5   4  10     7.30     7.09     1.68 o
  -4   4  10    75.94    79.54     6.11 o
  -3   4  10    70.12    75.40     4.63 o
  -2   4  10     1.31     1.58     0.99 <
  -1   4  10     1.11     2.36     1.18 <
   0   4  10   230.49   228.27    11.15 o
   1   4  10     4.94     3.74     0.99 o
   2   4  10     0.00     0.59     0.59 <
   3   4  10    13.15    14.88     1.87 o
  -5   5  10   117.93   129.85     6.61 o
  -4   5  10   118.84   123.14     7.10 o
  -3   5  10    92.39    99.96     4.53 o
  -2   5  10    66.63    65.94     5.72 o
  -1   5  10    36.90    37.55     4.43 o
   0   5  10    20.35    19.81     3.15 o
   1   5  10    26.13    26.41     2.17 o
   2   5  10     3.10     2.46     0.59 o
  -5   6  10     0.16     0.89     0.49 <
  -4   6  10     0.08     0.59     0.59 <
  -3   6  10    20.12    24.93     2.07 o
  -2   6  10    67.52    58.35     5.03 o
  -1   6  10    15.16    12.91     2.46 o
   0   6  10     2.09     1.77     0.99 <
   1   6  10    36.84    33.80     3.15 o
  -3   7  10    37.97    37.45     3.25 o
  -2   7  10     0.14     0.10     0.30 <
  -1   7  10     7.31     9.26     1.28 o
   0   7  10     6.85     9.07     1.68 o
  -2   8  10     3.61     1.38     0.69 <
   0  -7  11     4.16     3.45     0.79 o
   1  -7  11     0.30     0.59     0.49 <
   2  -7  11    21.98    28.58     2.76 o
  -2  -6  11     0.81     1.18     0.59 <
  -1  -6  11     4.26     4.43     1.38 o
   0  -6  11     8.24     9.56     2.27 o
   1  -6  11     0.03     0.79     0.99 <
   2  -6  11     3.95     5.12     0.89 o
   3  -6  11    25.26    26.61     2.56 o
  -3  -5  11     9.53     9.46     1.68 o
  -2  -5  11    17.80    14.29     2.17 o
  -1  -5  11     4.60     5.22     1.38 o
   0  -5  11     0.77     0.99     0.49 <
   1  -5  11     2.95     3.05     0.79 o
   2  -5  11     9.16     9.16     1.28 o
   3  -5  11     0.53     0.89     0.59 <
  -4  -4  11     1.98     0.79     0.49 <
  -3  -4  11    36.43    36.96     3.74 o
  -2  -4  11     8.69    10.25     1.48 o
  -1  -4  11    59.87    62.98     3.75 o
   0  -4  11     7.61     8.08     1.68 o
   1  -4  11     4.47     4.43     1.08 o
   2  -4  11     8.73    10.94     2.07 o
   3  -4  11   131.20   144.55     4.44 o
  -4  -3  11     0.46     0.89     0.69 <
  -3  -3  11    30.85    26.71     3.45 o
  -2  -3  11     5.34     2.46     1.58 <
  -1  -3  11     1.45     1.08     1.48 <
   0  -3  11    24.98    21.78     2.46 o
   1  -3  11     4.94     5.81     1.18 o
   2  -3  11    49.56    51.84     4.83 o
   3  -3  11     8.37     8.87     1.18 o
  -4  -2  11   294.58   294.78    10.46 o
  -3  -2  11    73.05    77.47     6.11 o
  -2  -2  11    13.68    15.77     2.96 o
  -1  -2  11    95.58    92.57     4.04 o
   0  -2  11    21.19    22.57     2.36 o
   1  -2  11    45.47    42.77     4.83 o
   2  -2  11     0.20     0.89     0.99 <
   3  -2  11    13.06    13.60     2.17 o
  -5  -1  11     2.32     0.69     0.49 <
  -4  -1  11    10.88     8.67     1.97 o
  -3  -1  11   119.32   117.91     7.69 o
  -2  -1  11    10.44    11.04     1.68 o
  -1  -1  11   275.20   281.71    12.33 o
   0  -1  11     4.50     3.15     1.28 <
   1  -1  11    12.69    10.44     1.77 o
   2  -1  11    21.35    25.82     3.55 o
   3  -1  11    35.33    40.01     3.74 o
  -5   0  11    12.22     8.77     1.08 o
  -4   0  11    17.35    19.90     2.86 o
  -3   0  11    21.75    24.04     2.36 o
  -2   0  11   142.56   157.86     8.58 o
  -1   0  11     9.80    11.63     2.46 o
   0   0  11    55.26    48.49     3.65 o
   1   0  11     6.97     7.19     1.48 o
   2   0  11    29.02    31.83     3.74 o
   3   0  11    96.34   101.44     5.82 o
  -5   1  11    61.13    64.07     2.86 o
  -4   1  11   106.70   114.16     6.90 o
  -3   1  11     2.06     3.45     1.18 <
  -2   1  11   120.38   107.66     7.39 o
  -1   1  11     0.01     0.49     0.49 <
   0   1  11     0.00     0.10     0.59 <
   1   1  11    30.63    28.48     2.66 o
   2   1  11    36.41    35.38     3.94 o
   3   1  11    35.35    33.31     3.15 o
  -5   2  11     0.02     0.30     0.39 <
  -4   2  11     4.29     2.27     1.18 <
  -3   2  11    97.28   104.00     4.83 o
  -2   2  11    72.35    75.01     6.11 o
  -1   2  11    33.41    31.54     2.76 o
   0   2  11    42.01    34.99     2.86 o
   1   2  11     8.96     7.19     1.28 o
   2   2  11     5.01     6.11     1.58 o
   3   2  11    28.87    31.83     2.76 o
  -5   3  11     1.31     2.17     0.79 <
  -4   3  11    32.46    35.87     3.74 o
  -3   3  11     0.42    -0.30     0.59 <
  -2   3  11    17.22    17.15     1.97 o
  -1   3  11    88.48    86.35     6.60 o
   0   3  11    16.10    15.27     1.87 o
   1   3  11   217.33   205.96     6.31 o
   2   3  11    42.17    42.58     3.55 o
  -5   4  11    50.41    57.17     3.75 o
  -4   4  11    33.58    34.59     3.45 o
  -3   4  11     4.58     2.96     0.79 o
  -2   4  11    57.82    55.69     4.93 o
  -1   4  11    31.52    34.39     4.04 o
   0   4  11    68.35    64.26     5.22 o
   1   4  11    12.54    12.42     1.38 o
  -4   5  11     0.61     0.49     0.30 <
  -3   5  11     3.91     4.43     1.08 o
  -2   5  11     0.87     2.17     0.99 <
  -1   5  11    17.63    17.24     2.66 o
   0   5  11    18.79    18.13     2.56 o
   1   5  11    58.71    53.72     2.46 o
  -2   6  11    15.08    17.64     1.58 o
  -1   6  11     0.98     1.68     0.79 <
   0   6  11    54.75    62.49     3.65 o
   0  -6  12    14.02    13.80     1.28 o
   1  -6  12     2.85     2.07     0.69 <
  -2  -5  12    10.51    12.22     1.77 o
  -1  -5  12    31.78    32.03     3.15 o
   0  -5  12     9.06     8.08     1.08 o
   1  -5  12     0.67    -0.10     0.20 <
  -2  -4  12    93.80   102.92     5.62 o
  -1  -4  12    22.27    19.61     1.87 o
   0  -4  12    32.99    36.96     2.56 o
   1  -4  12     4.77     3.05     0.69 o
   2  -4  12    18.41    21.88     2.27 o
  -3  -3  12     1.87     2.27     0.79 <
  -2  -3  12     2.37     1.38     0.79 <
  -1  -3  12   119.71   133.30     5.03 o
   0  -3  12    39.32    42.18     2.76 o
   1  -3  12    15.22    13.80     1.58 o
   2  -3  12    31.22    32.32     3.06 o
  -3  -2  12    11.69    12.42     1.28 o
  -2  -2  12     0.06     0.39     0.39 <
  -1  -2  12     1.36     1.28     0.99 <
   0  -2  12    17.64    17.64     2.76 o
   1  -2  12     1.52     0.69     0.49 <
   2  -2  12     2.14     1.08     0.59 <
  -4  -1  12    10.54    12.61     1.77 o
  -3  -1  12     1.68     1.77     0.59 <
  -2  -1  12    13.27    12.71     1.58 o
  -1  -1  12   687.20   755.53    12.76 o
   0  -1  12     3.92     2.66     0.79 o
   1  -1  12    16.58    17.54     1.87 o
   2  -1  12     4.50     4.24     1.08 o
  -4   0  12     7.62     5.22     1.28 o
  -3   0  12     1.54     0.89     0.59 <
  -2   0  12   142.95   137.06     4.93 o
  -1   0  12   124.95   125.21     5.13 o
   0   0  12    31.56    29.27     2.46 o
   1   0  12     0.54     0.30     0.39 <
   2   0  12     0.26     0.89     0.49 <
  -4   1  12     2.10     1.38     0.69 <
  -3   1  12   128.12   136.46     4.73 o
  -2   1  12    17.07    14.39     2.46 o
  -1   1  12     0.10     0.79     0.69 <
   0   1  12     1.87     0.59     1.58 <
   1   1  12    78.56    86.25     3.75 o
   2   1  12     8.87     6.70     1.38 o
  -4   2  12     0.48    -0.20     0.39 <
  -3   2  12     3.46     4.43     1.08 o
  -2   2  12    72.26    80.92     3.75 o
  -1   2  12     0.16     0.10     0.69 <
   0   2  12     0.45     1.87     0.69 <
   1   2  12    37.97    37.75     2.86 o
  -4   3  12    54.87    62.10     3.75 o
  -3   3  12    60.10    57.46     2.66 o
  -2   3  12    17.67    17.93     2.46 o
  -1   3  12    87.41    83.20     5.52 o
   0   3  12     2.46     3.45     1.08 o
  -2   4  12    29.03    26.81     2.76 o
  -1   4  12    57.72    56.48     4.14 o
   0   4  12    21.79    17.84     2.17 o
  -1  -3  13    21.65    20.50     1.48 o
   0  -3  13    64.82    62.79     3.75 o
  -1  -2  13    43.57    39.72     2.27 o
   0  -2  13     8.95     9.46     1.08 o
  -2  -1  13     8.62     7.49     1.38 o
  -1  -1  13    21.29    25.23     1.77 o
   0  -1  13    14.83    15.67     1.38 o
  -2   0  13   124.62   126.03     5.52 o
  -1   0  13    92.52    95.63     5.13 o
   0   0  13     0.11     0.30     0.30 <
  -2   1  13    17.02    18.82     2.07 o
  -1   1  13     2.07     1.97     0.79 <
  -1   2  13     8.41     8.57     1.38 o
