# Supplementary material for: A resonance-assisted intra­molecular hydrogen bond in compounds containing 2-hy­droxy-3,5-di­nitro­benzoic acid and its various deprotonated forms: redetermination of several related structures
Source: Acta Crystallogr E Crystallogr Commun. 2018 Aug 24;74(Pt 9):1344–57. doi: 10.1107/S2056989018011544 (PMC6127720; doi:10.1107/S2056989018011544)
Supplement: Supplementary file 9 [file e-74-01344-VIIIsup9.hkl]

#
# h,k,l, Fc-squared, Fo-squared, sigma(Fo-squared) and status flag
#
data_VIII
_shelx_title                             '   '
_shelx_refln_list_code                   4
_shelx_F_calc_maximum                    217.09
_exptl_crystal_F_000                     496
_reflns_d_resolution_high                ?

loop_
 _symmetry_equiv_pos_as_xyz
 'x, y, z'
 '-x, -y, -z'

_cell_length_a                           8.55510(10)
_cell_length_b                           10.5000(2)
_cell_length_c                           12.7576(3)
_cell_angle_alpha                        106.4630(10)
_cell_angle_beta                         100.9130(10)
_cell_angle_gamma                        108.2720(10)

_shelx_F_squared_multiplier              1.000

loop_
 _refln_index_h
 _refln_index_k
 _refln_index_l
 _refln_F_squared_calc
 _refln_F_squared_meas
 _refln_F_squared_sigma
 _refln_observed_status
   1   0   0   959.39   919.21     8.27 o
   2   0   0  2030.93  1979.78    16.64 o
   3   0   0   114.31   101.39     1.38 o
   4   0   0    97.46    86.53     1.28 o
   5   0   0   124.35   117.44     1.97 o
   6   0   0     3.43     1.67     0.49 o
   7   0   0     0.03     0.00     0.49 <
   8   0   0   152.55   158.78     3.15 o
   9   0   0    24.26    25.40     2.17 o
  10   0   0     1.90     1.08     1.08 <
  11   0   0     3.30     3.74     2.17 <
 -11   1   0    11.39     9.75     1.77 o
 -10   1   0     2.97     0.20     0.98 <
  -9   1   0     0.37    -0.49     0.79 <
  -8   1   0    57.25    47.94     1.87 o
  -7   1   0     0.13     0.69     0.59 <
  -6   1   0    47.28    42.43     1.28 o
  -5   1   0   181.38   164.59     2.07 o
  -4   1   0   960.94  1028.08     9.55 o
  -3   1   0   227.56   244.72     2.46 o
  -2   1   0   346.95   385.58     4.13 o
  -1   1   0   985.00  1058.40    12.50 o
   0   1   0    74.40    61.52     0.98 o
   1   1   0   673.08   642.50     5.61 o
   2   1   0  1432.00  1355.39    11.62 o
   3   1   0    33.79    35.14     0.79 o
   4   1   0   161.36   149.13     1.97 o
   5   1   0    25.19    31.99     0.98 o
   6   1   0    37.57    38.10     1.18 o
   7   1   0   214.29   199.34     3.74 o
   8   1   0    90.22   101.59     2.46 o
   9   1   0     0.97     0.98     0.98 <
  10   1   0     0.08     0.49     1.18 <
  11   1   0     9.14    11.62     4.13 <
 -12   2   0    11.85     7.97     2.66 o
 -11   2   0     5.60     5.32     1.48 o
 -10   2   0    18.85    21.07     1.87 o
  -9   2   0     4.29     3.25     0.98 o
  -8   2   0    23.09    23.13     1.48 o
  -7   2   0    67.88    63.49     1.67 o
  -6   2   0   103.38    99.82     1.67 o
  -5   2   0    17.18    14.77     0.59 o
  -4   2   0    90.99    97.45     1.38 o
  -3   2   0  1885.63  1898.86    18.90 o
  -2   2   0  1010.49  1176.23    14.08 o
  -1   2   0   595.07   556.96     5.71 o
   0   2   0  2698.17  2726.53    26.78 o
   1   2   0  3838.07  3684.82    34.45 o
   2   2   0    94.23   100.01     1.38 o
   3   2   0    34.71    37.31     0.79 o
   4   2   0    34.51    38.69     0.98 o
   5   2   0   125.46   122.26     1.97 o
   6   2   0     0.49     1.38     0.59 <
   7   2   0     3.48     5.32     0.89 o
   8   2   0     4.72     2.26     1.28 <
   9   2   0     0.12    -0.10     0.98 <
  10   2   0    13.47    10.04     3.74 <
 -12   3   0    13.33    18.01     2.66 o
 -11   3   0     4.62     3.74     1.38 <
 -10   3   0    43.57    52.17     2.46 o
  -9   3   0     0.05     0.00     0.79 <
  -8   3   0    12.75    12.40     1.18 o
  -7   3   0   114.57   104.93     2.17 o
  -6   3   0   105.78   105.13     1.97 o
  -5   3   0     1.38     3.54     0.39 o
  -4   3   0  2794.54  2960.71    31.60 o
  -3   3   0  1076.26   955.73    10.63 o
  -2   3   0   112.78   109.86     1.38 o
  -1   3   0  2108.13  2227.84    22.15 o
   0   3   0  3597.32  3812.00    35.44 o
   1   3   0  1601.93  1560.83    13.49 o
   2   3   0   128.72   136.04     2.07 o
   3   3   0   392.13   369.14     4.13 o
   4   3   0    23.18    25.89     0.89 o
   5   3   0   135.52   143.13     2.46 o
   6   3   0     7.46     7.19     0.89 o
   7   3   0     0.13     0.30     0.79 <
   8   3   0     0.24    -0.30     0.89 <
   9   3   0     1.11     3.05     1.38 <
  10   3   0     5.30     6.60     3.45 <
 -12   4   0     0.39     0.89     1.77 <
 -11   4   0     4.27     5.12     1.58 o
 -10   4   0     0.39     0.20     1.08 <
  -9   4   0    34.83    32.58     2.17 o
  -8   4   0    72.21    63.69     2.56 o
  -7   4   0     8.59     7.78     0.79 o
  -6   4   0     0.70     1.48     0.49 <
  -5   4   0   142.63   153.46     3.05 o
  -4   4   0     9.56     9.65     0.69 o
  -3   4   0   485.66   503.31     4.82 o
  -2   4   0  1637.05  1591.64    16.05 o
  -1   4   0   836.99   938.11     9.75 o
   0   4   0   294.67   298.66     3.64 o
   1   4   0  1938.87  2033.13    18.31 o
   2   4   0    16.05    15.45     0.69 o
   3   4   0    69.99    63.39     1.48 o
   4   4   0    95.32    97.16     1.97 o
   5   4   0   205.03   195.01     3.35 o
   6   4   0    26.15    26.38     1.77 o
   7   4   0     3.26     4.43     1.38 o
   8   4   0    19.29    16.44     1.87 o
   9   4   0    16.29    13.09     2.85 o
 -12   5   0     2.39     3.15     1.87 <
 -11   5   0    25.73    33.76     2.56 o
 -10   5   0    43.78    46.66     2.66 o
  -9   5   0   259.64   283.11     6.20 o
  -8   5   0    33.60    29.43     1.87 o
  -7   5   0    15.68    16.93     0.98 o
  -6   5   0   706.72   686.11     8.47 o
  -5   5   0   497.63   498.68     5.32 o
  -4   5   0   797.41   865.86     8.56 o
  -3   5   0   484.82   466.60     4.82 o
  -2   5   0    12.22    15.55     0.59 o
  -1   5   0    98.98    94.20     1.67 o
   0   5   0   339.68   333.21     3.94 o
   1   5   0   638.91   639.75     6.50 o
   2   5   0    10.51    12.40     0.69 o
   3   5   0     8.02     9.75     0.89 o
   4   5   0   126.83   124.62     2.66 o
   5   5   0     0.18     1.58     0.69 <
   6   5   0    27.61    35.73     2.07 o
   7   5   0    37.06    36.72     2.17 o
   8   5   0     2.06     1.48     1.38 <
 -12   6   0    10.20     3.74     1.67 <
 -11   6   0    35.51    42.33     2.85 o
 -10   6   0     1.53     2.76     1.08 <
  -9   6   0    57.22    51.48     2.26 o
  -8   6   0    11.13     8.27     1.08 o
  -7   6   0    38.36    43.12     1.38 o
  -6   6   0    16.44    11.52     0.89 o
  -5   6   0  1143.39  1082.03    11.62 o
  -4   6   0     2.47     3.15     0.39 o
  -3   6   0   265.49   268.05     3.45 o
  -2   6   0   389.53   403.69     4.92 o
  -1   6   0   809.08   787.80     8.66 o
   0   6   0   351.50   380.36     4.53 o
   1   6   0   513.59   498.49     5.81 o
   2   6   0   894.99   895.59    10.24 o
   3   6   0    52.35    49.91     1.87 o
   4   6   0     7.54     6.30     0.89 o
   5   6   0     8.19     6.60     0.98 o
   6   6   0    45.76    45.68     2.36 o
   7   6   0     0.12     1.28     1.38 <
   8   6   0    16.33    17.92     2.07 o
 -12   7   0     0.58    -0.69     1.38 <
 -11   7   0     3.23     6.40     1.48 o
 -10   7   0     0.22    -0.89     0.89 <
  -9   7   0    11.03    11.32     1.38 o
  -8   7   0   331.45   320.42     7.48 o
  -7   7   0    25.48    27.46     1.18 o
  -6   7   0    76.47    78.85     1.97 o
  -5   7   0     2.77     4.13     0.59 o
  -4   7   0    19.38    21.36     0.79 o
  -3   7   0    38.74    42.43     1.18 o
  -2   7   0    41.24    49.42     1.38 o
  -1   7   0   193.15   194.71     3.15 o
   0   7   0     6.03     6.30     0.69 o
   1   7   0    14.85    15.65     1.08 o
   2   7   0   141.89   130.53     2.85 o
   3   7   0    53.92    60.74     2.56 o
   4   7   0    53.72    58.67     3.64 o
   5   7   0    12.21    12.80     1.38 o
   6   7   0    58.92    70.48     4.73 o
   7   7   0    11.75    11.62     2.26 o
   8   7   0     1.08     1.28     2.07 <
 -12   8   0     5.34     5.32     1.97 <
 -11   8   0     8.62     9.15     1.77 o
 -10   8   0     8.63    13.39     1.87 o
  -9   8   0    43.37    39.38     2.07 o
  -8   8   0     0.03    -0.49     0.79 <
  -7   8   0    30.35    30.12     1.38 o
  -6   8   0     0.59     0.49     0.59 <
  -5   8   0   144.09   147.85     3.45 o
  -4   8   0     0.08     0.49     0.49 <
  -3   8   0    57.01    52.96     1.77 o
  -2   8   0     0.06    -0.30     0.59 <
  -1   8   0    67.45    55.72     1.97 o
   0   8   0     8.45     5.02     1.08 o
   1   8   0   180.01   183.29     4.43 o
   2   8   0   111.37   113.40     3.84 o
   3   8   0    39.83    44.10     2.56 o
   4   8   0    28.53    32.29     2.07 o
   5   8   0    87.54    90.76     3.35 o
   6   8   0    66.03    62.90     4.23 o
   7   8   0     0.15    -0.20     2.26 <
 -12   9   0     2.59     1.18     2.17 <
 -11   9   0     4.86     6.60     1.67 o
 -10   9   0    51.76    54.63     2.95 o
  -9   9   0    13.91    14.47     2.66 o
  -8   9   0    42.01    39.57     3.45 o
  -7   9   0    10.64     9.25     1.67 o
  -6   9   0    25.28    24.81     1.48 o
  -5   9   0     6.28     4.82     0.98 o
  -4   9   0    20.94    16.24     1.18 o
  -3   9   0     6.47     4.23     0.79 o
  -2   9   0   221.98   227.79     5.71 o
  -1   9   0    49.42    46.76     2.26 o
   0   9   0   160.90   158.98     4.23 o
   1   9   0     0.40     1.08     1.38 <
   2   9   0     5.69     3.84     1.38 <
   3   9   0     2.72     2.07     1.38 <
   4   9   0     0.51     1.38     1.48 <
   5   9   0    10.31    11.22     2.46 o
   6   9   0    25.00    24.31     3.74 o
 -12  10   0    11.93    16.05     3.25 o
 -11  10   0     2.76     3.74     1.87 <
 -10  10   0     5.41     7.19     1.67 o
  -9  10   0     1.28     0.79     1.08 <
  -8  10   0    92.00    98.24     4.13 o
  -7  10   0    14.47    12.99     1.18 o
  -6  10   0    28.69    35.63     1.87 o
  -5  10   0     5.78     5.41     1.08 o
  -4  10   0    51.61    48.23     2.95 o
  -3  10   0    47.07    48.23     2.66 o
  -2  10   0    13.92    15.85     2.66 o
  -1  10   0    33.64    36.52     2.46 o
   0  10   0   109.14   126.30     5.41 o
   1  10   0    18.89    25.50     2.76 o
   2  10   0    67.01    77.27     3.64 o
   3  10   0   114.33   111.73     4.43 o
   4  10   0     1.04     0.98     1.87 <
   5  10   0    34.63    50.99     5.12 o
 -11  11   0     0.08    -1.58     1.58 <
 -10  11   0    15.17    12.50     2.26 o
  -9  11   0     1.89     2.26     1.58 <
  -8  11   0    84.78    84.75     5.41 o
  -7  11   0    72.85    80.72     5.02 o
  -6  11   0    31.84    31.30     2.26 o
  -5  11   0    16.73    15.65     1.67 o
  -4  11   0    16.71    16.44     2.46 o
  -3  11   0     3.67     5.71     1.48 o
  -2  11   0     3.69     8.47     1.67 o
  -1  11   0     9.34     8.66     1.67 o
   0  11   0    20.75    28.35     2.46 o
   1  11   0     4.67    10.04     1.97 o
   2  11   0    47.52    47.64     6.60 o
   3  11   0     1.45     4.04     1.77 <
   4  11   0    19.35    15.06     3.74 o
 -11  12   0     6.72    10.93     3.05 o
 -10  12   0    10.34     8.56     2.66 o
  -9  12   0     5.31     9.06     2.07 o
  -8  12   0     5.31     4.73     2.46 <
  -7  12   0     1.57     0.89     1.08 <
  -6  12   0     1.90     0.39     0.98 <
  -5  12   0     0.03    -0.79     1.08 <
  -4  12   0    11.33    10.83     3.54 o
  -3  12   0    36.96    41.25     2.85 o
  -2  12   0    26.66    26.09     2.46 o
  -1  12   0    38.07    42.53     3.05 o
   0  12   0    41.43    49.42     3.64 o
   1  12   0     0.09     0.98     1.58 <
   2  12   0     7.16     6.79     2.07 o
 -10  13   0     2.42     2.85     3.54 <
  -9  13   0    21.23    21.56     4.92 o
  -8  13   0    18.60    23.13     3.45 o
  -7  13   0     0.23     0.79     1.87 <
  -6  13   0     0.08     0.59     1.18 <
  -5  13   0    15.96    18.11     1.97 o
  -4  13   0    43.28    39.18     4.04 o
  -3  13   0    42.01    42.23     3.05 o
  -2  13   0    40.58    47.64     3.45 o
  -1  13   0     9.82    11.32     2.17 o
   0  13   0     4.95     2.36     1.77 <
   1  13   0    14.92    17.92     2.56 o
  -9  14   0     0.07    -0.79     3.35 <
  -8  14   0     2.86     4.53     3.45 <
  -7  14   0     0.01    -0.59     2.76 <
  -6  14   0     2.18     4.04     1.48 <
  -5  14   0     2.02     3.45     1.48 <
  -4  14   0     1.02     2.56     1.97 <
  -3  14   0     0.04     2.17     1.77 <
  -2  14   0     0.40    -0.39     1.77 <
  -1  14   0     8.95     7.88     2.66 <
  -5  15   0     1.19     1.97     2.17 <
  -4  15   0     2.61     5.81     2.66 <
   3 -15   1    30.25    28.45     3.74 o
   4 -15   1    20.61    22.44     2.46 o
   5 -15   1     1.16     0.59     1.97 <
   6 -15   1     0.25     0.20     1.77 <
   7 -15   1    18.55    18.41     4.92 o
   0 -14   1     0.03    -2.85     2.85 <
   1 -14   1     0.21     0.20     2.26 <
   2 -14   1     0.32     0.79     1.77 <
   3 -14   1     6.26     4.63     1.87 <
   4 -14   1     9.44    12.90     2.26 o
   5 -14   1     0.71     1.77     1.48 <
   6 -14   1     0.31     0.39     1.58 <
   7 -14   1    19.19    25.00     2.36 o
   8 -14   1     2.20     5.41     3.54 <
  -1 -13   1     4.47     6.20     1.97 o
   0 -13   1    26.01    25.89     3.25 o
   1 -13   1     9.38     4.82     1.87 <
   2 -13   1    12.50    14.86     2.56 o
   3 -13   1     8.77    10.24     3.25 o
   4 -13   1    14.53    12.21     1.97 o
   5 -13   1     9.64     8.07     1.67 o
   6 -13   1     0.06     0.20     1.28 <
   7 -13   1     3.71     4.04     1.77 <
   8 -13   1    24.24    22.64     3.54 o
   9 -13   1     1.46    -0.39     3.05 <
  -3 -12   1     5.30     5.91     1.97 <
  -2 -12   1     7.40     8.17     1.97 o
  -1 -12   1     0.42    -0.30     1.38 <
   0 -12   1   104.49    93.71     4.13 o
   1 -12   1    61.67    59.85     3.45 o
   2 -12   1    87.04    89.87     3.94 o
   3 -12   1    13.50    10.04     2.85 o
   4 -12   1     2.30     3.15     1.48 <
   5 -12   1     1.17     1.08     1.18 <
   6 -12   1     3.67     2.26     1.77 <
   7 -12   1     0.26     0.30     1.08 <
   8 -12   1     0.80     0.20     1.58 <
   9 -12   1     3.76     1.48     2.07 <
  10 -12   1    22.38    23.43     5.02 o
  -4 -11   1     1.70     5.12     1.87 <
  -3 -11   1     0.22     1.58     1.48 <
  -2 -11   1     0.35     2.26     1.48 <
  -1 -11   1     0.94     3.64     1.48 <
   0 -11   1    20.24    20.08     2.17 o
   1 -11   1     9.65    13.78     1.87 o
   2 -11   1     0.16     0.98     1.18 <
   3 -11   1     0.88    -0.20     1.18 <
   4 -11   1    15.95    18.51     2.07 o
   5 -11   1    52.35    45.08     2.56 o
   6 -11   1    13.32    15.75     1.58 o
   7 -11   1     7.38     4.04     1.08 o
   8 -11   1    81.43    83.48     3.35 o
   9 -11   1    80.55    81.80     4.13 o
  10 -11   1    17.70    21.16     2.66 o
  -5 -10   1     4.43     1.77     2.07 <
  -4 -10   1     7.73    13.68     2.07 o
  -3 -10   1    42.08    49.71     3.05 o
  -2 -10   1   174.76   183.09     6.00 o
  -1 -10   1    21.81    23.03     2.17 o
   0 -10   1    17.76    20.48     2.07 o
   1 -10   1    14.98    16.24     1.58 o
   2 -10   1    29.58    27.27     1.87 o
   3 -10   1    18.06    22.44     1.97 o
   4 -10   1    68.65    75.01     3.15 o
   5 -10   1    78.63    90.17     2.76 o
   6 -10   1     1.30     1.08     0.89 <
   7 -10   1     3.48     4.53     1.08 o
   8 -10   1    88.73    96.86     3.05 o
   9 -10   1     3.98     4.23     1.28 o
  10 -10   1     0.07     0.49     1.28 <
  11 -10   1     4.76     6.30     1.77 o
  -6  -9   1     7.77     8.07     2.26 o
  -5  -9   1     5.33     3.25     1.58 <
  -4  -9   1    22.25    25.50     2.36 o
  -3  -9   1    39.48    41.05     2.66 o
  -2  -9   1   195.61   193.53     6.20 o
  -1  -9   1    11.10     8.07     1.38 o
   0  -9   1     2.68     2.17     0.98 <
   1  -9   1   114.13   118.12     3.45 o
   2  -9   1    89.67    88.69     3.05 o
   3  -9   1    29.58    35.14     1.58 o
   4  -9   1    42.48    41.44     3.54 o
   5  -9   1   750.87   706.98     9.84 o
   6  -9   1   130.54   125.02     3.35 o
   7  -9   1     5.43     3.25     0.98 o
   8  -9   1     0.00     0.49     0.79 <
   9  -9   1    49.54    43.41     3.05 o
  10  -9   1     2.72     1.48     1.28 <
  11  -9   1    11.27    11.42     2.26 o
  12  -9   1     1.02     0.89     3.35 <
  -7  -8   1     5.83     4.04     1.87 <
  -6  -8   1     5.42     5.71     1.67 o
  -5  -8   1     3.49     2.85     1.38 <
  -4  -8   1     0.37    -0.10     0.89 <
  -3  -8   1     0.06     0.98     0.79 <
  -2  -8   1    16.48    14.57     1.18 o
  -1  -8   1   165.46   155.43     3.15 o
   0  -8   1     2.25     0.59     0.49 <
   1  -8   1    65.97    60.93     1.97 o
   2  -8   1   189.10   188.41     3.25 o
   3  -8   1    71.90    59.75     1.67 o
   4  -8   1   232.08   226.31     3.54 o
   5  -8   1   116.54   109.56     2.36 o
   6  -8   1   168.13   163.31     3.05 o
   7  -8   1     3.53     2.46     0.69 o
   8  -8   1    76.93    80.42     2.26 o
   9  -8   1    64.85    75.01     2.76 o
  10  -8   1     4.64     3.74     1.18 o
  11  -8   1    12.18    12.60     1.67 o
  12  -8   1     0.39     1.48     1.77 <
  -7  -7   1     3.38     6.50     1.48 o
  -6  -7   1    11.90    11.71     1.58 o
  -5  -7   1    14.14    13.78     1.58 o
  -4  -7   1    40.46    42.23     1.77 o
  -3  -7   1    72.25    68.22     1.87 o
  -2  -7   1     0.03    -0.20     0.49 <
  -1  -7   1   218.63   234.87     3.94 o
   0  -7   1    78.44    92.73     1.77 o
   1  -7   1   242.90   256.82     3.64 o
   2  -7   1    15.33    15.06     0.79 o
   3  -7   1   400.35   399.95     6.89 o
   4  -7   1    26.19    30.81     0.89 o
   5  -7   1    15.32    17.82     1.08 o
   6  -7   1     1.11     1.18     0.59 <
   7  -7   1    40.14    36.52     1.48 o
   8  -7   1     1.40     4.33     0.79 o
   9  -7   1     9.34    13.29     1.38 o
  10  -7   1    19.98    24.41     2.26 o
  11  -7   1     2.30     3.64     1.38 <
  12  -7   1     1.24    -0.59     1.67 <
  -8  -6   1     0.83     1.77     1.58 <
  -7  -6   1     0.67    -0.20     1.08 <
  -6  -6   1    36.13    40.75     2.26 o
  -5  -6   1    45.89    46.36     1.97 o
  -4  -6   1    29.42    34.45     1.87 o
  -3  -6   1     8.79     8.07     0.79 o
  -2  -6   1    98.10    81.80     1.77 o
  -1  -6   1   890.27   864.58     9.15 o
   0  -6   1  1424.10  1478.53    14.67 o
   1  -6   1  2196.57  2253.44    22.84 o
   2  -6   1   505.57   524.97     8.56 o
   3  -6   1  1322.08  1323.59    12.90 o
   4  -6   1   625.17   666.13     6.60 o
   5  -6   1    17.68    22.35     0.98 o
   6  -6   1     3.95     5.22     0.79 o
   7  -6   1     5.12     4.23     0.69 o
   8  -6   1     4.17     3.45     0.69 o
   9  -6   1     6.79     4.82     1.48 o
  10  -6   1     0.91     2.17     1.28 <
  11  -6   1     1.18     2.56     1.58 <
  12  -6   1     9.25     5.81     2.07 <
  -9  -5   1     0.00     0.89     2.85 <
  -8  -5   1     0.60     0.98     1.48 <
  -7  -5   1     9.21    10.83     1.28 o
  -6  -5   1     0.41     1.28     0.79 <
  -5  -5   1    23.66    28.05     1.48 o
  -4  -5   1   495.82   496.23     6.40 o
  -3  -5   1    86.37    84.36     1.87 o
  -2  -5   1    13.38    12.99     0.79 o
  -1  -5   1   535.51   494.16     5.12 o
   0  -5   1  1194.58  1277.43    12.60 o
   1  -5   1   999.93   988.22    10.43 o
   2  -5   1   149.03   145.29     2.17 o
   3  -5   1  1853.85  1778.67    15.06 o
   4  -5   1   177.59   160.65     2.07 o
   5  -5   1   199.03   203.37     2.95 o
   6  -5   1   168.09   183.19     3.35 o
   7  -5   1     0.59    -0.10     0.59 <
   8  -5   1     5.68     4.63     0.89 o
   9  -5   1    11.75    18.80     1.48 o
  10  -5   1    92.93    96.86     3.64 o
  11  -5   1    41.80    41.05     3.64 o
  12  -5   1     9.81     7.78     2.17 o
  -9  -4   1     6.28     5.61     1.58 o
  -8  -4   1    54.57    58.77     5.12 o
  -7  -4   1    39.48    41.54     1.87 o
  -6  -4   1    21.37    18.51     2.17 o
  -5  -4   1   161.59   158.88     2.85 o
  -4  -4   1   147.58   148.35     3.05 o
  -3  -4   1    37.88    34.65     0.98 o
  -2  -4   1    29.17    23.92     1.08 o
  -1  -4   1   262.02   274.15     3.25 o
   0  -4   1  2011.51  2155.10    20.48 o
   1  -4   1  3259.33  3399.05    31.50 o
   2  -4   1    35.31    44.79     0.89 o
   3  -4   1  1075.38  1156.54    10.43 o
   4  -4   1   960.37  1008.30     9.84 o
   5  -4   1     3.26     5.32     0.59 o
   6  -4   1   170.40   167.74     2.85 o
   7  -4   1   120.84   117.54     2.66 o
   8  -4   1    17.05    11.71     1.08 o
   9  -4   1     3.89     3.05     0.79 o
  10  -4   1    27.88    33.67     2.36 o
  11  -4   1     3.86     2.85     1.48 <
  12  -4   1     1.13     5.71     3.05 <
 -10  -3   1     0.21    -0.59     1.48 <
  -9  -3   1    29.88    30.71     2.46 o
  -8  -3   1    96.23    94.89     3.54 o
  -7  -3   1    40.61    34.55     1.58 o
  -6  -3   1    73.40    72.94     2.07 o
  -5  -3   1     7.59     9.06     0.69 o
  -4  -3   1     0.08     0.39     0.39 <
  -3  -3   1     8.19     7.28     0.49 o
  -2  -3   1   234.83   218.83     2.46 o
  -1  -3   1   462.93   390.40     3.74 o
   0  -3   1 54770.90 47127.20  1156.35 o
   1  -3   1  1242.53  1307.45    14.27 o
   2  -3   1  3181.95  3078.54    26.68 o
   3  -3   1    69.20    79.05     1.18 o
   4  -3   1   455.73   407.04     4.63 o
   5  -3   1   182.66   170.59     2.26 o
   6  -3   1    48.27    40.85     1.08 o
   7  -3   1     0.07    -0.59     0.59 <
   8  -3   1   129.20   126.99     2.95 o
   9  -3   1     2.73     4.13     0.79 o
  10  -3   1     8.52     6.00     1.28 o
  11  -3   1    19.40    21.36     2.26 o
  12  -3   1     0.06     0.89     2.95 <
 -10  -2   1     0.99     1.77     1.28 <
  -9  -2   1     6.38     6.40     1.28 o
  -8  -2   1    21.22    20.57     1.87 o
  -7  -2   1     1.21    -0.59     0.59 <
  -6  -2   1    30.91    28.55     1.08 o
  -5  -2   1   131.21   128.26     1.97 o
  -4  -2   1   139.43   138.70     1.97 o
  -3  -2   1    23.82    20.38     0.59 o
  -2  -2   1  1243.89  1280.08    11.12 o
  -1  -2   1  5494.27  5418.50    44.99 o
   0  -2   1    18.30    21.75     0.89 o
   1  -2   1  2116.87  2093.57    23.33 o
   2  -2   1  1103.86  1101.81    11.12 o
   3  -2   1   491.05   503.71     4.92 o
   4  -2   1  1112.59  1149.46    10.63 o
   5  -2   1     0.04     1.08     0.39 <
   6  -2   1    29.01    26.97     0.89 o
   7  -2   1   224.96   202.49     3.54 o
   8  -2   1     4.96     8.07     0.89 o
   9  -2   1     4.50     5.51     0.89 o
  10  -2   1     0.52     1.08     1.08 <
  11  -2   1     0.82    -0.39     1.48 <
 -11  -1   1     5.59     7.09     1.77 o
 -10  -1   1     9.43     9.25     2.17 o
  -9  -1   1    14.63    12.11     1.48 o
  -8  -1   1    55.88    63.79     2.46 o
  -7  -1   1    44.26    42.92     1.48 o
  -6  -1   1    30.73    28.05     1.28 o
  -5  -1   1     0.35     0.59     0.30 <
  -4  -1   1     0.59     0.30     0.30 <
  -3  -1   1    10.26     9.06     0.39 o
  -2  -1   1   310.94   365.60     3.64 o
   0  -1   1  2961.00  2875.86    27.46 o
   1  -1   1    30.88    31.11     0.59 o
   2  -1   1   850.06   859.36     7.48 o
   3  -1   1   141.20   155.53     1.67 o
   4  -1   1   768.00   761.02     6.69 o
   5  -1   1   396.90   387.65     4.43 o
   6  -1   1     2.70     4.53     1.08 o
   7  -1   1     1.53     1.97     0.69 <
   8  -1   1    12.23    11.52     0.98 o
   9  -1   1     0.46     0.10     0.69 <
  10  -1   1    68.07    77.18     3.05 o
  11  -1   1    48.50    57.98     6.60 o
 -11   0   1    11.97     9.84     1.87 o
 -10   0   1    91.78   107.00     3.54 o
  -9   0   1    12.53    14.37     1.48 o
  -8   0   1   123.59   118.12     4.23 o
  -7   0   1    51.43    51.48     1.97 o
  -6   0   1    18.89    18.80     0.69 o
  -5   0   1    48.26    63.98     1.48 o
  -4   0   1  4270.15  4430.09    38.59 o
  -3   0   1   806.65   707.87     6.50 o
  -2   0   1    13.69    10.53     0.39 o
  -1   0   1   342.82   350.14     4.82 o
   0   0   1   510.65   401.72    34.45 o
   1   0   1  2936.40  2901.16    27.17 o
   2   0   1   898.04   907.20     8.37 o
   3   0   1   451.89   441.20     4.23 o
   4   0   1     4.33    11.12     0.89 o
   5   0   1   503.89   507.25     5.71 o
   6   0   1    12.25     9.94     0.69 o
   7   0   1    15.41    15.65     1.08 o
   8   0   1    10.65     9.75     1.08 o
   9   0   1    31.95    33.27     1.58 o
  10   0   1    13.07    19.69     2.56 o
  11   0   1     0.22     1.87     2.95 <
 -12   1   1     0.12    -0.79     3.05 <
 -11   1   1     2.74     2.56     1.28 <
 -10   1   1     0.68     0.59     0.98 <
  -9   1   1    20.92    17.23     1.58 o
  -8   1   1   113.29   108.48     3.05 o
  -7   1   1     2.56     3.45     0.89 o
  -6   1   1     6.73     7.78     0.59 o
  -5   1   1    76.51    92.53     1.48 o
  -4   1   1    31.81    35.24     0.69 o
  -3   1   1   152.22   162.82     2.07 o
  -2   1   1 17041.50 16026.20   212.92 o
  -1   1   1    32.31    28.25     0.59 o
   0   1   1  1957.31  2065.32    24.02 o
   1   1   1  1574.18  1590.16    13.49 o
   2   1   1   172.14   197.27     2.26 o
   3   1   1   136.76   152.58     2.46 o
   4   1   1   151.24   180.04     2.26 o
   5   1   1    20.07    20.87     0.89 o
   6   1   1    12.01    14.18     1.08 o
   7   1   1    33.86    37.11     1.58 o
   8   1   1    73.46    68.02     2.17 o
   9   1   1    21.49    19.20     1.38 o
  10   1   1    13.78    13.78     2.95 o
 -12   2   1    24.83    19.88     3.35 o
 -11   2   1    21.43    28.15     2.26 o
 -10   2   1    11.11     9.25     1.38 o
  -9   2   1    23.66    31.70     1.87 o
  -8   2   1    14.49    17.33     1.38 o
  -7   2   1     5.50     6.99     0.89 o
  -6   2   1   419.35   428.89     5.71 o
  -5   2   1   307.57   318.35     4.92 o
  -4   2   1  2960.50  3188.59    34.55 o
  -3   2   1  5210.01  5210.90    61.13 o
  -2   2   1  1686.51  1683.28    15.55 o
  -1   2   1   395.80   371.11     5.32 o
   0   2   1  5424.12  5522.26    81.80 o
   1   2   1  2400.39  2483.49    20.97 o
   2   2   1   115.45   101.00     1.67 o
   3   2   1    17.76    11.22     0.79 o
   4   2   1    10.90    10.04     0.69 o
   5   2   1   153.52   154.15     2.36 o
   6   2   1    64.38    63.89     1.87 o
   7   2   1   148.99   143.32     3.45 o
   8   2   1    21.61    23.82     1.48 o
   9   2   1    43.17    53.16     2.76 o
  10   2   1     0.35     7.58     3.35 <
 -12   3   1     2.22     1.18     1.67 <
 -11   3   1    17.52    18.60     1.87 o
 -10   3   1    14.11    16.73     1.67 o
  -9   3   1    98.86    93.12     2.95 o
  -8   3   1    13.96    13.49     1.28 o
  -7   3   1    87.22    91.45     2.46 o
  -6   3   1     0.48    -0.49     0.49 <
  -5   3   1  1229.57  1334.91    16.83 o
  -4   3   1   494.27   526.94     7.58 o
  -3   3   1     9.81     9.75     0.39 o
  -2   3   1    14.46    15.45     0.49 o
  -1   3   1  2460.65  2352.46    21.95 o
   0   3   1  2063.02  2089.93    20.87 o
   1   3   1  1730.52  1740.67    15.65 o
   2   3   1    62.10    61.72     1.38 o
   3   3   1     0.00     0.39     0.39 <
   4   3   1    96.97    95.48     1.77 o
   5   3   1    52.77    47.84     1.67 o
   6   3   1   251.08   243.24     6.99 o
   7   3   1     3.28     2.56     0.89 <
   8   3   1    37.00    39.87     3.45 o
   9   3   1     0.15     0.30     1.28 <
 -12   4   1    10.01    15.85     2.46 o
 -11   4   1     0.62     0.20     1.28 <
 -10   4   1     5.99     3.05     1.18 <
  -9   4   1     0.67     0.30     0.98 <
  -8   4   1    92.16    79.93     2.46 o
  -7   4   1   285.40   281.33     5.61 o
  -6   4   1   179.18   184.37     3.94 o
  -5   4   1     0.72     4.92     0.89 o
  -4   4   1   135.82   141.46     2.07 o
  -3   4   1     1.98     3.54     0.79 o
  -2   4   1     5.37     6.30     0.39 o
  -1   4   1   177.62   157.99     2.17 o
   0   4   1     5.91     5.32     0.39 o
   1   4   1  1210.93  1241.20    11.52 o
   2   4   1  1365.06  1346.53    12.60 o
   3   4   1   129.21   129.15     2.07 o
   4   4   1    61.47    54.93     1.77 o
   5   4   1     4.45     0.59     0.69 <
   6   4   1   208.13   222.47     4.13 o
   7   4   1     9.73     9.35     1.97 o
   8   4   1     2.98     1.87     1.38 <
   9   4   1    10.42    11.81     2.36 o
 -12   5   1     0.16    -0.20     1.48 <
 -11   5   1     0.89     1.58     1.67 <
 -10   5   1     0.26     0.20     1.18 <
  -9   5   1   179.50   166.46     4.43 o
  -8   5   1    36.55    26.28     1.77 o
  -7   5   1    68.90    56.90     1.97 o
  -6   5   1    18.30    15.65     1.08 o
  -5   5   1   164.21   192.84     2.46 o
  -4   5   1   170.74   183.88     2.17 o
  -3   5   1   483.70   473.39     5.32 o
  -2   5   1   334.48   348.47     4.43 o
  -1   5   1    21.36    18.70     0.59 o
   0   5   1    47.16    47.94     1.18 o
   1   5   1   469.51   472.11     5.12 o
   2   5   1   318.85   319.33     4.13 o
   3   5   1   420.73   391.49     5.22 o
   4   5   1    67.37    64.28     1.87 o
   5   5   1   192.71   195.50     3.74 o
   6   5   1   230.77   235.07     4.82 o
   7   5   1     0.57    -1.08     1.18 <
   8   5   1     2.95     3.54     1.58 <
 -12   6   1    40.17    36.62     2.76 o
 -11   6   1    73.42    68.51     3.74 o
 -10   6   1    40.37    44.69     2.36 o
  -9   6   1    30.44    29.83     1.87 o
  -8   6   1    14.35    16.44     1.38 o
  -7   6   1     0.68     0.59     0.69 <
  -6   6   1    46.02    45.38     2.17 o
  -5   6   1     1.23     4.82     0.69 o
  -4   6   1    56.92    58.28     1.08 o
  -3   6   1    28.32    22.15     0.89 o
  -2   6   1   579.62   614.05     6.89 o
  -1   6   1    11.72    13.78     0.59 o
   0   6   1    53.08    54.04     1.38 o
   1   6   1     0.80     1.38     0.49 <
   2   6   1   593.66   557.06     6.89 o
   3   6   1    60.93    53.94     1.67 o
   4   6   1     9.95    12.11     1.18 o
   5   6   1    85.67    87.31     2.76 o
   6   6   1   109.95   113.20     3.64 o
   7   6   1     7.60     3.74     1.58 <
   8   6   1     0.69     0.79     2.46 <
 -12   7   1    46.00    44.00     4.73 o
 -11   7   1     1.09     0.79     1.18 <
 -10   7   1     4.13     6.79     1.38 o
  -9   7   1     0.44     0.20     0.89 <
  -8   7   1    32.98    32.19     2.56 o
  -7   7   1    24.63    25.59     1.48 o
  -6   7   1   183.19   186.44     3.05 o
  -5   7   1   202.79   203.08     3.54 o
  -4   7   1   492.06   451.24     5.51 o
  -3   7   1    97.65    99.62     2.17 o
  -2   7   1     4.81     2.26     0.79 <
  -1   7   1   249.24   234.58     4.43 o
   0   7   1   343.99   358.71     5.71 o
   1   7   1    36.33    35.04     1.58 o
   2   7   1    11.32    14.18     1.28 o
   3   7   1   102.79    97.06     2.76 o
   4   7   1     0.07    -0.89     0.89 <
   5   7   1    39.75    43.31     2.36 o
   6   7   1    15.11    16.34     2.07 o
   7   7   1     4.38     0.59     1.87 <
 -12   8   1     3.26     3.35     1.87 <
 -11   8   1     1.27     3.25     1.48 <
 -10   8   1    35.41    34.85     2.46 o
  -9   8   1    44.15    39.77     2.46 o
  -8   8   1    23.90    27.17     1.97 o
  -7   8   1    40.09    38.49     2.17 o
  -6   8   1   224.45   212.53     4.82 o
  -5   8   1    29.20    29.73     1.48 o
  -4   8   1     1.84     2.17     0.59 o
  -3   8   1    15.07    17.62     1.18 o
  -2   8   1     0.05    -0.30     0.59 <
  -1   8   1     0.38     1.08     1.08 <
   0   8   1    15.16    18.21     1.58 o
   1   8   1    91.99    97.55     3.15 o
   2   8   1   446.84   421.31     8.96 o
   3   8   1    33.26    40.85     2.66 o
   4   8   1    53.16    61.13     3.94 o
   5   8   1     1.18    -0.79     1.38 <
   6   8   1     4.06     2.66     1.67 <
 -12   9   1     3.15     8.37     2.95 <
 -11   9   1     1.31     3.35     1.58 <
 -10   9   1     5.88     8.37     1.87 o
  -9   9   1    12.69    14.57     2.26 o
  -8   9   1   104.37   106.81     3.64 o
  -7   9   1     0.26     1.67     1.18 <
  -6   9   1     4.28     1.77     1.18 <
  -5   9   1     0.75     0.79     0.89 <
  -4   9   1    74.13    67.23     2.36 o
  -3   9   1    64.86    69.79     2.56 o
  -2   9   1    36.26    27.37     2.07 o
  -1   9   1    12.97    12.01     3.25 o
   0   9   1    15.96    16.83     1.87 o
   1   9   1    47.17    44.20     2.66 o
   2   9   1    10.35    16.34     1.97 o
   3   9   1    16.07    15.16     2.07 o
   4   9   1     7.86     8.56     2.26 o
   5   9   1     4.09     2.46     1.97 <
 -12  10   1    24.11    33.17     6.00 o
 -11  10   1    22.29    18.90     2.76 o
 -10  10   1    41.02    44.99     2.95 o
  -9  10   1    43.20    47.64     3.25 o
  -8  10   1    58.31    55.52     5.12 o
  -7  10   1    16.25    10.53     1.77 o
  -6  10   1    31.17    34.26     1.67 o
  -5  10   1    26.12    26.18     1.67 o
  -4  10   1    84.61    99.03     4.73 o
  -3  10   1   136.25   136.53     4.43 o
  -2  10   1    99.49   106.02     7.88 o
  -1  10   1    47.51    51.98     2.85 o
   0  10   1    62.39    64.08     3.25 o
   1  10   1    37.35    38.19     2.76 o
   2  10   1    16.46    18.31     2.17 o
   3  10   1     1.94     3.84     2.56 <
   4  10   1    20.98    19.79     2.95 o
 -11  11   1     3.56     4.04     3.54 <
 -10  11   1    14.91    10.83     2.17 o
  -9  11   1     7.28     8.66     1.97 o
  -8  11   1     1.28     3.15     1.48 <
  -7  11   1    21.56    18.80     2.26 o
  -6  11   1     0.10    -0.49     0.89 <
  -5  11   1    23.31    22.84     1.87 o
  -4  11   1     1.12    -0.20     0.98 <
  -3  11   1     0.83     1.87     1.38 <
  -2  11   1     0.90     0.89     1.28 <
  -1  11   1    40.49    49.02     3.05 o
   0  11   1    47.49    52.17     6.20 o
   1  11   1    66.74    67.43     3.64 o
   2  11   1     0.49     0.39     1.97 <
   3  11   1    12.83    19.49     5.32 o
 -11  12   1    13.68    16.05     4.73 o
 -10  12   1    32.91    37.60     4.13 o
  -9  12   1    13.25    14.08     2.36 o
  -8  12   1     0.80    -0.49     1.48 <
  -7  12   1     6.35     4.04     2.46 <
  -6  12   1     0.19     0.89     0.89 <
  -5  12   1     1.41     0.39     1.18 <
  -4  12   1     0.53     0.20     1.08 <
  -3  12   1    32.88    21.95     3.84 o
  -2  12   1     0.07    -0.20     1.38 <
  -1  12   1     0.38     2.76     1.58 <
   0  12   1     0.09    -0.30     1.48 <
   1  12   1    13.13     9.45     3.45 <
   2  12   1     9.94    10.53     3.84 <
 -10  13   1     0.01    -1.18     2.95 <
  -9  13   1     6.09     7.09     2.95 <
  -8  13   1    14.60    17.42     2.66 o
  -7  13   1     9.69     5.71     2.36 <
  -6  13   1     0.25    -1.48     1.77 <
  -5  13   1     2.54     4.53     2.07 <
  -4  13   1    36.69    31.30     5.22 o
  -3  13   1    35.36    34.55     3.84 o
  -2  13   1     4.87     7.97     1.97 o
  -1  13   1     3.81     2.17     1.77 <
   0  13   1     0.92    -1.08     1.97 <
   1  13   1     0.16    -0.30     3.05 <
  -8  14   1     9.02     8.76     4.04 <
  -7  14   1     8.03     5.22     3.54 <
  -6  14   1     0.01    -1.77     2.66 <
  -5  14   1     1.70     2.56     1.38 <
  -4  14   1    14.14    12.70     1.97 o
  -3  14   1     0.01     1.28     2.17 <
  -2  14   1    11.21     6.40     3.25 <
  -1  14   1    16.83    11.71     4.33 <
   2 -15   2     0.66     0.49     2.07 <
   3 -15   2     3.61     4.53     2.46 <
   4 -15   2     4.65     5.22     2.56 <
   5 -15   2     1.20     1.08     1.58 <
   6 -15   2     0.06     1.48     1.87 <
   7 -15   2     4.13     6.60     2.46 <
   0 -14   2    14.69    11.52     2.85 o
   1 -14   2    16.08    27.46     2.95 o
   2 -14   2    10.16    12.40     2.36 o
   3 -14   2     8.37    10.43     2.17 o
   4 -14   2    16.62    20.38     2.56 o
   5 -14   2    46.00    42.03     3.15 o
   6 -14   2     1.70     1.77     1.97 <
   7 -14   2    12.54    17.62     4.43 o
   8 -14   2     7.44     5.41     1.97 <
  -2 -13   2    17.70    26.58     3.45 o
  -1 -13   2     0.46    -0.20     1.58 <
   0 -13   2     6.37     7.48     1.97 o
   1 -13   2     2.77     3.25     1.67 <
   2 -13   2     6.79     2.17     1.58 <
   3 -13   2     0.18    -0.30     1.38 <
   4 -13   2    39.71    41.64     2.95 o
   5 -13   2     0.68    -0.10     1.18 <
   6 -13   2     3.04     2.76     1.38 <
   7 -13   2    14.80    11.81     1.77 o
   8 -13   2    27.44    30.52     2.36 o
  -3 -12   2    23.28    26.18     2.76 o
  -2 -12   2    17.78    14.57     2.17 o
  -1 -12   2     0.41    -0.59     1.38 <
   0 -12   2    26.07    32.29     4.04 o
   1 -12   2    18.00    26.87     2.46 o
   2 -12   2    53.18    56.40     3.25 o
   3 -12   2    13.27    17.33     2.07 o
   4 -12   2     8.20    10.63     1.77 o
   5 -12   2    86.65    72.45     2.85 o
   6 -12   2    14.58    12.60     1.77 o
   7 -12   2     0.00    -1.08     1.67 <
   8 -12   2     0.59     0.89     1.28 <
   9 -12   2     0.11    -1.67     2.17 <
  -5 -11   2     4.04     6.20     2.85 <
  -4 -11   2     0.09     1.08     1.48 <
  -3 -11   2     3.71     3.64     1.58 <
  -2 -11   2    31.18    39.77     2.85 o
  -1 -11   2     0.02     1.58     1.38 <
   0 -11   2    19.32    21.95     2.76 o
   1 -11   2    78.60    79.83     3.45 o
   2 -11   2    75.25    88.89     3.25 o
   3 -11   2     1.00    -0.30     0.98 <
   4 -11   2   136.06   138.30     4.53 o
   5 -11   2    26.35    29.43     2.76 o
   6 -11   2     0.32     0.10     0.89 <
   7 -11   2     4.13     2.66     1.08 <
   8 -11   2    86.58    97.06     3.25 o
   9 -11   2    33.53    32.58     2.46 o
  10 -11   2     3.50     5.81     3.45 <
  -6 -10   2     2.61     1.58     2.17 <
  -5 -10   2     0.06    -0.89     1.48 <
  -4 -10   2     0.10    -1.28     1.28 <
  -3 -10   2     2.63     2.46     1.38 <
  -2 -10   2    21.38    21.85     2.17 o
  -1 -10   2    65.14    62.41     3.15 o
   0 -10   2    51.27    57.59     2.56 o
   1 -10   2   127.29   117.54     3.54 o
   2 -10   2     2.72     0.49     0.89 <
   3 -10   2    57.93    51.58     2.66 o
   4 -10   2    14.59    17.82     1.58 o
   5 -10   2    57.54    57.88     2.17 o
   6 -10   2   133.67   132.30     3.64 o
   7 -10   2    27.81    29.14     1.87 o
   8 -10   2    38.21    44.40     3.35 o
   9 -10   2    31.25    38.39     1.87 o
  10 -10   2    34.89    39.57     3.05 o
  11 -10   2     0.01    -2.46     2.56 <
  -6  -9   2    22.55    26.58     4.13 o
  -5  -9   2    47.39    44.49     5.61 o
  -4  -9   2    52.31    57.09     3.05 o
  -3  -9   2    37.75    49.81     2.76 o
  -2  -9   2    85.18    81.90     3.35 o
  -1  -9   2    34.91    35.14     3.35 o
   0  -9   2   345.79   308.90     6.20 o
   1  -9   2   687.77   673.41    11.02 o
   2  -9   2    57.35    58.28     1.97 o
   3  -9   2   184.85   180.54     3.25 o
   4  -9   2    44.13    44.30     1.77 o
   5  -9   2    11.78     9.84     0.98 o
   6  -9   2    42.79    44.79     1.67 o
   7  -9   2     3.18     2.76     0.89 o
   8  -9   2    12.11    11.42     1.08 o
   9  -9   2    19.43    23.33     1.38 o
  10  -9   2     7.01     5.02     1.48 o
  11  -9   2     7.37    12.99     4.23 o
  -7  -8   2    10.79     8.66     2.85 o
  -6  -8   2     6.19     6.50     1.38 o
  -5  -8   2     5.37     8.96     1.48 o
  -4  -8   2    41.14    45.38     2.26 o
  -3  -8   2    14.85    14.18     1.18 o
  -2  -8   2   136.63   138.11     4.33 o
  -1  -8   2    21.84    20.97     1.18 o
   0  -8   2   237.12   236.64     3.94 o
   1  -8   2   348.34   348.37     4.43 o
   2  -8   2   179.90   184.47     2.95 o
   3  -8   2  1036.54  1027.10    11.22 o
   4  -8   2   158.00   153.86     2.56 o
   5  -8   2   123.40   117.14     2.46 o
   6  -8   2    45.74    38.88     1.38 o
   7  -8   2     2.51     2.56     0.69 o
   8  -8   2     1.47     0.89     0.79 <
   9  -8   2     0.02    -0.10     0.69 <
  10  -8   2     4.89     3.25     1.18 <
  11  -8   2     9.07     7.97     1.58 o
  -8  -7   2    13.03    14.67     3.15 o
  -7  -7   2    18.07    19.10     2.56 o
  -6  -7   2     1.97     1.87     0.98 <
  -5  -7   2    30.98    31.11     1.67 o
  -4  -7   2     4.19     2.07     0.79 <
  -3  -7   2     7.05     4.73     0.79 o
  -2  -7   2     4.50     2.26     0.59 o
  -1  -7   2     0.31     0.00     0.59 <
   0  -7   2    29.95    31.01     0.98 o
   1  -7   2   961.09  1001.11    10.34 o
   2  -7   2    54.31    57.59     1.38 o
   3  -7   2   200.08   208.88     3.35 o
   4  -7   2   122.30   114.48     2.17 o
   5  -7   2    78.74    84.07     2.95 o
   6  -7   2   243.24   256.04     3.74 o
   7  -7   2    18.91    21.16     1.18 o
   8  -7   2     3.67     2.46     0.79 o
   9  -7   2     1.10     0.98     0.69 <
  10  -7   2     9.57    10.73     1.58 o
  11  -7   2     1.27    -0.20     1.18 <
  -8  -6   2    19.07    18.11     2.46 o
  -7  -6   2     0.79     0.10     0.79 <
  -6  -6   2    23.46    23.82     1.87 o
  -5  -6   2    43.37    46.27     1.87 o
  -4  -6   2    24.76    20.77     1.67 o
  -3  -6   2    15.85    12.80     0.89 o
  -2  -6   2    25.21    26.28     1.08 o
  -1  -6   2   553.85   550.36     6.60 o
   0  -6   2  4141.47  4240.20    37.70 o
   1  -6   2   841.14   914.68     9.84 o
   2  -6   2   610.99   606.28     6.89 o
   3  -6   2     3.05     3.45     0.49 o
   4  -6   2   286.04   295.80     3.54 o
   5  -6   2    20.07    21.85     0.89 o
   6  -6   2     1.86     2.17     0.59 o
   7  -6   2   124.26   132.10     2.76 o
   8  -6   2     0.05    -0.59     0.69 <
   9  -6   2    36.77    35.24     1.77 o
  10  -6   2    77.93    67.63     5.12 o
  11  -6   2    57.94    67.53     3.74 o
  12  -6   2     0.00    -0.79     2.95 <
  -9  -5   2     4.24     6.79     1.77 o
  -8  -5   2    11.97    12.80     1.87 o
  -7  -5   2     2.09     3.35     0.89 o
  -6  -5   2     2.93     4.53     0.98 o
  -5  -5   2    27.23    26.48     1.58 o
  -4  -5   2   148.97   133.68     2.85 o
  -3  -5   2   518.62   525.46     6.10 o
  -2  -5   2   101.54   107.69     1.77 o
  -1  -5   2  3434.45  3470.32    30.61 o
   0  -5   2   171.15   199.43     2.66 o
   1  -5   2    27.13    25.99     0.79 o
   2  -5   2   117.89   118.42     2.46 o
   3  -5   2   380.79   366.09     4.33 o
   4  -5   2   143.55   144.01     2.17 o
   5  -5   2    32.61    32.98     1.28 o
   6  -5   2    11.41     9.94     0.89 o
   7  -5   2   199.93   175.71     3.25 o
   8  -5   2    29.05    32.88     1.58 o
   9  -5   2     4.28     5.12     0.98 o
  10  -5   2     4.08     1.67     0.89 <
  11  -5   2    12.18    10.73     1.97 o
  12  -5   2     1.26     1.08     3.05 <
 -10  -4   2     1.08     3.64     1.77 <
  -9  -4   2     2.78     3.25     1.48 <
  -8  -4   2    26.49    27.07     2.17 o
  -7  -4   2    10.20    11.71     1.48 o
  -6  -4   2   155.65   148.25     3.15 o
  -5  -4   2    65.72    62.41     2.07 o
  -4  -4   2     7.78     5.22     0.59 o
  -3  -4   2   137.61   150.22     2.56 o
  -2  -4   2    84.43    75.50     1.28 o
  -1  -4   2   110.48   108.58     1.48 o
   0  -4   2  5967.39  6417.94    62.70 o
   1  -4   2    54.32    50.70     1.08 o
   2  -4   2  1070.45  1091.97    15.06 o
   3  -4   2  1669.43  1804.36    18.11 o
   4  -4   2   998.99  1078.39    10.53 o
   5  -4   2   131.67   140.27     2.07 o
   6  -4   2     8.41     7.68     0.79 o
   7  -4   2    43.44    51.78     1.67 o
   8  -4   2   114.07   119.31     2.95 o
   9  -4   2    28.49    31.01     1.67 o
  10  -4   2    73.62    81.60     3.15 o
  11  -4   2    67.01    79.73     4.23 o
  12  -4   2    12.31    14.37     4.43 o
 -10  -3   2    29.49    35.44     2.66 o
  -9  -3   2    14.40    12.60     2.36 o
  -8  -3   2   162.61   179.55     4.92 o
  -7  -3   2   141.39   126.89     3.84 o
  -6  -3   2   102.10    98.54     2.17 o
  -5  -3   2    11.76    11.42     0.69 o
  -4  -3   2   961.53   981.23    10.34 o
  -3  -3   2   153.91   157.60     1.97 o
  -2  -3   2   586.69   610.22     5.71 o
  -1  -3   2   952.26   924.53     8.17 o
   0  -3   2   575.13   541.01     5.51 o
   1  -3   2   208.07   203.57     2.95 o
   2  -3   2   582.87   589.15     5.81 o
   3  -3   2   353.25   353.59     4.43 o
   4  -3   2   240.95   230.25     2.95 o
   5  -3   2     0.01     0.39     0.30 <
   6  -3   2    43.14    51.29     1.28 o
   7  -3   2     8.73    10.24     0.89 o
   8  -3   2    50.31    49.91     1.77 o
   9  -3   2    26.29    29.14     1.67 o
  10  -3   2    15.70    24.81     1.58 o
  11  -3   2     0.07     1.87     2.85 <
 -11  -2   2     0.24    -1.67     2.76 <
 -10  -2   2     1.02     1.77     1.18 <
  -9  -2   2    57.64    53.94     2.56 o
  -8  -2   2   114.27   110.45     3.64 o
  -7  -2   2     1.20     0.69     0.79 <
  -6  -2   2     6.39     4.13     0.69 o
  -5  -2   2    42.82    42.03     1.08 o
  -4  -2   2    23.93    24.12     0.79 o
  -3  -2   2    83.96    97.06     1.28 o
  -2  -2   2   708.91   656.28     6.00 o
  -1  -2   2    59.53    52.17     1.18 o
   0  -2   2  6117.26  5999.29    52.57 o
   1  -2   2   776.88   807.98     8.86 o
   2  -2   2     1.60     0.69     0.49 <
   3  -2   2     6.88     8.17     0.49 o
   4  -2   2     0.28     0.20     0.30 <
   5  -2   2    14.28    12.30     0.59 o
   6  -2   2    20.13    22.64     0.89 o
   7  -2   2     5.46     6.99     0.79 o
   8  -2   2     1.60     1.48     0.69 <
   9  -2   2     1.77     1.18     0.79 <
  10  -2   2    13.32    17.92     1.38 o
  11  -2   2     1.01     1.38     2.46 <
 -11  -1   2     3.17     2.56     1.48 <
 -10  -1   2     7.83     6.99     1.38 o
  -9  -1   2     1.65     0.10     0.89 <
  -8  -1   2     0.88     3.54     0.98 o
  -7  -1   2     1.61     2.07     0.89 <
  -6  -1   2    76.68    71.17     1.87 o
  -5  -1   2    26.54    24.02     0.98 o
  -4  -1   2  1753.39  1891.19    18.60 o
  -3  -1   2   471.09   454.78     4.92 o
  -2  -1   2     5.31     9.65     0.39 o
  -1  -1   2   694.10   692.02    11.42 o
   0  -1   2  4263.03  4337.76    51.19 o
   1  -1   2  7400.15  7029.63    66.05 o
   2  -1   2  1081.48  1035.66     9.55 o
   3  -1   2   101.50    84.95     1.18 o
   4  -1   2   629.22   648.51     6.60 o
   5  -1   2   326.93   359.89     3.84 o
   6  -1   2    79.48    80.13     1.67 o
   7  -1   2   348.97   351.92     4.92 o
   8  -1   2    26.45    25.89     1.48 o
   9  -1   2    24.85    27.37     1.58 o
  10  -1   2     1.50     1.97     1.28 <
  11  -1   2     0.01    -2.46     2.46 <
 -12   0   2     7.31     4.23     3.45 <
 -11   0   2     8.33     9.75     1.67 o
 -10   0   2    34.84    31.11     2.07 o
  -9   0   2    72.68    78.45     2.76 o
  -8   0   2     5.58     6.89     1.18 o
  -7   0   2    51.72    56.31     1.97 o
  -6   0   2    13.88    19.79     0.98 o
  -5   0   2   138.54   139.39     2.46 o
  -4   0   2  1137.27  1259.22    13.29 o
  -3   0   2     4.55     6.99     0.39 o
  -2   0   2   666.03   690.74     7.78 o
  -1   0   2     5.95     9.84     1.28 o
   0   0   2   676.58   678.04    10.43 o
   1   0   2  6314.45  6304.64    64.28 o
   2   0   2  2418.45  2371.07    20.08 o
   3   0   2    13.66    11.91     0.49 o
   4   0   2   421.01   395.13     4.53 o
   5   0   2    55.63    51.68     1.38 o
   6   0   2   795.76   761.91     7.97 o
   7   0   2    25.67    22.64     1.18 o
   8   0   2   133.11   139.09     3.35 o
   9   0   2     9.74     9.45     1.58 o
  10   0   2     0.29    -1.08     1.08 <
  11   0   2     5.81     1.48     3.25 <
 -12   1   2    23.63    22.84     4.82 o
 -11   1   2     4.76     2.95     1.28 <
 -10   1   2     9.48     6.79     1.28 o
  -9   1   2     5.47     3.84     0.98 o
  -8   1   2    40.21    31.99     1.77 o
  -7   1   2   330.55   311.36     5.41 o
  -6   1   2   323.12   336.36     5.51 o
  -5   1   2     1.94    -0.30     0.39 <
  -4   1   2   391.07   466.10     5.02 o
  -3   1   2    84.82    86.82     2.07 o
  -2   1   2  6326.09  6279.14    67.73 o
  -1   1   2  2540.54  2561.74    27.66 o
   0   1   2   151.62   168.82     2.95 o
   1   1   2  3159.34  3166.94    28.05 o
   2   1   2  6445.91  6622.59    58.28 o
   3   1   2   220.65   200.22     2.36 o
   4   1   2     0.09     0.49     0.39 <
   5   1   2     0.29     0.69     0.49 <
   6   1   2   236.22   260.47     4.04 o
   7   1   2     5.64     3.84     0.69 o
   8   1   2    12.24    10.43     1.18 o
   9   1   2    10.41    10.63     1.77 o
  10   1   2     8.65     9.15     3.84 <
 -12   2   2     3.41     0.59     2.07 <
 -11   2   2     9.65     7.68     1.48 o
 -10   2   2     3.23     2.26     1.08 <
  -9   2   2    67.98    54.44     2.46 o
  -8   2   2   313.49   274.35     5.22 o
  -7   2   2    11.87     8.66     0.98 o
  -6   2   2     0.26    -0.20     0.39 <
  -5   2   2     4.20     7.97     0.59 o
  -4   2   2  2380.52  2447.85    24.71 o
  -3   2   2  1425.63  1447.92    16.05 o
  -2   2   2     0.05     1.77     0.30 o
  -1   2   2  1898.09  2141.22    27.86 o
   0   2   2   481.39   442.58     5.61 o
   1   2   2     9.58    12.11     0.49 o
   2   2   2    61.87    76.88     1.28 o
   3   2   2   136.24   119.31     1.97 o
   4   2   2   379.79   364.71     4.23 o
   5   2   2   865.24   851.29     9.25 o
   6   2   2   631.30   621.93     7.78 o
   7   2   2     3.51     2.76     1.08 <
   8   2   2     4.93     6.79     1.58 o
   9   2   2     0.58     2.85     1.48 <
  10   2   2     1.59     0.89     3.05 <
 -12   3   2    14.67    12.70     2.07 o
 -11   3   2    10.97    11.12     1.67 o
 -10   3   2     6.40     8.27     1.28 o
  -9   3   2    17.07    15.95     1.48 o
  -8   3   2    53.08    54.63     2.17 o
  -7   3   2    10.89    10.53     1.08 o
  -6   3   2   215.85   220.70     4.04 o
  -5   3   2   474.29   469.15     6.69 o
  -4   3   2     6.61     6.00     0.49 o
  -3   3   2   234.23   248.16     3.54 o
  -2   3   2   119.68   119.90     1.58 o
  -1   3   2  1036.23  1016.76    13.68 o
   0   3   2   158.48   137.62     2.07 o
   1   3   2     3.46     3.35     0.39 o
   2   3   2   161.81   160.16     2.17 o
   3   3   2     1.63     1.58     0.49 o
   4   3   2    18.86    18.21     0.89 o
   5   3   2   271.18   266.77     4.13 o
   6   3   2   202.52   195.69     3.74 o
   7   3   2    67.92    67.73     2.76 o
   8   3   2     1.56     3.35     1.38 <
   9   3   2     0.07     2.85     1.58 <
 -12   4   2     9.11    10.73     1.97 o
 -11   4   2    11.44    14.67     1.97 o
 -10   4   2    13.53    16.34     1.58 o
  -9   4   2     5.68     3.54     0.98 o
  -8   4   2   120.90   109.17     2.95 o
  -7   4   2    94.91    87.61     2.76 o
  -6   4   2   151.00   145.10     3.35 o
  -5   4   2   271.74   284.39     5.12 o
  -4   4   2   535.19   522.21     6.40 o
  -3   4   2   123.95   117.93     2.17 o
  -2   4   2   264.51   260.27     3.45 o
  -1   4   2   188.28   141.75     2.85 o
   0   4   2     2.26     2.95     0.39 o
   1   4   2   300.90   267.45     3.15 o
   2   4   2   109.61   124.52     1.97 o
   3   4   2   218.34   226.60     3.25 o
   4   4   2    22.73    22.74     1.38 o
   5   4   2   150.31   158.58     3.84 o
   6   4   2    58.17    65.76     2.36 o
   7   4   2    38.24    33.57     2.56 o
   8   4   2     2.15     1.58     1.48 <
   9   4   2     5.37     5.41     1.97 <
 -12   5   2     0.12    -1.67     1.67 <
 -11   5   2    22.96    24.61     2.26 o
 -10   5   2     0.40     0.20     0.98 <
  -9   5   2    72.81    64.58     3.25 o
  -8   5   2     2.78     0.89     0.79 <
  -7   5   2   475.44   479.59     7.48 o
  -6   5   2   398.77   393.26     6.10 o
  -5   5   2    32.12    31.99     1.28 o
  -4   5   2     0.58     0.20     0.30 <
  -3   5   2    46.05    42.72     0.89 o
  -2   5   2     4.50     4.23     0.69 o
  -1   5   2   452.15   448.58     5.71 o
   0   5   2   687.99   675.97     7.58 o
   1   5   2   353.02   352.80     4.33 o
   2   5   2  1136.88  1132.03    12.50 o
   3   5   2   309.37   300.92     4.43 o
   4   5   2    90.50    89.78     2.56 o
   5   5   2     0.01     0.00     0.79 <
   6   5   2     8.29     5.71     1.38 o
   7   5   2     9.04     7.78     1.48 o
   8   5   2     0.05    -0.10     1.58 <
 -12   6   2     2.55     2.56     1.48 <
 -11   6   2    44.02    49.91     2.66 o
 -10   6   2    25.33    31.20     1.97 o
  -9   6   2    34.18    35.93     1.97 o
  -8   6   2   178.31   167.25     3.84 o
  -7   6   2     4.39     1.77     0.79 <
  -6   6   2     0.02    -0.20     0.59 <
  -5   6   2   116.90   121.77     2.26 o
  -4   6   2    32.76    37.41     0.89 o
  -3   6   2    11.24    12.70     0.69 o
  -2   6   2   221.91   221.39     4.23 o
  -1   6   2    82.14    85.74     1.77 o
   0   6   2     5.87     6.60     0.69 o
   1   6   2   458.62   456.06     7.97 o
   2   6   2    73.24    75.80     2.07 o
   3   6   2     4.11     3.15     0.79 o
   4   6   2    39.23    42.03     1.87 o
   5   6   2     0.08     1.08     1.48 <
   6   6   2    18.76    14.27     1.97 o
   7   6   2     8.66     9.75     1.97 o
   8   6   2     4.44     5.41     2.95 <
 -12   7   2    28.66    44.30     3.54 o
 -11   7   2    29.41    30.42     2.46 o
 -10   7   2    36.31    36.13     2.76 o
  -9   7   2    69.05    70.28     3.54 o
  -8   7   2    18.50    19.49     2.26 o
  -7   7   2     0.04    -0.59     0.79 <
  -6   7   2    39.08    43.61     2.07 o
  -5   7   2    53.77    50.79     2.46 o
  -4   7   2   293.67   295.21     4.63 o
  -3   7   2   294.73   281.73     5.91 o
  -2   7   2    53.54    61.82     2.66 o
  -1   7   2   189.71   176.99     3.94 o
   0   7   2   655.09   603.72    12.01 o
   1   7   2   274.90   266.77     7.68 o
   2   7   2     0.88    -0.59     0.98 <
   3   7   2    18.42    20.97     1.87 o
   4   7   2    21.64    27.96     2.26 o
   5   7   2    94.73    93.32     4.73 o
   6   7   2    18.83    22.44     2.36 o
   7   7   2     0.44     5.71     2.26 <
 -12   8   2     3.10     3.45     1.97 <
 -11   8   2     1.21     1.67     2.07 <
 -10   8   2     6.66     8.96     1.58 o
  -9   8   2    25.77    29.04     2.17 o
  -8   8   2    28.36    28.65     3.84 o
  -7   8   2    56.59    52.17     2.46 o
  -6   8   2    77.29    77.37     3.15 o
  -5   8   2    84.23    83.87     2.76 o
  -4   8   2     3.99     2.76     0.69 o
  -3   8   2     0.60     0.20     0.89 <
  -2   8   2     8.94     6.50     1.08 o
  -1   8   2     3.77     7.58     1.18 o
   0   8   2     4.36     5.81     1.18 o
   1   8   2   102.36    94.99     3.54 o
   2   8   2     1.05     4.13     1.38 <
   3   8   2    25.19    20.08     3.54 o
   4   8   2     1.72     3.15     1.77 <
   5   8   2     0.01     0.10     1.48 <
   6   8   2     8.70     8.07     2.07 o
 -12   9   2    49.96    58.96     4.04 o
 -11   9   2     6.58     7.97     1.77 o
 -10   9   2    11.69    14.47     1.97 o
  -9   9   2     1.79     2.66     1.18 <
  -8   9   2     0.37     0.98     0.98 <
  -7   9   2     0.42     0.39     1.08 <
  -6   9   2    46.21    45.08     2.95 o
  -5   9   2    41.46    40.06     2.56 o
  -4   9   2     3.58     3.94     0.98 o
  -3   9   2   184.51   171.09     6.10 o
  -2   9   2     1.87     2.95     1.18 <
  -1   9   2    37.23    42.43     4.73 o
   0   9   2    98.66    98.63     3.74 o
   1   9   2     1.52     4.33     1.48 <
   2   9   2    84.67    82.79     3.74 o
   3   9   2    59.45    61.43     4.23 o
   4   9   2    16.28    19.59     7.58 <
   5   9   2     7.32     8.37     2.46 o
 -12  10   2     6.68    14.18     4.73 <
 -11  10   2     8.51     6.30     3.94 <
 -10  10   2    29.64    31.01     2.56 o
  -9  10   2    39.94    42.53     3.15 o
  -8  10   2    28.92    38.10     2.85 o
  -7  10   2    22.47    21.66     2.26 o
  -6  10   2    14.68    12.90     1.87 o
  -5  10   2     3.02     5.61     1.38 o
  -4  10   2    56.55    44.00     2.26 o
  -3  10   2    36.05    33.08     3.05 o
  -2  10   2     1.81     0.98     1.77 <
  -1  10   2     7.27     5.51     2.36 <
   0  10   2     7.62     5.81     1.58 o
   1  10   2    16.56    18.11     2.17 o
   2  10   2    30.87    35.54     3.54 o
   3  10   2     0.81     0.39     1.77 <
   4  10   2     0.00    -0.10     2.07 <
 -11  11   2     2.30     1.77     2.26 <
 -10  11   2    12.85    10.53     2.17 o
  -9  11   2    37.22    37.90     3.15 o
  -8  11   2    46.13    46.66     3.25 o
  -7  11   2     0.03    -1.18     1.18 <
  -6  11   2     0.08    -1.18     1.18 <
  -5  11   2    13.03    16.83     3.64 o
  -4  11   2    41.44    40.85     2.36 o
  -3  11   2     1.85     5.51     2.95 <
  -2  11   2    73.95    79.83    10.73 o
  -1  11   2    49.47    59.85     3.35 o
   0  11   2    17.03    18.31     2.66 o
   1  11   2     4.09     4.63     2.26 <
   2  11   2    17.45    18.80     3.05 o
   3  11   2     2.97     7.28     3.74 <
 -10  12   2     4.03     3.25     2.46 <
  -9  12   2    13.72    16.24     2.56 o
  -8  12   2     0.09    -1.48     1.48 <
  -7  12   2     6.40     4.53     1.77 <
  -6  12   2    15.83    20.08     4.73 o
  -5  12   2     4.49     2.66     2.07 <
  -4  12   2    11.98    12.99     1.67 o
  -3  12   2    39.88    40.06     6.79 o
  -2  12   2    28.19    32.48     7.78 o
  -1  12   2    17.11    15.65     2.36 o
   0  12   2     0.00     1.97     2.17 <
   1  12   2     3.22     3.45     2.26 <
   2  12   2     9.30    11.12     3.94 <
  -9  13   2     0.30     2.36     2.36 <
  -8  13   2     8.61     8.86     3.25 <
  -7  13   2     9.54     6.10     2.36 <
  -6  13   2    19.48    21.16     3.35 o
  -5  13   2     0.00    -0.59     1.77 <
  -4  13   2     1.91     0.79     1.28 <
  -3  13   2     2.26     0.79     1.87 <
  -2  13   2    22.45    20.48     3.35 o
  -1  13   2     1.57     3.84     2.46 <
   0  13   2     3.38     4.73     3.64 <
  -7  14   2     0.04     2.85     3.25 <
  -6  14   2     5.78     3.64     3.35 <
  -5  14   2    21.23    11.71     4.33 <
  -4  14   2     3.62     7.19     3.74 <
   1 -15   3     0.87    -0.20     3.05 <
   2 -15   3     1.22     2.76     2.17 <
   3 -15   3     2.85     3.94     2.26 <
   4 -15   3     0.16    -1.48     2.07 <
   5 -15   3     3.60     0.89     2.26 <
   6 -15   3     6.78     4.92     2.07 <
   7 -15   3     3.65     4.53     2.66 <
   0 -14   3     3.25     5.51     2.26 <
   1 -14   3    56.16    66.35     3.84 o
   2 -14   3    59.60    70.28     5.22 o
   3 -14   3     2.99     6.10     1.87 o
   4 -14   3    53.48    58.37     3.54 o
   5 -14   3    19.12    18.70     1.97 o
   6 -14   3     7.61     8.86     1.97 o
   7 -14   3     4.49     4.33     2.46 <
   8 -14   3    18.99    19.39     3.05 o
  -2 -13   3     0.94     2.76     2.07 <
  -1 -13   3     0.12     1.77     1.58 <
   0 -13   3    54.83    55.62     3.45 o
   1 -13   3    63.56    50.30     3.25 o
   2 -13   3     0.00     0.20     1.67 <
   3 -13   3    30.52    24.41     3.15 o
   4 -13   3     0.48     2.07     1.38 <
   5 -13   3     8.74     9.15     1.48 o
   6 -13   3     7.05     8.17     2.17 o
   7 -13   3    17.24    18.60     2.46 o
   8 -13   3    29.62    31.50     2.85 o
   9 -13   3     9.84    15.36     2.46 o
  -4 -12   3     8.99    11.02     3.05 o
  -3 -12   3    12.59    16.24     2.56 o
  -2 -12   3    23.01    19.88     2.36 o
  -1 -12   3     0.61     2.95     1.48 <
   0 -12   3    54.11    40.75     2.85 o
   1 -12   3   161.08   148.74     5.02 o
   2 -12   3    15.04    13.78     1.87 o
   3 -12   3    58.57    57.49     3.05 o
   4 -12   3    14.95    16.44     1.97 o
   5 -12   3     1.33     0.20     0.98 <
   6 -12   3     2.39     2.46     1.38 <
   7 -12   3     0.10    -0.30     1.18 <
   8 -12   3     8.91     4.63     1.97 <
   9 -12   3     0.98    -1.08     1.38 <
  -5 -11   3     6.15    12.11     2.66 o
  -4 -11   3     0.70     0.89     1.48 <
  -3 -11   3     1.21    -0.49     1.28 <
  -2 -11   3    79.53    87.12     3.74 o
  -1 -11   3     4.96     8.76     1.67 o
   0 -11   3   162.93   160.55     6.69 o
   1 -11   3   152.92   158.58     4.33 o
   2 -11   3    25.62    37.11     2.17 o
   3 -11   3    87.31    84.46     3.45 o
   4 -11   3    12.29    13.88     1.97 o
   5 -11   3    34.88    35.83     2.46 o
   6 -11   3     2.51     2.56     1.18 <
   7 -11   3    51.51    48.23     6.00 o
   8 -11   3     0.03    -0.39     1.38 <
   9 -11   3     0.25     0.00     1.48 <
  10 -11   3     0.01    -0.69     2.66 <
  -5 -10   3     0.56    -0.69     1.28 <
  -4 -10   3    25.13    38.69     2.66 o
  -3 -10   3    37.78    40.06     2.66 o
  -2 -10   3     8.37     8.76     1.48 o
  -1 -10   3     1.57     2.66     0.98 <
   0 -10   3     0.06     0.79     0.89 <
   1 -10   3   152.48   138.40     4.53 o
   2 -10   3   127.84   126.59     4.04 o
   3 -10   3    21.93    22.64     1.58 o
   4 -10   3     0.89     0.10     0.98 <
   5 -10   3    63.41    66.54     2.26 o
   6 -10   3   295.98   286.65     5.22 o
   7 -10   3    67.17    64.38     2.85 o
   8 -10   3     7.18    10.34     1.38 o
   9 -10   3     9.20     6.50     1.77 o
  10 -10   3     4.16     3.15     1.38 <
  11 -10   3     7.68     4.82     3.45 <
  -6  -9   3     3.68     6.50     2.46 <
  -5  -9   3    21.37    25.79     2.17 o
  -4  -9   3     4.68     9.45     1.38 o
  -3  -9   3    11.63    12.80     1.28 o
  -2  -9   3    29.70    35.63     2.26 o
  -1  -9   3    57.31    64.87     2.26 o
   0  -9   3   269.42   284.58     4.33 o
   1  -9   3   115.38    96.37     2.46 o
   2  -9   3    40.84    44.00     1.67 o
   3  -9   3    25.69    25.10     1.18 o
   4  -9   3    73.70    70.38     2.17 o
   5  -9   3    66.43    64.18     1.87 o
   6  -9   3     9.91    13.19     1.08 o
   7  -9   3    73.21    84.07     2.56 o
   8  -9   3    24.49    31.70     2.36 o
   9  -9   3    12.56    12.01     1.28 o
  10  -9   3    13.93    16.93     1.77 o
  11  -9   3     3.11     0.98     2.07 <
  -7  -8   3    16.31    14.37     2.46 o
  -6  -8   3    53.30    56.11     3.74 o
  -5  -8   3    33.43    40.26     1.97 o
  -4  -8   3    45.73    44.49     1.97 o
  -3  -8   3    81.97    89.68     2.17 o
  -2  -8   3     1.61     0.00     0.59 <
  -1  -8   3   617.15   586.20     7.28 o
   0  -8   3    17.30    17.72     0.98 o
   1  -8   3     1.70     2.17     0.49 o
   2  -8   3   130.03   114.58     2.26 o
   3  -8   3   722.06   752.75     8.07 o
   4  -8   3   294.78   291.97     4.04 o
   5  -8   3    18.19    19.59     1.87 o
   6  -8   3     7.58     5.81     0.89 o
   7  -8   3    54.34    50.20     1.67 o
   8  -8   3    20.73    20.28     1.48 o
   9  -8   3     6.15     5.02     1.18 o
  10  -8   3    11.91    17.33     1.77 o
  11  -8   3     2.16     0.00     2.17 <
  -8  -7   3     6.65     8.47     2.17 o
  -7  -7   3     0.02    -0.79     1.18 <
  -6  -7   3    16.34    13.78     1.58 o
  -5  -7   3    29.57    31.80     2.56 o
  -4  -7   3    44.74    42.23     1.67 o
  -3  -7   3    36.94    37.21     1.38 o
  -2  -7   3     3.98     4.13     0.69 o
  -1  -7   3    29.50    32.98     1.48 o
   0  -7   3   545.46   617.20     6.79 o
   1  -7   3   200.54   210.95     2.95 o
   2  -7   3   588.05   587.28     6.40 o
   3  -7   3   792.92   816.64     9.94 o
   4  -7   3   157.42   150.71     2.46 o
   5  -7   3    49.92    44.49     1.48 o
   6  -7   3     6.65     3.15     1.18 <
   7  -7   3     3.01     1.67     0.69 <
   8  -7   3     5.84     3.45     0.89 o
   9  -7   3    14.22    14.77     1.28 o
  10  -7   3    78.29    89.58     2.66 o
  11  -7   3    40.75    66.74     8.17 o
  -9  -6   3    19.64    26.18     5.02 o
  -8  -6   3    75.02    79.44     5.22 o
  -7  -6   3    18.90    18.80     1.97 o
  -6  -6   3     3.68     4.82     0.79 o
  -5  -6   3     2.59     1.58     0.69 <
  -4  -6   3    99.79    96.96     2.36 o
  -3  -6   3    39.98    38.10     1.28 o
  -2  -6   3     0.71    -0.39     0.39 <
  -1  -6   3   472.05   465.02     5.32 o
   0  -6   3    28.53    30.61     0.98 o
   1  -6   3   373.72   385.29     4.73 o
   2  -6   3   104.21   104.05     1.97 o
   3  -6   3   673.49   685.52     7.68 o
   4  -6   3   197.59   185.65     2.46 o
   5  -6   3    69.28    57.98     1.48 o
   6  -6   3    49.62    58.37     1.87 o
   7  -6   3    60.76    67.92     1.87 o
   8  -6   3     6.83     4.92     0.98 o
   9  -6   3    35.15    42.82     1.97 o
  10  -6   3    22.85    27.07     1.77 o
  11  -6   3    10.72    10.04     2.85 o
 -10  -5   3     0.30     0.89     2.95 <
  -9  -5   3    16.12    17.13     2.17 o
  -8  -5   3    35.42    32.48     3.05 o
  -7  -5   3     2.18     2.26     1.08 <
  -6  -5   3     2.27     1.28     0.89 <
  -5  -5   3     0.13    -0.59     0.59 <
  -4  -5   3    30.61    36.03     1.38 o
  -3  -5   3     4.14     4.82     0.59 o
  -2  -5   3    13.01    14.86     0.69 o
  -1  -5   3     5.14     9.94     0.59 o
   0  -5   3  1911.06  1966.59    17.82 o
   1  -5   3   642.37   654.41     8.47 o
   2  -5   3   151.95   140.67     2.17 o
   3  -5   3   274.52   262.63     3.25 o
   4  -5   3     0.11    -0.20     0.30 <
   5  -5   3   353.86   340.89     4.04 o
   6  -5   3   168.89   172.17     5.61 o
   7  -5   3    89.84    94.80     3.45 o
   8  -5   3    66.27    76.39     4.33 o
   9  -5   3    19.90    21.36     1.58 o
  10  -5   3    23.07    26.78     2.36 o
  11  -5   3     0.72    -1.58     3.25 <
 -10  -4   3     0.00    -0.10     1.67 <
  -9  -4   3    14.55    10.14     1.77 o
  -8  -4   3     7.67     6.30     1.38 o
  -7  -4   3     7.33     7.09     1.28 o
  -6  -4   3   105.31    99.91     2.85 o
  -5  -4   3   241.49   251.31     3.94 o
  -4  -4   3   233.93   269.62     3.84 o
  -3  -4   3   113.85   112.02     1.58 o
  -2  -4   3   910.32   998.35     9.55 o
  -1  -4   3  1480.58  1529.13    16.73 o
   0  -4   3     1.57     5.32     0.49 o
   1  -4   3  1653.37  1508.26    30.91 o
   2  -4   3    20.47    15.85     0.79 o
   3  -4   3   472.26   438.44     4.73 o
   4  -4   3  1590.91  1607.98    16.73 o
   5  -4   3   478.35   483.03     6.20 o
   6  -4   3   144.68   127.48     2.76 o
   7  -4   3   612.73   642.90     8.37 o
   8  -4   3    81.71    77.37     2.46 o
   9  -4   3    63.91    65.66     2.46 o
  10  -4   3     0.26     0.59     1.08 <
  11  -4   3     0.01    -1.48     2.66 <
 -11  -3   3     6.49     7.48     3.64 <
 -10  -3   3    10.31    11.71     1.67 o
  -9  -3   3     1.95     1.18     1.18 <
  -8  -3   3     4.49     5.22     1.28 o
  -7  -3   3     5.28     3.84     1.28 o
  -6  -3   3    57.69    56.11     1.87 o
  -5  -3   3    97.25    94.60     2.07 o
  -4  -3   3   181.64   185.46     2.66 o
  -3  -3   3    57.93    63.30     1.18 o
  -2  -3   3   256.94   296.49     2.95 o
  -1  -3   3   180.79   220.99     2.46 o
   0  -3   3   367.36   381.15     4.13 o
   1  -3   3   160.45   174.73     2.36 o
   2  -3   3  2941.99  3044.48    28.05 o
   3  -3   3     1.60     5.51     0.49 o
   4  -3   3   306.29   310.96     3.84 o
   5  -3   3   220.20   212.04     3.15 o
   6  -3   3  1520.90  1487.89    16.73 o
   7  -3   3    94.67    81.70     2.17 o
   8  -3   3    81.89    86.23     2.56 o
   9  -3   3     0.63     1.38     0.89 <
  10  -3   3     0.18     1.28     1.67 <
  11  -3   3     1.37     1.77     2.95 <
 -11  -2   3     3.88     4.82     3.15 <
 -10  -2   3    23.64    20.08     1.87 o
  -9  -2   3    24.28    22.74     2.56 o
  -8  -2   3     9.02    10.93     1.48 o
  -7  -2   3   148.20   144.01     4.63 o
  -6  -2   3     4.31     5.91     0.79 o
  -5  -2   3    62.14    73.63     1.77 o
  -4  -2   3    56.17    58.96     1.48 o
  -3  -2   3   166.23   153.07     2.17 o
  -2  -2   3  1329.70  1253.70    12.40 o
  -1  -2   3   310.92   329.47     3.84 o
   0  -2   3   448.83   443.86     7.38 o
   1  -2   3   485.46   463.94     4.92 o
   2  -2   3  2615.85  2607.02    26.09 o
   3  -2   3   470.02   564.84     5.91 o
   4  -2   3    66.56    60.34     1.28 o
   5  -2   3   118.86   125.51     2.07 o
   6  -2   3   866.81   910.45    10.83 o
   7  -2   3    37.64    32.39     1.38 o
   8  -2   3     0.67     0.79     0.79 <
   9  -2   3     2.46     1.87     1.18 <
  10  -2   3    33.45    39.47     3.15 o
  11  -2   3    11.53    12.60     3.94 o
 -11  -1   3     0.97     0.20     1.28 <
 -10  -1   3     4.33     4.33     1.28 o
  -9  -1   3     3.35     0.10     0.89 <
  -8  -1   3   349.14   320.81     6.69 o
  -7  -1   3    17.29    12.99     1.38 o
  -6  -1   3    17.35    21.85     1.08 o
  -5  -1   3    29.94    38.19     1.18 o
  -4  -1   3   474.63   502.92     5.91 o
  -3  -1   3  1290.78  1315.92    16.93 o
  -2  -1   3  1072.99  1038.42    10.83 o
  -1  -1   3   589.49   668.20     9.25 o
   0  -1   3  1991.61  1989.52    26.38 o
   1  -1   3    54.22    59.55     0.89 o
   2  -1   3    10.40    12.80     0.59 o
   3  -1   3     8.22    12.80     0.59 o
   4  -1   3   396.05   395.42     4.04 o
   5  -1   3   496.23   484.31     4.92 o
   6  -1   3   464.88   469.35     5.32 o
   7  -1   3    51.73    47.35     1.97 o
   8  -1   3     8.29     9.25     1.77 o
   9  -1   3     6.51     6.10     1.48 o
  10  -1   3     2.44    -0.30     1.38 <
  11  -1   3     1.03    -0.20     2.76 <
 -12   0   3    11.62    14.77     4.13 o
 -11   0   3     0.01    -0.79     1.08 <
 -10   0   3     6.71     4.82     1.18 o
  -9   0   3     1.66     1.38     0.89 <
  -8   0   3    55.30    55.72     2.17 o
  -7   0   3    38.79    37.60     1.67 o
  -6   0   3    29.66    32.78     1.18 o
  -5   0   3     9.20     4.82     0.59 o
  -4   0   3   763.70   779.04    11.02 o
  -3   0   3    50.33    58.67     1.18 o
  -2   0   3  1255.34  1247.01    19.49 o
  -1   0   3  8221.30  7952.78   253.28 o
   0   0   3  1184.02  1167.87    15.75 o
   1   0   3    25.34    30.71     0.59 o
   2   0   3   236.04   256.14     2.95 o
   3   0   3    14.71    15.85     0.59 o
   4   0   3   179.42   184.77     2.36 o
   5   0   3   323.74   311.75     3.74 o
   6   0   3   279.53   283.11     3.74 o
   7   0   3   120.42   113.99     3.35 o
   8   0   3     5.66     8.27     2.07 o
   9   0   3    12.69    10.14     1.67 o
  10   0   3     5.22     3.45     1.77 <
 -12   1   3     0.23     0.10     2.56 <
 -11   1   3    27.74    31.30     2.26 o
 -10   1   3    42.11    50.70     2.46 o
  -9   1   3     0.13     0.69     0.79 <
  -8   1   3   117.41   107.89     3.15 o
  -7   1   3    19.78    15.95     1.18 o
  -6   1   3   203.59   199.53     3.35 o
  -5   1   3   307.93   315.49     4.04 o
  -4   1   3    27.01    20.08     1.08 o
  -3   1   3    65.79    89.97     1.48 o
  -2   1   3  5192.40  5308.75    61.62 o
  -1   1   3  1752.06  1678.76    19.88 o
   0   1   3     0.65     0.49     0.69 <
   1   1   3   824.27   902.67     9.35 o
   2   1   3   520.23   683.35     7.09 o
   3   1   3   654.12   716.63     7.09 o
   4   1   3   248.22   250.72     3.15 o
   5   1   3   254.26   258.50     3.64 o
   6   1   3   361.12   358.21     6.00 o
   7   1   3   142.87   123.15     3.54 o
   8   1   3    10.44    12.60     1.58 o
   9   1   3    10.37     7.28     1.77 o
  10   1   3     3.27     4.73     1.87 <
 -12   2   3     0.07    -0.10     1.97 <
 -11   2   3     2.84     3.74     1.38 <
 -10   2   3     0.02    -0.39     0.89 <
  -9   2   3    71.02    58.57     2.36 o
  -8   2   3   115.86   118.81     3.05 o
  -7   2   3   676.41   664.16     9.65 o
  -6   2   3   404.64   385.58     6.60 o
  -5   2   3    66.45    77.08     1.48 o
  -4   2   3  1112.27  1063.32    13.29 o
  -3   2   3   696.78   669.67     7.19 o
  -2   2   3    47.21    49.12     0.98 o
  -1   2   3   632.86   576.75     9.35 o
   0   2   3  4418.99  4471.73    51.58 o
   1   2   3   287.37   284.09     3.25 o
   2   2   3   860.48   872.65     8.86 o
   3   2   3    15.96    10.43     0.69 o
   4   2   3     2.54     3.35     0.59 o
   5   2   3     4.18     2.76     0.69 o
   6   2   3    26.78    27.46     1.58 o
   7   2   3    12.30     9.84     1.38 o
   8   2   3     0.49    -0.10     1.08 <
   9   2   3     3.83     6.10     1.77 o
  10   2   3     5.20     7.97     2.56 o
 -12   3   3    16.15    16.73     2.17 o
 -11   3   3    10.52    11.62     1.58 o
 -10   3   3     1.86     3.94     1.08 o
  -9   3   3    54.33    52.47     2.66 o
  -8   3   3    31.39    22.84     1.48 o
  -7   3   3    69.29    66.84     2.17 o
  -6   3   3    51.92    51.58     1.28 o
  -5   3   3    51.16    38.39     1.08 o
  -4   3   3   713.67   773.82     9.15 o
  -3   3   3     6.70     6.10     0.39 o
  -2   3   3   834.65   844.99    13.68 o
  -1   3   3   643.06   686.60     9.45 o
   0   3   3   550.74   561.00     7.28 o
   1   3   3   638.93   614.05     6.50 o
   2   3   3   106.83   113.01     1.87 o
   3   3   3   565.91   518.47     5.91 o
   4   3   3   220.26   221.88     3.54 o
   5   3   3    46.50    48.33     1.87 o
   6   3   3    44.68    44.89     2.85 o
   7   3   3    60.34    73.34     4.23 o
   8   3   3     3.88     3.25     1.38 <
   9   3   3     0.00     1.77     1.87 <
 -12   4   3    39.36    53.94     3.25 o
 -11   4   3    30.92    30.81     3.54 o
 -10   4   3     7.16     5.12     1.18 o
  -9   4   3    71.20    68.32     2.46 o
  -8   4   3    65.33    68.02     4.53 o
  -7   4   3   171.68   184.67     3.74 o
  -6   4   3   113.51   116.16     2.66 o
  -5   4   3     5.54     7.58     0.49 o
  -4   4   3   119.02   117.34     1.87 o
  -3   4   3     1.19     3.74     0.79 o
  -2   4   3   144.11   130.33     2.36 o
  -1   4   3     4.86     2.56     0.59 o
   0   4   3   233.82   215.48     2.95 o
   1   4   3   804.37   839.58     8.66 o
   2   4   3    26.45    26.09     0.98 o
   3   4   3    39.51    37.41     1.48 o
   4   4   3     7.74     7.58     0.89 o
   5   4   3   378.85   370.62     6.99 o
   6   4   3    49.03    50.20     2.46 o
   7   4   3    13.43    12.40     1.67 o
   8   4   3     4.27     6.40     1.58 o
 -12   5   3     7.20     5.51     1.67 o
 -11   5   3     5.18     3.74     1.38 <
 -10   5   3    43.57    50.20     2.66 o
  -9   5   3    48.30    51.88     2.26 o
  -8   5   3     6.63     3.94     0.89 o
  -7   5   3   369.65   356.15     5.91 o
  -6   5   3   130.25   125.21     2.76 o
  -5   5   3   622.63   628.82     8.96 o
  -4   5   3    49.76    46.66     1.28 o
  -3   5   3   105.02   109.46     2.26 o
  -2   5   3   810.87   797.25     9.94 o
  -1   5   3    24.27    27.07     1.28 o
   0   5   3     1.35    -0.20     0.39 <
   1   5   3   385.91   394.83     5.51 o
   2   5   3     8.40     8.96     0.89 o
   3   5   3   203.14   187.82     3.45 o
   4   5   3     0.54     3.05     0.89 o
   5   5   3     0.56    -0.20     1.18 <
   6   5   3     5.56     3.74     1.28 <
   7   5   3     0.31     0.10     1.38 <
   8   5   3     0.33    -0.79     1.48 <
 -12   6   3    47.97    64.38     4.04 o
 -11   6   3    20.38    21.75     2.26 o
 -10   6   3    16.23    13.29     1.58 o
  -9   6   3    29.84    29.63     2.26 o
  -8   6   3     2.09     1.97     1.08 <
  -7   6   3    20.26    15.85     1.28 o
  -6   6   3    77.38    71.76     2.26 o
  -5   6   3   156.02   144.70     2.95 o
  -4   6   3     2.66     6.20     0.89 o
  -3   6   3     8.88    12.99     0.59 o
  -2   6   3   121.95   123.34     5.02 o
  -1   6   3    84.83    90.37     2.56 o
   0   6   3   491.01   488.15     7.38 o
   1   6   3   140.08   145.39     3.64 o
   2   6   3   219.71   201.21     4.63 o
   3   6   3    83.35    84.75     2.76 o
   4   6   3    59.46    71.37     3.15 o
   5   6   3    21.16    23.92     2.26 o
   6   6   3    13.29    15.45     2.07 o
   7   6   3     0.05    -0.79     1.48 <
 -12   7   3    16.50    13.78     2.85 o
 -11   7   3    20.02    21.56     2.26 o
 -10   7   3    57.08    57.29     2.95 o
  -9   7   3   127.27   134.27     4.13 o
  -8   7   3     6.89     7.48     1.38 o
  -7   7   3     0.87     2.26     0.98 <
  -6   7   3     5.96     6.10     1.08 o
  -5   7   3    27.61    24.22     1.77 o
  -4   7   3   250.46   228.47     4.63 o
  -3   7   3    69.81    70.58     2.07 o
  -2   7   3   139.99   150.12     3.54 o
  -1   7   3     2.70     3.74     0.98 o
   0   7   3   147.55   151.00     4.53 o
   1   7   3    13.20    14.67     1.48 o
   2   7   3   107.35   112.32     5.71 o
   3   7   3    26.73    34.06     4.13 o
   4   7   3     4.60     7.09     3.35 <
   5   7   3     3.61     5.51     1.67 o
   6   7   3     6.29     5.91     1.87 o
 -12   8   3     0.36     0.59     1.67 <
 -11   8   3     1.31     1.97     1.38 <
 -10   8   3     1.43     1.48     1.18 <
  -9   8   3    28.34    34.65     3.25 o
  -8   8   3    60.72    60.24     4.33 o
  -7   8   3    20.35    17.33     1.97 o
  -6   8   3    80.04    79.24     3.84 o
  -5   8   3    19.57    18.90     2.95 o
  -4   8   3    51.36    51.68     1.58 o
  -3   8   3    13.10    17.33     2.85 o
  -2   8   3   542.43   529.69    12.90 o
  -1   8   3    68.74    63.49     2.56 o
   0   8   3    15.61    16.54     1.77 o
   1   8   3    11.08     9.65     1.58 o
   2   8   3    39.97    45.28     3.45 o
   3   8   3     0.36     0.69     1.67 <
   4   8   3     0.33    -0.30     1.77 <
   5   8   3     3.46     1.58     2.07 <
 -12   9   3     1.73     4.04     3.45 <
 -11   9   3     0.49     1.08     1.38 <
 -10   9   3     4.68     4.92     1.58 o
  -9   9   3     5.55     3.64     1.28 <
  -8   9   3     5.26     4.33     1.38 o
  -7   9   3     3.58     5.22     1.38 o
  -6   9   3     0.37     0.59     1.08 <
  -5   9   3    61.76    63.59     3.05 o
  -4   9   3    37.08    38.29     1.77 o
  -3   9   3     2.94     2.95     1.58 <
  -2   9   3    28.12    27.46     2.76 o
  -1   9   3    34.82    41.74     2.56 o
   0   9   3    45.11    51.58     2.85 o
   1   9   3    72.46    64.38     4.04 o
   2   9   3    47.99    53.55     6.10 o
   3   9   3    23.43    25.59     3.15 o
   4   9   3    11.17     9.65     2.66 o
   5   9   3     3.94     7.68     3.64 <
 -12  10   3     0.37     1.18     3.35 <
 -11  10   3     3.82     2.95     1.77 <
 -10  10   3    14.60    12.30     1.97 o
  -9  10   3     1.07     0.30     1.28 <
  -8  10   3     5.86     4.23     1.58 <
  -7  10   3     0.20     0.59     1.28 <
  -6  10   3    51.43    51.09     3.05 o
  -5  10   3     0.04    -0.79     1.38 <
  -4  10   3    17.70    16.73     1.97 o
  -3  10   3     5.43     6.10     1.97 o
  -2  10   3     0.28    -0.10     1.38 <
  -1  10   3     2.63     2.85     1.67 <
   0  10   3    21.04    28.74     3.15 o
   1  10   3    22.05    29.53     3.25 o
   2  10   3    15.33    18.21     3.05 o
   3  10   3     2.74     0.39     2.17 <
   4  10   3     3.08     9.55     3.94 <
 -11  11   3    19.02    22.25     4.92 o
 -10  11   3    21.16    19.29     3.25 o
  -9  11   3    21.67    21.75     3.45 o
  -8  11   3    69.97    80.72     4.13 o
  -7  11   3    15.08    10.73     2.07 o
  -6  11   3     7.63     9.65     2.26 o
  -5  11   3    59.26    50.79     5.61 o
  -4  11   3    10.32     8.76     1.18 o
  -3  11   3    96.35    88.20     4.92 o
  -2  11   3     1.58     0.00     1.58 <
  -1  11   3     1.09     1.97     1.97 <
   0  11   3     4.23     4.92     2.17 <
   1  11   3     1.62     0.39     1.77 <
   2  11   3     4.17     1.08     2.17 <
 -10  12   3     0.04    -0.79     2.17 <
  -9  12   3     0.54     1.67     2.17 <
  -8  12   3     0.43     0.49     1.58 <
  -7  12   3     4.68     1.28     2.07 <
  -6  12   3    81.10    80.13    12.21 o
  -5  12   3     0.06     0.98     1.87 <
  -4  12   3    60.23    66.74     4.73 o
  -3  12   3    36.51    33.57     5.71 o
  -2  12   3     2.41     4.43     2.17 <
  -1  12   3    32.61    31.20     5.41 o
   0  12   3     6.08     5.02     2.46 <
   1  12   3     0.05    -0.79     3.05 <
  -9  13   3     0.05    -2.85     2.85 <
  -8  13   3     1.78     3.64     3.35 <
  -7  13   3     6.67     8.27     2.76 <
  -6  13   3     0.02     2.36     2.17 <
  -5  13   3     1.56     1.48     2.17 <
  -4  13   3    13.38    12.30     3.25 o
  -3  13   3     1.08     4.63     1.38 o
  -2  13   3     0.85    -0.89     2.95 <
   1 -15   4    39.04    27.07     5.22 o
   2 -15   4     5.57     5.12     2.36 <
   3 -15   4     1.96     3.45     3.25 <
   4 -15   4     0.02    -1.48     2.66 <
   5 -15   4    10.80    10.34     2.36 o
   6 -15   4    15.19    19.79     3.74 o
   7 -15   4    16.05    17.42     3.84 o
  -1 -14   4     3.85     2.36     2.07 <
   0 -14   4    11.32    11.12     3.35 o
   1 -14   4    20.46    19.69     2.46 o
   2 -14   4     3.94     6.69     1.87 o
   3 -14   4     5.69     2.76     1.67 <
   4 -14   4     1.38    -1.18     2.56 <
   5 -14   4     6.87     2.95     1.58 <
   6 -14   4     5.38     6.50     2.36 <
   7 -14   4     0.00    -0.30     1.48 <
   8 -14   4     1.52     3.74     2.46 <
   9 -14   4     0.68     0.79     2.17 <
  -3 -13   4    10.03     7.97     2.85 <
  -2 -13   4     3.19     1.97     1.97 <
  -1 -13   4    25.68    30.22     2.76 o
   0 -13   4    37.81    41.93     2.95 o
   1 -13   4     2.44     0.49     1.38 <
   2 -13   4    51.51    59.26     3.54 o
   3 -13   4    14.34    13.68     2.07 o
   4 -13   4    30.99    35.73     2.76 o
   5 -13   4    40.27    36.03     2.66 o
   6 -13   4    34.62    32.88     3.45 o
   7 -13   4     8.10     7.68     1.77 o
   8 -13   4     6.90     6.60     2.17 o
   9 -13   4     4.41     8.37     2.56 o
  -4 -12   4     0.51    -1.67     1.67 <
  -3 -12   4     1.22     1.48     1.48 <
  -2 -12   4     4.26     6.69     1.77 o
  -1 -12   4     0.03     0.49     1.28 <
   0 -12   4    25.25    26.78     2.36 o
   1 -12   4    43.67    36.52     2.85 o
   2 -12   4     0.83     1.77     1.28 <
   3 -12   4     0.16     0.20     1.08 <
   4 -12   4     6.98     4.82     1.67 <
   5 -12   4    24.04    22.15     2.17 o
   6 -12   4    26.38    31.20     2.66 o
   7 -12   4    15.05    21.66     2.46 o
   8 -12   4     9.50     8.96     2.17 o
   9 -12   4     9.20    10.04     2.17 o
  10 -12   4    13.40    12.99     2.46 o
  -5 -11   4    12.10    15.65     4.53 o
  -4 -11   4     9.77    12.99     2.26 o
  -3 -11   4    10.71     9.55     1.77 o
  -2 -11   4     0.23    -0.98     1.08 <
  -1 -11   4    88.44    77.18     3.45 o
   0 -11   4    17.58    12.01     2.26 o
   1 -11   4     0.26     0.79     1.87 <
   2 -11   4    95.35    86.33     3.45 o
   3 -11   4    74.67    91.25     3.54 o
   4 -11   4    41.38    35.73     3.45 o
   5 -11   4    27.99    31.11     2.26 o
   6 -11   4     4.31     3.54     1.48 <
   7 -11   4    32.75    29.14     2.26 o
   8 -11   4    56.62    57.49     3.64 o
   9 -11   4     6.37     6.20     1.87 o
  10 -11   4    10.53    12.40     5.32 <
  -6 -10   4     4.00     0.69     2.76 <
  -5 -10   4     6.50     7.68     1.48 o
  -4 -10   4    72.15    81.21     3.45 o
  -3 -10   4     7.85    12.21     1.77 o
  -2 -10   4    23.46    27.27     1.67 o
  -1 -10   4     0.43     0.20     0.69 <
   0 -10   4    57.49    45.68     1.87 o
   1 -10   4    34.47    38.69     1.77 o
   2 -10   4   222.37   210.16     4.23 o
   3 -10   4   156.39   161.44     5.32 o
   4 -10   4     0.02    -0.10     0.69 <
   5 -10   4     2.37     1.97     0.79 <
   6 -10   4     2.39     3.84     0.98 o
   7 -10   4     2.57     3.05     1.08 <
   8 -10   4     3.20     4.23     1.48 <
   9 -10   4     0.49    -0.89     1.28 <
  10 -10   4    51.24    58.57     3.54 o
  -7  -9   4     0.03     1.97     2.95 <
  -6  -9   4    16.86    15.55     2.46 o
  -5  -9   4     2.43     1.18     0.98 <
  -4  -9   4    17.41    16.83     1.48 o
  -3  -9   4     0.48     0.59     0.89 <
  -2  -9   4     0.47     2.07     0.79 <
  -1  -9   4    58.54    57.98     1.87 o
   0  -9   4    84.17    81.01     2.17 o
   1  -9   4   115.95   101.59     2.46 o
   2  -9   4    42.81    46.66     1.48 o
   3  -9   4   252.12   253.48    11.02 o
   4  -9   4   479.26   483.13     7.38 o
   5  -9   4   269.11   265.98     4.33 o
   6  -9   4    52.30    58.28     1.97 o
   7  -9   4   184.63   187.43     3.64 o
   8  -9   4    37.57    41.84     3.05 o
   9  -9   4    81.47    81.90     3.54 o
  10  -9   4     9.41    10.24     3.25 o
  11  -9   4     0.25     0.89     2.26 <
  -7  -8   4     4.81     6.00     1.67 o
  -6  -8   4    31.28    36.72     3.45 o
  -5  -8   4    45.51    47.94     1.97 o
  -4  -8   4    23.21    27.17     1.58 o
  -3  -8   4    18.05    16.05     1.18 o
  -2  -8   4     7.69     4.13     0.79 o
  -1  -8   4     6.43    10.53     0.89 o
   0  -8   4   161.36   152.18     2.85 o
   1  -8   4    11.69    13.19     1.08 o
   2  -8   4     6.99     5.81     0.69 o
   3  -8   4   248.48   255.94     3.74 o
   4  -8   4    29.87    31.30     1.18 o
   5  -8   4    47.05    51.19     1.67 o
   6  -8   4   136.77   151.20     2.76 o
   7  -8   4    16.90    19.10     1.18 o
   8  -8   4     0.04     1.08     0.79 <
   9  -8   4     0.01     0.89     1.28 <
  10  -8   4     8.83    13.29     1.87 o
  11  -8   4     1.22    -0.69     3.64 <
  -8  -7   4     0.01     0.39     1.38 <
  -7  -7   4     9.19     8.96     1.67 o
  -6  -7   4    25.28    33.27     2.36 o
  -5  -7   4    63.47    65.26     2.26 o
  -4  -7   4    15.97    18.70     1.18 o
  -3  -7   4    81.39    76.98     2.07 o
  -2  -7   4   107.54   116.75     2.26 o
  -1  -7   4   210.58   196.58     3.74 o
   0  -7   4    36.35    39.38     1.08 o
   1  -7   4  1051.66   973.84    18.01 o
   2  -7   4   213.35   210.26     3.15 o
   3  -7   4   799.96   788.68     8.86 o
   4  -7   4   277.23   278.58     3.64 o
   5  -7   4   156.98   144.41     2.56 o
   6  -7   4    77.17    78.26     1.87 o
   7  -7   4   198.29   213.51     3.84 o
   8  -7   4    19.98    22.05     1.28 o
   9  -7   4     9.79    10.53     1.67 o
  10  -7   4     0.04    -1.28     1.28 <
  11  -7   4     0.03     0.39     1.77 <
  -9  -6   4     9.40     6.20     2.46 <
  -8  -6   4     1.47     1.67     1.28 <
  -7  -6   4     2.06     2.76     1.18 <
  -6  -6   4     1.11     0.59     0.98 <
  -5  -6   4     1.01     0.79     0.79 <
  -4  -6   4    24.98    24.41     1.18 o
  -3  -6   4    29.22    25.59     1.08 o
  -2  -6   4     1.72     1.28     0.59 <
  -1  -6   4    56.33    56.40     1.28 o
   0  -6   4    42.94    35.14     1.18 o
   1  -6   4   103.02    90.46     1.67 o
   2  -6   4   489.63   514.14     6.50 o
   3  -6   4   109.36   107.69     1.97 o
   4  -6   4    95.63    95.29     1.58 o
   5  -6   4   106.31    88.30     1.67 o
   6  -6   4   518.14   516.11     6.40 o
   7  -6   4    77.14    66.74     2.26 o
   8  -6   4   113.18   115.86     2.76 o
   9  -6   4     0.26    -0.30     1.18 <
  10  -6   4     0.02    -0.69     1.28 <
  11  -6   4     6.34     3.74     2.07 <
 -10  -5   4     9.20     8.17     3.64 <
  -9  -5   4     9.68     8.27     1.77 o
  -8  -5   4     3.02     3.35     1.28 <
  -7  -5   4    90.63    97.55     3.54 o
  -6  -5   4    30.55    32.29     2.07 o
  -5  -5   4   258.27   255.74     5.02 o
  -4  -5   4    84.37    86.72     1.87 o
  -3  -5   4   142.41   128.26     1.87 o
  -2  -5   4   146.76   153.66     1.97 o
  -1  -5   4    23.41    19.98     0.69 o
   0  -5   4   156.34   150.31     1.97 o
   1  -5   4    12.22    19.00     0.79 o
   2  -5   4   127.54   105.82     2.17 o
   3  -5   4   854.70   857.29     8.56 o
   4  -5   4    54.25    46.86     1.08 o
   5  -5   4    63.01    71.96     1.67 o
   6  -5   4   656.52   666.62     8.47 o
   7  -5   4    30.63    23.23     1.28 o
   8  -5   4    52.78    48.43     1.87 o
   9  -5   4   105.20   100.11     3.25 o
  10  -5   4    80.11    86.92     4.33 o
  11  -5   4    17.24    21.95     2.76 o
 -10  -4   4     4.48     5.41     3.05 <
  -9  -4   4     5.40     6.50     1.58 o
  -8  -4   4   101.27    95.68     3.64 o
  -7  -4   4    11.04    12.99     1.48 o
  -6  -4   4   137.07   147.56     3.64 o
  -5  -4   4   160.82   155.43     3.15 o
  -4  -4   4   216.73   228.97     3.54 o
  -3  -4   4   388.05   342.37     4.13 o
  -2  -4   4  1479.49  1509.25    19.20 o
  -1  -4   4   435.30   457.05     4.33 o
   0  -4   4  1421.93  1344.17    13.09 o
   1  -4   4   467.79   471.12     5.22 o
   2  -4   4     2.46     0.20     0.30 <
   3  -4   4   113.89   131.02     1.77 o
   4  -4   4   223.97   244.52     3.35 o
   5  -4   4    43.24    41.93     1.28 o
   6  -4   4    97.39    89.78     2.17 o
   7  -4   4   241.60   254.17     4.23 o
   8  -4   4    61.87    65.85     2.17 o
   9  -4   4     4.38     1.77     1.48 <
  10  -4   4     0.53    -0.20     1.67 <
  11  -4   4     1.08     3.25     2.07 <
 -11  -3   4     2.42     3.15     2.85 <
 -10  -3   4     5.33     5.02     1.38 o
  -9  -3   4    15.55    15.45     1.87 o
  -8  -3   4   114.60   106.61     3.64 o
  -7  -3   4     3.80     3.45     1.08 o
  -6  -3   4     3.01     3.84     0.79 o
  -5  -3   4    77.14    78.55     1.87 o
  -4  -3   4  1128.97  1120.52    13.49 o
  -3  -3   4    44.90    41.54     1.08 o
  -2  -3   4     1.98     3.94     0.49 o
  -1  -3   4   246.26   214.89     2.95 o
   0  -3   4    41.75    52.86     0.79 o
   1  -3   4    11.41     7.88     0.49 o
   2  -3   4  1651.80  1764.50    16.64 o
   3  -3   4   345.27   339.90     3.84 o
   4  -3   4   827.72   855.92     8.86 o
   5  -3   4   475.08   477.32     5.81 o
   6  -3   4    34.84    34.95     1.67 o
   7  -3   4   120.27   109.56     2.56 o
   8  -3   4     5.03     1.08     0.79 <
   9  -3   4     1.04     0.20     1.18 <
  10  -3   4    12.58    14.47     1.97 o
  11  -3   4     4.98     6.79     2.26 o
 -11  -2   4     4.60     4.13     2.36 <
 -10  -2   4    10.02    12.60     1.67 o
  -9  -2   4     7.32     6.89     1.58 o
  -8  -2   4   318.82   304.27     6.60 o
  -7  -2   4    69.70    69.60     2.26 o
  -6  -2   4   290.26   284.09     5.71 o
  -5  -2   4   172.82   167.93     3.64 o
  -4  -2   4   162.24   149.13     2.56 o
  -3  -2   4    23.03    23.72     0.98 o
  -2  -2   4   667.19   624.59     8.07 o
  -1  -2   4   298.77   318.64     4.04 o
   0  -2   4    30.91    35.24     0.69 o
   1  -2   4   720.05   767.22     8.86 o
   2  -2   4   982.79  1140.70    10.53 o
   3  -2   4   111.57   120.98     1.67 o
   4  -2   4   440.15   464.23     5.02 o
   5  -2   4   376.74   371.31     4.82 o
   6  -2   4   445.26   440.90     5.22 o
   7  -2   4    75.89    74.71     1.97 o
   8  -2   4    37.41    46.27     2.26 o
   9  -2   4     7.69     4.63     2.07 <
  10  -2   4     0.23    -0.39     1.48 <
  11  -2   4     1.25    -0.98     2.07 <
 -11  -1   4    29.24    31.99     2.76 o
 -10  -1   4     3.60     2.76     1.08 <
  -9  -1   4    24.36    22.74     2.85 o
  -8  -1   4    51.58    57.88     2.56 o
  -7  -1   4   135.74   125.51     3.45 o
  -6  -1   4   290.36   273.56     4.63 o
  -5  -1   4     1.66     4.04     0.59 o
  -4  -1   4   467.81   404.38     6.60 o
  -3  -1   4   328.99   304.96     3.64 o
  -2  -1   4   229.19   232.21     5.51 o
  -1  -1   4    78.62    49.71     1.18 o
   0  -1   4  1987.15  1900.14    25.20 o
   1  -1   4   639.32   626.65     6.60 o
   2  -1   4  2184.47  2253.04    20.28 o
   3  -1   4    20.57    25.59     0.69 o
   4  -1   4   166.40   162.03     2.17 o
   5  -1   4    18.36    17.72     0.79 o
   6  -1   4   269.74   253.48     3.45 o
   7  -1   4     8.29    10.53     1.08 o
   8  -1   4    27.44    34.85     2.07 o
   9  -1   4    20.86    20.67     2.17 o
  10  -1   4    16.94    15.75     2.46 o
 -12   0   4    13.57    15.55     4.23 o
 -11   0   4     0.93    -0.59     0.98 <
 -10   0   4     3.65     2.56     1.08 <
  -9   0   4     2.01     2.66     0.89 o
  -8   0   4     1.68     1.77     0.79 <
  -7   0   4     0.31    -0.59     0.59 <
  -6   0   4     1.44     0.10     0.49 <
  -5   0   4    18.67    20.67     0.98 o
  -4   0   4    33.93    37.60     1.28 o
  -3   0   4    79.93    96.76     2.46 o
  -2   0   4   200.92   201.01     3.94 o
  -1   0   4   110.50   135.84     1.87 o
   0   0   4    29.84    42.33     1.58 o
   1   0   4    25.77    20.67     0.79 o
   2   0   4   903.42  1068.05     9.45 o
   3   0   4   572.27   572.22     5.22 o
   4   0   4   297.18   309.29     3.45 o
   5   0   4   170.59   177.78     2.56 o
   6   0   4   200.83   210.95     3.05 o
   7   0   4   183.26   196.78     4.63 o
   8   0   4     0.66     1.77     1.08 <
   9   0   4     2.87     4.92     2.17 <
  10   0   4     1.50     1.77     1.87 <
 -12   1   4    47.66    68.71     5.02 o
 -11   1   4    32.43    29.93     2.17 o
 -10   1   4    21.65    20.97     1.97 o
  -9   1   4    28.12    31.01     1.87 o
  -8   1   4    12.95    17.42     1.38 o
  -7   1   4    17.57    18.31     1.97 o
  -6   1   4    10.28    10.83     0.79 o
  -5   1   4    35.35    38.39     0.98 o
  -4   1   4  1428.07  1494.38    15.36 o
  -3   1   4   911.85   963.80    13.49 o
  -2   1   4  1138.84  1153.59    15.65 o
  -1   1   4     0.00     1.18     0.39 o
   0   1   4     5.00     4.43     0.49 o
   1   1   4  1520.89  1701.69    18.60 o
   2   1   4     0.62     4.53     0.39 o
   3   1   4     3.81     7.48     0.59 o
   4   1   4   217.19   224.44     2.95 o
   5   1   4   530.98   497.31     5.61 o
   6   1   4   134.91   132.99     4.43 o
   7   1   4   163.21   148.94     4.04 o
   8   1   4    30.13    32.39     2.17 o
   9   1   4     2.26     4.92     2.66 <
  10   1   4    14.88    15.55     2.66 o
 -12   2   4     8.24    12.30     3.25 o
 -11   2   4     0.01    -0.30     0.98 <
 -10   2   4    16.12    23.03     1.77 o
  -9   2   4    12.10    14.67     2.36 o
  -8   2   4    79.01    71.47     2.36 o
  -7   2   4   700.01   650.87     9.75 o
  -6   2   4    22.98    24.61     0.98 o
  -5   2   4  1245.22  1277.92    13.49 o
  -4   2   4   733.20   655.59     7.78 o
  -3   2   4   366.07   362.64     4.23 o
  -2   2   4  3119.76  3421.60    34.26 o
  -1   2   4    85.96    77.86     1.97 o
   0   2   4   117.66   146.97     2.26 o
   1   2   4  1418.14  1477.55    16.54 o
   2   2   4   621.53   680.79     7.19 o
   3   2   4   155.17   157.50     2.46 o
   4   2   4   111.95    99.91     1.97 o
   5   2   4     0.26     0.79     0.79 <
   6   2   4     0.35     1.48     0.98 <
   7   2   4     2.77     2.76     1.08 <
   8   2   4     0.01    -0.20     1.18 <
   9   2   4     0.18    -0.20     1.58 <
 -12   3   4    48.96    50.99     5.61 o
 -11   3   4     2.33     1.08     1.08 <
 -10   3   4     4.67     7.68     1.28 o
  -9   3   4    45.17    38.39     1.97 o
  -8   3   4     4.58     2.95     0.89 o
  -7   3   4   222.73   227.10     4.33 o
  -6   3   4   404.65   434.80     5.81 o
  -5   3   4   316.62   323.57     4.53 o
  -4   3   4   764.18   811.32     9.55 o
  -3   3   4    24.51    36.23     0.98 o
  -2   3   4   127.19   104.15     1.87 o
  -1   3   4   206.81   217.25     3.15 o
   0   3   4   190.25   178.07     3.05 o
   1   3   4    28.17    37.90     1.28 o
   2   3   4   316.49   306.14     3.84 o
   3   3   4   419.93   437.36     6.00 o
   4   3   4   136.02   119.21     2.95 o
   5   3   4    48.96    50.40     2.26 o
   6   3   4    16.73    16.14     1.77 o
   7   3   4     0.11     0.00     1.08 <
   8   3   4    26.29    35.24     3.45 o
   9   3   4     0.29     1.77     1.97 <
 -12   4   4     5.20     5.81     1.87 o
 -11   4   4    26.72    29.04     2.07 o
 -10   4   4    16.95    17.23     1.67 o
  -9   4   4    92.43   102.97     4.23 o
  -8   4   4    22.54    23.63     1.58 o
  -7   4   4    66.72    66.94     1.97 o
  -6   4   4     0.01    -0.49     0.49 <
  -5   4   4    31.64    27.66     1.18 o
  -4   4   4   155.48   170.89     2.46 o
  -3   4   4     3.43     2.95     0.30 o
  -2   4   4   584.76   588.07    10.24 o
  -1   4   4    10.46     8.86     0.98 o
   0   4   4    75.33    78.85     1.67 o
   1   4   4   838.62   854.14    11.52 o
   2   4   4   360.19   373.08     5.22 o
   3   4   4   146.79   151.10     3.25 o
   4   4   4     0.06    -0.20     0.89 <
   5   4   4    68.51    76.19     2.85 o
   6   4   4     6.70     4.63     1.38 o
   7   4   4     0.31     0.30     1.28 <
   8   4   4     0.10     1.38     1.58 <
 -12   5   4     4.69     6.10     1.67 o
 -11   5   4     4.01     5.12     1.87 <
 -10   5   4    25.25    25.40     1.87 o
  -9   5   4   154.71   158.58     3.84 o
  -8   5   4    36.49    36.82     2.17 o
  -7   5   4    47.02    47.35     2.26 o
  -6   5   4     0.02     0.20     0.59 <
  -5   5   4    14.36    14.37     0.79 o
  -4   5   4     0.02     0.69     0.39 <
  -3   5   4   558.71   626.36     9.55 o
  -2   5   4   600.98   614.65    10.43 o
  -1   5   4    50.41    51.29     1.87 o
   0   5   4    35.77    35.24     1.18 o
   1   5   4     6.54     8.96     0.89 o
   2   5   4    27.64    33.86     1.38 o
   3   5   4     3.44     3.94     0.98 o
   4   5   4     1.10     0.98     0.98 <
   5   5   4    82.00    77.47     3.15 o
   6   5   4     0.10     0.10     1.38 <
   7   5   4     2.33     5.81     1.87 o
 -12   6   4    19.10    19.20     2.66 o
 -11   6   4     0.10    -0.49     1.08 <
 -10   6   4     1.61     2.17     1.18 <
  -9   6   4    25.96    29.53     2.36 o
  -8   6   4    27.10    19.98     1.67 o
  -7   6   4    75.44    80.03     3.45 o
  -6   6   4    23.57    20.77     1.58 o
  -5   6   4   206.30   224.34     4.04 o
  -4   6   4    22.72    25.89     1.38 o
  -3   6   4    13.27    15.65     1.38 o
  -2   6   4   389.93   371.40     8.47 o
  -1   6   4    17.70    18.51     1.38 o
   0   6   4   229.90   223.65     4.73 o
   1   6   4   664.84   637.48    10.53 o
   2   6   4   319.79   327.80    13.39 o
   3   6   4    20.29    23.03     1.97 o
   4   6   4    17.28    19.20     2.56 o
   5   6   4     9.87    12.70     1.97 o
   6   6   4     7.48    11.91     2.07 o
   7   6   4     0.01    -0.79     1.97 <
 -12   7   4     4.59     3.94     1.77 <
 -11   7   4     3.68     1.77     1.28 <
 -10   7   4    23.82    23.43     2.17 o
  -9   7   4     4.17     3.35     1.18 <
  -8   7   4    17.85    18.21     1.67 o
  -7   7   4    84.56    77.47     2.85 o
  -6   7   4   288.41   255.94     5.51 o
  -5   7   4   258.46   231.43     5.71 o
  -4   7   4    37.89    42.23     1.97 o
  -3   7   4    41.31    51.68     2.46 o
  -2   7   4    10.47    13.09     1.87 o
  -1   7   4    54.90    60.93     3.35 o
   0   7   4    16.58    18.90     1.58 o
   1   7   4     4.44     4.63     1.28 o
   2   7   4    27.24    28.65     3.84 o
   3   7   4    10.53    10.73     2.85 o
   4   7   4     0.07    -1.58     1.58 <
   5   7   4     0.14     1.97     1.48 <
   6   7   4    14.84    16.73     2.46 o
 -12   8   4    33.24    35.14     3.35 o
 -11   8   4    30.75    30.42     2.56 o
 -10   8   4    16.02    17.82     2.26 o
  -9   8   4     0.95     0.39     1.08 <
  -8   8   4    28.56    26.38     1.97 o
  -7   8   4   134.43   128.07     5.51 o
  -6   8   4   192.66   184.37     6.69 o
  -5   8   4   135.34   135.75     4.33 o
  -4   8   4    16.50    18.90     2.36 o
  -3   8   4   179.15   182.50     4.63 o
  -2   8   4    87.64    86.03     4.13 o
  -1   8   4    45.41    41.15     3.05 o
   0   8   4    11.96    10.83     1.77 o
   1   8   4    32.10    37.01     6.50 o
   2   8   4    15.36    16.54     3.54 o
   3   8   4     1.19     0.98     1.58 <
   4   8   4     0.00     1.48     1.87 <
   5   8   4     0.51     1.97     2.26 <
 -12   9   4     0.01    -0.69     2.66 <
 -11   9   4     6.64     7.97     1.77 o
 -10   9   4     5.82     5.61     1.48 o
  -9   9   4    30.79    31.80     2.36 o
  -8   9   4    43.15    48.23     3.45 o
  -7   9   4    14.02    18.70     2.07 o
  -6   9   4   357.23   333.51     9.45 o
  -5   9   4     6.68     5.02     1.77 <
  -4   9   4   297.44   287.83     8.76 o
  -3   9   4     9.82     7.19     1.08 o
  -2   9   4    22.93    20.67     4.53 o
  -1   9   4    13.92    18.90     5.41 o
   0   9   4     0.06     1.87     2.26 <
   1   9   4     0.26     0.89     1.58 <
   2   9   4     1.32     1.38     1.77 <
   3   9   4     6.76    10.14     2.56 o
   4   9   4     2.74     5.32     2.46 <
 -11  10   4     0.08     0.79     1.67 <
 -10  10   4     1.37     2.46     1.58 <
  -9  10   4     0.10    -1.38     1.38 <
  -8  10   4     0.36     0.79     1.28 <
  -7  10   4    83.88    76.78     3.84 o
  -6  10   4     0.79     0.39     1.48 <
  -5  10   4     8.97     4.63     1.87 <
  -4  10   4    47.74    40.26     3.54 o
  -3  10   4    12.00    16.14     1.38 o
  -2  10   4    41.36    42.62     3.54 o
  -1  10   4    42.09    35.54     5.12 o
   0  10   4     3.45     3.64     2.85 <
   1  10   4    13.62    12.01     2.85 o
   2  10   4    17.43    19.20     3.64 o
   3  10   4     4.03     4.04     3.54 <
 -11  11   4     4.17     2.56     3.15 <
 -10  11   4     2.56     2.07     2.17 <
  -9  11   4    19.05    18.31     2.46 o
  -8  11   4    10.74    10.43     2.17 o
  -7  11   4   109.71   112.61     7.58 o
  -6  11   4     4.71     2.66     1.97 <
  -5  11   4     0.69     0.79     1.77 <
  -4  11   4     0.18     1.08     1.77 <
  -3  11   4     1.34     1.67     0.98 <
  -2  11   4     7.27    10.14     3.54 <
  -1  11   4     2.45     0.89     2.56 <
   0  11   4     0.24    -2.26     2.26 <
   1  11   4     0.10    -0.69     1.97 <
   2  11   4     0.53     5.22     3.74 <
 -10  12   4    30.27    39.08     5.91 o
  -9  12   4     1.70     0.10     2.07 <
  -8  12   4    23.25    30.81     7.38 o
  -7  12   4    39.53    37.80     5.51 o
  -6  12   4     6.30     3.94     2.07 <
  -5  12   4    14.55     8.76     5.02 <
  -4  12   4     1.92     1.97     2.95 <
  -3  12   4    22.54    16.34     4.43 o
  -2  12   4     3.25     1.08     2.76 <
  -1  12   4     7.17     3.94     3.05 <
  -7  13   4    25.19    14.77     4.53 o
  -6  13   4     4.42     7.97     2.66 o
  -5  13   4    41.48    45.18     5.02 o
  -4  13   4    16.25    18.21     4.82 o
  -3  13   4    25.72    18.90     4.92 o
   1 -15   5     0.51     0.79     2.95 <
   2 -15   5     0.81     2.26     2.85 <
   3 -15   5     6.82    10.34     3.64 <
   4 -15   5     2.55     1.48     2.95 <
   5 -15   5     4.86     1.58     1.97 <
   6 -15   5    22.29    25.50     2.95 o
   7 -15   5    19.34    21.85     4.63 o
  -1 -14   5     3.21     4.73     2.07 <
   0 -14   5    62.76    73.14     4.53 o
   1 -14   5    14.84    16.93     2.26 o
   2 -14   5    15.67    14.27     5.81 <
   3 -14   5     0.17     1.18     1.87 <
   4 -14   5     4.71     6.60     2.17 o
   5 -14   5     1.20     1.97     1.58 <
   6 -14   5     2.53     2.46     1.48 <
   7 -14   5     8.12     8.27     1.97 o
   8 -14   5     9.09     7.97     2.36 o
  -3 -13   5     0.00     0.30     1.77 <
  -2 -13   5     0.53     0.69     1.77 <
  -1 -13   5     0.70     2.17     1.48 <
   0 -13   5     1.41     4.04     2.66 <
   1 -13   5    45.14    45.08     2.95 o
   2 -13   5    56.86    55.13     3.15 o
   3 -13   5    40.97    37.11     3.35 o
   4 -13   5    39.81    50.60     3.74 o
   5 -13   5    12.85    15.55     2.07 o
   6 -13   5     0.32     1.38     1.48 <
   7 -13   5     2.15     2.76     1.58 <
   8 -13   5     1.09     2.95     1.67 <
   9 -13   5     0.11     0.59     2.26 <
  -4 -12   5     0.12     0.39     2.95 <
  -3 -12   5     9.26    14.27     4.13 o
  -2 -12   5    17.05    17.82     2.07 o
  -1 -12   5     0.26     0.20     1.18 <
   0 -12   5    61.21    61.33     3.15 o
   1 -12   5    55.83    48.04     2.85 o
   2 -12   5    42.45    50.01     2.85 o
   3 -12   5    18.77    14.47     1.87 o
   4 -12   5    45.68    50.30     3.54 o
   5 -12   5    35.82    34.45     2.76 o
   6 -12   5    38.48    42.13     2.66 o
   7 -12   5   119.61   127.48     4.53 o
   8 -12   5    11.39    18.80     2.17 o
   9 -12   5    30.22    35.73     3.25 o
  10 -12   5     5.10    10.04     2.85 o
  -5 -11   5    16.89    13.88     4.13 o
  -4 -11   5     3.06     3.74     1.38 <
  -3 -11   5    20.58    22.05     2.07 o
  -2 -11   5     0.50    -0.98     0.98 <
  -1 -11   5     1.12     0.39     1.08 <
   0 -11   5     9.25     3.45     1.28 <
   1 -11   5     7.05     6.00     1.38 o
   2 -11   5    15.04    11.81     1.58 o
   3 -11   5    40.44    34.06     2.95 o
   4 -11   5     5.79    10.14     1.58 o
   5 -11   5     0.26    -1.08     1.08 <
   6 -11   5    77.00    87.81     3.54 o
   7 -11   5    25.26    29.24     2.36 o
   8 -11   5     3.59     5.12     1.58 o
   9 -11   5     0.92     1.87     1.67 <
  10 -11   5     4.32     5.91     2.46 <
  -6 -10   5    12.92    11.12     3.94 <
  -5 -10   5     5.96     7.28     4.82 <
  -4 -10   5     0.09     0.39     0.89 <
  -3 -10   5    49.25    58.08     3.05 o
  -2 -10   5    30.65    33.96     1.67 o
  -1 -10   5    44.19    37.01     1.77 o
   0 -10   5    26.36    39.08     1.77 o
   1 -10   5    84.00    98.24     2.76 o
   2 -10   5    96.69   101.98     3.54 o
   3 -10   5   293.65   300.83     5.91 o
   4 -10   5     1.35     2.36     1.38 <
   5 -10   5    26.80    31.99     2.36 o
   6 -10   5     0.68     1.28     1.08 <
   7 -10   5    49.79    53.45     2.46 o
   8 -10   5    57.21    53.55     2.76 o
   9 -10   5     0.34     1.58     1.48 <
  10 -10   5     0.47    -0.89     1.48 <
  11 -10   5     0.04    -2.07     2.07 <
  -7  -9   5     4.97     9.35     3.74 <
  -6  -9   5    39.88    43.90     2.95 o
  -5  -9   5    41.75    53.45     2.95 o
  -4  -9   5    41.78    46.36     1.97 o
  -3  -9   5    45.94    47.64     1.87 o
  -2  -9   5     1.17     2.95     0.69 o
  -1  -9   5    29.78    24.71     1.18 o
   0  -9   5    33.60    29.73     1.38 o
   1  -9   5    54.81    52.66     1.87 o
   2  -9   5    29.17    30.61     1.38 o
   3  -9   5    50.32    46.66     1.67 o
   4  -9   5   257.80   264.50     6.79 o
   5  -9   5   393.30   388.93     6.30 o
   6  -9   5   193.34   197.27     7.88 o
   7  -9   5    33.29    23.63     1.97 o
   8  -9   5    92.61    99.23     3.35 o
   9  -9   5     4.59     5.81     1.58 o
  10  -9   5     0.68    -0.30     1.48 <
  11  -9   5     1.42    -0.79     2.07 <
  -8  -8   5     0.50    -0.98     2.95 <
  -7  -8   5    23.24    31.30     2.56 o
  -6  -8   5     0.32    -0.59     1.08 <
  -5  -8   5     3.18     0.20     0.98 <
  -4  -8   5     2.38     2.07     0.98 <
  -3  -8   5     7.93     7.38     0.89 o
  -2  -8   5     2.55     0.20     0.49 <
  -1  -8   5     3.90     6.60     0.79 o
   0  -8   5     0.00    -0.39     0.39 <
   1  -8   5    27.81    22.54     1.08 o
   2  -8   5   339.88   334.69     7.19 o
   3  -8   5   436.31   416.98     5.81 o
   4  -8   5    43.20    43.71     1.87 o
   5  -8   5   147.36   161.73     3.35 o
   6  -8   5   162.87   167.74     4.92 o
   7  -8   5     2.47     2.07     1.08 <
   8  -8   5    21.50    19.59     1.77 o
   9  -8   5    19.06    18.21     1.77 o
  10  -8   5    25.36    25.20     2.46 o
  11  -8   5     6.81     4.53     2.26 <
  -9  -7   5    11.62    10.63     4.23 <
  -8  -7   5    74.41    71.76     3.64 o
  -7  -7   5    25.23    29.83     2.46 o
  -6  -7   5    18.10    18.70     1.87 o
  -5  -7   5    51.42    51.98     2.56 o
  -4  -7   5    73.69    83.38     2.66 o
  -3  -7   5   151.88   147.95     2.85 o
  -2  -7   5   232.63   217.84     6.40 o
  -1  -7   5    30.87    34.55     1.08 o
   0  -7   5   101.14    98.04     1.77 o
   1  -7   5   411.30   398.57     5.02 o
   2  -7   5    94.09    89.28     1.87 o
   3  -7   5   137.08   139.39     2.85 o
   4  -7   5    55.36    50.60     1.38 o
   5  -7   5    51.90    47.74     1.38 o
   6  -7   5   156.24   143.72     2.66 o
   7  -7   5   211.20   216.27     4.82 o
   8  -7   5     0.10     0.10     0.98 <
   9  -7   5    20.51    22.94     1.87 o
  10  -7   5     9.46    10.34     3.94 <
  11  -7   5     1.96     2.76     2.26 <
  -9  -6   5     5.64     4.13     2.17 <
  -8  -6   5     5.20     3.15     1.38 <
  -7  -6   5     0.02     0.69     1.08 <
  -6  -6   5     5.99     6.40     1.97 o
  -5  -6   5    96.18    94.99     2.85 o
  -4  -6   5   122.24   113.11     2.95 o
  -3  -6   5    39.75    38.00     1.48 o
  -2  -6   5   102.33    99.62     1.77 o
  -1  -6   5    92.91    93.52     1.67 o
   0  -6   5     0.17    -0.20     0.30 <
   1  -6   5   115.56   114.97     2.07 o
   2  -6   5   233.21   247.67     3.64 o
   3  -6   5   167.32   181.03     2.76 o
   4  -6   5   267.13   265.78     3.05 o
   5  -6   5    31.23    37.41     1.08 o
   6  -6   5   229.14   246.29     3.74 o
   7  -6   5     7.91     6.40     0.89 o
   8  -6   5     0.01    -0.49     0.98 <
   9  -6   5     0.02     0.30     1.38 <
  10  -6   5     5.90     6.00     2.07 <
  11  -6   5     2.68     2.17     2.26 <
 -10  -5   5     6.02     9.25     3.74 <
  -9  -5   5     0.92     0.39     1.28 <
  -8  -5   5    59.68    50.40     3.25 o
  -7  -5   5    15.54    15.65     1.97 o
  -6  -5   5    58.15    58.96     2.36 o
  -5  -5   5    19.52    18.51     1.38 o
  -4  -5   5     0.01    -0.10     0.59 <
  -3  -5   5     0.50     1.28     0.49 <
  -2  -5   5    58.42    58.96     1.08 o
  -1  -5   5   428.92   441.20     4.53 o
   0  -5   5     6.02     8.07     0.49 o
   1  -5   5     1.34     1.08     0.30 o
   2  -5   5   135.93   177.58     2.56 o
   3  -5   5     0.17     1.38     0.39 o
   4  -5   5    52.17    49.71     1.08 o
   5  -5   5    21.53    18.31     0.98 o
   6  -5   5   615.94   611.49     8.76 o
   7  -5   5    44.03    49.22     2.46 o
   8  -5   5    81.99    95.09     3.64 o
   9  -5   5    52.05    49.22     3.74 o
  10  -5   5     5.35     5.91     4.63 <
  11  -5   5     3.83     2.46     2.46 <
 -10  -4   5     1.11    -0.10     1.48 <
  -9  -4   5    38.23    36.91     2.66 o
  -8  -4   5     1.19     0.49     1.08 <
  -7  -4   5     8.67     8.37     1.28 o
  -6  -4   5    47.03    41.15     2.07 o
  -5  -4   5     4.20     4.13     0.79 o
  -4  -4   5   270.44   258.89     3.84 o
  -3  -4   5    65.64    65.07     1.58 o
  -2  -4   5   601.15   631.18     7.97 o
  -1  -4   5   222.27   249.44     3.05 o
   0  -4   5   110.38   107.69     1.77 o
   1  -4   5  1133.18  1117.56    13.68 o
   2  -4   5   688.78   672.33     7.38 o
   3  -4   5  1254.59  1396.73    12.80 o
   4  -4   5   352.50   328.09     4.04 o
   5  -4   5     0.05    -0.30     0.49 <
   6  -4   5   424.94   400.35     5.71 o
   7  -4   5   164.14   180.54     3.74 o
   8  -4   5    67.64    73.53     2.76 o
   9  -4   5    38.28    49.61     2.95 o
  10  -4   5    45.11    42.62     3.54 o
  11  -4   5     4.58     6.79     2.66 <
 -11  -3   5     0.02     0.10     2.76 <
 -10  -3   5     1.05     1.58     1.08 <
  -9  -3   5    13.05    16.34     1.87 o
  -8  -3   5   112.41   106.90     3.64 o
  -7  -3   5   144.78   144.21     3.94 o
  -6  -3   5    13.71    14.37     1.18 o
  -5  -3   5     3.12     3.45     0.69 o
  -4  -3   5   698.22   702.45     8.76 o
  -3  -3   5   521.99   541.11     6.89 o
  -2  -3   5     0.61     3.84     0.39 o
  -1  -3   5   318.55   287.93     3.35 o
   0  -3   5    16.81    27.17     0.79 o
   1  -3   5   101.64   124.33     2.36 o
   2  -3   5   857.64   968.63     9.55 o
   3  -3   5    84.03    83.08     1.48 o
   4  -3   5   155.14   160.85     2.36 o
   5  -3   5   116.66   115.76     2.17 o
   6  -3   5   958.19   967.74    11.71 o
   7  -3   5   634.95   611.10     8.96 o
   8  -3   5     0.05    -0.39     0.98 <
   9  -3   5     6.76     9.75     1.77 o
  10  -3   5     0.76    -0.49     2.26 <
  11  -3   5     0.80    -2.26     2.26 <
 -11  -2   5     3.89     3.25     2.17 <
 -10  -2   5     0.50    -0.10     0.98 <
  -9  -2   5     0.69    -0.30     0.98 <
  -8  -2   5    63.43    65.56     2.76 o
  -7  -2   5     0.09     0.98     0.79 <
  -6  -2   5     0.00    -0.59     0.59 <
  -5  -2   5     1.01     1.38     0.59 <
  -4  -2   5    98.04   108.28     2.76 o
  -3  -2   5   136.19   136.24     2.26 o
  -2  -2   5   250.89   241.37     3.35 o
  -1  -2   5   457.81   523.49     6.79 o
   0  -2   5   349.12   336.07     6.00 o
   1  -2   5   291.50   372.19     5.02 o
   2  -2   5   507.90   485.40     4.82 o
   3  -2   5   212.85   244.52     3.25 o
   4  -2   5  1218.64  1243.37    11.91 o
   5  -2   5   146.58   137.62     2.17 o
   6  -2   5    15.15    16.64     1.18 o
   7  -2   5    49.56    44.79     4.33 o
   8  -2   5    29.11    39.57     2.17 o
   9  -2   5     0.07    -0.20     1.38 <
  10  -2   5     3.87     1.18     2.46 <
 -12  -1   5     3.61    -0.10     2.85 <
 -11  -1   5     2.63     2.76     1.48 <
 -10  -1   5    45.50    42.82     2.36 o
  -9  -1   5    16.18    19.49     1.67 o
  -8  -1   5   191.89   177.98     6.00 o
  -7  -1   5   362.86   329.77     6.40 o
  -6  -1   5    88.16    92.93     2.36 o
  -5  -1   5   270.66   268.83     4.63 o
  -4  -1   5   189.26   201.90     2.76 o
  -3  -1   5   299.04   295.90     4.92 o
  -2  -1   5  4231.02  4613.87    69.79 o
  -1  -1   5   503.68   509.12     5.91 o
   0  -1   5   340.64   379.67     5.51 o
   1  -1   5   935.23   908.88     9.45 o
   2  -1   5  1383.41  1503.24    13.78 o
   3  -1   5   180.63   190.77     2.56 o
   4  -1   5   169.38   165.08     2.17 o
   5  -1   5    35.93    34.45     1.08 o
   6  -1   5   171.62   172.96     3.45 o
   7  -1   5     6.13    10.34     1.38 o
   8  -1   5     0.26    -0.30     1.77 <
   9  -1   5     5.21     4.73     1.48 o
  10  -1   5     1.57    -2.36     2.36 <
 -12   0   5    24.98    31.11     5.02 o
 -11   0   5     0.75    -0.20     1.08 <
 -10   0   5     1.40     2.17     0.98 <
  -9   0   5    11.05     7.97     1.67 o
  -8   0   5    38.42    39.08     1.87 o
  -7   0   5   108.66    99.82     2.66 o
  -6   0   5   304.79   284.78     4.63 o
  -5   0   5   301.59   271.69     3.84 o
  -4   0   5    13.91    22.35     1.28 o
  -3   0   5     1.92     3.25     0.69 o
  -2   0   5   375.80   500.95     8.47 o
  -1   0   5   430.25   526.45     6.10 o
   0   0   5   268.64   296.99     6.50 o
   1   0   5   185.18   210.07     3.15 o
   2   0   5   825.14   893.52     8.56 o
   3   0   5   911.19   964.79     9.15 o
   4   0   5    38.74    41.25     1.08 o
   5   0   5    12.17    15.95     1.08 o
   6   0   5     0.03     0.30     0.79 <
   7   0   5    32.81    23.63     1.87 o
   8   0   5     0.17    -0.10     1.08 <
   9   0   5     2.28     2.66     1.38 <
  10   0   5     0.05     0.98     2.76 <
 -12   1   5     0.50     2.07     1.87 <
 -11   1   5     2.05     0.20     0.98 <
 -10   1   5     3.59     4.82     1.08 o
  -9   1   5    91.60    93.02     2.95 o
  -8   1   5    38.33    39.28     1.87 o
  -7   1   5   132.55   112.22     2.76 o
  -6   1   5   241.01   249.84     4.82 o
  -5   1   5     9.73     8.37     0.49 o
  -4   1   5   292.75   272.77     4.82 o
  -3   1   5  2372.24  2491.75    29.63 o
  -2   1   5  4006.58  4311.67    40.16 o
  -1   1   5    11.06    10.53     0.59 o
   0   1   5   189.18   192.25     3.54 o
   1   1   5  1074.19  1134.40    13.98 o
   2   1   5   464.06   488.74     5.71 o
   3   1   5   319.97   311.26     4.23 o
   4   1   5   179.70   188.21     3.15 o
   5   1   5   297.45   308.11     5.41 o
   6   1   5    11.40    12.01     1.38 o
   7   1   5    46.31    50.20     3.15 o
   8   1   5     0.01    -1.18     1.18 <
   9   1   5     2.97     1.08     1.58 <
 -12   2   5     0.31     0.49     1.97 <
 -11   2   5     1.99     2.26     1.18 <
 -10   2   5     1.15     1.87     0.98 <
  -9   2   5    35.30    35.54     1.97 o
  -8   2   5     3.79     3.25     1.08 <
  -7   2   5   274.07   261.15     4.73 o
  -6   2   5   187.15   201.80     3.94 o
  -5   2   5    89.21    83.18     1.67 o
  -4   2   5    27.37    34.75     0.89 o
  -3   2   5   268.02   340.99     4.04 o
  -2   2   5   605.24   705.50    10.04 o
  -1   2   5    20.39    19.29     0.98 o
   0   2   5   544.03   607.16     7.58 o
   1   2   5   689.40   751.38     8.17 o
   2   2   5    26.11    32.29     1.18 o
   3   2   5     1.45     3.05     0.59 o
   4   2   5    66.79    56.11     1.87 o
   5   2   5   413.09   360.18     6.69 o
   6   2   5     1.35     0.69     1.08 <
   7   2   5    15.37    20.48     1.87 o
   8   2   5    42.35    43.61     4.43 o
   9   2   5     1.34     1.58     1.77 <
 -12   3   5     4.95     4.92     1.87 <
 -11   3   5     0.19    -0.10     0.98 <
 -10   3   5    39.08    38.29     2.17 o
  -9   3   5    46.91    47.35     2.17 o
  -8   3   5    45.69    44.30     1.97 o
  -7   3   5   402.09   408.42     6.60 o
  -6   3   5   366.90   363.04     5.22 o
  -5   3   5  1653.41  1632.59    17.13 o
  -4   3   5    66.42    80.33     1.58 o
  -3   3   5     1.56     3.74     0.39 o
  -2   3   5  1071.24  1141.98    15.85 o
  -1   3   5     9.44    12.40     0.98 o
   0   3   5   118.88   105.53     1.77 o
   1   3   5   434.79   465.22     6.10 o
   2   3   5   356.51   386.57     6.60 o
   3   3   5    10.61     9.45     0.98 o
   4   3   5    28.88    27.56     1.58 o
   5   3   5    40.67    36.91     2.76 o
   6   3   5     8.37     8.96     1.38 o
   7   3   5     1.66     1.77     1.28 <
   8   3   5    32.91    41.44     2.76 o
 -12   4   5     0.23     1.38     1.58 <
 -11   4   5     3.16     3.74     1.18 o
 -10   4   5     4.00     2.76     0.98 <
  -9   4   5     4.87     4.82     1.28 o
  -8   4   5    12.81    14.67     1.18 o
  -7   4   5   125.67   110.25     2.76 o
  -6   4   5   105.12   107.30     2.76 o
  -5   4   5   415.55   426.33     6.30 o
  -4   4   5     0.02     0.10     0.39 <
  -3   4   5   478.47   477.13     8.37 o
  -2   4   5   160.84   199.14     5.81 o
  -1   4   5     2.00     1.58     0.39 o
   0   4   5   137.06   130.53     2.36 o
   1   4   5   232.97   228.38     3.94 o
   2   4   5    55.70    48.73     3.25 o
   3   4   5    29.48    34.35     1.67 o
   4   4   5     8.48     6.99     1.18 o
   5   4   5     5.23     9.45     1.48 o
   6   4   5    30.24    33.17     2.46 o
   7   4   5     0.02     1.08     1.58 <
   8   4   5     0.01     0.49     2.07 <
 -12   5   5    27.03    32.39     3.05 o
 -11   5   5    11.18    10.93     2.17 o
 -10   5   5    23.63    24.81     2.07 o
  -9   5   5    26.33    26.48     2.26 o
  -8   5   5    14.95    15.06     1.28 o
  -7   5   5   327.14   313.92     5.41 o
  -6   5   5   298.19   286.06     6.30 o
  -5   5   5    11.77    13.39     1.18 o
  -4   5   5    41.23    48.23     1.77 o
  -3   5   5     0.12     0.89     0.79 <
  -2   5   5    19.71    30.52     1.77 o
  -1   5   5    60.41    60.15     2.85 o
   0   5   5    69.79    67.23     2.26 o
   1   5   5   128.27   127.97     3.35 o
   2   5   5    18.04    21.66     1.97 o
   3   5   5     0.91     0.00     0.98 <
   4   5   5     0.00    -1.08     1.08 <
   5   5   5    10.88     9.94     1.77 o
   6   5   5     0.96    -1.08     1.48 <
   7   5   5     7.66    10.93     2.17 o
 -12   6   5    14.78    14.37     2.26 o
 -11   6   5    29.19    31.11     2.56 o
 -10   6   5     5.21     3.35     1.28 <
  -9   6   5    61.81    60.34     2.76 o
  -8   6   5    41.10    40.75     2.85 o
  -7   6   5    63.62    69.20     3.05 o
  -6   6   5   925.08   863.89    13.49 o
  -5   6   5    10.78    11.32     1.38 o
  -4   6   5   404.88   397.49     6.89 o
  -3   6   5     0.61     0.30     0.79 <
  -2   6   5    95.31    99.32     5.51 o
  -1   6   5    16.23    20.08     1.97 o
   0   6   5    43.40    36.72     2.26 o
   1   6   5    17.26    13.49     1.97 o
   2   6   5     9.93     9.15     1.97 o
   3   6   5     0.05     2.36     1.87 <
   4   6   5     1.24     0.39     1.18 <
   5   6   5     3.35     4.73     1.67 <
   6   6   5     3.95     3.94     1.77 <
 -12   7   5     2.20     3.45     1.87 <
 -11   7   5     0.02     0.79     1.18 <
 -10   7   5     0.49     0.59     1.08 <
  -9   7   5    14.77    13.29     1.67 o
  -8   7   5     2.38     3.05     1.08 <
  -7   7   5   385.13   393.26     7.58 o
  -6   7   5     0.64     0.10     0.98 <
  -5   7   5     1.63     1.97     1.08 <
  -4   7   5   258.60   246.39     5.91 o
  -3   7   5     1.52     0.49     1.18 <
  -2   7   5   241.94   246.09     8.86 o
  -1   7   5   330.38   309.98     7.38 o
   0   7   5    49.48    60.34     5.51 o
   1   7   5    24.04    28.05     2.76 o
   2   7   5    42.01    46.36     3.45 o
   3   7   5     2.54     5.91     2.07 <
   4   7   5     0.10     1.97     1.97 <
   5   7   5     0.46     1.87     2.07 <
 -12   8   5     1.98     3.15     2.85 <
 -11   8   5    13.90    12.40     1.97 o
 -10   8   5     5.99     7.09     1.58 o
  -9   8   5     7.48     8.47     1.48 o
  -8   8   5     0.15    -0.79     0.98 <
  -7   8   5    29.14    34.95     2.56 o
  -6   8   5    16.02    13.09     1.77 o
  -5   8   5    11.15     9.65     2.07 o
  -4   8   5    21.39    25.30     2.66 o
  -3   8   5     1.06    -0.89     1.18 <
  -2   8   5     2.39     4.73     2.26 <
  -1   8   5    44.97    52.86     5.41 o
   0   8   5    11.72    12.70     3.45 o
   1   8   5    10.81    15.85     3.74 o
   2   8   5     0.44     3.74     1.97 <
   3   8   5     0.64     0.30     2.76 <
   4   8   5    28.36    25.40     3.45 o
   5   8   5     4.80     6.79     3.84 <
 -12   9   5     1.41     3.25     3.15 <
 -11   9   5     3.01     3.35     1.77 <
 -10   9   5    23.93    23.23     2.26 o
  -9   9   5    11.18     6.10     1.67 o
  -8   9   5   119.64   116.25     4.53 o
  -7   9   5    51.78    55.91     3.15 o
  -6   9   5    10.13     6.99     2.17 o
  -5   9   5    60.83    65.46     4.13 o
  -4   9   5    53.06    52.96     3.64 o
  -3   9   5    68.46    68.71     4.13 o
  -2   9   5    66.72    63.69     3.94 o
  -1   9   5     3.66     6.99     3.05 <
   0   9   5     4.85     9.25     3.64 <
   1   9   5    12.26     6.40     3.15 <
   2   9   5     4.54     2.26     2.07 <
   3   9   5     3.77     8.37     2.56 o
   4   9   5     0.78     3.45     3.45 <
 -11  10   5    12.25    12.99     3.64 o
 -10  10   5     7.60     5.12     1.87 <
  -9  10   5     3.74     3.45     1.97 <
  -8  10   5    13.51    14.47     2.17 o
  -7  10   5    36.59    33.96     2.76 o
  -6  10   5    70.14    71.17     4.53 o
  -5  10   5    47.33    45.18     6.89 o
  -4  10   5    12.09    11.62     2.36 o
  -3  10   5    24.06    24.81     3.64 o
  -2  10   5     2.21    -0.20     2.36 <
  -1  10   5     4.12     1.08     2.66 <
   0  10   5     2.65    -1.08     2.66 <
   1  10   5     0.76     1.38     2.66 <
   2  10   5     3.75     5.22     2.46 <
 -10  11   5    12.55    12.90     4.63 <
  -9  11   5     0.00     4.63     1.87 <
  -8  11   5    11.87     7.97     2.07 o
  -7  11   5     7.07     7.97     2.46 o
  -6  11   5    69.08    61.72     7.19 o
  -5  11   5    39.73    43.41     3.84 o
  -4  11   5    19.36    21.26     4.13 o
  -3  11   5    13.91    12.01     3.84 o
  -2  11   5     1.22     0.89     2.76 <
  -1  11   5     9.13    12.99     4.33 <
   0  11   5    11.44     8.96     3.74 <
  -9  12   5    10.23    15.06     4.43 o
  -8  12   5     1.88     1.67     2.26 <
  -7  12   5     7.68     7.97     4.33 <
  -6  12   5     0.89     2.85     2.66 <
  -5  12   5     3.04     1.67     3.35 <
  -4  12   5     0.51    -1.77     2.66 <
  -3  12   5     0.08    -0.69     2.46 <
  -2  12   5     0.44    -1.58     2.66 <
  -6  13   5     2.01     6.50     3.84 <
   1 -15   6     0.04     4.04     2.95 <
   2 -15   6     0.44     1.38     2.76 <
   3 -15   6     2.90     2.76     2.95 <
   4 -15   6     3.16     3.25     2.95 <
   5 -15   6     0.07    -0.79     1.87 <
   6 -15   6    10.34    15.55     2.76 o
   7 -15   6    54.50    57.49     6.10 o
  -2 -14   6     2.77     4.43     3.35 <
  -1 -14   6     0.50    -0.10     2.26 <
   0 -14   6    10.08    14.67     3.25 o
   1 -14   6    12.15    16.05     4.73 o
   2 -14   6     5.06     4.63     2.07 <
   3 -14   6     0.13    -1.48     1.67 <
   4 -14   6    46.48    52.07     4.43 o
   5 -14   6    25.68    25.40     2.95 o
   6 -14   6    75.22    76.19     3.84 o
   7 -14   6     6.65    11.22     3.25 o
   8 -14   6     0.04     0.20     1.97 <
  -3 -13   6     2.87     1.97     2.85 <
  -2 -13   6     7.42    11.22     2.17 o
  -1 -13   6     0.52     2.36     1.48 <
   0 -13   6     8.86    14.67     1.97 o
   1 -13   6     6.29     7.48     2.07 o
   2 -13   6     8.22     7.09     4.82 <
   3 -13   6    15.63    14.86     2.46 o
   4 -13   6     2.34    -0.89     2.36 <
   5 -13   6     0.29    -0.39     1.28 <
   6 -13   6     0.54     0.39     2.17 <
   7 -13   6     6.45     6.10     2.66 <
   8 -13   6    38.08    38.78     4.23 o
   9 -13   6     0.36     3.64     2.07 <
  -4 -12   6    13.44    20.48     4.63 o
  -3 -12   6    43.82    48.04     2.66 o
  -2 -12   6    23.69    32.98     2.46 o
  -1 -12   6     3.43     3.84     1.38 <
   0 -12   6    25.38    27.96     2.26 o
   1 -12   6    43.03    55.32     2.95 o
   2 -12   6    79.25    95.68     4.63 o
   3 -12   6    40.89    42.43     4.92 o
   4 -12   6    43.55    50.70     3.54 o
   5 -12   6    55.10    57.19     3.05 o
   6 -12   6    43.22    41.93     2.76 o
   7 -12   6    16.03     9.75     2.95 o
   8 -12   6     9.18     8.96     1.97 o
   9 -12   6     0.30    -1.08     1.58 <
  -5 -11   6     0.85    -0.30     2.76 <
  -4 -11   6     3.79     4.23     3.05 <
  -3 -11   6     1.41     0.98     1.08 <
  -2 -11   6     3.29     1.38     0.89 <
  -1 -11   6     1.01    -0.59     0.69 <
   0 -11   6    15.61    19.79     1.48 o
   1 -11   6     1.22     0.59     0.79 <
   2 -11   6    41.89    38.19     2.07 o
   3 -11   6    30.07    27.17     2.17 o
   4 -11   6     2.49     2.76     1.18 <
   5 -11   6    71.17    81.60     2.95 o
   6 -11   6    64.74    67.13     2.85 o
   7 -11   6    16.43    20.87     1.87 o
   8 -11   6    35.84    35.54     2.46 o
   9 -11   6     9.77    17.82     1.97 o
  10 -11   6     6.35     3.74     2.07 <
  -6 -10   6     2.75     4.92     1.97 <
  -5 -10   6     6.12     2.95     1.38 <
  -4 -10   6     7.80    11.32     1.67 o
  -3 -10   6    23.48    28.15     1.87 o
  -2 -10   6    36.32    31.80     1.58 o
  -1 -10   6     9.82     7.09     0.89 o
   0 -10   6    21.47    17.62     1.58 o
   1 -10   6    22.06    22.84     1.48 o
   2 -10   6     0.00     0.20     0.79 <
   3 -10   6   205.41   202.49     5.32 o
   4 -10   6     3.84     6.60     1.38 o
   5 -10   6     1.53     0.98     0.98 <
   6 -10   6     0.26    -0.69     0.98 <
   7 -10   6   162.84   164.59     4.43 o
   8 -10   6    10.44     8.17     1.48 o
   9 -10   6    45.13    42.62     2.56 o
  10 -10   6    11.02    14.37     2.76 o
  -7  -9   6     0.09     0.69     2.07 <
  -6  -9   6    27.10    33.08     2.66 o
  -5  -9   6   110.36   122.75     4.13 o
  -4  -9   6    30.84    28.84     2.17 o
  -3  -9   6    38.93    45.77     2.46 o
  -2  -9   6    24.25    30.61     1.48 o
  -1  -9   6     0.02     1.08     0.59 <
   0  -9   6     7.74    10.24     0.98 o
   1  -9   6   115.16   122.36     3.15 o
   2  -9   6     1.21     0.30     0.69 <
   3  -9   6    10.66    12.30     1.08 o
   4  -9   6     0.41    -0.59     0.89 <
   5  -9   6    23.00    19.69     1.58 o
   6  -9   6   197.37   223.65     5.41 o
   7  -9   6     0.05    -0.30     0.98 <
   8  -9   6     7.30    10.24     1.58 o
   9  -9   6     8.27     4.13     1.67 <
  10  -9   6    10.26     8.96     2.46 o
  11  -9   6     0.01     2.46     2.56 <
  -8  -8   6     0.03    -1.28     1.87 <
  -7  -8   6     7.01     8.86     1.67 o
  -6  -8   6     0.59    -0.89     1.08 <
  -5  -8   6    11.17     9.25     1.48 o
  -4  -8   6     1.64     0.98     0.79 <
  -3  -8   6     0.46     0.49     0.49 <
  -2  -8   6     0.38     2.17     0.98 <
  -1  -8   6    49.38    46.76     1.58 o
   0  -8   6     0.29     0.59     0.49 <
   1  -8   6   114.05   119.70     2.46 o
   2  -8   6   431.43   413.83     6.20 o
   3  -8   6   430.45   417.87     6.40 o
   4  -8   6    46.47    39.08     1.67 o
   5  -8   6    12.94    13.29     1.48 o
   6  -8   6   401.89   396.70     9.65 o
   7  -8   6    86.38    96.27     3.25 o
   8  -8   6    49.89    58.47     2.76 o
   9  -8   6    17.93    17.13     2.26 o
  10  -8   6     2.96     2.56     1.77 <
  11  -8   6     3.05     2.26     2.66 <
  -9  -7   6    31.41    39.77     5.91 o
  -8  -7   6    12.60    20.08     2.26 o
  -7  -7   6     9.28    12.99     1.77 o
  -6  -7   6    13.31    13.39     1.97 o
  -5  -7   6     0.81    -0.49     0.89 <
  -4  -7   6    18.13    20.67     1.67 o
  -3  -7   6     2.99     4.82     0.89 o
  -2  -7   6   102.18   105.43     2.36 o
  -1  -7   6     5.79     3.05     0.49 o
   0  -7   6   146.31   142.44     2.26 o
   1  -7   6   208.96   188.11     3.25 o
   2  -7   6   397.41   408.42     5.51 o
   3  -7   6   379.28   392.77     5.41 o
   4  -7   6   136.34   133.19     2.66 o
   5  -7   6    62.12    66.84     2.95 o
   6  -7   6    50.33    48.14     2.17 o
   7  -7   6    23.82    32.48     1.97 o
   8  -7   6    26.54    24.12     1.87 o
   9  -7   6    54.74    64.67     4.63 o
  10  -7   6    39.04    39.87     2.95 o
  11  -7   6     3.31    -0.98     2.46 <
  -9  -6   6    11.98    12.80     2.76 o
  -8  -6   6     8.33     8.07     1.58 o
  -7  -6   6    35.45    33.76     3.45 o
  -6  -6   6    16.35    16.05     1.67 o
  -5  -6   6    51.80    55.22     2.17 o
  -4  -6   6   255.06   254.85     6.00 o
  -3  -6   6    46.74    47.74     1.77 o
  -2  -6   6    12.10     7.09     0.98 o
  -1  -6   6   204.74   197.37     2.46 o
   0  -6   6    15.75    16.34     0.69 o
   1  -6   6     4.09     2.46     0.39 o
   2  -6   6   362.63   375.44     4.63 o
   3  -6   6    87.11    74.12     2.76 o
   4  -6   6   259.83   257.81     3.54 o
   5  -6   6     9.44     6.60     1.38 o
   6  -6   6   281.01   282.52     6.50 o
   7  -6   6    82.77    78.85     5.71 o
   8  -6   6     9.49     7.38     1.67 o
   9  -6   6     0.14    -0.49     1.38 <
  10  -6   6     8.84     2.95     1.87 <
  11  -6   6     0.62    -1.58     2.46 <
 -10  -5   6     1.83    -1.87     2.26 <
  -9  -5   6     0.00    -0.98     1.48 <
  -8  -5   6    13.06    13.39     1.77 o
  -7  -5   6     2.58     0.79     0.98 <
  -6  -5   6    16.99    18.51     2.17 o
  -5  -5   6   102.84   107.40     2.85 o
  -4  -5   6   182.17   160.55     3.45 o
  -3  -5   6     0.02     1.38     0.59 <
  -2  -5   6   173.60   157.50     2.76 o
  -1  -5   6   582.41   605.20     6.60 o
   0  -5   6     0.83     1.58     0.30 o
   1  -5   6    24.27    32.19     0.98 o
   2  -5   6   204.25   201.21     2.95 o
   3  -5   6   183.94   194.51     2.95 o
   4  -5   6   286.23   288.03     3.45 o
   5  -5   6    17.90    17.52     1.38 o
   6  -5   6    97.00    94.30     3.35 o
   7  -5   6    17.13    15.26     1.48 o
   8  -5   6    13.43    19.39     2.07 o
   9  -5   6     0.06    -1.38     1.38 <
  10  -5   6     8.35     6.69     1.87 o
  11  -5   6     1.05    -0.79     2.56 <
 -10  -4   6     3.40     1.77     1.87 <
  -9  -4   6     6.94     6.79     1.58 o
  -8  -4   6    67.94    72.65     3.15 o
  -7  -4   6     0.23    -0.39     0.89 <
  -6  -4   6    14.15    13.88     1.38 o
  -5  -4   6    31.30    30.71     1.67 o
  -4  -4   6    68.29    75.11     2.07 o
  -3  -4   6   607.04   620.45     7.97 o
  -2  -4   6  2029.67  2129.70    24.61 o
  -1  -4   6    51.79    57.09     1.48 o
   0  -4   6     6.48    10.93     0.39 o
   1  -4   6    35.28    39.57     1.28 o
   2  -4   6   856.45   917.93    10.83 o
   3  -4   6    64.43    68.12     1.18 o
   4  -4   6   155.31   161.44     2.46 o
   5  -4   6    36.24    33.57     1.38 o
   6  -4   6   447.75   457.14     7.78 o
   7  -4   6    17.20     9.06     1.67 o
   8  -4   6    31.38    37.80     2.76 o
   9  -4   6    12.78    13.49     1.97 o
  10  -4   6    12.45    13.09     2.46 o
 -11  -3   6     3.08     2.46     2.66 <
 -10  -3   6     0.61     0.00     1.18 <
  -9  -3   6     0.20     0.59     1.08 <
  -8  -3   6    50.61    49.91     2.56 o
  -7  -3   6   146.99   141.55     3.94 o
  -6  -3   6   264.46   252.30     5.32 o
  -5  -3   6    87.41    78.95     2.76 o
  -4  -3   6   710.47   702.84     9.55 o
  -3  -3   6   425.70   420.53     5.61 o
  -2  -3   6    56.33    64.58     1.38 o
  -1  -3   6   381.89   413.73     4.82 o
   0  -3   6    52.74    59.55     1.87 o
   1  -3   6  1304.64  1486.90    20.08 o
   2  -3   6   746.34   756.49     8.07 o
   3  -3   6   820.96   878.95     8.47 o
   4  -3   6    23.20    25.59     0.98 o
   5  -3   6    13.59    11.42     0.89 o
   6  -3   6     0.78    -0.79     1.48 <
   7  -3   6     0.54     0.20     1.67 <
   8  -3   6     7.43     6.40     2.17 <
   9  -3   6     9.14    12.01     1.97 o
  10  -3   6     0.11    -0.49     2.66 <
 -11  -2   6     8.56     8.27     2.36 o
 -10  -2   6    29.01    25.00     2.07 o
  -9  -2   6     6.21     6.69     1.38 o
  -8  -2   6    13.93    14.86     2.46 o
  -7  -2   6   154.55   137.62     3.74 o
  -6  -2   6   257.34   246.19     4.43 o
  -5  -2   6    14.49    13.19     1.48 o
  -4  -2   6   619.02   622.91     8.47 o
  -3  -2   6   869.53   839.67    12.30 o
  -2  -2   6  3726.20  3827.16    42.23 o
  -1  -2   6     7.59     6.00     0.39 o
   0  -2   6   333.29   359.30     5.32 o
   1  -2   6   122.16   139.39     1.87 o
   2  -2   6   144.77   154.84     2.07 o
   3  -2   6   418.49   394.93     4.23 o
   4  -2   6  1625.77  1591.34    16.73 o
   5  -2   6   788.22   782.78     9.15 o
   6  -2   6    36.64    37.31     1.77 o
   7  -2   6    41.64    51.48     2.95 o
   8  -2   6     4.58     7.38     1.67 o
   9  -2   6     0.83     1.08     1.58 <
  10  -2   6     7.52    10.53     2.56 o
 -12  -1   6     1.50     0.30     2.85 <
 -11  -1   6     6.02     6.30     1.77 o
 -10  -1   6    21.05    22.25     1.97 o
  -9  -1   6    12.25    12.70     1.48 o
  -8  -1   6     1.41     3.35     0.98 o
  -7  -1   6   218.54   195.79     5.12 o
  -6  -1   6    53.78    51.09     1.77 o
  -5  -1   6    79.19    75.90     1.67 o
  -4  -1   6   239.14   267.95     4.43 o
  -3  -1   6   502.72   576.06    26.68 o
  -2  -1   6     8.36     7.88     0.89 o
  -1  -1   6   371.46   391.39     5.12 o
   0  -1   6   143.08   164.49     2.76 o
   1  -1   6   231.21   242.45     3.25 o
   2  -1   6    30.51    28.55     0.98 o
   3  -1   6   344.35   383.71     4.23 o
   4  -1   6     0.36     0.00     0.59 <
   5  -1   6    87.63    77.47     2.76 o
   6  -1   6     4.92     6.89     1.08 o
   7  -1   6    29.18    29.24     1.97 o
   8  -1   6    25.54    24.61     3.64 o
   9  -1   6     0.60    -0.39     1.58 <
  10  -1   6     2.07    -0.79     3.05 <
 -12   0   6     7.75     5.12     2.95 <
 -11   0   6     2.22     2.95     1.18 <
 -10   0   6    55.01    52.07     2.46 o
  -9   0   6    29.24    29.24     1.77 o
  -8   0   6   120.83   113.11     3.05 o
  -7   0   6   104.42   103.75     2.66 o
  -6   0   6    13.51    12.90     0.79 o
  -5   0   6   577.57   564.93     6.99 o
  -4   0   6   234.14   262.43     5.51 o
  -3   0   6   289.74   288.13     5.61 o
  -2   0   6   849.21   876.78    11.02 o
  -1   0   6    39.21    57.39     1.18 o
   0   0   6   393.77   405.46     8.76 o
   1   0   6   304.28   362.45     5.02 o
   2   0   6   227.90   215.58     3.25 o
   3   0   6    32.50    31.11     1.87 o
   4   0   6    23.84    22.74     1.08 o
   5   0   6    20.71    23.43     1.48 o
   6   0   6     1.14     1.38     0.98 <
   7   0   6    28.94    30.12     2.07 o
   8   0   6     0.89     2.36     1.58 <
   9   0   6    11.75    15.85     2.66 o
 -12   1   6     0.55     0.89     1.87 <
 -11   1   6     2.55     2.26     1.18 <
 -10   1   6     0.15     0.00     0.89 <
  -9   1   6     0.11     0.10     0.79 <
  -8   1   6   102.40    94.89     2.76 o
  -7   1   6   214.65   195.10     3.94 o
  -6   1   6   913.06   921.28    15.16 o
  -5   1   6   372.78   388.63     5.71 o
  -4   1   6   160.15   182.01     3.64 o
  -3   1   6  1733.20  1905.26    25.69 o
  -2   1   6   373.94   435.68     5.32 o
  -1   1   6    31.83    33.27     1.28 o
   0   1   6   319.52   332.33     7.58 o
   1   1   6   547.38   574.97     6.89 o
   2   1   6     7.19    11.22     0.89 o
   3   1   6    11.48    14.18     0.98 o
   4   1   6    51.56    52.76     1.77 o
   5   1   6     9.53    14.96     1.28 o
   6   1   6     0.35     0.79     0.98 <
   7   1   6     0.01     0.59     1.08 <
   8   1   6     3.08     4.13     1.48 <
   9   1   6     1.39     0.59     1.97 <
 -12   2   6    19.86    22.44     3.15 o
 -11   2   6    10.28    12.50     1.58 o
 -10   2   6    14.84    15.75     1.58 o
  -9   2   6     5.01     3.05     1.08 <
  -8   2   6    11.27     9.75     1.08 o
  -7   2   6   161.10   154.45     3.35 o
  -6   2   6    54.17    53.85     1.38 o
  -5   2   6   489.53   498.59     5.91 o
  -4   2   6   102.40    94.99     2.26 o
  -3   2   6    67.32    61.33     1.08 o
  -2   2   6     2.16     4.92     0.59 o
  -1   2   6   304.02   297.18     5.41 o
   0   2   6    20.71    19.49     0.79 o
   1   2   6   137.03   126.10     2.36 o
   2   2   6    10.94    15.26     0.89 o
   3   2   6    36.31    40.36     1.67 o
   4   2   6    20.03    17.03     2.17 o
   5   2   6   163.78   157.89     6.50 o
   6   2   6     0.65     0.89     1.58 <
   7   2   6    17.79    25.59     2.17 o
   8   2   6     1.69     1.08     1.48 <
 -12   3   6     0.49     0.10     1.48 <
 -11   3   6     2.44     1.87     1.08 <
 -10   3   6     5.86     3.05     0.98 o
  -9   3   6   118.59   117.83     3.35 o
  -8   3   6    14.95    16.64     1.28 o
  -7   3   6   252.82   253.97     4.33 o
  -6   3   6  2189.79  2039.73    23.13 o
  -5   3   6   132.09   132.20     2.17 o
  -4   3   6   346.81   360.08     4.73 o
  -3   3   6   120.53   146.87     2.56 o
  -2   3   6   848.89   866.25    12.30 o
  -1   3   6    16.00    22.84     1.18 o
   0   3   6   115.32   111.63     2.17 o
   1   3   6    22.96    20.67     1.28 o
   2   3   6    11.04     7.09     0.89 o
   3   3   6    70.19    63.89     2.17 o
   4   3   6    81.48    83.38     2.76 o
   5   3   6    24.85    29.04     3.54 o
   6   3   6    14.01    19.10     2.95 o
   7   3   6     2.03     1.28     1.38 <
   8   3   6     5.00     7.88     2.07 o
 -12   4   6     0.48     0.79     1.48 <
 -11   4   6     3.62     2.76     1.08 <
 -10   4   6     0.13     1.58     0.89 <
  -9   4   6   106.39   110.74     2.95 o
  -8   4   6    30.70    29.73     1.48 o
  -7   4   6  1259.05  1224.07    16.14 o
  -6   4   6   282.29   288.62     6.69 o
  -5   4   6    13.79    11.02     0.89 o
  -4   4   6   126.81   127.08     2.36 o
  -3   4   6     0.21     1.08     1.18 <
  -2   4   6    63.25    66.15     3.25 o
  -1   4   6    57.44    59.85     2.26 o
   0   4   6    34.66    43.71     1.67 o
   1   4   6   167.74   167.64     4.73 o
   2   4   6   105.07   107.40     3.15 o
   3   4   6     1.89     0.79     0.98 <
   4   4   6    15.57    18.51     1.87 o
   5   4   6     4.07     6.30     1.48 o
   6   4   6    55.66    73.53     3.54 o
   7   4   6     0.01    -1.48     1.48 <
 -12   5   6     1.30     0.79     1.58 <
 -11   5   6     0.04    -0.59     1.08 <
 -10   5   6     0.67     0.39     0.98 <
  -9   5   6    33.49    38.49     2.26 o
  -8   5   6    12.26    14.08     1.48 o
  -7   5   6     8.81    13.09     1.38 o
  -6   5   6    36.72    37.60     2.26 o
  -5   5   6    12.87    11.91     0.98 o
  -4   5   6     6.91     7.28     0.89 o
  -3   5   6     5.67     9.25     1.18 o
  -2   5   6   244.48   243.44     5.51 o
  -1   5   6    11.06     8.07     1.38 o
   0   5   6   229.61   228.57     7.78 o
   1   5   6    37.46    35.24     3.05 o
   2   5   6     0.91     1.18     1.28 <
   3   5   6     1.60     1.28     1.48 <
   4   5   6    73.22    83.18     3.45 o
   5   5   6     6.32     6.69     2.17 o
   6   5   6    11.46    11.22     2.17 o
 -12   6   6    14.95    18.01     2.56 o
 -11   6   6    17.00    16.83     2.46 o
 -10   6   6    21.43    22.44     2.46 o
  -9   6   6     4.87     4.33     1.18 o
  -8   6   6    65.66    59.06     2.56 o
  -7   6   6    12.31    13.09     1.38 o
  -6   6   6     4.23     2.76     0.89 o
  -5   6   6     0.84     0.59     0.89 <
  -4   6   6     2.82     4.53     1.08 o
  -3   6   6     0.53     0.79     0.89 <
  -2   6   6   172.50   181.91     5.81 o
  -1   6   6     1.80     0.89     1.28 <
   0   6   6    30.08    20.38     3.45 o
   1   6   6    57.02    39.97     4.53 o
   2   6   6     8.93    13.09     3.35 o
   3   6   6    18.66    22.44     2.76 o
   4   6   6     0.28     2.85     1.87 <
   5   6   6     2.43     3.25     2.17 <
   6   6   6    11.73    14.27     2.36 o
 -12   7   6     5.68     2.66     2.66 <
 -11   7   6    16.72    23.63     3.64 o
 -10   7   6    17.05    16.64     1.87 o
  -9   7   6     3.85     4.73     1.28 o
  -8   7   6    19.88    16.83     1.67 o
  -7   7   6    77.74    68.51     2.76 o
  -6   7   6   238.72   238.32     6.10 o
  -5   7   6   160.95   157.11     4.63 o
  -4   7   6   279.95   282.81     8.17 o
  -3   7   6     3.78     6.60     1.67 o
  -2   7   6    11.51    16.24     2.07 o
  -1   7   6    51.74    39.87     4.53 o
   0   7   6     1.26     1.58     2.17 <
   1   7   6     1.52     3.74     2.46 <
   2   7   6     6.48     8.17     3.05 <
   3   7   6    48.81    45.38     3.84 o
   4   7   6    38.43    42.82     4.23 o
   5   7   6     0.01     2.36     2.26 <
 -12   8   6     0.01     2.07     2.85 <
 -11   8   6    15.03    18.60     2.17 o
 -10   8   6    17.20    19.98     2.07 o
  -9   8   6     1.78     0.49     1.48 <
  -8   8   6     0.34    -0.20     1.08 <
  -7   8   6    24.60    19.00     1.97 o
  -6   8   6   318.30   290.00     7.28 o
  -5   8   6    37.22    37.21     3.15 o
  -4   8   6   125.98   126.59     8.66 o
  -3   8   6   126.89   134.86     5.51 o
  -2   8   6    34.74    36.13     4.63 o
  -1   8   6     1.50     0.30     2.07 <
   0   8   6    16.06    14.96     3.74 o
   1   8   6    22.96    29.43     4.73 o
   2   8   6     9.01    12.21     3.84 o
   3   8   6    25.62    29.63     3.54 o
   4   8   6     0.86     2.17     2.36 <
 -11   9   6     8.77    12.99     2.95 o
 -10   9   6     0.03    -0.20     1.18 <
  -9   9   6     1.18     0.89     1.38 <
  -8   9   6    13.01    10.63     2.17 o
  -7   9   6    21.92    18.41     2.17 o
  -6   9   6     2.25     0.20     1.58 <
  -5   9   6    22.90    26.38     3.05 o
  -4   9   6    46.12    39.97     3.45 o
  -3   9   6    27.22    26.48     4.33 o
  -2   9   6    29.15    30.91     4.73 o
  -1   9   6    79.75    75.21     6.79 o
   0   9   6     6.69     3.94     2.95 <
   1   9   6     4.00     5.71     3.15 <
   2   9   6    25.99    31.30     5.51 o
   3   9   6     0.10     1.97     2.26 <
 -11  10   6     0.19     0.30     2.76 <
 -10  10   6     1.38    -0.59     1.77 <
  -9  10   6    12.30    17.23     2.46 o
  -8  10   6    14.16    17.92     2.36 o
  -7  10   6    29.28    28.84     3.35 o
  -6  10   6    41.36    41.64     4.43 o
  -5  10   6    60.29    70.09     4.63 o
  -4  10   6     0.01    -0.98     2.17 <
  -3  10   6     0.52     0.30     2.46 <
  -2  10   6     0.73     1.58     2.56 <
  -1  10   6    13.81    12.70     3.94 o
   0  10   6    36.00    39.28     5.91 o
   1  10   6     0.51     0.98     2.66 <
 -10  11   6     1.62     1.77     2.76 <
  -9  11   6     4.33     5.02     2.66 <
  -8  11   6     8.18     7.19     2.56 <
  -7  11   6     0.33     3.74     2.17 <
  -6  11   6     1.61     3.94     2.07 <
  -5  11   6    64.34    64.08     6.79 o
  -4  11   6    27.25    26.48     5.12 o
  -3  11   6    16.72    13.78     4.04 o
  -2  11   6     0.11     0.30     2.66 <
  -1  11   6    57.15    52.27     6.79 o
  -7  12   6     0.90     1.18     2.26 <
  -6  12   6     0.15     1.58     3.05 <
  -5  12   6    11.05     8.56     3.84 <
  -4  12   6     9.88     3.64     3.25 <
  -3  12   6     0.92     2.66     3.15 <
   1 -15   7     0.02     0.30     2.56 <
   2 -15   7     1.67     3.84     2.66 <
   3 -15   7     5.69     9.25     3.25 <
   4 -15   7     5.52     5.41     3.15 <
   5 -15   7     0.63     0.98     1.97 <
   6 -15   7     5.07     5.32     4.43 <
  -1 -14   7     5.13     6.89     2.46 <
   0 -14   7     4.43     5.81     2.46 <
   1 -14   7    10.02    11.02     2.66 o
   2 -14   7     3.54     1.67     1.87 <
   3 -14   7     0.03     1.08     1.77 <
   4 -14   7    16.58    23.13     3.05 o
   5 -14   7    64.55    58.08     4.63 o
   6 -14   7     1.77     2.36     1.67 <
   7 -14   7    12.76    16.54     2.76 o
   8 -14   7     9.71     8.76     3.45 <
  -2 -13   7     9.16    13.98     2.26 o
  -1 -13   7    26.70    35.83     2.95 o
   0 -13   7     0.11    -0.59     1.48 <
   1 -13   7     1.98     4.33     3.74 <
   2 -13   7    22.83    21.46     4.82 o
   3 -13   7     4.54     2.76     2.07 <
   4 -13   7    25.83    33.17     3.15 o
   5 -13   7     1.12     2.36     1.48 <
   6 -13   7     0.65     2.07     1.48 <
   7 -13   7    72.17    77.57     4.43 o
   8 -13   7    10.92    10.73     2.07 o
   9 -13   7    12.44    14.47     4.13 o
  -4 -12   7     0.38    -0.49     2.66 <
  -3 -12   7     9.67     7.19     4.13 <
  -2 -12   7    18.65    26.97     3.15 o
  -1 -12   7     0.39     1.08     2.07 <
   0 -12   7     2.31     2.76     1.67 <
   1 -12   7    39.95    40.36     3.05 o
   2 -12   7    71.85    75.70     7.19 o
   3 -12   7    14.64    13.78     2.17 o
   4 -12   7     1.60     3.35     1.67 <
   5 -12   7     0.41    -0.59     1.18 <
   6 -12   7   113.29   127.87     4.53 o
   7 -12   7     0.00    -0.30     1.28 <
   8 -12   7     0.00     0.10     1.58 <
   9 -12   7     1.06     3.15     1.77 <
  -5 -11   7    13.93    13.29     2.85 o
  -4 -11   7     7.01     8.47     1.58 o
  -3 -11   7    11.82    13.39     1.58 o
  -2 -11   7     6.23     5.51     0.98 o
  -1 -11   7    13.92    15.45     1.28 o
   0 -11   7    48.57    46.07     2.26 o
   1 -11   7    79.22    87.12     3.35 o
   2 -11   7    74.60    73.04     3.15 o
   3 -11   7    17.78    17.42     1.87 o
   4 -11   7    24.64    26.58     2.17 o
   5 -11   7    10.01    11.42     1.48 o
   6 -11   7    75.65    76.68     3.05 o
   7 -11   7    34.23    38.39     2.36 o
   8 -11   7    29.63    37.11     2.46 o
   9 -11   7    26.32    29.43     2.36 o
  10 -11   7     7.94    10.24     3.74 <
  -7 -10   7     1.18     7.28     3.84 <
  -6 -10   7     1.27     1.87     1.67 <
  -5 -10   7     0.11     0.89     1.28 <
  -4 -10   7     0.11    -0.59     0.98 <
  -3 -10   7     0.66    -0.30     0.89 <
  -2 -10   7     5.91     5.02     0.89 o
  -1 -10   7     6.23     4.63     0.89 o
   0 -10   7    24.98    27.66     1.48 o
   1 -10   7    32.29    25.79     1.67 o
   2 -10   7     9.66     8.56     1.28 o
   3 -10   7    40.82    43.61     2.46 o
   4 -10   7    30.36    23.43     1.97 o
   5 -10   7   123.05   130.53     3.74 o
   6 -10   7    40.90    36.32     2.17 o
   7 -10   7     8.67    15.06     1.77 o
   8 -10   7     6.43     6.10     1.48 o
   9 -10   7    25.24    24.71     2.46 o
  10 -10   7     9.24     8.27     2.36 o
  -7  -9   7     2.23     4.92     2.26 <
  -6  -9   7     4.37     2.66     1.38 <
  -5  -9   7    49.81    54.24     2.95 o
  -4  -9   7    71.60    68.81     2.95 o
  -3  -9   7    23.61    20.67     1.58 o
  -2  -9   7    12.20    11.02     0.98 o
  -1  -9   7     0.39     0.69     0.59 <
   0  -9   7     2.57     0.30     0.69 <
   1  -9   7    21.32    18.31     1.38 o
   2  -9   7   171.10   163.80     4.43 o
   3  -9   7    23.87    22.05     1.67 o
   4  -9   7     0.73     0.00     0.79 <
   5  -9   7     1.38     2.26     0.98 <
   6  -9   7    22.55    24.41     2.46 o
   7  -9   7     9.15    11.42     1.58 o
   8  -9   7    18.11    17.03     1.77 o
   9  -9   7     0.89     0.20     1.48 <
  10  -9   7     4.00     2.95     2.07 <
  -8  -8   7     2.63     2.76     2.46 <
  -7  -8   7    37.74    44.79     2.95 o
  -6  -8   7     1.79     2.17     1.28 <
  -5  -8   7    65.81    78.16     3.15 o
  -4  -8   7    19.04    18.51     1.67 o
  -3  -8   7     0.03     0.20     0.79 <
  -2  -8   7   123.72   114.97     3.45 o
  -1  -8   7   348.00   339.90     5.02 o
   0  -8   7    31.35    29.83     1.48 o
   1  -8   7    26.26    27.07     1.97 o
   2  -8   7   139.35   126.39     3.45 o
   3  -8   7   540.59   532.45    12.60 o
   4  -8   7    28.98    28.25     1.77 o
   5  -8   7    20.45    18.80     1.58 o
   6  -8   7   189.63   188.90     4.53 o
   7  -8   7    86.03    82.69     2.95 o
   8  -8   7    20.96    25.79     2.26 o
   9  -8   7     1.85     2.46     1.58 <
  10  -8   7     0.60     1.77     1.97 <
  -9  -7   7     0.23     3.25     3.15 <
  -8  -7   7    15.65    14.47     1.97 o
  -7  -7   7     0.63    -0.49     0.98 <
  -6  -7   7    18.12    19.49     1.97 o
  -5  -7   7     0.01    -0.69     0.69 <
  -4  -7   7    12.97    12.30     1.38 o
  -3  -7   7   122.98   110.25     2.85 o
  -2  -7   7   419.29   392.27     5.81 o
  -1  -7   7    42.32    41.34     1.18 o
   0  -7   7   621.35   579.01     9.55 o
   1  -7   7   649.73   616.22     7.97 o
   2  -7   7   464.50   464.23     6.89 o
   3  -7   7    64.77    68.32     5.91 o
   4  -7   7     9.34     6.30     0.98 o
   5  -7   7     0.78     0.89     0.79 <
   6  -7   7    89.87    98.54     3.64 o
   7  -7   7     3.19     1.77     1.08 <
   8  -7   7    19.78    24.02     2.26 o
   9  -7   7    27.40    24.12     2.46 o
  10  -7   7    23.86    25.20     5.12 o
  -9  -6   7    15.08    13.88     2.95 o
  -8  -6   7    13.66    14.47     1.87 o
  -7  -6   7    12.62    12.01     1.67 o
  -6  -6   7    23.53    25.10     1.97 o
  -5  -6   7     6.55     6.30     1.18 o
  -4  -6   7   303.52   307.42     6.10 o
  -3  -6   7     4.51     3.54     0.79 o
  -2  -6   7     0.43     0.79     0.49 <
  -1  -6   7   486.85   489.63     6.60 o
   0  -6   7    24.87    29.43     0.79 o
   1  -6   7   198.62   226.31     3.35 o
   2  -6   7   145.18   152.87     3.15 o
   3  -6   7   195.84   201.21     4.63 o
   4  -6   7   172.73   160.55     3.25 o
   5  -6   7     0.31     0.30     0.69 <
   6  -6   7     0.68     0.98     0.98 <
   7  -6   7    21.81    25.89     2.17 o
   8  -6   7    22.26    28.84     2.36 o
   9  -6   7    17.47    18.11     2.95 o
  10  -6   7     4.96     5.71     2.17 <
 -10  -5   7     1.52     0.10     2.46 <
  -9  -5   7     5.40     3.64     1.48 <
  -8  -5   7     6.68     5.22     1.38 o
  -7  -5   7     8.76     7.68     2.17 o
  -6  -5   7    34.69    39.57     3.25 o
  -5  -5   7    31.73    31.89     1.87 o
  -4  -5   7   534.25   520.44     8.76 o
  -3  -5   7   295.91   289.31     5.61 o
  -2  -5   7  1448.91  1469.97    15.85 o
  -1  -5   7     0.23     2.95     0.79 o
   0  -5   7    29.72    37.01     1.87 o
   1  -5   7     0.12     1.67     0.79 <
   2  -5   7   155.62   171.48     3.45 o
   3  -5   7   152.93   135.45     2.76 o
   4  -5   7   458.00   441.39     8.47 o
   5  -5   7    49.68    45.97     1.77 o
   6  -5   7    36.08    35.63     2.26 o
   7  -5   7     2.00     2.76     2.66 <
   8  -5   7    28.28    25.89     2.95 o
   9  -5   7     0.04    -0.10     1.48 <
  10  -5   7     9.98    14.57     2.66 o
 -10  -4   7     3.04     1.18     1.77 <
  -9  -4   7     3.43     0.59     1.18 <
  -8  -4   7    18.93    21.75     1.97 o
  -7  -4   7     6.39     5.61     1.18 o
  -6  -4   7   234.91   223.16     5.02 o
  -5  -4   7    11.62    10.63     1.58 o
  -4  -4   7   231.56   224.83     4.53 o
  -3  -4   7   434.18   443.95     7.38 o
  -2  -4   7    90.12    86.43     1.77 o
  -1  -4   7    77.97    80.03     1.38 o
   0  -4   7    31.66    35.44     1.58 o
   1  -4   7   128.00   156.02     2.95 o
   2  -4   7     0.52     0.49     0.59 <
   3  -4   7   105.20   123.44     2.26 o
   4  -4   7    95.32    88.99     2.26 o
   5  -4   7     4.80     3.74     0.98 o
   6  -4   7    20.50    22.84     1.87 o
   7  -4   7    64.19    50.01     2.76 o
   8  -4   7    66.65    64.97     3.35 o
   9  -4   7     6.59     5.12     1.77 <
  10  -4   7     4.40     6.79     2.36 <
 -11  -3   7     3.08    -0.39     2.36 <
 -10  -3   7    10.07     8.56     1.67 o
  -9  -3   7     5.29     3.15     1.18 <
  -8  -3   7    65.23    64.48     2.95 o
  -7  -3   7    50.49    50.01     2.36 o
  -6  -3   7     0.70     3.15     0.98 o
  -5  -3   7   117.37   106.71     3.25 o
  -4  -3   7    98.69   102.38     2.36 o
  -3  -3   7   449.06   469.35     6.20 o
  -2  -3   7    76.83    76.19     1.38 o
  -1  -3   7    31.82    35.24     0.89 o
   0  -3   7   104.07    98.54     2.66 o
   1  -3   7    56.35    56.11     1.18 o
   2  -3   7     1.05     0.79     0.59 <
   3  -3   7   108.49   103.46     1.67 o
   4  -3   7    96.73    96.86     2.26 o
   5  -3   7    44.12    47.74     2.26 o
   6  -3   7    40.36    40.65     3.35 o
   7  -3   7    20.94    23.33     3.84 o
   8  -3   7     5.14     4.04     1.58 <
   9  -3   7    44.45    50.70     5.32 o
  10  -3   7     3.05     7.19     2.26 o
 -11  -2   7     1.32     2.17     1.77 <
 -10  -2   7    17.04    18.90     1.87 o
  -9  -2   7    38.35    39.97     2.46 o
  -8  -2   7   190.65   189.79     4.73 o
  -7  -2   7    81.78    72.25     2.56 o
  -6  -2   7  1742.15  1753.08    22.15 o
  -5  -2   7   525.20   499.08     7.28 o
  -4  -2   7    21.61    17.42     0.89 o
  -3  -2   7   768.14   783.76    10.34 o
  -2  -2   7   968.91  1166.19    14.57 o
  -1  -2   7    27.20    35.14     0.89 o
   0  -2   7   204.25   220.40     3.45 o
   1  -2   7   302.10   317.27     3.64 o
   2  -2   7     7.55     6.50     0.49 o
   3  -2   7     0.06     0.69     0.69 <
   4  -2   7    10.49     9.25     0.89 o
   5  -2   7   206.52   203.18     4.13 o
   6  -2   7    11.11    12.70     1.58 o
   7  -2   7     1.35    -1.08     1.18 <
   8  -2   7     8.01     6.79     1.77 o
   9  -2   7     0.19     0.00     1.58 <
  10  -2   7     0.00    -1.58     2.85 <
 -11  -1   7     0.33     0.39     1.18 <
 -10  -1   7    18.93    21.75     1.87 o
  -9  -1   7    13.42    15.95     1.48 o
  -8  -1   7     3.73     2.95     0.98 <
  -7  -1   7     7.65     7.68     1.08 o
  -6  -1   7    68.76    60.44     2.07 o
  -5  -1   7    28.31    34.65     1.08 o
  -4  -1   7   477.16   447.79     8.37 o
  -3  -1   7   476.55   506.95    13.49 o
  -2  -1   7   128.97   147.26     2.26 o
  -1  -1   7   200.86   216.27     3.64 o
   0  -1   7    38.78    37.11     1.28 o
   1  -1   7   268.11   256.92     3.45 o
   2  -1   7   116.56   102.18     1.97 o
   3  -1   7   222.88   237.24     3.74 o
   4  -1   7    46.14    48.23     1.58 o
   5  -1   7    73.85    66.25     2.17 o
   6  -1   7    11.63     6.99     1.58 o
   7  -1   7    10.88    13.29     2.66 o
   8  -1   7    36.55    48.53     3.15 o
   9  -1   7    16.93    16.54     2.66 o
 -12   0   7     3.43     1.87     2.56 <
 -11   0   7     0.11     1.58     1.08 <
 -10   0   7     0.33    -0.59     0.89 <
  -9   0   7    52.71    54.04     2.26 o
  -8   0   7    45.80    51.68     2.07 o
  -7   0   7   482.19   469.25     8.47 o
  -6   0   7  1152.11  1099.45    12.01 o
  -5   0   7    12.04    16.14     1.18 o
  -4   0   7     9.32    14.18     1.18 o
  -3   0   7   288.18   355.07     5.91 o
  -2   0   7   272.39   259.97     3.25 o
  -1   0   7   535.37   533.04     6.89 o
   0   0   7    83.44    88.50     2.46 o
   1   0   7   363.44   372.68     5.32 o
   2   0   7    50.88    56.70     1.48 o
   3   0   7    30.52    32.88     1.28 o
   4   0   7   502.52   464.82     6.50 o
   5   0   7   139.12   129.84     3.15 o
   6   0   7    21.54    25.30     1.87 o
   7   0   7     0.01    -1.28     1.28 <
   8   0   7    59.44    71.07     5.02 o
   9   0   7     2.33     5.32     2.36 <
 -12   1   7     2.69     3.45     2.56 <
 -11   1   7    12.29    11.32     1.58 o
 -10   1   7     2.62     0.98     0.98 <
  -9   1   7    36.12    45.48     2.66 o
  -8   1   7     6.14     4.04     0.89 o
  -7   1   7   848.98   800.69    11.22 o
  -6   1   7   456.82   452.22     6.10 o
  -5   1   7    31.45    33.47     1.58 o
  -4   1   7     0.30     0.79     0.49 <
  -3   1   7   239.76   228.77     3.35 o
  -2   1   7    85.57   114.68     2.07 o
  -1   1   7    46.43    48.33     1.38 o
   0   1   7    15.73    15.06     1.18 o
   1   1   7   127.57   138.01     3.15 o
   2   1   7     5.16     3.35     0.69 o
   3   1   7   170.80   154.35     2.95 o
   4   1   7    50.30    43.12     2.76 o
   5   1   7    14.87    17.23     1.58 o
   6   1   7     1.02     1.67     1.08 <
   7   1   7    21.83    25.40     2.46 o
   8   1   7     3.67     5.02     1.87 <
 -12   2   7     2.47     2.66     5.51 <
 -11   2   7     0.27     0.30     0.98 <
 -10   2   7     2.30     1.08     0.98 <
  -9   2   7     0.89     0.39     0.79 <
  -8   2   7    62.01    66.64     2.26 o
  -7   2   7     2.68     3.74     0.79 o
  -6   2   7   127.33   128.56     2.26 o
  -5   2   7   317.52   301.61     3.94 o
  -4   2   7   119.26   132.20     2.07 o
  -3   2   7   228.11   247.37     3.54 o
  -2   2   7   420.79   459.41     7.09 o
  -1   2   7   303.55   302.60     5.61 o
   0   2   7   693.74   698.61    12.60 o
   1   2   7    24.02    24.31     1.67 o
   2   2   7    10.02     7.78     0.89 o
   3   2   7     7.54    12.01     1.28 o
   4   2   7    87.63    86.03     2.36 o
   5   2   7    76.30    79.83     2.95 o
   6   2   7    63.41    58.18     2.76 o
   7   2   7     3.73     6.69     1.87 o
   8   2   7    39.71    56.70     4.04 o
 -12   3   7     6.19     5.51     1.87 <
 -11   3   7     1.18     1.97     1.18 <
 -10   3   7    11.62    14.86     1.58 o
  -9   3   7    16.62    15.85     1.48 o
  -8   3   7     1.49     2.76     0.79 o
  -7   3   7    55.03    56.80     1.87 o
  -6   3   7    34.32    38.88     1.38 o
  -5   3   7    18.32    15.26     0.79 o
  -4   3   7     2.55     3.54     0.49 o
  -3   3   7    34.91    36.23     1.38 o
  -2   3   7   107.98   100.70     2.66 o
  -1   3   7    21.70    30.32     1.77 o
   0   3   7   170.70   153.17     4.13 o
   1   3   7   219.86   218.24     5.41 o
   2   3   7    83.32    84.07     2.76 o
   3   3   7   130.39   122.26     4.33 o
   4   3   7    10.26     9.55     1.38 o
   5   3   7     2.90     7.19     1.48 o
   6   3   7    19.19    23.92     2.36 o
   7   3   7    57.89    77.08     6.30 o
 -12   4   7     8.08     5.61     1.77 o
 -11   4   7    31.00    36.62     2.76 o
 -10   4   7     9.79     7.97     1.28 o
  -9   4   7     0.85     0.10     0.79 <
  -8   4   7   180.84   179.16     4.43 o
  -7   4   7    27.80    29.73     1.77 o
  -6   4   7   325.72   314.31     6.00 o
  -5   4   7    73.30    64.18     3.74 o
  -4   4   7   452.72   468.56     9.06 o
  -3   4   7    20.79    23.03     1.97 o
  -2   4   7    25.70    27.66     1.97 o
  -1   4   7    42.62    38.49     3.74 o
   0   4   7    92.93    87.12     4.13 o
   1   4   7    37.87    37.41     2.95 o
   2   4   7     5.46     3.05     2.26 <
   3   4   7    49.22    50.20     3.74 o
   4   4   7    49.08    47.84     2.66 o
   5   4   7     2.16    -0.10     1.38 <
   6   4   7    14.47    20.28     2.36 o
   7   4   7    25.09    28.05     5.61 o
 -12   5   7     0.05     0.39     1.48 <
 -11   5   7     1.91     3.54     1.38 <
 -10   5   7     0.51     0.49     0.98 <
  -9   5   7     2.96     3.94     1.08 o
  -8   5   7    28.61    24.51     1.77 o
  -7   5   7    34.63    37.31     2.26 o
  -6   5   7   403.76   386.37     7.09 o
  -5   5   7    32.19    33.37     2.66 o
  -4   5   7    81.69    80.03     2.95 o
  -3   5   7    60.50    61.52     2.56 o
  -2   5   7   248.87   255.54     6.99 o
  -1   5   7   137.01   127.87    13.88 o
   0   5   7   185.99   180.73     6.69 o
   1   5   7    58.00    65.56     5.32 o
   2   5   7    15.18    16.44     3.35 o
   3   5   7    33.71    44.49     3.45 o
   4   5   7     0.18    -0.89     1.77 <
   5   5   7     0.80     2.26     1.58 <
   6   5   7     1.08     2.17     1.77 <
 -12   6   7     1.87     3.05     2.36 <
 -11   6   7    25.36    25.20     2.26 o
 -10   6   7     0.27     1.48     1.08 <
  -9   6   7     3.69     2.85     1.08 <
  -8   6   7     0.00     1.67     0.98 <
  -7   6   7     0.29     0.49     0.79 <
  -6   6   7     4.31     7.19     1.48 o
  -5   6   7    18.84    19.88     1.77 o
  -4   6   7     0.01     0.39     0.89 <
  -3   6   7    59.79    55.13     3.25 o
  -2   6   7   293.40   288.52    12.11 o
  -1   6   7   189.80   172.46     8.76 o
   0   6   7    95.03    81.51     6.10 o
   1   6   7     0.25     0.98     2.26 <
   2   6   7    52.14    58.18     5.71 o
   3   6   7     4.29     6.10     2.95 <
   4   6   7     5.50     5.32     2.26 <
   5   6   7     9.33     6.60     2.85 <
 -12   7   7     3.21     0.39     2.46 <
 -11   7   7     4.14     6.89     1.67 o
 -10   7   7     0.93     4.43     1.38 o
  -9   7   7    15.86    15.55     1.77 o
  -8   7   7    32.76    33.17     2.17 o
  -7   7   7     0.83     1.48     1.08 <
  -6   7   7    52.96    55.42     4.33 o
  -5   7   7   102.39   102.47     8.96 o
  -4   7   7    53.53    52.07     3.45 o
  -3   7   7     0.32    -0.20     2.07 <
  -2   7   7    31.94    26.09     4.04 o
  -1   7   7    16.00    18.90     3.74 o
   0   7   7   156.21   163.70     9.35 o
   1   7   7     1.30     1.08     2.46 <
   2   7   7     0.94    -0.10     2.07 <
   3   7   7    15.42    17.13     4.33 o
   4   7   7     4.50     1.58     3.74 <
 -11   8   7     0.26     0.00     1.48 <
 -10   8   7     2.98     2.95     1.28 <
  -9   8   7     7.44     7.68     2.17 o
  -8   8   7    16.51    18.90     2.17 o
  -7   8   7    15.76    18.11     2.07 o
  -6   8   7   121.10   112.32     7.09 o
  -5   8   7   167.70   181.62     6.69 o
  -4   8   7    69.56    68.71     9.94 o
  -3   8   7    98.81    92.73     6.79 o
  -2   8   7    15.97    13.09     3.64 o
  -1   8   7   121.37   120.68     8.07 o
   0   8   7     7.58    12.21     3.74 o
   1   8   7     0.33     2.66     2.76 <
   2   8   7     9.64     4.82     3.35 <
   3   8   7     0.35     4.13     3.35 <
 -11   9   7     3.10     2.17     2.76 <
 -10   9   7     0.14    -1.08     1.38 <
  -9   9   7     0.95     1.77     1.38 <
  -8   9   7     4.62     5.51     1.67 o
  -7   9   7     1.49    -0.30     2.07 <
  -6   9   7    25.17    25.20     3.05 o
  -5   9   7    63.98    68.51     7.68 o
  -4   9   7     5.16     8.17     3.15 <
  -3   9   7    18.48    17.52     3.94 o
  -2   9   7    10.87     4.33     3.05 <
  -1   9   7     9.73     7.58     3.25 <
   0   9   7    45.20    35.93     5.41 o
   1   9   7     0.50    -0.69     2.46 <
   2   9   7     2.17     1.58     3.05 <
 -10  10   7    15.98    13.09     2.85 o
  -9  10   7    24.16    26.87     2.95 o
  -8  10   7     6.29     7.58     3.25 <
  -7  10   7    17.19    17.33     3.05 o
  -6  10   7    16.24    16.64     5.51 o
  -5  10   7     5.67     6.00     3.05 <
  -4  10   7     0.10    -2.07     2.07 <
  -3  10   7     0.32     0.20     2.66 <
  -2  10   7     1.73    -2.46     2.46 <
  -1  10   7    20.14    20.28     5.02 o
   0  10   7    36.89    33.86     5.81 o
  -8  11   7    14.74    15.95     3.25 o
  -7  11   7     7.60     5.71     3.35 <
  -6  11   7     0.28    -1.28     2.66 <
  -5  11   7     9.28    12.40     4.13 o
  -4  11   7    50.56    55.62     6.79 o
  -3  11   7     1.15     0.39     2.76 <
  -2  11   7     5.75     8.17     3.84 <
   1 -15   8     2.33     2.85     2.56 <
   2 -15   8     7.48    11.62     3.15 o
   3 -15   8     0.45     3.25     2.76 <
   4 -15   8     1.39     2.46     2.76 <
   5 -15   8     0.41     1.28     1.97 <
   6 -15   8    38.26    36.72     5.02 o
  -1 -14   8     6.12     5.51     1.97 <
   0 -14   8     5.34     0.59     2.07 <
   1 -14   8    27.53    30.52     7.38 o
   2 -14   8     3.96     1.58     1.87 <
   3 -14   8    16.41    18.31     3.74 o
   4 -14   8     4.34     5.32     3.94 <
   5 -14   8     3.68     6.00     1.87 o
   6 -14   8    27.10    23.92     2.56 o
   7 -14   8    15.92    21.46     2.95 o
  -1 -13   8    51.21    58.47     5.51 o
   0 -13   8    21.01    24.81     3.25 o
   1 -13   8     9.47    11.81     2.85 o
   2 -13   8    16.15    32.48     3.05 o
   3 -13   8    72.72    71.17     4.13 o
   4 -13   8    11.11    14.27     2.36 o
   5 -13   8    53.48    54.34     3.15 o
   6 -13   8     7.57     6.60     2.07 o
   7 -13   8     0.17    -0.89     1.58 <
   8 -13   8     2.77     0.69     1.67 <
  -3 -12   8     4.61     6.69     2.56 <
  -2 -12   8     0.47    -1.08     1.38 <
  -1 -12   8     2.01     2.07     1.08 <
   0 -12   8    13.43    11.71     1.67 o
   1 -12   8     0.10     0.20     1.18 <
   2 -12   8    10.50     6.79     1.48 o
   3 -12   8     2.72     2.66     1.28 <
   4 -12   8     0.29     0.79     1.28 <
   5 -12   8    10.08     7.88     1.48 o
   6 -12   8     0.53    -0.39     1.18 <
   7 -12   8     8.00    11.22     1.77 o
   8 -12   8     5.64     2.56     1.48 <
   9 -12   8     9.11     7.28     2.85 <
  -6 -11   8     1.46     1.67     3.05 <
  -5 -11   8    24.86    28.74     2.66 o
  -4 -11   8    18.89    23.82     2.07 o
  -3 -11   8    10.32    16.24     1.77 o
  -2 -11   8    47.06    44.89     2.76 o
  -1 -11   8   124.11   130.04     3.94 o
   0 -11   8    18.92    25.20     1.77 o
   1 -11   8    27.95    31.99     1.97 o
   2 -11   8    41.10    45.48     3.05 o
   3 -11   8    84.01    93.42     4.13 o
   4 -11   8     4.51     3.25     1.28 <
   5 -11   8    11.34    14.37     2.17 o
   6 -11   8    24.80    27.96     2.36 o
   7 -11   8     7.03     9.06     1.67 o
   8 -11   8     0.23    -1.48     1.48 <
   9 -11   8     0.00     0.69     1.77 <
  -7 -10   8     2.12     0.20     3.35 <
  -6 -10   8     0.27    -1.38     1.77 <
  -5 -10   8     4.70     2.46     1.38 <
  -4 -10   8     5.88     6.30     1.58 o
  -3 -10   8    35.87    30.91     1.97 o
  -2 -10   8   158.84   148.35     4.43 o
  -1 -10   8     9.03    11.42     1.08 o
   0 -10   8    76.86    80.23     2.66 o
   1 -10   8   160.97   155.04     3.94 o
   2 -10   8   225.81   223.55     7.09 o
   3 -10   8     6.57     5.32     1.08 o
   4 -10   8    12.27    13.19     1.48 o
   5 -10   8     2.79     3.45     1.08 o
   6 -10   8    35.98    41.15     2.36 o
   7 -10   8     1.45     3.25     1.38 <
   8 -10   8    12.36    16.93     2.26 o
   9 -10   8    19.88    20.38     2.46 o
  10 -10   8     4.86     3.45     3.15 <
  -7  -9   8     0.09    -0.10     1.87 <
  -6  -9   8     0.05     0.98     1.48 <
  -5  -9   8     0.25     2.76     1.18 <
  -4  -9   8    73.43    72.25     3.25 o
  -3  -9   8     0.69     1.77     0.89 <
  -2  -9   8    26.69    30.81     1.97 o
  -1  -9   8    67.81    74.03     2.07 o
   0  -9   8    27.84    24.12     1.48 o
   1  -9   8    23.92    29.53     1.67 o
   2  -9   8    14.66    14.77     1.38 o
   3  -9   8     0.00    -0.69     0.69 <
   4  -9   8     6.77     5.61     0.98 o
   5  -9   8     5.93     4.82     1.18 o
   6  -9   8     2.95     1.58     1.08 <
   7  -9   8    38.58    37.31     2.66 o
   8  -9   8    22.34    21.75     2.36 o
   9  -9   8    20.01    17.13     2.36 o
  10  -9   8     7.25     4.92     2.17 <
  -8  -8   8     1.36     0.10     1.97 <
  -7  -8   8     7.12    10.63     2.26 o
  -6  -8   8    20.51    21.07     2.07 o
  -5  -8   8   101.39    94.80     3.45 o
  -4  -8   8   153.88   158.98     4.43 o
  -3  -8   8    23.62    27.56     1.67 o
  -2  -8   8   252.22   268.14     5.12 o
  -1  -8   8     2.63     1.38     0.69 <
   0  -8   8    40.80    27.27     1.97 o
   1  -8   8   201.45   198.15     4.13 o
   2  -8   8     3.88     9.15     1.08 o
   3  -8   8   135.02   123.15     4.23 o
   4  -8   8    21.20    18.90     1.38 o
   5  -8   8    39.28    40.75     2.07 o
   6  -8   8    10.92    12.99     1.77 o
   7  -8   8     0.77     0.20     1.28 <
   8  -8   8     4.30     4.92     1.77 <
   9  -8   8     0.04     0.69     1.58 <
  10  -8   8    10.56    10.04     2.46 o
  -9  -7   8     4.57     0.39     2.95 <
  -8  -7   8     2.49     1.67     1.38 <
  -7  -7   8     0.60    -0.39     1.08 <
  -6  -7   8    59.31    56.01     2.76 o
  -5  -7   8    26.72    29.14     1.97 o
  -4  -7   8    87.67    79.83     4.43 o
  -3  -7   8   268.70   269.82     6.30 o
  -2  -7   8    16.07    14.47     1.18 o
  -1  -7   8    21.66    26.28     1.48 o
   0  -7   8   132.20   120.29     2.66 o
   1  -7   8   199.83   197.66     4.04 o
   2  -7   8    35.19    32.88     2.26 o
   3  -7   8     5.18     1.77     0.59 <
   4  -7   8   197.96   186.15     7.48 o
   5  -7   8    69.31    62.70     2.36 o
   6  -7   8    34.98    34.26     3.15 o
   7  -7   8     5.64     6.99     1.67 o
   8  -7   8    15.41    16.44     2.26 o
   9  -7   8    28.07    26.09     2.56 o
  10  -7   8     6.02     5.41     2.46 <
  -9  -6   8     0.89     0.69     1.77 <
  -8  -6   8    37.22    41.34     2.76 o
  -7  -6   8     0.32     1.18     1.08 <
  -6  -6   8     2.82     1.08     0.98 <
  -5  -6   8    88.95    96.57     3.15 o
  -4  -6   8     1.00     0.30     1.18 <
  -3  -6   8    19.22    20.18     1.28 o
  -2  -6   8   275.72   272.48     4.82 o
  -1  -6   8   312.45   297.58     4.92 o
   0  -6   8    10.74    11.81     1.28 o
   1  -6   8    19.14    15.36     1.08 o
   2  -6   8     3.27     4.13     0.79 o
   3  -6   8    14.25    14.08     1.18 o
   4  -6   8    64.51    55.62     2.26 o
   5  -6   8     3.53     0.30     0.79 <
   6  -6   8    42.70    47.25     2.66 o
   7  -6   8    81.55    80.33     4.04 o
   8  -6   8    36.29    30.12     2.56 o
   9  -6   8    47.24    57.98     3.45 o
  10  -6   8     4.96     2.95     2.26 <
 -10  -5   8     1.79     3.35     2.17 <
  -9  -5   8     3.24     4.04     1.48 <
  -8  -5   8    45.15    44.10     2.66 o
  -7  -5   8     8.76     7.97     1.38 o
  -6  -5   8   604.67   622.52    13.88 o
  -5  -5   8    54.73    48.23     2.17 o
  -4  -5   8   213.15   212.33     4.53 o
  -3  -5   8   527.82   509.12    11.22 o
  -2  -5   8    13.57    18.41     0.98 o
  -1  -5   8     1.88     2.95     0.59 o
   0  -5   8     0.08     0.69     0.59 <
   1  -5   8    32.91    30.81     1.38 o
   2  -5   8     2.99     2.56     0.69 o
   3  -5   8     1.35     2.26     0.69 o
   4  -5   8     0.22    -0.59     0.59 <
   5  -5   8     6.17     4.73     1.08 o
   6  -5   8    26.89    32.29     2.26 o
   7  -5   8    11.90    12.21     1.77 o
   8  -5   8     2.05     3.94     1.58 <
   9  -5   8     6.40    10.34     2.07 o
  10  -5   8     3.13     5.22     2.26 <
 -10  -4   8     0.20     3.64     1.87 <
  -9  -4   8     0.58     0.39     1.08 <
  -8  -4   8     1.76     1.38     0.98 <
  -7  -4   8     2.23    -0.49     0.89 <
  -6  -4   8     0.23     0.79     0.89 <
  -5  -4   8     3.18     2.56     0.98 <
  -4  -4   8   379.69   352.80    19.59 o
  -3  -4   8   195.53   193.63     3.54 o
  -2  -4   8   150.35   160.65     2.56 o
  -1  -4   8    78.79    82.20     1.77 o
   0  -4   8     2.51     3.05     0.79 o
   1  -4   8    42.61    40.65     1.18 o
   2  -4   8    16.66    18.80     0.89 o
   3  -4   8    25.82    28.35     1.18 o
   4  -4   8   117.33   110.94     3.45 o
   5  -4   8     6.19     3.25     1.18 <
   6  -4   8    31.10    23.72     2.95 o
   7  -4   8    10.42     7.19     1.97 o
   8  -4   8    34.99    40.75     2.95 o
   9  -4   8    14.58    19.49     3.15 o
  10  -4   8     2.25     3.74     3.05 <
 -11  -3   8     0.30     0.10     2.46 <
 -10  -3   8     0.23     0.30     0.98 <
  -9  -3   8     1.76     1.67     1.18 <
  -8  -3   8     1.84     0.10     0.89 <
  -7  -3   8   136.15   136.14     3.94 o
  -6  -3   8   332.88   314.31     6.10 o
  -5  -3   8   275.01   264.30     5.12 o
  -4  -3   8   138.62   147.36     3.35 o
  -3  -3   8    43.24    52.07     1.28 o
  -2  -3   8    12.98    12.60     0.79 o
  -1  -3   8   473.75   455.57     5.22 o
   0  -3   8    15.60    15.16     1.08 o
   1  -3   8     9.38    12.01     0.79 o
   2  -3   8    40.44    46.66     1.18 o
   3  -3   8   120.81   133.38     2.76 o
   4  -3   8   869.93   823.92    12.60 o
   5  -3   8   377.93   336.66     6.40 o
   6  -3   8   105.09   111.14     3.84 o
   7  -3   8     0.48     0.69     1.18 <
   8  -3   8   133.80   156.12     6.00 o
   9  -3   8    10.42     5.61     2.26 <
 -11  -2   8     0.06    -1.28     2.07 <
 -10  -2   8     9.85    12.11     1.58 o
  -9  -2   8    83.28    91.45     3.74 o
  -8  -2   8    16.80    15.36     1.58 o
  -7  -2   8   332.73   322.58     6.40 o
  -6  -2   8   218.76   227.29     4.73 o
  -5  -2   8   112.75   117.83     2.85 o
  -4  -2   8     0.64     0.10     0.39 <
  -3  -2   8   454.04   449.86     6.40 o
  -2  -2   8     9.38    10.24     0.49 o
  -1  -2   8    12.61    19.20     0.69 o
   0  -2   8   192.72   188.21     2.95 o
   1  -2   8   115.04   132.60     2.26 o
   2  -2   8   327.04   312.05     4.82 o
   3  -2   8   843.92   806.40    10.93 o
   4  -2   8    42.38    37.31     1.87 o
   5  -2   8   233.18   229.16     4.53 o
   6  -2   8     3.65     3.45     1.28 <
   7  -2   8    41.67    46.66     4.73 o
   8  -2   8     0.34    -1.38     1.48 <
   9  -2   8     0.34     4.43     2.17 <
 -11  -1   8    23.50    25.10     3.54 o
 -10  -1   8     9.10    11.81     1.48 o
  -9  -1   8     2.28     1.58     0.89 <
  -8  -1   8   185.85   177.29     4.04 o
  -7  -1   8     8.80     8.86     1.08 o
  -6  -1   8    61.89    66.05     2.56 o
  -5  -1   8    53.71    54.44     1.48 o
  -4  -1   8    17.92    12.40     1.28 o
  -3  -1   8   211.20   221.39     5.81 o
  -2  -1   8   338.88   362.74     4.73 o
  -1  -1   8   570.90   576.25     7.58 o
   0  -1   8   570.23   557.65     8.56 o
   1  -1   8    48.80    51.38     1.67 o
   2  -1   8    68.24    67.53     2.17 o
   3  -1   8   246.49   262.14     4.13 o
   4  -1   8   135.04   117.54     3.25 o
   5  -1   8    66.17    68.61     2.66 o
   6  -1   8    60.99    68.32     5.32 o
   7  -1   8    11.98    15.95     2.07 o
   8  -1   8    17.96    14.96     2.95 o
   9  -1   8     0.75     1.97     2.07 <
 -12   0   8     7.72     9.45     3.15 o
 -11   0   8     4.99     4.04     1.28 o
 -10   0   8    19.58    22.25     2.46 o
  -9   0   8    30.20    28.05     1.77 o
  -8   0   8     0.05     0.69     0.69 <
  -7   0   8     0.01     1.38     0.69 <
  -6   0   8   181.28   176.99     2.95 o
  -5   0   8   145.55   159.07     3.64 o
  -4   0   8   412.47   453.60     6.60 o
  -3   0   8    30.38    31.01     1.08 o
  -2   0   8    48.99    49.12     1.28 o
  -1   0   8     3.10     3.35     0.39 o
   0   0   8   721.80   704.81    12.40 o
   1   0   8   382.40   378.89     6.99 o
   2   0   8    28.18    28.65     1.18 o
   3   0   8    34.19    30.71     1.48 o
   4   0   8    31.63    34.35     2.26 o
   5   0   8     3.53     2.76     1.08 <
   6   0   8     7.88    10.04     1.67 o
   7   0   8    18.22    23.92     2.36 o
   8   0   8     0.00    -0.39     1.58 <
 -12   1   8     0.11    -0.59     2.17 <
 -11   1   8    21.61    23.03     1.97 o
 -10   1   8     6.66     3.54     1.18 <
  -9   1   8     3.07     3.05     0.89 o
  -8   1   8    43.45    46.07     1.87 o
  -7   1   8    14.39    14.47     1.08 o
  -6   1   8   137.22   128.07     2.17 o
  -5   1   8    58.39    51.58     1.77 o
  -4   1   8     0.19     0.30     0.39 <
  -3   1   8   235.29   268.64     3.74 o
  -2   1   8    76.15    76.58     1.97 o
  -1   1   8    21.68    26.09     1.18 o
   0   1   8    15.85    11.71     1.18 o
   1   1   8    26.79    27.86     1.67 o
   2   1   8    42.85    38.69     1.48 o
   3   1   8    32.13    25.79     1.28 o
   4   1   8    16.83    14.27     1.18 o
   5   1   8    40.84    40.56     2.46 o
   6   1   8     0.01    -0.98     1.38 <
   7   1   8     7.69    11.12     2.76 o
   8   1   8     0.63     1.67     2.17 <
 -12   2   8     0.04    -1.77     1.97 <
 -11   2   8     4.28     2.66     1.18 <
 -10   2   8     5.05     3.45     1.08 o
  -9   2   8     0.83    -0.30     0.79 <
  -8   2   8     2.94     2.95     0.79 o
  -7   2   8   162.64   174.63     3.35 o
  -6   2   8   265.97   254.46     3.54 o
  -5   2   8   213.38   224.73     3.84 o
  -4   2   8   297.95   299.35     3.64 o
  -3   2   8   228.01   248.95     4.43 o
  -2   2   8   226.06   239.99     4.92 o
  -1   2   8   228.25   228.47     6.10 o
   0   2   8   249.70   246.78     5.61 o
   1   2   8    38.16    47.55     2.26 o
   2   2   8    41.10    47.94     2.46 o
   3   2   8    15.16    21.75     1.97 o
   4   2   8    74.98    63.69     2.46 o
   5   2   8     4.88     3.05     1.18 <
   6   2   8     8.18     6.89     1.87 o
   7   2   8     2.91     0.59     1.67 <
 -12   3   8     0.01    -0.89     1.38 <
 -11   3   8     1.38     3.45     1.18 <
 -10   3   8    49.46    59.26     2.36 o
  -9   3   8    10.87    13.19     1.18 o
  -8   3   8     6.59     3.74     1.08 o
  -7   3   8    55.46    46.46     1.67 o
  -6   3   8    53.22    52.66     1.58 o
  -5   3   8    43.10    42.33     1.48 o
  -4   3   8     0.28     0.49     0.59 <
  -3   3   8   715.17   736.31    12.60 o
  -2   3   8   761.40   799.31    16.44 o
  -1   3   8   269.16   258.10    10.04 o
   0   3   8   215.18   212.72     5.22 o
   1   3   8     1.01     0.79     0.98 <
   2   3   8    53.44    55.72     3.54 o
   3   3   8     0.11     0.98     0.98 <
   4   3   8     0.04    -0.20     1.48 <
   5   3   8    36.18    42.03     2.66 o
   6   3   8    48.92    57.59     3.94 o
   7   3   8    25.93    28.55     3.45 o
 -12   4   8     5.37     3.15     1.87 <
 -11   4   8     6.59    11.02     1.67 o
 -10   4   8     1.00     0.49     1.08 <
  -9   4   8     0.85     2.07     0.98 <
  -8   4   8    73.70    65.36     4.13 o
  -7   4   8    47.73    38.69     1.97 o
  -6   4   8   282.04   265.68     6.60 o
  -5   4   8   117.57   111.92     2.95 o
  -4   4   8   322.18   326.62     8.56 o
  -3   4   8     6.60     4.23     1.38 o
  -2   4   8    23.18    29.04     3.45 o
  -1   4   8   183.90   191.07     8.76 o
   0   4   8   190.60   191.66     6.79 o
   1   4   8    98.25    91.55     4.63 o
   2   4   8     0.25     1.87     2.07 <
   3   4   8    56.08    28.15    10.43 <
   4   4   8    22.79    19.59     2.66 o
   5   4   8    41.53    50.89     3.54 o
   6   4   8     0.54     3.64     2.17 <
 -12   5   8     4.88     8.47     2.85 <
 -11   5   8     2.87     6.20     1.48 o
 -10   5   8    93.61    93.91     3.84 o
  -9   5   8    65.57    72.94     3.05 o
  -8   5   8     0.93     1.18     0.89 <
  -7   5   8     0.02     0.39     0.79 <
  -6   5   8   170.12   173.05     4.13 o
  -5   5   8   206.39   199.34    15.16 o
  -4   5   8     6.70     3.15     1.38 <
  -3   5   8     0.01    -1.38     1.38 <
  -2   5   8    18.04    15.95     3.05 o
  -1   5   8   238.40   243.93    10.73 o
   0   5   8     7.62     6.79     2.46 <
   1   5   8     9.02     7.28     2.66 <
   2   5   8     5.68     6.50     2.76 <
   3   5   8     0.00    -0.79     2.07 <
   4   5   8    17.85    28.05     3.74 o
   5   5   8     6.03    10.43     2.66 o
 -12   6   8     2.69     3.94     2.66 <
 -11   6   8     0.60     0.98     1.28 <
 -10   6   8     2.35     0.69     1.18 <
  -9   6   8     1.42     1.08     1.28 <
  -8   6   8     5.28     4.53     1.18 o
  -7   6   8    11.41    10.43     1.38 o
  -6   6   8    36.96    34.26     2.17 o
  -5   6   8    73.69    73.83     3.94 o
  -4   6   8    40.85    42.33     3.05 o
  -3   6   8    37.22    34.65     4.33 o
  -2   6   8   182.41   183.00     9.25 o
  -1   6   8    20.21    15.75     3.45 o
   0   6   8   114.72   114.09     7.58 o
   1   6   8     2.85     0.59     2.07 <
   2   6   8     4.54     4.13     2.76 <
   3   6   8    11.27    11.91     3.74 o
   4   6   8     0.00    -1.77     2.56 <
   5   6   8     0.04     2.85     2.46 <
 -11   7   8     3.91     3.25     1.58 <
 -10   7   8     3.15     2.95     1.28 <
  -9   7   8    18.11    20.77     1.97 o
  -8   7   8     3.18     1.48     0.98 <
  -7   7   8     3.00     2.95     1.18 <
  -6   7   8     0.43    -1.28     1.38 <
  -5   7   8     1.08     2.95     2.66 <
  -4   7   8     0.04     0.79     2.17 <
  -3   7   8     0.09    -1.77     1.77 <
  -2   7   8   118.87   104.44     7.28 o
  -1   7   8    23.82    24.41     4.33 o
   0   7   8   140.47   145.79     9.06 o
   1   7   8     6.27     1.67     2.46 <
   2   7   8    12.16    16.93     4.13 o
   3   7   8    11.80    14.08     4.04 o
   4   7   8     4.88     7.97     3.84 <
 -11   8   8     7.21     5.32     2.66 <
 -10   8   8     2.20    -0.10     1.18 <
  -9   8   8     2.46     4.92     1.58 o
  -8   8   8    10.71    13.19     1.97 o
  -7   8   8    29.20    27.27     3.25 o
  -6   8   8    41.10    31.01     6.20 o
  -5   8   8    51.66    61.33     6.10 o
  -4   8   8    97.08    92.24     7.19 o
  -3   8   8     3.17     3.64     2.56 <
  -2   8   8    27.90    29.24     4.63 o
  -1   8   8    44.98    44.20     5.71 o
   0   8   8     6.17     3.84     3.25 <
   1   8   8    24.52    24.90     4.82 o
   2   8   8     0.64     2.95     3.15 <
   3   8   8     0.05    -2.46     2.85 <
 -11   9   8     1.08    -0.98     2.26 <
 -10   9   8     0.12    -1.28     1.48 <
  -9   9   8     4.57     1.38     1.58 <
  -8   9   8    14.48    14.08     2.36 o
  -7   9   8     6.59     5.91     2.26 <
  -6   9   8    12.17     7.48     3.25 <
  -5   9   8   113.72   113.99     8.17 o
  -4   9   8    27.51    26.48     4.63 o
  -3   9   8     0.47     1.28     2.46 <
  -2   9   8     8.06     3.54     2.95 <
  -1   9   8     6.33    17.82     4.43 o
   0   9   8    48.47    42.72     6.10 o
   1   9   8     9.45    11.62     3.94 <
 -10  10   8     1.74    -0.10     2.36 <
  -9  10   8     8.27     6.89     2.76 <
  -8  10   8     0.02     2.17     2.17 <
  -7  10   8     0.35     1.67     3.05 <
  -6  10   8     1.87    -2.07     2.46 <
  -5  10   8    13.43     6.99     3.35 <
  -4  10   8     3.94     0.89     2.66 <
  -3  10   8     0.80    -1.87     2.36 <
  -2  10   8     1.60     0.98     3.15 <
  -1  10   8    30.69    24.12     5.51 o
  -7  11   8     6.37    11.52     4.13 <
  -6  11   8     0.60     4.04     3.15 <
  -5  11   8     4.39     1.97     3.35 <
  -4  11   8     1.58    -1.38     2.66 <
  -3  11   8    13.34    11.42     4.23 <
   1 -15   9     0.00     1.67     2.17 <
   2 -15   9     5.78     1.87     2.46 <
   3 -15   9     0.69     1.08     2.46 <
   4 -15   9     4.36     6.20     3.15 <
   5 -15   9     7.87     7.88     3.54 <
   0 -14   9     0.03     0.79     1.67 <
   1 -14   9    11.24    16.64     2.36 o
   2 -14   9     6.50    10.73     2.26 o
   3 -14   9     0.00     1.18     1.77 <
   4 -14   9    17.95    12.99     3.05 o
   5 -14   9     1.38     1.48     1.67 <
   6 -14   9     1.76     0.79     1.67 <
   7 -14   9     1.42     0.79     2.17 <
  -1 -13   9     7.90    18.70     4.53 o
   0 -13   9    12.43    14.08     1.87 o
   1 -13   9    13.22    11.12     1.97 o
   2 -13   9    61.46    75.90     4.13 o
   3 -13   9     7.67    11.52     2.17 o
   4 -13   9     1.34    -0.79     1.48 <
   5 -13   9     8.59     8.86     1.77 o
   6 -13   9     6.54     7.78     1.87 o
   7 -13   9     0.08     3.45     1.67 <
   8 -13   9     1.08     0.79     2.17 <
  -4 -12   9     0.00     1.77     1.87 <
  -3 -12   9    49.18    54.83     3.25 o
  -2 -12   9     0.35    -0.59     1.38 <
  -1 -12   9     0.92     3.05     1.48 <
   0 -12   9   112.03   121.47     3.54 o
   1 -12   9   104.67   110.35     4.04 o
   2 -12   9     3.27     3.94     1.38 <
   3 -12   9     1.49     0.79     1.18 <
   4 -12   9     3.55     3.54     1.48 <
   5 -12   9     3.28     5.02     1.38 o
   6 -12   9     6.22     6.20     1.58 o
   7 -12   9    10.81    14.08     2.07 o
   8 -12   9     3.98     4.04     1.87 <
  -6 -11   9     0.59    -2.76     2.76 <
  -5 -11   9    26.83    23.33     2.85 o
  -4 -11   9    36.96    42.62     2.95 o
  -3 -11   9    10.83    13.78     1.87 o
  -2 -11   9    44.09    48.33     2.76 o
  -1 -11   9     0.52     0.98     1.28 <
   0 -11   9     0.01     1.18     0.89 <
   1 -11   9     0.02     1.08     0.98 <
   2 -11   9     6.06    10.53     1.38 o
   3 -11   9     7.91     9.84     1.58 o
   4 -11   9    21.81    26.48     3.05 o
   5 -11   9    31.85    36.72     2.26 o
   6 -11   9     0.02    -0.69     1.08 <
   7 -11   9     7.65     6.50     1.87 o
   8 -11   9    17.19    26.78     2.66 o
   9 -11   9     2.43     3.05     2.26 <
  -6 -10   9    47.04    42.53     3.94 o
  -5 -10   9    24.96    25.10     3.25 o
  -4 -10   9    10.53     7.78     1.67 o
  -3 -10   9    98.61   103.56     3.84 o
  -2 -10   9    36.24    38.39     3.05 o
  -1 -10   9    54.57    63.10     3.35 o
   0 -10   9    28.55    25.00     2.07 o
   1 -10   9    33.39    38.49     1.97 o
   2 -10   9    22.16    22.84     1.67 o
   3 -10   9    11.12    14.57     1.77 o
   4 -10   9     2.60     2.66     1.18 <
   5 -10   9     2.96     4.33     1.18 o
   6 -10   9     8.78     8.27     1.48 o
   7 -10   9    12.83    13.19     1.97 o
   8 -10   9    20.46    29.83     2.66 o
   9 -10   9     6.50     3.45     2.17 <
  -7  -9   9     4.17     3.05     2.17 <
  -6  -9   9     7.76     6.69     1.58 o
  -5  -9   9    34.46    41.25     3.84 o
  -4  -9   9     0.52     0.98     0.89 <
  -3  -9   9     5.45     3.45     1.18 <
  -2  -9   9    45.91    39.08     2.26 o
  -1  -9   9   100.12    93.52     3.74 o
   0  -9   9    26.79    25.20     1.97 o
   1  -9   9    18.62    15.06     1.28 o
   2  -9   9     2.10     2.17     0.89 <
   3  -9   9     3.26     1.48     0.89 <
   4  -9   9    21.54    24.81     1.58 o
   5  -9   9     0.17     0.98     1.28 <
   6  -9   9    27.11    26.58     2.26 o
   7  -9   9    71.55    78.06     3.64 o
   8  -9   9     9.51     5.81     1.87 o
   9  -9   9    15.57    20.48     4.13 o
  -8  -8   9     2.62     3.05     2.07 <
  -7  -8   9     0.93     1.87     1.28 <
  -6  -8   9   171.54   172.36     5.02 o
  -5  -8   9    23.49    21.07     2.07 o
  -4  -8   9   101.65   101.88     3.05 o
  -3  -8   9    47.41    51.58     2.17 o
  -2  -8   9    23.14    15.45     1.58 o
  -1  -8   9     5.68     5.22     1.48 o
   0  -8   9    15.07    17.62     1.77 o
   1  -8   9   482.70   456.16     8.17 o
   2  -8   9   113.83   102.08     2.85 o
   3  -8   9     3.48     1.67     0.89 <
   4  -8   9     4.33     4.92     0.89 o
   5  -8   9    77.42    71.86     2.66 o
   6  -8   9    42.14    36.52     4.13 o
   7  -8   9    21.93    21.07     2.17 o
   8  -8   9     7.10     4.23     1.77 <
   9  -8   9    19.59    22.35     2.95 o
  10  -8   9     4.56     1.18     2.95 <
  -9  -7   9    20.30    11.52     3.64 o
  -8  -7   9     2.54     1.87     1.58 <
  -7  -7   9    13.98    14.27     1.87 o
  -6  -7   9     0.31     0.10     1.38 <
  -5  -7   9     0.75     0.98     0.98 <
  -4  -7   9   132.76   129.54     4.43 o
  -3  -7   9    59.55    58.08     2.17 o
  -2  -7   9     6.92     8.56     1.18 o
  -1  -7   9    11.55    12.40     2.66 o
   0  -7   9    31.91    37.11     2.66 o
   1  -7   9   160.37   160.65     3.45 o
   2  -7   9     1.15     0.69     0.79 <
   3  -7   9     0.91     1.77     0.79 <
   4  -7   9   101.78    89.28     2.76 o
   5  -7   9    37.05    32.58     2.17 o
   6  -7   9     0.48     0.59     1.38 <
   7  -7   9     3.39     0.59     1.38 <
   8  -7   9    20.41    25.89     2.56 o
   9  -7   9     2.86     0.00     1.87 <
  10  -7   9     6.54     7.48     3.64 <
  -9  -6   9     0.57     0.89     1.77 <
  -8  -6   9     3.78     5.22     1.48 o
  -7  -6   9    30.24    29.53     2.26 o
  -6  -6   9    26.07    30.61     2.26 o
  -5  -6   9   313.98   321.99     7.28 o
  -4  -6   9    40.55    37.90     3.54 o
  -3  -6   9    49.84    47.05     1.97 o
  -2  -6   9   242.34   257.12     5.61 o
  -1  -6   9   800.89   772.83    13.98 o
   0  -6   9    34.41    30.91     1.87 o
   1  -6   9     8.76     8.66     0.89 o
   2  -6   9   245.51   223.55     4.33 o
   3  -6   9   389.99   376.13     5.91 o
   4  -6   9   397.41   360.58    11.42 o
   5  -6   9    34.41    34.45     1.97 o
   6  -6   9     4.69     6.40     1.48 o
   7  -6   9     0.16    -1.18     1.18 <
   8  -6   9   137.39   176.70     5.71 o
   9  -6   9     5.23     5.61     2.26 <
 -10  -5   9     6.33     6.69     2.66 <
  -9  -5   9    12.93    13.49     1.87 o
  -8  -5   9     8.18     8.76     1.58 o
  -7  -5   9   119.87   118.52     3.84 o
  -6  -5   9    71.85    74.81     2.85 o
  -5  -5   9     3.50     0.89     1.58 <
  -4  -5   9    12.95    12.01     1.18 o
  -3  -5   9    68.39    74.22     3.15 o
  -2  -5   9     0.06     0.10     0.49 <
  -1  -5   9     6.09     8.96     1.08 o
   0  -5   9    55.77    54.44     2.17 o
   1  -5   9   123.68   130.23     3.64 o
   2  -5   9    62.13    70.38     2.07 o
   3  -5   9   253.46   264.50     5.12 o
   4  -5   9    25.62    25.10     1.58 o
   5  -5   9    38.64    28.55     1.97 o
   6  -5   9    75.96    80.62     3.35 o
   7  -5   9    49.90    54.14     3.64 o
   8  -5   9     2.91     2.76     1.67 <
   9  -5   9     0.90     4.63     2.17 <
 -10  -4   9     3.08     0.49     1.77 <
  -9  -4   9     0.20     0.89     1.08 <
  -8  -4   9    38.12    41.74     2.46 o
  -7  -4   9     2.78     3.94     1.18 o
  -6  -4   9     2.98     3.74     0.98 o
  -5  -4   9   240.07   243.24     6.99 o
  -4  -4   9   280.42   273.17     5.22 o
  -3  -4   9   133.85   137.32     2.85 o
  -2  -4   9    20.47    19.00     1.18 o
  -1  -4   9     9.19     7.58     0.98 o
   0  -4   9    85.65    88.20     5.02 o
   1  -4   9     0.02     1.28     0.69 <
   2  -4   9     5.34     4.92     0.89 o
   3  -4   9    61.79    62.51     2.66 o
   4  -4   9   237.65   210.16     4.53 o
   5  -4   9    31.65    28.55     1.87 o
   6  -4   9     0.02    -0.98     1.08 <
   7  -4   9     0.56     2.76     1.48 <
   8  -4   9     3.02     4.73     1.87 <
   9  -4   9     0.44     3.15     2.36 <
 -11  -3   9     0.09    -2.07     2.07 <
 -10  -3   9    16.26    15.65     1.77 o
  -9  -3   9     0.76     0.59     0.98 <
  -8  -3   9    25.86    31.01     2.76 o
  -7  -3   9     0.26    -0.30     0.79 <
  -6  -3   9    93.35    92.83     3.84 o
  -5  -3   9   243.57   250.72     5.22 o
  -4  -3   9   716.31   701.37    10.73 o
  -3  -3   9    60.23    60.64     1.58 o
  -2  -3   9   209.53   209.18     2.95 o
  -1  -3   9     0.26    -0.30     0.49 <
   0  -3   9   253.07   234.48     4.13 o
   1  -3   9   198.80   194.81     4.82 o
   2  -3   9    52.44    51.38     1.97 o
   3  -3   9    38.71    42.33     3.05 o
   4  -3   9    49.92    62.90     2.36 o
   5  -3   9     3.43     2.76     1.08 <
   6  -3   9     0.02    -1.08     1.18 <
   7  -3   9     5.28     7.68     1.77 o
   8  -3   9     1.37    -0.49     1.58 <
   9  -3   9     5.72     4.82     2.36 <
 -11  -2   9     0.01     0.59     1.67 <
 -10  -2   9     7.83    12.90     1.58 o
  -9  -2   9     0.07     0.59     0.89 <
  -8  -2   9    12.64    13.19     1.58 o
  -7  -2   9     0.11     0.00     0.79 <
  -6  -2   9    35.84    31.99     1.67 o
  -5  -2   9    97.03    86.53     4.04 o
  -4  -2   9    18.70    19.49     1.08 o
  -3  -2   9     7.69    11.32     1.08 o
  -2  -2   9     0.32     0.69     0.39 <
  -1  -2   9   252.86   293.54     4.82 o
   0  -2   9   388.95   379.77     6.79 o
   1  -2   9    23.19    26.78     1.87 o
   2  -2   9   251.85   249.93     4.63 o
   3  -2   9   502.90   470.53     9.55 o
   4  -2   9     7.37    11.62     1.28 o
   5  -2   9    26.03    23.13     2.17 o
   6  -2   9     1.96     0.89     1.18 <
   7  -2   9     0.02     0.00     1.38 <
   8  -2   9     3.09     4.43     1.87 <
   9  -2   9     2.06     6.69     3.15 <
 -11  -1   9    17.72    13.78     2.46 o
 -10  -1   9     3.24     4.33     1.18 o
  -9  -1   9     3.34     2.66     0.98 <
  -8  -1   9    45.64    43.02     1.97 o
  -7  -1   9   253.91   251.31     8.86 o
  -6  -1   9   171.33   163.11     3.54 o
  -5  -1   9    83.16    90.07     3.15 o
  -4  -1   9    97.98    78.36     2.66 o
  -3  -1   9   218.30   212.13     3.15 o
  -2  -1   9   127.87   138.01     2.46 o
  -1  -1   9   420.67   429.39     5.81 o
   0  -1   9    41.52    46.66     1.58 o
   1  -1   9     2.14     3.15     0.98 o
   2  -1   9    88.78    86.33     2.36 o
   3  -1   9   153.34   149.23     3.64 o
   4  -1   9    71.57    62.90     2.46 o
   5  -1   9     3.55    -0.30     1.08 <
   6  -1   9    21.10    16.24     1.97 o
   7  -1   9     0.08    -0.20     1.48 <
   8  -1   9     0.67     1.67     2.17 <
 -11   0   9     3.05     4.43     1.38 o
 -10   0   9    78.09    86.23     3.05 o
  -9   0   9    22.78    29.63     2.17 o
  -8   0   9     4.01     4.73     0.89 o
  -7   0   9     9.75     6.60     1.48 o
  -6   0   9     0.01    -0.59     0.69 <
  -5   0   9    80.16    67.04     2.36 o
  -4   0   9    99.57   102.28     2.76 o
  -3   0   9  1253.16  1330.78    14.08 o
  -2   0   9   733.82   773.92     9.94 o
  -1   0   9   750.93   785.93    16.34 o
   0   0   9   803.68   829.83    14.57 o
   1   0   9     7.44    11.02     1.18 o
   2   0   9     0.73     0.79     0.69 <
   3   0   9    82.96    69.30     2.46 o
   4   0   9     5.16     1.08     0.89 <
   5   0   9    45.98    47.05     3.15 o
   6   0   9     4.40     1.18     1.38 <
   7   0   9     0.94     0.59     1.58 <
   8   0   9     2.18     4.73     2.36 <
 -12   1   9     1.86     0.69     2.17 <
 -11   1   9     2.09     1.58     1.08 <
 -10   1   9     1.63     1.77     1.08 <
  -9   1   9     0.07    -0.69     0.79 <
  -8   1   9     1.57     1.18     0.89 <
  -7   1   9    32.54    38.78     2.07 o
  -6   1   9    73.73    63.98     2.17 o
  -5   1   9   112.18   107.10     2.66 o
  -4   1   9   277.31   291.28     4.33 o
  -3   1   9   195.21   195.30     3.35 o
  -2   1   9     4.14     5.71     0.89 o
  -1   1   9   315.59   319.82    10.93 o
   0   1   9   787.23   774.51    13.98 o
   1   1   9   222.09   217.15     5.32 o
   2   1   9     2.78     1.48     0.89 <
   3   1   9    34.26    32.39     2.07 o
   4   1   9    22.09    15.65     2.07 o
   5   1   9    34.95    35.73     2.66 o
   6   1   9     5.81     6.69     1.77 o
   7   1   9    16.53    29.04     2.76 o
 -12   2   9     2.77     1.67     2.17 <
 -11   2   9     3.93     6.79     1.48 o
 -10   2   9    58.88    69.40     2.76 o
  -9   2   9    33.95    38.39     2.66 o
  -8   2   9     4.51     5.32     0.89 o
  -7   2   9     0.56     2.17     0.69 o
  -6   2   9    16.88    18.80     0.89 o
  -5   2   9    72.27    62.02     2.46 o
  -4   2   9     3.14     2.07     0.59 o
  -3   2   9    25.14    18.41     1.38 o
  -2   2   9   137.46   147.07     4.63 o
  -1   2   9   320.89   324.84     8.17 o
   0   2   9    27.79    34.85     2.07 o
   1   2   9   376.75   342.46     7.58 o
   2   2   9     3.97     0.79     0.89 <
   3   2   9    48.62    53.45     3.35 o
   4   2   9    10.52     7.97     1.77 o
   5   2   9     1.79     2.76     1.67 <
   6   2   9     3.74     5.71     2.17 <
   7   2   9     0.08     0.79     3.45 <
 -12   3   9     0.34     5.02     2.46 <
 -11   3   9     9.79     9.15     1.48 o
 -10   3   9     8.02     5.22     1.18 o
  -9   3   9    19.35    23.43     1.67 o
  -8   3   9     3.68     2.26     0.89 <
  -7   3   9   238.70   230.64     5.22 o
  -6   3   9   238.48   254.07     5.12 o
  -5   3   9   127.83   124.62     3.05 o
  -4   3   9     0.14    -0.39     0.89 <
  -3   3   9   229.57   223.75     9.45 o
  -2   3   9   333.98   305.55    11.52 o
  -1   3   9    27.92    32.68     3.64 o
   0   3   9   195.34   195.69     6.69 o
   1   3   9     4.36     7.48     1.87 o
   2   3   9     0.01     0.59     1.77 <
   3   3   9     8.37     6.69     1.87 o
   4   3   9     0.01     1.48     1.77 <
   5   3   9     1.06     2.66     1.87 <
   6   3   9    14.37    14.18     4.23 o
 -12   4   9     1.07     2.85     2.26 <
 -11   4   9     0.00     0.20     1.18 <
 -10   4   9     0.20     0.30     1.08 <
  -9   4   9     2.87     0.69     0.98 <
  -8   4   9     0.01     0.69     0.89 <
  -7   4   9    26.88    29.33     1.67 o
  -6   4   9    11.90     9.75     1.18 o
  -5   4   9    18.84    23.53     4.33 o
  -4   4   9     2.14    -0.59     1.18 <
  -3   4   9     3.77     3.64     1.97 <
  -2   4   9   257.52   252.89    10.63 o
  -1   4   9    45.96    47.55     3.54 o
   0   4   9   476.48   459.02    12.50 o
   1   4   9    57.26    50.99     4.73 o
   2   4   9    98.29    99.13     6.60 o
   3   4   9     7.21     9.65     3.05 o
   5   4   9    34.20    44.79     5.81 o
 -12   5   9     8.33     8.27     2.85 <
 -11   5   9     0.03     0.69     1.08 <
 -10   5   9     2.03     2.46     1.18 <
  -9   5   9    58.01    52.47     2.56 o
  -8   5   9    24.82    22.35     1.97 o
  -7   5   9    24.97    27.07     1.77 o
  -6   5   9   138.92   130.53     4.04 o
  -5   5   9   133.40   144.60     5.51 o
  -4   5   9   102.43   104.93     6.79 o
  -3   5   9   135.59   133.78     7.58 o
  -2   5   9     1.11     3.25     2.26 <
  -1   5   9   284.05   288.13    12.21 o
   0   5   9    19.18    19.20     3.54 o
   1   5   9    48.33    43.51     4.82 o
   2   5   9     8.89    11.62     3.15 o
   3   5   9     0.13     1.38     2.56 <
   5   5   9     0.01     5.71     3.74 <
 -11   6   9     0.74    -1.18     1.18 <
 -10   6   9     0.67     2.07     1.28 <
  -9   6   9     0.82     0.00     0.98 <
  -8   6   9     7.59     6.10     1.28 o
  -7   6   9     1.66    -0.39     0.98 <
  -6   6   9     1.52    -0.98     1.28 <
  -5   6   9    69.33    66.45     6.10 o
  -4   6   9    26.28    31.80     4.33 o
  -3   6   9     0.19    -0.69     2.07 <
  -2   6   9    11.04    13.39     3.45 o
  -1   6   9    16.25    15.06     3.35 o
   0   6   9    89.25    88.69     6.79 o
   1   6   9    21.14    26.38     4.53 o
   2   6   9    12.10    24.22     4.63 o
   3   6   9    11.81    16.44     4.23 o
 -11   7   9     1.44    -0.30     1.77 <
 -10   7   9     6.62     8.27     1.58 o
  -9   7   9     4.85     3.35     1.28 <
  -8   7   9     5.85     7.38     1.67 o
  -7   7   9     0.02     1.87     1.67 <
  -6   7   9    29.56    24.31     4.23 o
  -5   7   9     4.66     3.64     2.56 <
  -4   7   9    53.39    55.32     5.61 o
  -3   7   9     0.97     2.46     2.26 <
  -2   7   9    19.57    14.27     3.64 o
  -1   7   9   106.46   108.18     7.88 o
   0   7   9    44.51    51.38     5.91 o
   1   7   9     3.90     8.37     3.54 <
   2   7   9     0.30     0.69     2.95 <
   3   7   9    11.74     8.56     3.74 <
 -11   8   9    11.03     6.60     2.85 <
 -10   8   9     0.02     0.10     1.48 <
  -9   8   9     2.69     4.53     1.67 <
  -8   8   9     5.73     3.94     1.48 <
  -7   8   9     2.34     0.79     2.36 <
  -6   8   9     0.33    -0.98     2.26 <
  -5   8   9     6.04     6.79     3.15 <
  -4   8   9    20.40    17.23     3.94 o
  -3   8   9    14.95     7.68     3.35 <
  -2   8   9    24.76    29.63     4.82 o
  -1   8   9     0.38    -0.10     2.66 <
   0   8   9     0.04    -0.69     2.85 <
   1   8   9     0.33    -1.58     2.76 <
   2   8   9     1.27     3.05     3.54 <
 -10   9   9     0.06     1.08     2.26 <
  -9   9   9     0.41    -1.38     1.48 <
  -8   9   9    39.72    41.15     5.91 o
  -7   9   9    27.35    20.28     4.33 o
  -6   9   9     9.58     5.02     3.35 <
  -5   9   9     8.63     5.41     3.05 <
  -4   9   9   112.55   104.54     8.27 o
  -3   9   9    17.74    21.46     4.53 o
  -2   9   9     0.67     2.26     3.15 <
  -1   9   9    15.31    19.98     5.12 o
   0   9   9     3.89     9.55     4.04 <
  -8  10   9     7.02    14.86     4.53 o
  -7  10   9    16.86    10.53     4.13 <
  -6  10   9     0.03     0.89     3.15 <
  -5  10   9     3.63     3.25     3.15 <
  -4  10   9    11.87    13.39     4.33 o
  -3  10   9     8.95     7.19     3.74 <
  -2  10   9     0.75    -2.17     2.76 <
   2 -15  10     2.03     2.85     2.36 <
   3 -15  10     1.83     1.58     2.46 <
   1 -14  10     0.47     1.77     1.48 <
   2 -14  10     2.03     5.81     1.97 <
   3 -14  10     1.66     0.20     1.67 <
   4 -14  10    25.05    24.02     2.95 o
   5 -14  10    12.51    12.40     2.17 o
   6 -14  10     1.34    -0.49     1.87 <
  -1 -13  10    17.44    23.53     4.04 o
   0 -13  10     4.20     2.36     1.97 <
   1 -13  10     0.37     0.79     1.18 <
   2 -13  10     0.13     1.28     1.67 <
   3 -13  10     0.43     1.48     1.38 <
   4 -13  10     2.68     3.54     1.58 <
   5 -13  10     0.01     0.89     1.38 <
   6 -13  10     1.97     0.30     1.38 <
   7 -13  10     2.86     4.82     2.17 <
  -4 -12  10     1.81     3.84     3.35 <
  -3 -12  10    10.50    13.39     2.17 o
  -2 -12  10    29.77    32.58     3.05 o
  -1 -12  10    24.31    25.10     2.76 o
   0 -12  10    53.83    56.90     3.54 o
   1 -12  10   105.98   114.48     3.45 o
   2 -12  10    46.79    50.01     3.05 o
   3 -12  10     0.60    -0.59     1.18 <
   4 -12  10     7.82     9.15     1.77 o
   5 -12  10     0.02     0.10     1.18 <
   6 -12  10    13.38    12.11     2.07 o
   7 -12  10    18.11    13.88     2.95 o
   8 -12  10     3.84     5.61     2.36 <
  -5 -11  10     2.53    -1.67     2.66 <
  -4 -11  10     5.77     6.99     1.77 o
  -3 -11  10     0.77     0.59     1.18 <
  -2 -11  10    56.79    59.06     3.05 o
  -1 -11  10    11.01    13.98     2.17 o
   0 -11  10     7.49     6.20     1.67 o
   1 -11  10    71.57    69.00     2.46 o
   2 -11  10     4.00     3.74     1.48 <
   3 -11  10     0.30    -0.20     1.08 <
   4 -11  10    20.67    22.84     2.07 o
   5 -11  10    70.94    76.09     3.54 o
   6 -11  10    20.06    21.85     2.26 o
   7 -11  10    28.46    31.60     2.76 o
   8 -11  10    34.88    43.71     7.88 o
  -6 -10  10     6.98    10.93     3.74 <
  -5 -10  10     3.47     4.82     1.58 o
  -4 -10  10    43.30    40.56     2.76 o
  -3 -10  10    23.44    33.67     2.46 o
  -2 -10  10    36.30    41.25     3.64 o
  -1 -10  10    35.23    40.85     2.85 o
   0 -10  10     7.63    10.24     1.77 o
   1 -10  10     0.61     1.08     0.79 <
   2 -10  10     8.15    10.14     1.58 o
   3 -10  10     0.59     0.69     0.89 <
   4 -10  10     3.73     1.77     1.18 <
   5 -10  10     1.03     0.69     1.28 <
   6 -10  10     1.23     1.97     1.48 <
   7 -10  10     1.42     1.77     2.56 <
   8 -10  10     0.15     2.26     2.85 <
   9 -10  10     6.03     4.73     2.46 <
  -7  -9  10     2.91     4.82     3.05 <
  -6  -9  10     0.23     3.64     1.67 <
  -5  -9  10   129.54   124.72     4.33 o
  -4  -9  10    20.91    16.83     1.97 o
  -3  -9  10    39.88    41.05     2.46 o
  -2  -9  10    55.80    58.77     4.23 o
  -1  -9  10   176.75   172.86     6.20 o
   0  -9  10    29.14    32.68     2.36 o
   1  -9  10    10.67    12.80     1.28 o
   2  -9  10    45.11    49.81     2.07 o
   3  -9  10    98.04   101.29     4.73 o
   4  -9  10   101.44    87.41     4.13 o
   5  -9  10     8.33    15.55     2.07 o
   6  -9  10     0.98     3.45     1.48 <
   7  -9  10     4.11     4.63     1.77 <
   8  -9  10    58.71    66.64     3.74 o
   9  -9  10     0.03    -1.48     2.07 <
  -8  -8  10     0.11     1.18     1.87 <
  -7  -8  10    13.87    14.57     1.97 o
  -6  -8  10    32.48    32.09     3.35 o
  -5  -8  10     0.00     1.08     0.98 <
  -4  -8  10    16.22    13.88     2.46 o
  -3  -8  10     1.49     0.79     0.98 <
  -2  -8  10    24.61    19.79     1.77 o
  -1  -8  10     4.53     3.25     1.08 <
   0  -8  10     3.75     2.56     1.28 <
   1  -8  10    13.91     8.76     1.48 o
   2  -8  10   168.71   170.20     4.43 o
   3  -8  10    76.73    84.26     2.76 o
   4  -8  10     3.02     5.12     1.38 o
   5  -8  10     0.02     0.59     1.18 <
   6  -8  10    68.35    63.98     3.15 o
   7  -8  10    35.24    44.59     4.23 o
   8  -8  10     2.31     3.74     1.77 <
   9  -8  10     2.83    10.14     2.56 o
  -9  -7  10     1.21     4.23     2.76 <
  -8  -7  10    20.49    19.20     2.85 o
  -7  -7  10     0.09     0.49     1.18 <
  -6  -7  10     3.56     3.94     1.87 <
  -5  -7  10    89.25    93.61     3.25 o
  -4  -7  10   117.59   122.06     3.74 o
  -3  -7  10    58.56    58.67     2.56 o
  -2  -7  10     1.47     0.98     0.89 <
  -1  -7  10   295.73   275.82     6.60 o
   0  -7  10    42.77    35.93     2.17 o
   1  -7  10     4.93     6.50     1.18 o
   2  -7  10    21.69    15.65     1.18 o
   3  -7  10     1.80     1.08     0.98 <
   4  -7  10   157.35   165.67     4.73 o
   5  -7  10    13.69     7.09     1.48 o
   6  -7  10     4.09     4.82     1.58 o
   7  -7  10    13.90    18.51     2.66 o
   8  -7  10     0.04    -0.98     1.58 <
   9  -7  10     1.72    -0.98     2.07 <
  -9  -6  10     1.52     1.77     1.87 <
  -8  -6  10     4.78     5.91     1.48 o
  -7  -6  10     0.58     0.30     1.08 <
  -6  -6  10    41.16    45.18     2.46 o
  -5  -6  10   174.41   186.44     6.99 o
  -4  -6  10   151.93   146.28     3.45 o
  -3  -6  10     3.13     2.17     1.48 <
  -2  -6  10   357.73   350.34     6.69 o
  -1  -6  10   308.04   281.53     6.50 o
   0  -6  10   384.99   342.76     7.38 o
   1  -6  10   116.47   112.02     3.94 o
   2  -6  10    91.08    84.07     2.26 o
   3  -6  10   283.67   265.88     6.00 o
   4  -6  10    60.00    64.08     2.85 o
   5  -6  10    43.74    44.49     2.76 o
   6  -6  10     3.92     4.33     1.48 <
   7  -6  10     1.17     1.58     1.48 <
   8  -6  10     2.88     4.43     1.77 <
   9  -6  10     0.22    -1.08     1.97 <
 -10  -5  10     0.05    -1.48     2.26 <
  -9  -5  10     1.81     3.25     1.58 <
  -8  -5  10     1.56     1.48     1.18 <
  -7  -5  10     4.30     5.41     1.18 o
  -6  -5  10     6.22     7.19     1.28 o
  -5  -5  10     3.31     3.35     1.38 <
  -4  -5  10   125.05   140.37     3.25 o
  -3  -5  10    11.26    13.68     1.28 o
  -2  -5  10     0.10    -0.39     0.69 <
  -1  -5  10    44.70    52.27     2.36 o
   0  -5  10   631.86   606.77    16.24 o
   1  -5  10    22.06    18.60     1.48 o
   2  -5  10   119.76   124.72     3.64 o
   3  -5  10    69.19    71.76     2.85 o
   4  -5  10    22.59    16.83     1.67 o
   5  -5  10    10.04     7.38     1.28 o
   6  -5  10     7.14     9.35     1.67 o
   7  -5  10     0.40    -0.39     1.38 <
   8  -5  10    16.29    17.13     2.26 o
   9  -5  10     3.94     2.46     2.17 <
 -10  -4  10     1.01     1.18     1.67 <
  -9  -4  10    12.02    12.80     1.77 o
  -8  -4  10    28.27    32.09     2.17 o
  -7  -4  10    31.97    33.47     2.07 o
  -6  -4  10    13.59    13.19     1.38 o
  -5  -4  10     7.66     6.30     1.48 o
  -4  -4  10   140.60   135.84     3.35 o
  -3  -4  10   197.83   197.76     4.43 o
  -2  -4  10    93.41    89.97     2.66 o
  -1  -4  10   277.48   269.42     5.91 o
   0  -4  10    95.57   114.97     3.45 o
   1  -4  10    76.89    73.14     3.64 o
   2  -4  10    32.35    32.68     1.48 o
   3  -4  10    17.60    18.21     1.48 o
   4  -4  10   198.70   186.74     5.02 o
   5  -4  10    10.95     4.92     1.18 o
   6  -4  10     0.50    -1.08     1.08 <
   7  -4  10     0.74    -0.49     1.48 <
   8  -4  10     2.13     7.38     1.97 o
   9  -4  10     7.53     6.10     3.74 <
 -10  -3  10    17.98    16.73     1.97 o
  -9  -3  10     5.23     2.95     1.48 <
  -8  -3  10    53.49    55.42     2.66 o
  -7  -3  10    10.97    10.53     1.28 o
  -6  -3  10    17.03    17.03     1.38 o
  -5  -3  10    45.48    43.02     2.07 o
  -4  -3  10   132.96   124.72     2.76 o
  -3  -3  10   236.05   242.55     4.63 o
  -2  -3  10   218.45   218.93     4.92 o
  -1  -3  10   256.42   256.43     5.51 o
   0  -3  10   229.61   229.46     8.47 o
   1  -3  10    16.16    14.18     1.87 o
   2  -3  10    18.71    16.93     1.08 o
   3  -3  10    82.79    69.50     2.66 o
   4  -3  10    46.14    35.63     3.05 o
   5  -3  10     4.31     1.87     1.08 <
   6  -3  10     1.34     2.26     1.77 <
   7  -3  10     5.06     1.77     1.58 <
   8  -3  10     9.82     8.07     2.36 o
 -11  -2  10     8.84     4.73     1.97 <
 -10  -2  10    10.11     9.25     1.48 o
  -9  -2  10     0.24    -0.69     0.89 <
  -8  -2  10     0.62     0.30     0.89 <
  -7  -2  10    65.46    72.35     3.25 o
  -6  -2  10     6.67     4.53     0.79 o
  -5  -2  10     4.15     2.85     0.89 o
  -4  -2  10     1.00     0.10     0.49 <
  -3  -2  10   125.15   128.85     2.17 o
  -2  -2  10    17.96    19.10     1.08 o
  -1  -2  10   228.64   239.79     6.60 o
   0  -2  10   706.05   678.63    12.50 o
   1  -2  10   454.43   407.33    10.43 o
   2  -2  10     4.38     6.99     1.38 o
   3  -2  10    65.73    64.87     2.56 o
   4  -2  10   205.49   195.89     5.81 o
   5  -2  10    33.97    34.06     2.76 o
   6  -2  10     5.66     3.25     1.48 <
   7  -2  10    40.30    40.06     3.45 o
   8  -2  10     2.33     7.19     2.36 o
 -11  -1  10    15.78    20.67     2.76 o
 -10  -1  10    54.77    58.77     2.66 o
  -9  -1  10    13.07    14.86     1.48 o
  -8  -1  10     9.78     7.58     1.08 o
  -7  -1  10    42.58    36.23     1.77 o
  -6  -1  10    58.26    52.37     1.77 o
  -5  -1  10    57.08    43.51     2.56 o
  -4  -1  10   156.82   148.94     3.15 o
  -3  -1  10     0.06     3.25     0.69 o
  -2  -1  10     1.24     0.49     0.49 <
  -1  -1  10   309.16   282.91     7.48 o
   0  -1  10   311.28   321.40     6.89 o
   1  -1  10  1436.20  1319.66    23.03 o
   2  -1  10    35.00    37.11     4.43 o
   3  -1  10    36.75    35.93     2.56 o
   4  -1  10    12.97    11.42     1.67 o
   5  -1  10    16.54    22.84     2.46 o
   6  -1  10     0.01     1.48     1.97 <
   7  -1  10    10.65    12.40     2.17 o
   8  -1  10     9.72     7.09     3.35 <
 -11   0  10    17.30    15.55     3.45 o
 -10   0  10    15.38    18.21     1.67 o
  -9   0  10    41.02    41.34     2.07 o
  -8   0  10     4.71     3.35     1.08 o
  -7   0  10   105.78   110.94     2.66 o
  -6   0  10    43.64    46.76     2.17 o
  -5   0  10    41.16    37.11     1.48 o
  -4   0  10     0.09     0.00     0.49 <
  -3   0  10   694.84   675.58     8.47 o
  -2   0  10   117.00   111.53     3.94 o
  -1   0  10    48.69    54.34     2.66 o
   0   0  10   159.32   138.70     4.92 o
   1   0  10   202.73   216.76    10.83 o
   2   0  10     1.47     2.95     1.18 <
   3   0  10     6.68     7.38     1.38 o
   4   0  10     1.23     0.20     1.08 <
   5   0  10    28.29    36.23     2.95 o
   6   0  10     4.10     2.95     1.67 <
   7   0  10     2.62     4.63     1.97 <
 -11   1  10     5.57     5.71     1.38 o
 -10   1  10     3.90     4.43     1.18 o
  -9   1  10     0.35     0.89     0.89 <
  -8   1  10    10.22    11.12     1.08 o
  -7   1  10     0.12     0.00     0.69 <
  -6   1  10     0.25     2.36     0.79 o
  -5   1  10    31.48    33.86     1.58 o
  -4   1  10     0.85    -0.20     0.39 <
  -3   1  10   361.38   350.14     8.76 o
  -2   1  10   647.68   718.99    15.55 o
  -1   1  10    10.11     9.94     3.05 o
   0   1  10   387.54   397.30     8.37 o
   1   1  10     0.74     1.77     1.08 <
   2   1  10    88.36    91.05     3.64 o
   3   1  10     0.10    -1.48     2.26 <
   4   1  10     8.73     9.25     1.58 o
   5   1  10     3.13     2.66     1.67 <
   6   1  10     6.25     9.45     2.26 o
   7   1  10     1.94     0.49     1.97 <
 -12   2  10     5.86     3.25     2.46 <
 -11   2  10     3.28     5.61     1.28 o
 -10   2  10     8.19     6.00     1.48 o
  -9   2  10     0.00     0.20     0.79 <
  -8   2  10     0.05    -0.59     0.59 <
  -7   2  10    25.42    24.41     1.18 o
  -6   2  10   100.99   104.25     2.26 o
  -5   2  10    65.76    65.26     1.58 o
  -4   2  10    67.16    59.26     2.46 o
  -3   2  10   259.12   247.57     9.84 o
  -2   2  10     7.03     8.86     2.26 o
  -1   2  10   696.95   728.54    22.35 o
   0   2  10    66.16    63.89     3.54 o
   1   2  10     3.36     2.85     2.46 <
   2   2  10    26.77    21.66     3.94 o
   3   2  10     0.82     3.74     2.76 <
   5   2  10    29.20    34.75     3.74 o
   6   2  10    17.23    21.07     2.85 o
 -12   3  10     0.91     0.69     2.26 <
 -11   3  10     0.04    -0.59     0.98 <
 -10   3  10    12.03    14.67     1.48 o
  -9   3  10     0.15    -0.10     0.89 <
  -8   3  10     5.79     7.28     1.08 o
  -7   3  10     1.24     3.05     0.89 o
  -6   3  10    18.88    20.38     1.38 o
  -5   3  10   162.26   148.25     5.41 o
  -4   3  10     5.14    15.06     2.95 o
  -3   3  10     2.76     0.79     1.77 <
  -2   3  10    72.78    65.17     4.82 o
  -1   3  10     0.00     2.17     1.38 <
   0   3  10   114.73   117.04     8.27 o
   1   3  10     1.39     1.77     1.77 <
   2   3  10     2.07    -1.97     1.97 <
   3   3  10     0.68    -1.48     2.46 <
   6   3  10     7.09    10.43     4.43 <
 -12   4  10     1.73     0.10     2.17 <
 -11   4  10     1.45     1.77     1.28 <
 -10   4  10    36.81    36.32     3.05 o
  -9   4  10    18.50    19.00     1.77 o
  -8   4  10   150.15   161.34     4.33 o
  -7   4  10     0.08     0.10     0.79 <
  -6   4  10    24.35    29.24     1.67 o
  -5   4  10     3.38     6.20     2.46 <
  -4   4  10   113.11   114.29     6.89 o
  -3   4  10     4.66     5.41     2.46 <
  -2   4  10   133.96   130.43     7.28 o
  -1   4  10   141.81   138.01     7.48 o
   0   4  10   106.64   119.80     7.19 o
   1   4  10     2.60     1.38     2.17 <
 -11   5  10     0.21     0.59     1.38 <
 -10   5  10     0.15     0.00     1.08 <
  -9   5  10     3.92     2.17     1.08 <
  -8   5  10     1.45     4.13     1.18 o
  -7   5  10     0.42    -0.49     0.79 <
  -6   5  10     0.17    -0.69     1.28 <
  -5   5  10     4.75     2.46     2.26 <
  -4   5  10    17.08    19.29     3.54 o
  -3   5  10     0.27    -0.98     1.67 <
  -2   5  10   155.09   150.31     8.27 o
  -1   5  10     8.48     4.63     2.66 <
   0   5  10    17.43    15.06     3.54 o
   1   5  10    10.14     8.86     3.05 <
   2   5  10     9.45     9.84     3.25 o
 -11   6  10     6.83     4.73     1.67 <
 -10   6  10     0.03     0.10     1.08 <
  -9   6  10     2.93    -0.49     1.18 <
  -8   6  10    84.83   103.46     4.04 o
  -7   6  10    44.85    52.96     6.20 o
  -6   6  10     1.62    -1.77     1.77 <
  -5   6  10     7.86     3.84     2.46 <
  -4   6  10    84.91    91.25     6.89 o
  -3   6  10     0.34    -1.58     2.07 <
  -2   6  10     5.11     6.69     2.85 <
  -1   6  10    20.53    17.23     3.74 o
   0   6  10     5.45     3.84     2.85 <
   1   6  10     3.11     9.15     3.45 <
   2   6  10     0.24     1.87     2.95 <
 -11   7  10     1.89     1.28     2.07 <
 -10   7  10     0.05    -0.69     1.08 <
  -9   7  10    21.40    28.55     4.82 o
  -8   7  10    11.49    11.62     1.87 o
  -7   7  10    17.97    13.98     4.04 o
  -6   7  10     5.26     2.85     2.66 <
  -5   7  10   109.71   110.25     7.78 o
  -4   7  10    86.89   102.67     7.48 o
  -3   7  10     7.02     9.15     3.25 <
  -2   7  10     2.59     1.77     2.66 <
  -1   7  10    30.91    33.47     5.12 o
   0   7  10    12.27     9.75     3.74 <
   1   7  10    16.06    14.08     4.23 o
   2   7  10     2.18     5.02     3.35 <
 -10   8  10     2.20     3.25     2.26 <
  -9   8  10    12.48    15.26     2.56 o
  -8   8  10     0.09     2.17     3.05 <
  -7   8  10     3.57     4.04     3.25 <
  -6   8  10     5.91     6.99     3.35 <
  -5   8  10     2.69     1.97     2.46 <
  -4   8  10     0.06     3.94     3.05 <
  -3   8  10     2.38     1.18     2.95 <
  -2   8  10     4.05    10.63     3.94 <
  -1   8  10    17.40    15.36     4.33 o
   0   8  10     8.96     6.40     3.54 <
   1   8  10    14.58    15.65     4.73 o
  -8   9  10     0.53     0.00     2.66 <
  -7   9  10     0.49    -0.39     3.05 <
  -6   9  10     4.28    10.14     4.04 <
  -5   9  10    15.81     4.82     3.54 <
  -4   9  10    16.75    14.96     4.23 o
  -3   9  10    22.83    24.12     5.22 o
  -2   9  10     0.79    -0.30     3.15 <
  -1   9  10     0.32    -0.69     3.25 <
  -6  10  10    21.15    17.82     4.63 o
  -5  10  10     0.35    -2.85     2.85 <
  -4  10  10     0.19    -0.79     2.85 <
   2 -14  11     1.20     3.74     1.48 <
   3 -14  11     2.32     9.65     2.07 o
   4 -14  11    15.72    15.16     2.46 o
   5 -14  11    27.67    29.83     2.66 o
   6 -14  11     7.92    11.71     4.23 <
  -3 -13  11     0.07    -2.76     2.76 <
  -2 -13  11     0.21     1.18     2.36 <
  -1 -13  11    15.88    19.29     2.66 o
   0 -13  11     0.21     5.22     2.26 <
   1 -13  11    13.36    10.24     2.56 o
   2 -13  11    14.79    15.36     1.67 o
   3 -13  11     1.43     0.89     1.38 <
   4 -13  11     4.66     6.00     1.58 o
   5 -13  11     0.27     1.87     1.87 <
   6 -13  11     0.00    -1.48     1.87 <
   7 -13  11     0.52     3.54     3.64 <
  -4 -12  11     0.39    -0.59     2.95 <
  -3 -12  11    19.70    21.07     2.85 o
  -2 -12  11    20.98    19.79     2.66 o
  -1 -12  11    13.54    10.63     2.07 o
   0 -12  11     3.14     6.20     1.87 o
   1 -12  11    23.34    26.87     2.76 o
   2 -12  11    38.28    36.23     2.76 o
   3 -12  11    16.83    15.16     1.87 o
   4 -12  11    11.84    13.98     2.76 o
   5 -12  11     0.10    -1.48     1.48 <
   6 -12  11     0.01    -1.38     1.67 <
   7 -12  11     4.92     7.48     2.56 <
  -5 -11  11    11.85    15.95     4.33 o
  -4 -11  11     0.30     0.39     1.38 <
  -3 -11  11     2.07     3.64     1.77 <
  -2 -11  11    62.80    68.61     3.84 o
  -1 -11  11   100.23   115.76     4.73 o
   0 -11  11    28.78    36.03     2.85 o
   1 -11  11    38.88    32.68     3.05 o
   2 -11  11    37.70    40.06     2.07 o
   3 -11  11     5.67     5.32     1.18 o
   4 -11  11     0.30     1.48     1.28 <
   5 -11  11     0.16    -0.79     2.26 <
   6 -11  11     6.23     4.73     2.26 <
   7 -11  11    10.71     8.07     2.36 o
   8 -11  11     6.97     7.88     2.56 o
  -6 -10  11     1.99    -1.67     2.46 <
  -5 -10  11    44.73    49.61     3.15 o
  -4 -10  11    12.93    15.06     2.76 o
  -3 -10  11     3.33     1.97     1.28 <
  -2 -10  11     1.10     1.38     1.48 <
  -1 -10  11    14.27    16.05     3.25 o
   0 -10  11     0.50     1.08     1.18 <
   1 -10  11    15.43    16.83     2.07 o
   2 -10  11    24.04    21.66     1.48 o
   3 -10  11     7.01     9.75     1.38 o
   4 -10  11    37.27    38.78     2.85 o
   5 -10  11    17.45    19.59     2.56 o
   6 -10  11    67.28    78.06     3.94 o
   7 -10  11    38.64    47.74     3.15 o
   8 -10  11     1.28     3.35     2.26 <
  -7  -9  11     0.99    -1.58     2.46 <
  -6  -9  11    25.83    28.74     2.56 o
  -5  -9  11    94.26   111.24     4.13 o
  -4  -9  11    57.21    58.47     3.05 o
  -3  -9  11    17.45    18.51     1.87 o
  -2  -9  11    42.83    41.64     2.46 o
  -1  -9  11    26.37    21.95     2.17 o
   0  -9  11   113.76   100.31     3.84 o
   1  -9  11    63.10    66.94     4.92 o
   2  -9  11    14.20    15.85     1.48 o
   3  -9  11   118.27   127.87     4.53 o
   4  -9  11     2.19     0.98     1.18 <
   5  -9  11    25.72    20.97     5.32 o
   6  -9  11     0.00     0.20     1.38 <
   7  -9  11     0.20     1.67     1.67 <
   8  -9  11     1.22     0.59     1.97 <
  -8  -8  11     3.34     2.26     2.66 <
  -7  -8  11     5.80     3.05     1.97 <
  -6  -8  11     0.84     0.79     1.18 <
  -5  -8  11    14.30    19.29     1.97 o
  -4  -8  11     2.85     3.15     1.97 <
  -3  -8  11     0.71    -0.49     0.89 <
  -2  -8  11    12.40    15.55     1.67 o
  -1  -8  11    25.62    27.56     2.17 o
   0  -8  11   164.05   162.13     4.92 o
   1  -8  11     2.74     0.69     0.79 <
   2  -8  11    95.39    96.27     2.56 o
   3  -8  11    10.83    11.62     1.38 o
   4  -8  11    27.22    20.57     2.76 o
   5  -8  11    11.87     9.84     1.97 o
   6  -8  11     3.06     1.28     1.38 <
   7  -8  11     0.15     0.79     1.58 <
   8  -8  11    10.67    13.88     2.66 o
  -8  -7  11    11.81     9.25     2.26 o
  -7  -7  11    20.72    15.26     2.17 o
  -6  -7  11     6.69     8.07     1.77 o
  -5  -7  11     0.70     0.20     0.98 <
  -4  -7  11    19.51    21.75     2.26 o
  -3  -7  11    26.45    25.20     2.95 o
  -2  -7  11    15.97    18.21     1.58 o
  -1  -7  11    48.58    47.35     3.54 o
   0  -7  11    11.21     6.10     2.26 <
   1  -7  11    31.07    30.12     2.07 o
   2  -7  11   127.02   127.87     5.41 o
   3  -7  11   112.37   100.11     3.25 o
   4  -7  11   200.65   177.29     5.02 o
   5  -7  11    16.89    13.88     4.43 o
   6  -7  11     3.79     5.51     2.17 <
   7  -7  11     7.11     7.48     2.17 o
   8  -7  11     2.70     0.30     3.45 <
  -9  -6  11     5.13     3.05     2.17 <
  -8  -6  11    17.55    20.87     2.07 o
  -7  -6  11     0.30     0.69     1.08 <
  -6  -6  11     4.19     6.40     1.28 o
  -5  -6  11     0.09    -0.10     0.89 <
  -4  -6  11    62.70    57.39     4.63 o
  -3  -6  11    22.25    22.64     1.67 o
  -2  -6  11    15.46    19.69     1.77 o
  -1  -6  11   130.73   130.13     8.47 o
   0  -6  11   128.30   134.47     4.04 o
   1  -6  11    96.53    88.40     4.23 o
   2  -6  11    45.56    51.68     3.54 o
   3  -6  11     0.97     1.08     0.98 <
   4  -6  11     0.86    -0.89     0.98 <
   5  -6  11     2.95     5.32     1.58 o
   6  -6  11    17.40    13.98     2.76 o
   7  -6  11    33.79    37.70     2.85 o
   8  -6  11    13.63    13.98     2.66 o
  -9  -5  11     0.38    -0.30     1.48 <
  -8  -5  11     1.90     2.76     1.18 <
  -7  -5  11    30.03    34.16     2.66 o
  -6  -5  11     0.63    -0.20     0.89 <
  -5  -5  11     5.17     6.10     1.08 o
  -4  -5  11   315.07   312.24     6.30 o
  -3  -5  11   377.07   379.08     7.09 o
  -2  -5  11    31.49    25.20     3.45 o
  -1  -5  11    47.51    51.29     2.36 o
   0  -5  11   182.27   186.15     6.30 o
   1  -5  11   591.75   553.81    13.68 o
   2  -5  11     2.52     4.23     1.67 <
   3  -5  11    23.71    25.69     1.67 o
   4  -5  11    62.13    61.92     2.76 o
   5  -5  11     5.44     3.74     1.48 <
   6  -5  11     1.78     2.36     1.77 <
   7  -5  11    17.69    16.93     2.36 o
   8  -5  11     0.02     0.20     2.26 <
 -10  -4  11     6.63     4.92     2.07 <
  -9  -4  11     0.98     0.59     1.28 <
  -8  -4  11     0.48     0.89     0.98 <
  -7  -4  11     0.81     1.87     1.38 <
  -6  -4  11     0.19    -0.39     0.79 <
  -5  -4  11     3.57     1.18     0.79 <
  -4  -4  11    16.37    15.45     1.38 o
  -3  -4  11   110.29   100.41     3.35 o
  -2  -4  11    17.45    17.33     1.48 o
  -1  -4  11   154.15   152.68     4.63 o
   0  -4  11   366.10   345.42     9.35 o
   1  -4  11   624.12   563.75    13.88 o
   2  -4  11    15.68    21.26     3.25 o
   3  -4  11   122.24   114.58     3.35 o
   4  -4  11    33.06    35.73     2.17 o
   5  -4  11    20.99    20.87     3.35 o
   6  -4  11     1.04     1.28     3.45 <
   7  -4  11     4.05     6.60     1.77 o
   8  -4  11    30.61    35.54     5.91 o
 -10  -3  11     5.41     7.68     2.17 o
  -9  -3  11     2.14     2.85     1.18 <
  -8  -3  11     4.91     4.92     1.67 <
  -7  -3  11    53.05    58.28     2.46 o
  -6  -3  11    15.07    15.65     1.38 o
  -5  -3  11     0.86     0.98     0.59 <
  -4  -3  11    16.02    11.62     1.08 o
  -3  -3  11   571.73   518.57    10.24 o
  -2  -3  11   104.48    96.67     2.95 o
  -1  -3  11    68.71    66.35     3.15 o
   0  -3  11   757.48   706.68    16.24 o
   1  -3  11     3.84     3.64     1.58 <
   2  -3  11    45.20    52.07     6.10 o
   3  -3  11    48.24    46.56     2.07 o
   4  -3  11    24.93    19.59     1.77 o
   5  -3  11    23.81    24.90     7.78 o
   6  -3  11     0.14     0.20     1.58 <
   7  -3  11     6.76     3.25     1.77 <
   8  -3  11     2.35     3.15     2.17 <
 -11  -2  11     6.39    10.53     2.85 o
 -10  -2  11    11.74    12.90     1.67 o
  -9  -2  11    27.85    25.99     1.97 o
  -8  -2  11     0.46     1.18     0.89 <
  -7  -2  11    11.26    13.19     1.28 o
  -6  -2  11     2.28     2.17     0.79 <
  -5  -2  11     0.31     0.20     0.49 <
  -4  -2  11     1.86     0.49     0.39 <
  -3  -2  11   260.57   247.08     5.32 o
  -2  -2  11   185.81   202.68    10.04 o
  -1  -2  11     2.32     2.46     1.18 <
   0  -2  11   608.16   621.34    14.57 o
   1  -2  11    52.08    52.17     3.25 o
   2  -2  11    19.02    14.77     2.26 o
   3  -2  11     1.92     1.58     0.89 <
   4  -2  11    23.94    20.67     4.13 o
   5  -2  11     2.65     1.77     1.48 <
   6  -2  11     1.90     1.08     2.26 <
   7  -2  11     5.19     7.48     1.97 o
 -11  -1  11     1.02     1.28     1.77 <
 -10  -1  11     0.59    -0.49     1.08 <
  -9  -1  11     2.79     2.07     0.98 <
  -8  -1  11    22.40    26.48     1.58 o
  -7  -1  11     0.02    -0.20     0.59 <
  -6  -1  11    16.57    18.80     1.58 o
  -5  -1  11    43.30    38.19     1.58 o
  -4  -1  11     8.78     8.76     0.69 o
  -3  -1  11   298.95   289.70     8.27 o
  -2  -1  11     0.23     1.38     0.98 <
  -1  -1  11   753.69   733.46    24.02 o
   0  -1  11    91.55    90.27     4.04 o
   1  -1  11   502.69   473.48    12.01 o
   2  -1  11   208.53   203.27     6.99 o
   3  -1  11    12.68    17.82     1.48 o
   4  -1  11    57.97    58.37     4.23 o
   5  -1  11    67.73    78.36     5.32 o
   6  -1  11    14.73    17.03     2.46 o
   7  -1  11    11.24     6.60     5.41 <
 -11   0  11     5.30     6.60     2.07 o
 -10   0  11    26.49    25.89     2.26 o
  -9   0  11    36.58    32.48     2.76 o
  -8   0  11     0.02    -0.39     0.69 <
  -7   0  11     1.26     2.07     0.89 <
  -6   0  11     8.55     7.38     0.89 o
  -5   0  11    11.41     4.73     0.98 o
  -4   0  11    88.72    64.28     1.58 o
  -3   0  11    46.02    32.78     4.53 o
  -2   0  11    35.26    25.20     3.25 o
  -1   0  11    22.78    32.39     3.54 o
   0   0  11   174.24   165.08     8.76 o
   1   0  11    64.76    62.41     4.13 o
   2   0  11     3.28     4.73     1.77 <
   3   0  11     8.65     9.15     3.05 o
   4   0  11     1.79     0.69     1.08 <
   5   0  11     1.14     1.08     3.25 <
   6   0  11     2.59     4.23     1.97 <
   7   0  11     0.94    -1.18     3.35 <
 -11   1  11    15.33    13.98     2.07 o
 -10   1  11    18.54    19.69     1.58 o
  -9   1  11     0.82     2.36     0.89 <
  -8   1  11    62.93    68.02     2.36 o
  -7   1  11     0.51     0.39     0.79 <
  -6   1  11    96.82   108.87     2.76 o
  -5   1  11     6.75    12.30     1.58 o
  -4   1  11    87.93    88.59     3.84 o
  -3   1  11    84.24    88.79    13.19 o
  -2   1  11   531.58   540.91    12.50 o
  -1   1  11   333.89   363.53    10.04 o
   0   1  11   114.59   118.03     5.41 o
   1   1  11    76.09    69.60     3.74 o
   2   1  11    13.44    19.79     2.66 o
   3   1  11    11.84    23.82     4.23 o
   5   1  11     4.88     3.35     2.07 <
   6   1  11    23.57    23.23     3.45 o
 -11   2  11     1.94     1.97     1.48 <
 -10   2  11     0.02    -0.89     0.89 <
  -9   2  11    15.63    17.13     1.48 o
  -8   2  11    30.23    38.49     1.77 o
  -7   2  11     0.10     0.00     0.59 <
  -6   2  11     4.19    11.62     0.98 o
  -5   2  11   121.95   127.67     5.02 o
  -4   2  11   102.49   115.37     6.50 o
  -3   2  11    33.00    25.99     3.25 o
  -2   2  11    50.65    48.04     4.23 o
  -1   2  11     1.23     1.18     2.07 <
   0   2  11    16.71    23.53     3.94 o
   1   2  11    17.03    10.73     2.17 o
   2   2  11     5.75     6.89     2.85 <
   3   2  11     9.50     7.58     3.45 <
 -11   3  11     9.14    11.81     3.05 o
 -10   3  11     0.59     0.98     0.98 <
  -9   3  11     4.10     1.58     0.89 <
  -8   3  11    97.33   125.02     4.82 o
  -7   3  11     9.54    12.30     1.18 o
  -6   3  11     9.96     6.69     1.48 o
  -5   3  11     0.27    -0.98     1.58 <
  -4   3  11   107.67   105.23     6.50 o
  -3   3  11    37.52    36.42     4.04 o
  -2   3  11     1.35     1.87     1.97 <
  -1   3  11    19.27    19.69     2.56 o
   2   3  11    39.86    40.36     5.32 o
   3   3  11    11.36    16.14     4.43 o
 -11   4  11     1.43     0.10     1.38 <
 -10   4  11     2.10     5.61     1.38 o
  -9   4  11    33.48    31.40     2.07 o
  -8   4  11   122.74   117.34     3.74 o
  -7   4  11    37.81    33.57     1.97 o
  -6   4  11     6.28    12.70     3.15 o
  -5   4  11   238.93   229.07    10.83 o
  -4   4  11   148.08   158.78     8.47 o
  -3   4  11     0.77     4.13     2.26 <
  -2   4  11     2.21    -1.08     1.87 <
  -1   4  11    44.05    46.95     4.73 o
   0   4  11     1.30    -1.08     1.97 <
   2   4  11     0.84     1.38     2.76 <
 -11   5  11     0.75     1.38     2.07 <
 -10   5  11    57.07    59.95     2.95 o
  -9   5  11     7.58    11.42     1.48 o
  -8   5  11     7.50     7.09     1.28 o
  -7   5  11     1.15    -1.48     2.07 <
  -6   5  11     7.81     5.61     2.85 <
  -5   5  11     0.15     1.77     2.26 <
  -4   5  11     5.10     1.97     2.26 <
  -3   5  11     3.61     0.89     2.26 <
  -2   5  11    55.15    66.94     5.81 o
  -1   5  11    65.75    67.13     6.10 o
   0   5  11    54.01    56.50     5.71 o
   2   5  11    28.87    41.74     6.30 o
 -11   6  11    47.19    60.24     4.82 o
 -10   6  11     3.47     5.12     1.48 o
  -9   6  11    12.46    12.80     1.77 o
  -8   6  11     1.22     6.10     3.05 <
  -7   6  11     6.20     9.15     3.25 <
  -6   6  11     2.75    -0.39     2.36 <
  -5   6  11     0.74    -1.48     2.07 <
  -4   6  11     0.27     0.69     2.36 <
  -3   6  11     0.30     0.10     1.97 <
  -2   6  11    20.20    21.56     4.33 o
  -1   6  11     9.59    10.53     3.54 <
   0   6  11     1.20     2.66     2.95 <
 -10   7  11     2.07     0.69     2.17 <
  -9   7  11    16.39    18.41     3.15 o
  -8   7  11     9.06     9.06     3.94 <
  -7   7  11    11.48    24.12     4.92 o
  -6   7  11     2.08    -1.18     2.26 <
  -5   7  11     0.03     0.20     2.26 <
  -4   7  11     4.90    -1.18     2.36 <
  -3   7  11     8.38    16.05     4.23 o
  -2   7  11     0.00     2.66     3.15 <
  -1   7  11     3.00     9.75     4.04 <
   0   7  11     3.10     4.13     3.35 <
  -9   8  11     3.61     4.43     3.64 <
  -8   8  11    11.98    17.92     4.73 o
  -7   8  11    35.90    37.41     5.81 o
  -6   8  11     4.51     9.35     3.84 <
  -5   8  11     1.01     2.46     3.05 <
  -4   8  11     3.54    -2.66     2.66 <
  -3   8  11     3.04    -0.39     2.95 <
  -2   8  11     2.46     0.59     3.15 <
  -1   8  11    13.33    13.88     4.53 o
   0   8  11     3.99     3.74     3.74 <
  -7   9  11     1.78     0.49     2.95 <
  -6   9  11     0.92     0.20     3.05 <
  -5   9  11     0.28    -0.49     3.15 <
  -4   9  11     0.01     1.18     2.95 <
  -3   9  11     0.51    -0.98     3.15 <
   4 -14  12     1.21     5.12     2.26 <
  -2 -13  12     4.13    -2.07     2.95 <
  -1 -13  12     2.70     0.49     2.17 <
   0 -13  12     0.44     1.28     1.67 <
   1 -13  12    13.15    17.42     5.02 o
   2 -13  12     7.64     5.71     2.26 <
   3 -13  12     3.58     4.33     1.38 o
   4 -13  12     3.43     2.36     3.64 <
   5 -13  12    14.33    13.19     2.95 o
   6 -13  12    16.66    14.27     2.56 o
  -4 -12  12     0.67     0.39     3.05 <
  -3 -12  12     2.54     3.74     3.05 <
  -2 -12  12     2.85     1.18     1.67 <
  -1 -12  12     1.43     0.69     1.67 <
   0 -12  12     2.40     1.08     1.48 <
   1 -12  12    14.11    15.55     2.26 o
   2 -12  12     0.59     2.36     1.58 <
   3 -12  12    30.09    29.93     2.17 o
   4 -12  12     2.93     4.82     1.77 <
   5 -12  12    19.99    17.13     2.46 o
   6 -12  12     1.20     0.49     2.46 <
   7 -12  12     1.38     0.59     3.35 <
  -5 -11  12    18.15    23.23     4.82 o
  -4 -11  12     0.97     0.89     1.87 <
  -3 -11  12     0.35    -1.18     1.48 <
  -2 -11  12    22.00    24.71     2.66 o
  -1 -11  12   107.39   116.06     4.82 o
   0 -11  12   136.12   127.18     4.92 o
   1 -11  12     1.73     0.59     1.38 <
   2 -11  12    20.44    23.33     2.46 o
   3 -11  12     1.58     2.95     1.18 <
   4 -11  12    16.26    17.03     2.26 o
   5 -11  12     5.30     5.71     1.97 <
   6 -11  12     1.75     1.08     3.05 <
   7 -11  12     9.75     7.09     2.36 <
  -6 -10  12     0.95    -1.38     2.56 <
  -5 -10  12     0.18    -1.58     1.58 <
  -4 -10  12     0.69     0.10     1.18 <
  -3 -10  12    15.37    21.85     2.26 o
  -2 -10  12     1.66     0.10     1.28 <
  -1 -10  12    39.94    38.88     2.85 o
   0 -10  12     4.84     4.04     1.48 <
   1 -10  12     6.95     5.22     1.48 o
   2 -10  12   103.80   104.34     4.23 o
   3 -10  12    28.93    31.11     1.97 o
   4 -10  12    51.08    49.32     3.35 o
   5 -10  12    21.09    25.89     2.66 o
   6 -10  12    48.81    63.98     4.13 o
   7 -10  12    65.42    86.53    10.34 o
  -7  -9  12     1.15     2.66     2.66 <
  -6  -9  12     0.06     1.97     1.87 <
  -5  -9  12     6.33     7.28     1.58 o
  -4  -9  12    51.00    50.99     2.85 o
  -3  -9  12     2.93     4.13     1.28 o
  -2  -9  12     9.41     9.06     1.67 o
  -1  -9  12     5.27     7.19     1.58 o
   0  -9  12    16.82    18.51     2.07 o
   1  -9  12   100.42   104.05     4.04 o
   2  -9  12     5.27     9.55     2.26 o
   3  -9  12    11.30     8.17     1.18 o
   4  -9  12    21.49    25.69     2.07 o
   5  -9  12    14.13    22.84     2.46 o
   6  -9  12     2.25     0.39     1.67 <
   7  -9  12     3.54     4.63     2.26 <
   8  -9  12     0.29     0.98     3.64 <
  -8  -8  12     5.32     3.45     2.95 <
  -7  -8  12    16.89    20.18     3.94 o
  -6  -8  12     7.26     9.15     1.67 o
  -5  -8  12    19.17    21.26     2.07 o
  -4  -8  12    63.89    63.98     2.95 o
  -3  -8  12    23.34    22.35     3.05 o
  -2  -8  12    14.99    12.21     1.87 o
  -1  -8  12    19.11    20.77     1.97 o
   0  -8  12    49.47    57.00     3.74 o
   1  -8  12   189.85   190.08     7.48 o
   2  -8  12    12.61    10.83     2.26 o
   3  -8  12    22.64    31.89     1.77 o
   4  -8  12    14.24    15.85     1.67 o
   5  -8  12     0.25     0.98     1.48 <
   6  -8  12     2.03     2.95     1.77 <
   7  -8  12     0.00    -2.26     2.26 <
   8  -8  12     0.13     0.39     1.97 <
  -8  -7  12     0.92     5.91     2.85 <
  -7  -7  12     1.76     2.46     1.28 <
  -6  -7  12     0.87     2.07     1.18 <
  -5  -7  12     5.91     7.19     1.38 o
  -4  -7  12    13.73    18.60     1.77 o
  -3  -7  12    71.88    65.95     2.76 o
  -2  -7  12     0.69     0.30     0.98 <
  -1  -7  12    33.65    33.86     2.95 o
   0  -7  12   492.55   452.42     9.55 o
   1  -7  12   282.60   251.02     8.27 o
   2  -7  12    27.49    40.56     4.63 o
   3  -7  12   167.24   155.34     5.81 o
   4  -7  12    42.39    41.64     5.91 o
   5  -7  12     8.08     7.48     1.77 o
   6  -7  12     0.67    -0.39     1.58 <
   7  -7  12     2.23     2.66     2.36 <
   8  -7  12    14.11    15.95     2.76 o
  -9  -6  12     4.65     3.64     2.46 <
  -8  -6  12     0.01    -1.38     1.48 <
  -7  -6  12     3.63     4.13     1.58 <
  -6  -6  12     1.17     0.59     1.08 <
  -5  -6  12     4.50     2.95     1.08 <
  -4  -6  12    12.49    11.22     1.38 o
  -3  -6  12     0.01     3.45     2.46 <
  -2  -6  12    11.61    12.90     1.97 o
  -1  -6  12     4.16     6.30     1.28 o
   0  -6  12   505.55   516.50    24.61 o
   1  -6  12    10.19     8.27     3.54 <
   2  -6  12    93.74    96.17     4.82 o
   3  -6  12    17.04    18.70     2.07 o
   4  -6  12     8.37    10.63     1.48 o
   5  -6  12     3.47     3.94     2.85 <
   6  -6  12     3.98     3.84     1.97 <
   7  -6  12    21.41    19.29     2.66 o
   8  -6  12     9.07    12.99     2.66 o
  -9  -5  12     4.49     2.07     1.77 <
  -8  -5  12     0.49    -0.59     1.18 <
  -7  -5  12    33.78    32.78     2.46 o
  -6  -5  12     0.04     0.30     0.89 <
  -5  -5  12    15.05    15.45     2.07 o
  -4  -5  12    11.84     9.94     1.28 o
  -3  -5  12   287.87   276.12     7.88 o
  -2  -5  12   135.52   140.67     4.13 o
  -1  -5  12     0.81    -0.69     2.07 <
   0  -5  12   588.23   579.21    15.16 o
   1  -5  12   397.47   358.12    10.24 o
   2  -5  12    54.68    39.18     3.45 o
   3  -5  12     3.32     2.36     1.77 <
   4  -5  12     0.10    -0.69     0.98 <
   5  -5  12    36.06    39.08     2.76 o
   6  -5  12     1.05    -0.89     1.58 <
   7  -5  12     0.93     1.18     1.87 <
   8  -5  12     0.19     3.54     3.74 <
 -10  -4  12     2.57     2.46     2.26 <
  -9  -4  12     0.92     3.05     1.38 <
  -8  -4  12     8.38    11.91     1.58 o
  -7  -4  12    20.15    23.82     1.87 o
  -6  -4  12    62.52    67.53     2.66 o
  -5  -4  12    36.65    43.12     2.07 o
  -4  -4  12    18.75    19.59     1.67 o
  -3  -4  12    60.23    64.77     2.36 o
  -2  -4  12     0.09    -1.18     1.18 <
  -1  -4  12   368.14   368.85    17.92 o
   0  -4  12    20.36    21.07     2.36 o
   1  -4  12   202.62   185.85     6.50 o
   2  -4  12    37.75    40.36     7.28 o
   3  -4  12    41.38    44.59     9.55 o
   4  -4  12    68.79    69.69     2.85 o
   5  -4  12    35.89    43.61     3.15 o
   6  -4  12     4.50     4.82     2.36 <
   7  -4  12     9.78     5.32     2.56 <
 -10  -3  12     6.82     7.78     2.17 o
  -9  -3  12     2.02     2.46     1.08 <
  -8  -3  12    15.51    22.74     1.77 o
  -7  -3  12     2.37     2.07     0.89 <
  -6  -3  12     3.40     4.33     0.98 o
  -5  -3  12    13.69    13.58     1.18 o
  -4  -3  12   163.12   131.32     3.84 o
  -3  -3  12    59.79    45.97     2.17 o
  -2  -3  12     8.00    10.04     2.46 o
  -1  -3  12     7.25     6.69     1.58 o
   0  -3  12    27.43    35.73     3.74 o
   1  -3  12     0.01     0.00     1.38 <
   2  -3  12    10.90    13.78     2.66 o
   3  -3  12    31.47    35.04     3.25 o
   4  -3  12     0.36     0.89     0.98 <
   5  -3  12     0.01     0.59     1.38 <
   6  -3  12     5.08    13.19     2.26 o
   7  -3  12     4.51     2.07     2.46 <
 -10  -2  12    13.66    17.92     2.46 o
  -9  -2  12     9.40    10.73     1.38 o
  -8  -2  12    19.86    23.72     1.58 o
  -7  -2  12     0.09    -0.20     0.79 <
  -6  -2  12    68.91    64.08     2.07 o
  -5  -2  12     5.41     6.99     1.08 o
  -4  -2  12   141.17   132.89     5.61 o
  -3  -2  12   163.29   150.22    12.01 o
  -2  -2  12   117.42    97.65    13.88 o
  -1  -2  12    28.80    26.78     2.26 o
   0  -2  12     7.86     3.64     2.07 <
   1  -2  12   161.27   150.41     6.50 o
   2  -2  12     0.92    -1.18     1.48 <
   3  -2  12     1.02     2.17     2.46 <
   4  -2  12     2.45     0.10     0.98 <
   5  -2  12     1.14     3.94     1.58 <
   6  -2  12    13.26    23.72     2.76 o
   7  -2  12     8.71    11.32     3.05 o
 -11  -1  12    26.14    28.65     3.64 o
 -10  -1  12     0.93     0.10     1.08 <
  -9  -1  12    39.87    45.58     2.17 o
  -8  -1  12    48.66    52.57     2.07 o
  -7  -1  12     0.27    -0.49     0.49 <
  -6  -1  12     0.83     3.45     0.89 o
  -5  -1  12    54.27    63.69     2.17 o
  -4  -1  12    71.88    68.41     3.45 o
  -3  -1  12   153.13   144.41     7.58 o
  -2  -1  12   129.14   126.89     4.53 o
  -1  -1  12    16.09    14.86     3.25 o
   0  -1  12     1.91     2.46     1.48 <
   1  -1  12     0.81     2.76     1.48 <
   2  -1  12    41.99    37.11     4.43 o
   3  -1  12     5.26     5.32     2.17 <
   4  -1  12    19.35    23.13     4.73 o
   5  -1  12    41.61    38.78     2.85 o
   6  -1  12     0.48     3.15     1.87 <
 -11   0  12     8.71    10.43     2.26 o
 -10   0  12     0.42     1.08     0.98 <
  -9   0  12     4.26     3.15     0.89 o
  -8   0  12   107.74   122.56     2.85 o
  -7   0  12     1.09    -0.30     0.79 <
  -6   0  12     0.86     0.69     0.69 <
  -5   0  12    17.57    15.36     1.38 o
  -4   0  12    35.20    27.56     3.54 o
  -3   0  12    30.47    29.93     3.74 o
  -2   0  12     0.01     2.36     2.07 <
  -1   0  12   439.54   464.53    11.91 o
   0   0  12     1.45     3.64     1.48 <
   1   0  12    13.50    21.36     3.94 o
   2   0  12    36.09    40.16     3.45 o
   3   0  12    44.30    46.27     4.13 o
   4   0  12     6.25    12.90     4.04 o
   6   0  12     6.46    11.52     2.85 o
 -11   1  12     6.33     4.92     2.07 <
 -10   1  12    21.38    26.58     1.87 o
  -9   1  12    14.19    18.11     1.67 o
  -8   1  12    45.86    46.95     2.66 o
  -7   1  12     7.82    10.83     1.48 o
  -6   1  12     0.82     2.17     0.98 <
  -5   1  12   241.30   218.24     9.65 o
  -4   1  12    56.51    56.60     4.53 o
   0   1  12    16.92    14.18     2.85 o
   1   1  12     1.19    -1.08     1.77 <
   2   1  12     4.46     2.76     2.66 <
   3   1  12    12.92     9.55     3.54 <
 -11   2  12     0.49     0.39     1.38 <
 -10   2  12    41.03    46.07     2.26 o
  -9   2  12    30.50    37.50     1.97 o
  -8   2  12     2.42     1.87     0.79 <
  -7   2  12     3.18     4.82     0.79 o
  -6   2  12     4.02     3.64     3.15 <
  -5   2  12     3.96     9.55     2.66 o
  -4   2  12     3.99     9.06     2.76 o
   1   2  12     0.01     0.89     2.26 <
   2   2  12    17.73    20.08     4.13 o
   3   2  12     0.38     2.56     2.85 <
 -11   3  12     2.66     1.67     1.38 <
 -10   3  12    14.39    18.21     1.77 o
  -9   3  12    11.00    15.95     1.87 o
  -8   3  12    11.75    13.39     1.58 o
  -7   3  12     7.28     7.38     1.97 o
  -6   3  12     5.51     6.89     2.76 <
  -5   3  12     0.75     1.58     2.17 <
  -4   3  12     7.70     7.28     2.66 <
  -3   3  12     6.44     1.38     2.17 <
   1   3  12    15.49    20.08     4.04 o
   2   3  12     6.97    13.09     3.94 o
 -11   4  12     3.22     6.10     2.17 <
 -10   4  12     0.94     2.76     1.18 <
  -9   4  12    16.99    20.77     2.36 o
  -8   4  12     0.05     0.79     1.08 <
  -7   4  12    63.75    66.45     6.40 o
  -6   4  12     3.98     4.53     2.76 <
  -5   4  12     4.64     2.17     2.26 <
  -4   4  12     2.15     5.02     2.66 <
  -3   4  12     3.00     1.77     2.36 <
   2   4  12    14.32     5.81     3.74 <
 -11   5  12     0.02     2.36     1.87 <
 -10   5  12    25.34    21.07     1.97 o
  -9   5  12    16.65    20.18     3.94 o
  -8   5  12    18.86    26.09     4.82 o
  -7   5  12    69.66    70.97     6.69 o
  -6   5  12    16.07    19.59     4.13 o
  -5   5  12     1.82     2.85     2.66 <
  -4   5  12     0.26    -1.97     1.97 <
  -3   5  12     1.05    -0.79     2.26 <
  -2   5  12     5.03     9.45     3.35 <
 -10   6  12     1.95     0.10     1.38 <
  -9   6  12     6.32    15.75     4.63 o
  -8   6  12     8.42     6.79     3.64 <
  -7   6  12     0.03     0.98     2.76 <
  -6   6  12     0.69    -1.18     2.46 <
  -5   6  12     2.87     2.46     2.76 <
  -4   6  12    10.06    13.88     3.94 o
  -3   6  12    11.13    14.96     4.04 o
  -2   6  12    66.19    63.69     6.40 o
  -9   7  12     0.10    -2.66     2.76 <
  -8   7  12     0.00    -2.36     2.85 <
  -7   7  12     2.27    -2.36     2.36 <
  -6   7  12     5.15     5.02     3.45 <
  -5   7  12     0.02    -2.17     2.17 <
  -4   7  12     1.72    -2.56     2.56 <
  -3   7  12     0.39     0.89     2.85 <
  -2   7  12     0.36    -0.49     3.15 <
  -8   8  12     5.13     4.04     3.64 <
  -7   8  12     3.94     2.07     3.35 <
  -6   8  12    10.92    11.42     3.94 <
  -5   8  12     2.05     3.15     3.05 <
  -4   8  12     0.09     2.46     3.35 <
  -3   8  12    12.50    14.96     4.63 o
  -2   8  12    18.64    19.88     5.32 o
  -2 -13  13     6.32     8.17     4.04 <
  -1 -13  13    28.09    31.01     5.61 o
   0 -13  13     3.51     1.87     2.17 <
   1 -13  13     0.23     1.18     3.45 <
   5 -13  13    13.63    16.24     2.76 o
  -3 -12  13     0.00    -1.18     2.76 <
  -2 -12  13     0.40    -1.08     1.67 <
  -1 -12  13     1.18     2.85     1.67 <
   0 -12  13     0.51     0.20     1.48 <
   1 -12  13    62.71    57.88     3.74 o
   2 -12  13     0.05     1.58     2.17 <
   3 -12  13     7.96     4.23     3.54 <
   4 -12  13     6.86     8.96     4.33 <
   5 -12  13     6.29     4.63     2.17 <
   6 -12  13     2.87     3.64     2.46 <
  -5 -11  13    10.02    12.80     4.04 o
  -4 -11  13    10.82     4.92     3.15 <
  -3 -11  13     2.53     3.94     1.77 <
  -2 -11  13     0.29     1.97     1.58 <
  -1 -11  13    18.49    19.88     2.66 o
   0 -11  13     1.19     3.94     1.58 <
   1 -11  13    62.81    57.29     3.45 o
   2 -11  13    10.07     7.38     2.46 <
   3 -11  13     1.21     0.79     2.17 <
   4 -11  13     0.00    -0.59     1.28 <
   5 -11  13     0.36     0.69     1.67 <
   6 -11  13    12.40    13.19     2.95 o
  -6 -10  13     5.31     5.71     3.25 <
  -5 -10  13    10.63     9.15     3.25 <
  -4 -10  13    16.24    25.40     3.15 o
  -3 -10  13     3.89     7.19     2.66 <
  -2 -10  13    23.03    28.45     2.66 o
  -1 -10  13     1.18     1.28     1.38 <
   0 -10  13   132.01   131.91     4.92 o
   1 -10  13    52.55    51.78     4.04 o
   2 -10  13    15.41    20.67     3.15 o
   3 -10  13    60.32    53.35     5.02 o
   4 -10  13     2.07     0.98     1.18 <
   5 -10  13     0.86     0.69     1.58 <
   6 -10  13     3.06     4.63     2.26 <
   7 -10  13     7.59     8.07     2.95 <
  -6  -9  13     5.76     3.64     2.66 <
  -5  -9  13     8.94     8.17     1.67 o
  -4  -9  13    15.46    14.47     1.97 o
  -3  -9  13     0.00    -0.69     1.18 <
  -2  -9  13     0.00    -1.18     1.18 <
  -1  -9  13    11.26     9.65     1.77 o
   0  -9  13   213.68   208.20     7.78 o
   1  -9  13     1.37     2.95     2.17 <
   2  -9  13    25.51    32.19     3.45 o
   3  -9  13    17.79    19.29     3.05 o
   4  -9  13    49.39    60.64     2.66 o
   5  -9  13    35.43    45.87     3.15 o
   6  -9  13    16.49    19.39     3.05 o
   7  -9  13    12.53     9.15     2.85 o
  -7  -8  13    20.42    26.28     4.23 o
  -6  -8  13     7.04     5.02     1.58 o
  -5  -8  13     5.06     5.51     1.77 o
  -4  -8  13    10.44     9.94     1.58 o
  -3  -8  13    14.96    17.23     2.07 o
  -2  -8  13    13.80    16.83     1.97 o
  -1  -8  13     1.21     1.58     1.18 <
   0  -8  13   190.29   193.53     8.76 o
   1  -8  13   101.69    82.20     9.55 o
   2  -8  13     6.69     4.43     2.26 <
   3  -8  13     0.01     1.58     1.87 <
   4  -8  13     0.56     0.00     0.98 <
   5  -8  13     4.53     2.56     2.17 <
   6  -8  13     0.93    -1.58     1.58 <
   7  -8  13     0.01    -0.30     2.17 <
  -8  -7  13    12.63    12.99     3.35 o
  -7  -7  13    17.61    18.01     2.76 o
  -6  -7  13     7.18    10.63     2.26 o
  -5  -7  13     5.33     7.19     1.48 o
  -4  -7  13    18.52    19.20     1.87 o
  -3  -7  13    19.30    20.48     3.54 o
  -2  -7  13     4.99     4.43     1.38 o
  -1  -7  13    88.19    88.40     9.55 o
   0  -7  13    58.32    55.13     3.74 o
   1  -7  13    76.79    63.69     4.04 o
   2  -7  13     2.38     4.73     1.97 <
   3  -7  13    23.81    27.27     6.69 o
   4  -7  13    10.03     6.69     1.18 o
   5  -7  13     0.01    -1.87     3.25 <
   6  -7  13     0.06     3.15     1.77 <
   7  -7  13     2.90     4.13     2.36 <
  -8  -6  13     8.68    11.22     2.95 o
  -7  -6  13     0.28    -0.20     1.08 <
  -6  -6  13     2.94     4.63     1.28 o
  -5  -6  13     1.09     0.59     0.98 <
  -4  -6  13    33.50    32.39     2.07 o
  -3  -6  13     4.22     3.35     1.18 <
  -2  -6  13    65.22    57.29     3.54 o
  -1  -6  13     0.07     0.30     1.28 <
   0  -6  13    12.08     8.96     3.15 <
   1  -6  13    57.86    48.33     6.00 o
   2  -6  13   109.21   106.21     8.66 o
   3  -6  13    28.25    27.76     3.25 o
   4  -6  13     1.14     2.85     2.07 <
   5  -6  13     0.10     1.58     1.38 <
   6  -6  13     0.95     1.97     2.26 <
   7  -6  13     8.51    10.63     2.76 o
  -9  -5  13     0.50     2.26     2.46 <
  -8  -5  13     0.78     1.48     1.38 <
  -7  -5  13     1.41     2.85     1.18 <
  -6  -5  13     2.56     2.85     1.08 <
  -5  -5  13    63.57    64.38     2.76 o
  -4  -5  13    16.14    15.45     1.48 o
  -3  -5  13   187.08   176.30    13.29 o
  -2  -5  13    74.03    57.88     3.35 o
  -1  -5  13     0.10    -0.10     1.38 <
   0  -5  13     1.74     2.07     1.38 <
   1  -5  13    14.22    15.16     2.36 o
   2  -5  13     1.27     0.49     1.77 <
   3  -5  13     8.44     9.84     3.25 o
   4  -5  13     0.06    -0.98     1.77 <
   5  -5  13     4.77     1.87     1.38 <
   6  -5  13     0.90     3.84     4.73 <
   7  -5  13    27.16    39.08     4.13 o
  -9  -4  13    38.64    43.41     4.13 o
  -8  -4  13    22.92    24.31     2.95 o
  -7  -4  13     0.42     0.39     0.98 <
  -6  -4  13    35.24    46.46     2.36 o
  -5  -4  13   150.64   170.79     7.78 o
  -4  -4  13   125.46   114.58     5.02 o
  -3  -4  13    61.21    62.31     3.45 o
  -2  -4  13   111.36   123.44    15.06 o
  -1  -4  13   125.12   117.24     7.38 o
   0  -4  13    16.20    20.38     2.36 o
   1  -4  13     0.90     1.08     1.48 <
   2  -4  13     2.68     3.15     1.87 <
   3  -4  13     0.06     1.97     1.87 <
   4  -4  13     5.75     3.64     2.17 <
   5  -4  13    16.79    18.90     2.07 o
   6  -4  13     9.24    14.37     2.26 o
   7  -4  13     8.05    13.78     3.15 o
 -10  -3  13     2.06     2.07     1.87 <
  -9  -3  13    14.26    12.70     1.67 o
  -8  -3  13     1.22     2.36     1.18 <
  -7  -3  13    24.46    32.68     3.25 o
  -6  -3  13     0.96    -0.20     0.79 <
  -5  -3  13     1.46     0.98     0.79 <
  -4  -3  13    17.82    13.19     2.07 o
  -3  -3  13     0.27     1.48     1.08 <
  -2  -3  13    24.28    22.15     2.17 o
  -1  -3  13   126.90   130.53     5.02 o
   0  -3  13     1.22    -0.69     1.18 <
   1  -3  13   130.27   132.89     5.51 o
   2  -3  13    93.35    91.35     7.78 o
   3  -3  13    72.03    74.81     4.63 o
   4  -3  13     1.68     3.84     2.26 <
   5  -3  13     1.13     1.48     1.28 <
   6  -3  13     4.74    -1.38     1.97 <
 -10  -2  13     9.92    10.93     2.17 o
  -9  -2  13    35.65    44.49     2.26 o
  -8  -2  13    54.09    59.95     2.56 o
  -7  -2  13    24.17    23.13     1.67 o
  -6  -2  13     1.16     0.59     0.79 <
  -5  -2  13    60.34    48.63     2.17 o
  -4  -2  13     8.13     6.30     1.38 o
  -3  -2  13     2.88     4.04     1.77 <
  -2  -2  13     1.20     1.18     1.08 <
  -1  -2  13    70.44    69.00     3.64 o
   0  -2  13     1.05     1.38     1.38 <
   1  -2  13    23.08    12.80     2.26 o
   2  -2  13    42.98    38.69     3.64 o
   3  -2  13     0.81    -0.39     1.67 <
   4  -2  13    20.97    23.03     5.32 o
   5  -2  13     0.23    -3.25     3.25 <
   6  -2  13   111.50   137.02     6.30 o
 -10  -1  13    19.59    24.12     2.26 o
  -9  -1  13    22.40    25.69     1.58 o
  -8  -1  13     4.45     1.87     0.79 <
  -7  -1  13    16.90    16.73     1.77 o
  -6  -1  13    17.68    17.92     2.07 o
  -5  -1  13     2.22     3.84     0.89 o
  -4  -1  13    13.91     9.75     1.38 o
  -3  -1  13     0.43     0.59     1.08 <
  -2  -1  13     9.37     7.38     1.58 o
  -1  -1  13     0.03     0.00     1.28 <
   0  -1  13     2.31    -1.58     1.58 <
   1  -1  13     3.53     2.17     1.58 <
   2  -1  13    71.43    64.77     4.23 o
   3  -1  13     1.64     1.48     1.97 <
   4  -1  13     3.31     2.56     2.26 <
   5  -1  13    19.16    37.01     6.10 o
 -10   0  13    15.43    18.01     1.87 o
  -9   0  13     5.13     6.60     1.48 o
  -8   0  13     0.03     1.38     0.98 <
  -7   0  13     2.10     2.26     0.89 <
  -6   0  13     6.32    10.63     2.17 o
  -5   0  13    38.04    51.98     5.02 o
  -4   0  13    36.08    45.38     4.63 o
  -3   0  13    87.49    74.03     5.61 o
  -2   0  13    34.66    36.82     2.66 o
  -1   0  13    33.09    29.73     2.56 o
   0   0  13    32.33    26.18     3.64 o
   1   0  13    35.27    45.68     4.82 o
   2   0  13     7.88     7.38     3.05 <
   3   0  13    84.23    91.84     7.48 o
 -11   1  13     2.27     1.48     1.87 <
 -10   1  13     8.48     8.66     1.38 o
  -9   1  13    10.81    12.50     1.18 o
  -8   1  13     4.11     3.45     1.77 <
  -7   1  13    10.07    10.83     2.17 o
  -6   1  13    30.91    16.44     3.15 o
  -1   1  13    22.73    12.21     2.76 o
   0   1  13     0.00     2.56     2.17 <
   1   1  13     0.17    -0.10     2.17 <
   2   1  13    13.35    19.20     4.13 o
   3   1  13     0.72     1.38     2.95 <
 -11   2  13     2.39     0.69     1.87 <
 -10   2  13    12.14    15.85     1.58 o
  -9   2  13     3.71     3.84     0.98 o
  -8   2  13    34.35    47.15     4.73 o
  -7   2  13    66.01    86.13     4.73 o
  -6   2  13     5.73     7.68     2.76 <
   0   2  13     9.01     8.96     2.95 o
   1   2  13     6.74    10.93     3.64 o
   2   2  13     4.48     4.82     3.25 <
   3   2  13     1.52     2.07     3.45 <
 -10   3  13    14.07    12.99     1.58 o
  -9   3  13     8.28    12.50     3.25 o
  -8   3  13    16.46    17.82     2.95 o
  -7   3  13     6.98     8.27     3.25 <
  -6   3  13    36.05    41.74     4.92 o
  -5   3  13     2.18     0.59     2.26 <
   1   3  13     0.21     3.45     3.05 <
   2   3  13    59.15    69.79     7.19 o
 -10   4  13     2.79     2.95     1.87 <
  -9   4  13     5.59     4.53     1.38 o
  -8   4  13     2.65     2.76     2.76 <
  -7   4  13     0.65     0.49     2.66 <
  -6   4  13     7.54     7.09     3.25 <
  -5   4  13     4.15     7.09     2.95 <
   1   4  13    43.45    44.99     6.10 o
   2   4  13     4.05     1.48     3.64 <
 -10   5  13    13.47     8.17     1.87 o
  -9   5  13    18.17    19.69     5.02 o
  -8   5  13     7.97     9.45     3.84 <
  -7   5  13     2.33     0.49     2.66 <
  -6   5  13     9.90     6.20     3.35 <
  -5   5  13     0.04     2.46     2.76 <
   1   5  13     3.23     4.04     3.74 <
  -9   6  13    22.61    45.77     6.50 o
  -8   6  13    25.33    36.82     5.81 o
  -7   6  13     5.01    10.43     4.13 <
  -6   6  13     0.22     1.77     2.95 <
  -5   6  13     0.56    -0.59     2.76 <
  -4   6  13     7.25    12.70     4.04 o
  -8   7  13     1.02    -1.77     2.95 <
  -7   7  13    12.08    10.43     4.33 <
  -6   7  13     9.70    10.04     4.23 <
  -5   7  13     2.78    -2.76     3.15 <
  -4   7  13     4.00     6.20     3.74 <
  -6   8  13    11.50    12.50     4.43 <
  -5   8  13     7.58    16.83     4.82 o
  -4   8  13     5.70     5.41     4.04 <
  -1 -13  14     1.15    -1.08     3.15 <
   0 -13  14    43.41    37.50     5.81 o
   1 -13  14    24.15    27.46     5.41 o
  -3 -12  14     6.17     2.07     3.15 <
  -2 -12  14     0.08     1.97     2.95 <
  -1 -12  14    13.86    18.21     3.05 o
   0 -12  14    57.40    48.14     6.10 o
   1 -12  14     0.01     1.67     2.17 <
   2 -12  14     7.03     7.78     3.54 <
  -4 -11  14     0.80     4.13     3.15 <
  -3 -11  14     7.53     6.50     2.36 <
  -2 -11  14     6.34     9.25     2.07 o
  -1 -11  14     4.57     0.89     2.46 <
   0 -11  14    56.26    53.06     6.30 o
   1 -11  14    21.00    22.25    10.24 <
   2 -11  14     2.14     2.66     2.17 <
   3 -11  14     0.32     0.20     2.07 <
   6 -11  14     2.54     5.02     2.17 <
  -5 -10  14     0.36    -1.38     2.17 <
  -4 -10  14     2.72     5.32     2.26 <
  -3 -10  14    29.89    37.50     3.05 o
  -2 -10  14     7.06     8.17     1.87 o
  -1 -10  14    55.54    52.47     4.23 o
   0 -10  14    29.52    23.13     3.15 o
   1 -10  14     5.21     4.43     2.17 <
   2 -10  14     0.07     0.20     1.87 <
   3 -10  14     3.02     1.08     3.94 <
   4 -10  14     6.42     9.75     4.33 <
   6 -10  14     3.88     3.74     2.07 <
  -6  -9  14    13.38    16.73     3.74 o
  -5  -9  14    21.97    27.17     3.25 o
  -4  -9  14    23.56    21.85     2.17 o
  -3  -9  14     4.14     0.10     1.38 <
  -2  -9  14     4.00     4.13     1.48 <
  -1  -9  14     0.19     0.30     1.77 <
   0  -9  14    20.08    21.46     2.95 o
   1  -9  14    37.42    38.00     3.74 o
   2  -9  14    44.95    57.19     6.79 o
   3  -9  14     9.27     4.73     2.26 <
   4  -9  14    23.42    20.97     3.45 o
   6  -9  14     9.68    11.62     2.26 o
  -7  -8  14     1.84     3.64     2.66 <
  -6  -8  14     1.88     2.26     1.87 <
  -5  -8  14     4.43     2.56     1.38 <
  -4  -8  14    14.66    15.36     1.87 o
  -3  -8  14    23.71    19.10     2.17 o
  -2  -8  14     1.01     1.38     1.58 <
  -1  -8  14     2.40     0.89     1.58 <
   0  -8  14     0.88    -0.98     1.48 <
   1  -8  14     9.35    13.39     7.19 <
   2  -8  14    20.50    19.29     3.54 o
   3  -8  14    33.63    48.33     5.32 o
   4  -8  14     0.15    -1.58     1.97 <
   5  -8  14     0.43    -0.20     3.35 <
   6  -8  14     2.40     8.17     2.07 o
  -7  -7  14     2.80     2.85     1.97 <
  -6  -7  14    12.23    20.38     2.17 o
  -5  -7  14    21.04    24.90     2.85 o
  -4  -7  14    39.98    34.95     3.25 o
  -3  -7  14     5.27     4.63     2.46 <
  -2  -7  14     3.47     5.51     1.77 o
  -1  -7  14     4.75     4.73     1.77 <
   0  -7  14    11.70    14.37     6.60 <
   1  -7  14     1.11    -0.39     1.58 <
   2  -7  14     0.20     1.38     1.77 <
   3  -7  14     7.37     5.61     2.17 <
   4  -7  14     0.01     1.58     2.17 <
   5  -7  14     0.21    -2.07     2.85 <
   6  -7  14    31.06    29.24     2.85 o
  -8  -6  14     1.96     2.56     2.26 <
  -7  -6  14     7.65     8.27     1.58 o
  -6  -6  14    15.32    16.05     3.54 o
  -5  -6  14     4.04     5.61     1.28 o
  -4  -6  14    19.88    18.80     1.77 o
  -3  -6  14     4.05     3.64     1.48 <
  -2  -6  14     4.00     5.91     1.67 o
  -1  -6  14    56.13    59.16     5.22 o
   0  -6  14     0.03     0.79     1.48 <
   1  -6  14   107.99    99.42     9.06 o
   2  -6  14    93.59    88.79     6.10 o
   3  -6  14    32.25    25.40     3.25 o
   4  -6  14     0.00    -1.97     1.97 <
   5  -6  14     2.97     4.23     3.64 <
   6  -6  14    10.68     9.55     2.17 o
  -9  -5  14     5.92     6.20     2.66 <
  -8  -5  14     2.28     5.12     2.17 <
  -7  -5  14    17.78    17.92     1.87 o
  -6  -5  14     0.08     0.10     0.98 <
  -5  -5  14     5.47     6.79     1.28 o
  -4  -5  14    48.77    44.89     3.15 o
  -3  -5  14     1.35     1.08     1.28 <
  -2  -5  14     7.10    12.01     1.97 o
  -1  -5  14     7.77    12.50     3.35 o
   0  -5  14    75.64    74.71     4.43 o
   1  -5  14    20.26    12.50     2.26 o
   2  -5  14    21.81    24.71     3.15 o
   3  -5  14     1.43     1.38     1.87 <
   4  -5  14     9.68    14.96     3.05 o
   5  -5  14     1.57    -3.05     3.25 <
  -9  -4  14    12.22    14.67     2.76 o
  -8  -4  14     1.74     1.77     1.48 <
  -7  -4  14     2.25     3.05     1.18 <
  -6  -4  14     7.10     6.99     1.28 o
  -5  -4  14    49.12    50.40     6.20 o
  -4  -4  14    11.65    10.43     1.67 o
  -3  -4  14     0.75     1.28     1.18 <
  -2  -4  14     5.68     2.66     1.48 <
  -1  -4  14    26.86    25.99     2.56 o
   0  -4  14     0.14    -0.59     1.28 <
   1  -4  14     4.96     3.45     1.77 <
   2  -4  14    14.53    17.72     4.04 o
   3  -4  14    22.74    27.96     3.45 o
   4  -4  14     0.75     2.07     2.17 <
   5  -4  14    29.09    40.36     6.50 o
  -9  -3  14     0.11    -1.28     1.28 <
  -8  -3  14    21.08    28.35     1.87 o
  -7  -3  14    52.33    58.67     2.66 o
  -6  -3  14     9.34    15.75     1.58 o
  -5  -3  14    24.38    36.23     3.35 o
  -4  -3  14    60.81    69.60     3.35 o
  -3  -3  14   143.25   134.27     5.51 o
  -2  -3  14    11.13    10.83     1.87 o
  -1  -3  14     1.13    -0.30     1.67 <
   0  -3  14     5.62     2.46     1.87 <
   1  -3  14    33.81    31.60     3.15 o
   2  -3  14     0.72    -1.28     1.58 <
   3  -3  14   102.33   129.94    14.47 o
   4  -3  14    22.29    24.31     3.64 o
   5  -3  14    24.85    31.89     6.20 o
 -10  -2  14     0.28    -1.08     1.58 <
  -9  -2  14     1.25     1.18     0.98 <
  -8  -2  14     1.56     3.25     0.89 o
  -7  -2  14     2.05     1.87     1.08 <
  -6  -2  14    28.54    29.33     2.17 o
  -5  -2  14     0.07     0.30     0.98 <
  -4  -2  14    17.22    16.64     2.95 o
  -3  -2  14    14.64    13.58     1.87 o
  -2  -2  14    32.26    40.75     2.85 o
  -1  -2  14     9.09    15.65     2.26 o
   0  -2  14    49.16    55.13     7.78 o
   1  -2  14    13.22    17.52     2.56 o
   2  -2  14    21.65    24.41     3.15 o
   3  -2  14     2.59     5.41     2.36 <
   4  -2  14    10.43     7.88     3.45 <
   5  -2  14    46.13    41.54     6.69 o
 -10  -1  14    24.15    23.43     2.76 o
  -9  -1  14     2.74     2.26     0.98 <
  -8  -1  14    11.47    15.75     1.97 o
  -7  -1  14    21.42    23.43     3.05 o
  -6  -1  14     0.02     0.69     1.58 <
  -5  -1  14     0.78     1.38     0.89 <
  -4  -1  14     0.81     1.18     1.08 <
  -3  -1  14     0.03     0.69     1.18 <
  -2  -1  14    22.53    21.95     2.26 o
  -1  -1  14     0.57     0.89     1.38 <
   0  -1  14     9.98     8.96     1.97 o
   1  -1  14     9.90     7.97     4.82 <
   2  -1  14     5.65     9.25     2.56 o
   3  -1  14     0.31     1.67     2.95 <
 -10   0  14    30.32    27.76     2.66 o
  -9   0  14    24.42    25.10     3.45 o
  -5   0  14     0.31     0.49     0.98 <
  -4   0  14     8.60     7.88     1.67 o
  -3   0  14    20.25    20.67     2.66 o
  -2   0  14    95.22    91.45     5.51 o
  -1   0  14    12.06    12.21     2.76 o
   0   0  14   135.41   129.05     7.78 o
   1   0  14     2.07     5.61     2.85 <
   2   0  14   109.09   120.98     8.56 o
   3   0  14     0.76     1.67     2.95 <
 -10   1  14     1.03    -0.10     0.98 <
  -2   1  14     4.95     5.61     2.17 <
  -1   1  14     2.79     1.28     1.87 <
   0   1  14     3.90     5.51     2.56 <
   1   1  14   114.54   145.79     9.06 o
   2   1  14     6.21     8.76     3.64 <
   3   1  14     3.58     4.63     3.74 <
 -10   2  14     6.40     2.66     2.26 <
  -9   2  14     2.21     4.63     2.26 <
  -1   2  14     5.23     6.40     2.66 <
   0   2  14     2.74     2.46     2.46 <
   1   2  14    26.58    32.19     5.02 o
   2   2  14     0.07     5.32     3.45 <
 -10   3  14    10.47     8.96     1.48 o
  -9   3  14    32.61    43.90    11.22 o
  -8   3  14    31.93    22.94     4.53 o
   0   3  14     4.58     6.79     3.25 <
   1   3  14     1.23     3.64     3.45 <
   2   3  14     6.39     3.35     3.64 <
  -9   4  14    18.92    22.44     5.02 o
  -8   4  14    11.81     9.15     3.94 <
   0   4  14    11.68    14.37     4.33 o
   1   4  14     3.03     4.73     3.64 <
  -9   5  14     9.74     3.05     3.54 <
  -8   5  14     0.94     2.66     3.25 <
  -7   5  14     0.59    -1.08     3.05 <
   0   5  14     0.04    -2.85     2.85 <
  -8   6  14    11.57    16.44     4.82 o
  -7   6  14    33.62    34.65     5.91 o
   1 -13  15     2.16    -2.85     2.85 <
  -2 -12  15     3.39     1.67     3.05 <
  -1 -12  15     0.91     0.30     2.76 <
   0 -12  15     5.50     2.17     3.15 <
   1 -12  15     8.55     7.97     3.74 <
   2 -12  15    13.45    12.60     4.43 <
  -4 -11  15     3.42     2.56     2.85 <
  -3 -11  15     0.00     0.59     1.97 <
  -2 -11  15    11.44     7.58     3.35 <
  -1 -11  15     6.00     4.04     2.85 <
   0 -11  15     0.85     1.18     2.85 <
   1 -11  15     3.28     2.17     3.05 <
   2 -11  15     6.02     1.97     2.95 <
   3 -11  15    10.07    11.02     4.13 <
  -5 -10  15     0.04    -0.89     2.46 <
  -4 -10  15     0.12     0.10     1.87 <
  -3 -10  15     0.07     1.87     1.77 <
  -2 -10  15     1.36     1.67     1.97 <
  -1 -10  15     2.09     2.56     2.07 <
   0 -10  15     9.81    12.40     2.66 o
   1 -10  15     0.36    -0.39     1.77 <
   2 -10  15     0.83     0.20     2.07 <
   3 -10  15     4.35     5.51     3.45 <
  -5  -9  15    25.15    29.14     3.35 o
  -4  -9  15     1.50     2.17     2.17 <
  -3  -9  15     0.02    -0.89     1.58 <
  -2  -9  15     0.78     1.97     1.77 <
  -1  -9  15     7.09     6.10     2.07 <
   0  -9  15     1.53     2.95     1.87 <
   1  -9  15    29.81    28.15     3.45 o
   2  -9  15    16.75    14.47     2.95 o
   3  -9  15     2.03     2.26     2.26 <
  -6  -8  15     0.72     0.89     1.77 <
  -5  -8  15     0.00     0.20     1.48 <
  -4  -8  15     1.21    -0.69     1.58 <
  -3  -8  15     0.02     0.20     1.58 <
  -2  -8  15    20.05    18.41     2.66 o
  -1  -8  15    34.11    32.68     3.35 o
   0  -8  15    46.73    51.38     4.04 o
   1  -8  15    25.26    21.36     5.32 o
   2  -8  15    62.97    69.30     4.82 o
   3  -8  15    30.86    36.42     4.04 o
   4  -8  15    12.47    15.95     4.53 o
  -7  -7  15     1.10     3.25     2.26 <
  -6  -7  15     3.27     4.04     3.05 <
  -5  -7  15     1.19     1.18     1.18 <
  -4  -7  15     0.35     0.00     1.67 <
  -3  -7  15     0.51    -0.30     1.38 <
  -2  -7  15     0.18     1.87     1.58 <
  -1  -7  15     0.02     0.59     1.48 <
   0  -7  15     8.57    11.62     3.25 o
   1  -7  15     3.48     4.53     2.46 <
   2  -7  15     3.28     4.33     2.26 <
   3  -7  15     4.11     4.82     2.36 <
   4  -7  15     2.91     1.38     2.36 <
  -8  -6  15     9.71    15.55     3.05 o
  -7  -6  15    15.33    19.69     2.66 o
  -6  -6  15     6.98     7.28     2.85 <
  -5  -6  15    14.07    17.13     2.07 o
  -4  -6  15     2.68     5.02     2.46 <
  -3  -6  15     5.59     5.02     1.77 <
  -2  -6  15     2.58    -0.59     1.28 <
  -1  -6  15     5.31     2.17     1.58 <
   0  -6  15     0.31     0.49     1.67 <
   1  -6  15    41.67    40.26     8.07 o
   2  -6  15     0.88     0.59     1.87 <
   3  -6  15    40.57    45.38     4.23 o
   4  -6  15     0.00    -1.28     2.07 <
  -8  -5  15    12.33    11.32     2.66 o
  -7  -5  15     0.87     1.18     1.18 <
  -6  -5  15    10.55    12.60     1.87 o
  -5  -5  15    16.41    18.90     2.26 o
  -4  -5  15    81.73    76.29     3.94 o
  -3  -5  15    16.79    16.44     3.25 o
  -2  -5  15    22.69    27.86     2.76 o
  -1  -5  15    34.97    39.47     3.25 o
   0  -5  15   136.47   114.97     7.19 o
   1  -5  15    18.16    15.85     2.66 o
   2  -5  15    23.57    31.01     3.54 o
   3  -5  15     5.83     8.07     2.56 o
   4  -5  15     3.27     0.20     2.36 <
  -9  -4  15     2.89     0.79     1.87 <
  -8  -4  15     1.42     2.46     1.38 <
  -7  -4  15     1.76     1.87     1.28 <
  -6  -4  15    34.38    32.58     2.26 o
  -5  -4  15     0.20     0.98     2.07 <
  -4  -4  15     0.15     1.18     1.28 <
  -3  -4  15    11.33    19.00     2.17 o
  -2  -4  15     0.24     0.89     1.38 <
  -1  -4  15     8.31     7.19     1.87 o
   0  -4  15     0.96    -0.49     1.48 <
   1  -4  15     2.28    -1.08     1.58 <
   2  -4  15     3.78     5.71     6.20 <
   3  -4  15     4.00     2.95     2.26 <
   4  -4  15    27.34    30.12     3.94 o
  -9  -3  15     2.43     2.76     1.67 <
  -8  -3  15    21.82    25.69     2.17 o
  -7  -3  15    72.63    73.34     3.25 o
  -6  -3  15    41.76    36.91     2.36 o
  -5  -3  15     2.53     4.73     2.17 <
  -4  -3  15    24.21    30.22     6.30 o
  -3  -3  15    72.50    76.58     7.78 o
  -2  -3  15    70.13    79.05     4.13 o
  -1  -3  15     3.22     1.67     2.46 <
   0  -3  15     9.16     9.55     4.23 <
   1  -3  15     0.52     0.49     1.87 <
   2  -3  15    90.93    90.96     5.32 o
   3  -3  15     0.00     1.97     2.26 <
   4  -3  15    20.18    22.74     3.84 o
  -9  -2  15     2.67     1.77     1.48 <
  -8  -2  15     0.44     0.69     0.89 <
  -7  -2  15     6.75     4.73     1.08 o
  -6  -2  15    23.44    21.75     1.97 o
  -5  -2  15    57.94    67.92    10.24 o
  -4  -2  15    37.58    43.51     2.76 o
  -3  -2  15    64.65    75.01     6.79 o
  -2  -2  15    16.81    12.01     2.07 o
  -1  -2  15    12.31     8.66     1.97 o
   0  -2  15     0.73     1.18     1.58 <
   1  -2  15   144.80   166.85     6.89 o
   2  -2  15     0.12    -0.69     1.97 <
   3  -2  15     6.67     2.95     4.04 <
  -6  -1  15     5.51     3.45     1.08 o
  -5  -1  15    32.28    30.22     2.56 o
  -4  -1  15    33.08    39.47     3.25 o
  -3  -1  15     0.13     2.76     1.67 <
  -2  -1  15    29.13    28.35     3.35 o
  -1  -1  15     0.72     5.12     2.17 <
   0  -1  15     1.86     1.18     1.97 <
   1  -1  15     7.18     7.58     2.95 <
   2  -1  15     0.07    -0.20     2.46 <
   3  -1  15     7.97    13.68     4.13 o
  -6   0  15    17.97    24.12     1.97 o
  -5   0  15     0.12    -1.08     1.08 <
  -4   0  15    11.14     8.66     1.97 o
  -3   0  15     8.10     7.09     2.07 o
  -2   0  15    23.93    28.74     3.54 o
  -1   0  15    10.86     7.58     2.66 <
   0   0  15     2.76     2.17     2.26 <
   1   0  15     1.37     2.17     2.66 <
   2   0  15     9.02    10.93     3.74 <
   3   0  15     0.72     3.25     3.25 <
  -3   1  15    15.24     8.76     2.36 o
  -2   1  15    32.81    39.08     4.23 o
  -1   1  15    48.03    42.33     4.63 o
   0   1  15     4.32     3.15     2.76 <
   1   1  15     0.15     3.74     2.95 <
   2   1  15    15.89    17.92     4.63 o
   3   1  15     0.04    -2.76     3.35 <
  -2   2  15    21.56    29.43     4.04 o
  -1   2  15    11.09    12.21     3.25 o
   0   2  15     0.44    -0.79     2.26 <
   1   2  15     7.29     9.55     4.04 <
   2   2  15    15.20    19.59     5.12 o
  -1   3  15    36.14    38.49     5.12 o
   0   3  15     0.46     0.10     2.66 <
   1   3  15     3.45     3.54     3.35 <
  -1   4  15     4.91     2.66     3.05 <
   0   4  15     6.67     3.45     3.64 <
   0 -12  16     2.63     6.40     3.74 <
   1 -12  16     6.88     5.81     3.64 <
   2 -12  16    10.83    12.01     4.23 <
  -3 -11  16     0.17    -0.20     2.66 <
  -2 -11  16    15.50    19.00     4.33 o
  -1 -11  16    21.00    23.63     4.73 o
   0 -11  16    12.76    13.39     3.84 o
   1 -11  16    11.69    10.34     3.74 <
   2 -11  16    11.15    10.24     4.04 <
   3 -11  16     4.04    -2.07     3.15 <
  -4 -10  16     9.33     1.97     2.46 <
  -3 -10  16     4.70     1.08     2.46 <
  -2 -10  16     2.30     3.35     2.85 <
  -1 -10  16     0.63     0.69     2.26 <
   0 -10  16     0.05    -0.30     2.36 <
   1 -10  16     0.53     1.18     2.95 <
   2 -10  16     0.06    -2.46     2.46 <
   3 -10  16     1.07     4.23     3.64 <
  -5  -9  16    13.93    17.72     3.84 o
  -4  -9  16    10.60    12.60     3.35 o
  -3  -9  16     1.77    -1.18     2.17 <
  -2  -9  16     0.13     1.18     1.97 <
  -1  -9  16     0.21    -1.87     1.87 <
   0  -9  16     0.11     0.79     1.87 <
   1  -9  16    12.75     8.86     2.56 o
   2  -9  16    10.62    15.26     4.23 o
   3  -9  16     1.13     0.59     2.95 <
  -6  -8  16    17.76    18.31     3.74 o
  -5  -8  16    10.45    14.57     3.15 o
  -4  -8  16    10.22    10.14     2.85 o
  -3  -8  16     0.67     0.00     1.67 <
  -2  -8  16    13.78    16.14     2.66 o
  -1  -8  16    27.26    26.48     4.92 o
   0  -8  16    43.73    39.18     8.66 o
   1  -8  16     0.01     0.39     1.87 <
   2  -8  16    34.32    49.51     5.91 o
   3  -8  16    41.09    54.53     6.50 o
   4  -8  16    17.44    24.02     5.32 o
  -6  -7  16     3.78     7.28     2.76 <
  -5  -7  16     0.02    -0.79     1.77 <
  -4  -7  16     4.06     3.74     1.77 <
  -3  -7  16    13.43    16.83     6.40 <
  -2  -7  16     2.14     3.25     1.87 <
  -1  -7  16     2.22     3.15     1.87 <
   0  -7  16    30.49    44.20     3.94 o
   1  -7  16    10.14    12.21     2.76 o
   2  -7  16     1.79     2.66     4.73 <
   3  -7  16     3.63     7.38     3.74 <
   4  -7  16     3.16     3.54     3.74 <
  -7  -6  16    11.86    14.47     2.85 o
  -6  -6  16     4.79     4.04     2.07 <
  -5  -6  16     8.18     7.09     1.97 o
  -4  -6  16     7.73    17.03     2.36 o
  -3  -6  16     9.37    16.73     5.22 o
  -2  -6  16     9.86    17.72     2.56 o
  -1  -6  16    11.50    10.93     2.36 o
   0  -6  16     0.23     3.05     1.77 <
   1  -6  16     0.53     4.92     2.17 <
   2  -6  16    39.55    33.86     4.13 o
   3  -6  16     2.49     1.58     4.23 <
   4  -6  16     8.09    10.04     4.04 <
  -8  -5  16     4.47     5.91     2.17 <
  -7  -5  16     6.00     8.17     2.26 o
  -6  -5  16     0.59     0.30     1.28 <
  -5  -5  16    14.41    20.18     2.36 o
  -4  -5  16    49.27    42.92     6.20 o
  -3  -5  16    57.05    62.90     4.33 o
  -2  -5  16    14.86    15.55     2.36 o
  -1  -5  16     6.87     4.04     4.13 <
   0  -5  16     7.60     6.99     2.07 o
   1  -5  16    82.94    79.54     4.92 o
   2  -5  16    10.41    16.54     3.15 o
   3  -5  16     1.63     2.85     3.15 <
   4  -5  16     0.01    -1.48     3.35 <
  -8  -4  16     0.41     0.39     1.58 <
  -7  -4  16    17.61    20.08     2.07 o
  -6  -4  16    27.68    23.72     2.07 o
  -5  -4  16    55.98    58.57     3.45 o
  -4  -4  16    14.00    17.13     2.17 o
  -3  -4  16     4.29     7.97     1.87 o
  -2  -4  16     0.42     1.87     1.58 <
  -1  -4  16    11.92    14.57     2.46 o
   0  -4  16     9.59     7.97     3.05 <
   1  -4  16     2.22     4.04     2.07 <
   2  -4  16     0.63     3.54     4.63 <
   3  -4  16     9.20    18.31     6.40 <
   4  -4  16    13.42    12.01     4.33 <
  -8  -3  16     0.35    -0.49     1.48 <
  -7  -3  16     5.72     7.38     1.77 o
  -6  -3  16    33.50    37.41     2.66 o
  -5  -3  16     3.26     3.84     1.48 <
  -4  -3  16     9.65     5.61     3.74 <
  -3  -3  16    32.62    42.62     3.15 o
  -2  -3  16     1.35     7.19     1.97 o
  -1  -3  16    18.10    12.90     2.36 o
   0  -3  16     2.37     3.54     1.97 <
   1  -3  16    17.92    13.19     2.76 o
   2  -3  16    14.14    14.96     2.95 o
   3  -3  16     9.20    17.03     3.45 o
  -6  -2  16    41.05    50.10     3.15 o
  -5  -2  16     9.07     6.30     1.58 o
  -4  -2  16    12.11    20.18     2.17 o
  -3  -2  16     0.26     0.69     1.38 <
  -2  -2  16     2.85     2.76     1.67 <
  -1  -2  16    12.09     8.17     2.56 o
   0  -2  16     0.13    -1.67     1.87 <
   1  -2  16     1.93     2.85     2.76 <
   2  -2  16    15.46    20.18     4.53 o
   3  -2  16     0.00     3.74     3.35 <
  -6  -1  16     0.60     2.36     1.28 <
  -5  -1  16     1.74     2.17     1.48 <
  -4  -1  16    16.02    19.20     2.56 o
  -3  -1  16     0.68     0.98     1.67 <
  -2  -1  16    46.66    60.64     5.02 o
  -1  -1  16     4.57     7.09     2.76 <
   0  -1  16     0.32    -0.69     1.97 <
   1  -1  16    33.79    40.26     5.32 o
   2  -1  16    29.94    35.63     5.51 o
   3  -1  16    19.74    26.18     5.51 o
  -6   0  16     7.26     6.89     1.67 o
  -5   0  16    13.93    10.93     2.07 o
  -4   0  16    18.14    23.03     2.85 o
  -3   0  16    21.28    30.22     3.54 o
  -2   0  16     4.55     2.17     2.17 <
  -1   0  16    14.95    15.36     3.35 o
   0   0  16     3.77    -0.20     2.26 <
   1   0  16     7.93    15.16     4.04 o
   2   0  16    29.64    26.18     5.32 o
  -6   1  16     2.26     6.50     1.77 o
  -5   1  16    12.16    13.98     2.26 o
  -4   1  16     6.16     5.51     2.07 <
  -3   1  16     0.14    -0.49     1.77 <
  -2   1  16    49.37    44.59     4.63 o
  -1   1  16    10.12     3.64     2.66 <
   0   1  16     4.14     2.36     2.85 <
   1   1  16     0.34    -0.69     3.05 <
  -3   2  16    43.62    54.73     4.82 o
  -2   2  16     5.77     7.88     2.95 <
  -1   2  16    11.62    10.04     3.35 <
   0   2  16     2.69     4.33     3.05 <
  -2   3  16     1.66     4.04     2.76 <
  -1   3  16     0.17     0.98     2.76 <
  -2   4  16     0.44     1.18     2.46 <
  -1 -11  17    15.58    10.53     3.84 <
   0 -11  17    12.84    11.22     3.84 <
   1 -11  17     0.04     1.38     3.15 <
  -2 -10  17     5.41     6.60     2.95 <
  -1 -10  17     3.78     8.56     3.25 <
   0 -10  17     5.63     6.99     3.25 <
   1 -10  17     0.90     6.60     3.54 <
   2 -10  17     1.39     0.89     3.15 <
  -4  -9  17     2.95     4.53     2.76 <
  -3  -9  17     3.41     5.02     2.85 <
  -2  -9  17     2.63     0.00     2.26 <
  -1  -9  17    12.43    11.71     3.35 o
   0  -9  17     2.76    -0.59     2.46 <
   1  -9  17     1.23     3.25     3.15 <
   2  -9  17     6.71     6.40     3.64 <
   3  -9  17    23.63    19.39     5.02 o
  -5  -8  17    16.21    10.53     3.05 o
  -4  -8  17    10.76    15.65     3.35 o
  -3  -8  17     4.64     7.09     2.76 <
  -2  -8  17    15.96    19.00     3.64 o
  -1  -8  17     4.15     6.50     2.85 <
   0  -8  17     3.73     2.46     2.66 <
   1  -8  17     1.42    -2.26     2.46 <
   2  -8  17    27.20    37.60     5.61 o
   3  -8  17     4.10     6.20     3.74 <
  -6  -7  17     6.66     4.63     2.46 <
  -5  -7  17    14.98    19.98     3.45 o
  -4  -7  17    10.08    10.63     2.66 o
  -3  -7  17     4.09     2.56     1.87 <
  -2  -7  17     1.54     2.07     1.87 <
  -1  -7  17    16.29    24.51     3.15 o
   0  -7  17    50.91    47.64     4.63 o
   1  -7  17    10.82    17.03     2.95 o
   2  -7  17     3.43     2.76     3.25 <
   3  -7  17     3.49    11.02     4.04 <
  -6  -6  17     5.43     4.23     2.17 <
  -5  -6  17     1.37    -0.10     1.87 <
  -4  -6  17     1.09     3.15     1.77 <
  -3  -6  17     0.34     2.36     1.77 <
  -2  -6  17    28.46    35.63     3.64 o
  -1  -6  17    37.43    34.45     3.45 o
   0  -6  17     1.24     2.76     3.25 <
   1  -6  17     0.05     1.08     2.07 <
   2  -6  17     1.00     0.98     2.95 <
   3  -6  17     9.21     7.58     3.74 <
  -7  -5  17    36.10    38.59     3.74 o
  -6  -5  17    11.07    14.57     2.66 o
  -5  -5  17     0.50     0.59     1.58 <
  -4  -5  17     6.78     9.84     2.07 o
  -3  -5  17     0.58     0.30     1.48 <
  -2  -5  17    17.01    11.32     2.26 o
  -1  -5  17     0.06     0.10     1.87 <
   0  -5  17     1.45     1.87     1.97 <
   1  -5  17     1.70     3.54     2.17 <
   2  -5  17     4.19     4.82     3.35 <
   3  -5  17     0.13     5.71     3.74 <
  -7  -4  17    14.42    14.37     2.46 o
  -6  -4  17     2.97    -0.20     1.38 <
  -5  -4  17    36.16    37.31     2.95 o
  -4  -4  17    26.12    33.86     3.84 o
  -3  -4  17     4.02     5.41     3.05 <
  -2  -4  17    77.14    86.92     7.09 o
  -1  -4  17     2.46     6.99     4.33 <
   0  -4  17     0.38    -0.69     1.67 <
   1  -4  17    28.50    34.55     3.84 o
   2  -4  17     6.52     4.73     2.66 <
   3  -4  17    10.08    11.32     4.23 <
  -7  -3  17     0.00    -0.20     1.38 <
  -6  -3  17     0.11    -0.30     1.28 <
  -5  -3  17    36.81    43.80     3.05 o
  -4  -3  17    25.64    25.40     2.66 o
  -3  -3  17    13.86    17.42     4.23 o
  -2  -3  17     0.18     0.49     1.67 <
  -1  -3  17    10.58     6.30     2.17 <
   0  -3  17    12.14    20.77     3.05 o
   1  -3  17    16.05    13.39     3.74 o
   2  -3  17    30.52    32.39     5.41 o
   3  -3  17     1.52     4.92     3.94 <
  -6  -2  17     0.00     0.30     1.38 <
  -5  -2  17    34.57    40.65     3.45 o
  -4  -2  17     1.19     0.79     1.67 <
  -3  -2  17     0.01     0.39     1.77 <
  -2  -2  17     8.04     7.68     2.56 o
  -1  -2  17     0.70     0.30     2.17 <
   0  -2  17     1.37     2.17     2.56 <
   1  -2  17     3.19     7.19     3.45 <
   2  -2  17     6.85    10.73     4.13 <
  -6  -1  17    99.99   115.57     5.22 o
  -5  -1  17    11.76    14.77     2.46 o
  -4  -1  17     5.81     5.02     2.07 <
  -3  -1  17    26.28    35.14     3.74 o
  -2  -1  17    12.77    15.65     3.15 o
  -1  -1  17    10.49    16.64     3.54 o
   0  -1  17     0.01     3.84     2.76 <
   1  -1  17     0.11     1.77     2.95 <
  -6   0  17    51.01    49.22     3.54 o
  -5   0  17     8.49     2.36     1.77 <
  -4   0  17     9.24    15.95     2.76 o
  -3   0  17     8.19     9.65     2.66 o
  -2   0  17     6.35     3.25     2.26 <
  -1   0  17     2.02     2.36     2.46 <
   0   0  17     0.25    -0.79     2.46 <
   1   0  17    16.70    19.49     4.73 o
  -7   1  17     1.71     3.64     1.48 <
  -6   1  17    12.00    11.62     2.26 o
  -5   1  17     4.09     6.00     2.17 <
  -4   1  17     1.25     2.56     2.07 <
  -3   1  17     2.14    -0.79     1.97 <
  -2   1  17     4.57    -0.30     2.07 <
  -1   1  17     0.05    -0.39     2.17 <
   0   1  17     2.53     2.66     3.05 <
  -7   2  17    30.32    37.41     3.15 o
  -6   2  17     0.00     0.30     1.58 <
  -5   2  17    10.62    10.73     2.46 o
  -4   2  17     9.63     6.10     2.56 <
  -3   2  17    23.82    24.51     3.94 o
  -2   2  17     3.60     4.53     2.85 <
  -2  -9  18    16.59    17.23     3.74 o
  -1  -9  18    24.23    23.53     4.33 o
   0  -9  18     1.72     2.46     2.95 <
   1  -9  18     1.54    -0.39     2.95 <
  -3  -8  18     4.10     3.54     2.46 <
  -2  -8  18    20.25    24.12     4.13 o
  -1  -8  18     0.69    -0.39     2.26 <
   0  -8  18     3.41     5.61     3.05 <
   1  -8  18     8.42     6.50     3.45 <
   2  -8  18    10.42     7.58     3.84 <
  -4  -7  18    10.04    12.80     2.95 o
  -3  -7  18     4.30     2.66     2.26 <
  -2  -7  18    21.51    20.38     3.64 o
  -1  -7  18     1.46     1.77     2.26 <
   0  -7  18     0.95     1.38     2.46 <
   1  -7  18    49.06    42.82     5.61 o
   2  -7  18    11.41    19.88     4.73 o
  -5  -6  18    34.51    43.51     4.23 o
  -4  -6  18     4.84     6.40     2.56 <
  -3  -6  18    14.75    15.26     3.05 o
  -2  -6  18    11.05     8.66     2.95 <
  -1  -6  18     3.45     4.13     2.56 <
   0  -6  18    24.24    30.22     4.63 o
   1  -6  18     2.82     3.15     2.95 <
   2  -6  18     4.10    -2.85     2.85 <
  -6  -5  18     0.62     0.30     1.87 <
  -5  -5  18     2.32     6.00     2.26 <
  -4  -5  18     1.94     3.74     2.26 <
  -3  -5  18     0.13     1.87     1.77 <
  -2  -5  18     2.88     6.20     3.45 <
  -1  -5  18     0.99     2.36     1.87 <
   0  -5  18     3.71     6.69     2.95 <
   1  -5  18     2.74     4.73     3.35 <
   2  -5  18     3.02     3.64     3.64 <
  -6  -4  18    88.64   105.53     5.61 o
  -5  -4  18    18.64    15.65     2.66 o
  -4  -4  18     2.11     3.45     1.97 <
  -3  -4  18     5.25     7.38     5.12 <
  -2  -4  18     7.95     5.61     2.36 <
  -1  -4  18     1.91     2.95     2.95 <
   0  -4  18     1.19     1.08     1.97 <
   1  -4  18     0.82    -0.89     2.85 <
  -6  -3  18    41.72    50.01     3.74 o
  -5  -3  18     0.19    -0.59     1.77 <
  -4  -3  18    37.68    34.06     3.74 o
  -3  -3  18     9.26     9.55     2.66 o
  -2  -3  18     1.37     2.56     2.36 <
  -1  -3  18     1.42     3.74     2.56 <
   0  -3  18     0.01     0.79     2.76 <
   1  -3  18    22.44    31.40     5.32 o
  -6  -2  18    15.08    16.44     2.46 o
  -5  -2  18     6.93     8.27     2.26 o
  -4  -2  18     0.19     0.49     1.97 <
  -3  -2  18     1.91     0.59     1.87 <
  -2  -2  18     1.00    -0.69     1.97 <
  -1  -2  18     4.54     6.69     2.95 <
   0  -2  18    11.39    10.04     3.64 <
  -6  -1  18     5.04     3.35     1.97 <
  -5  -1  18     2.37     1.97     1.77 <
  -4  -1  18     0.08     1.38     1.87 <
  -3  -1  18     4.72     0.59     1.97 <
  -2  -1  18     0.13     0.98     2.07 <
  -1  -1  18     5.83     7.19     3.05 <
  -6   0  18     0.02     1.77     1.67 <
  -5   0  18     9.65    14.47     2.66 o
  -4   0  18     4.78     6.10     2.36 <
  -3   0  18    12.05    11.42     3.05 o
  -2   0  18     1.35     5.32     2.85 <
  -5   1  18     6.30     7.58     2.46 o
  -4   1  18     5.63     5.12     2.46 <
  -2  -6  19     5.92     2.36     2.46 <
  -3  -5  19     9.72    13.09     3.05 o
  -2  -5  19     0.03     0.10     1.87 <
  -1  -5  19     2.99     0.39     2.56 <
  -4  -4  19     0.02    -0.59     1.97 <
  -3  -4  19     0.60     2.17     2.17 <
  -2  -4  19     0.08    -0.20     2.07 <
  -4  -3  19    10.40     1.97     2.07 <
  -3  -3  19    12.67    15.85     3.25 o
  -2  -3  19     1.35     3.35     2.26 <
