# Supplementary material for: A resonance-assisted intra­molecular hydrogen bond in compounds containing 2-hy­droxy-3,5-di­nitro­benzoic acid and its various deprotonated forms: redetermination of several related structures
Source: Acta Crystallogr E Crystallogr Commun. 2018 Aug 24;74(Pt 9):1344–57. doi: 10.1107/S2056989018011544 (PMC6127720; doi:10.1107/S2056989018011544)
Supplement: Supplementary file 10 [file e-74-01344-IXsup10.hkl]

#
# h,k,l, Fc-squared, Fo-squared, sigma(Fo-squared) and status flag
#
data_IX
_shelx_title                             '   '
_shelx_refln_list_code                   4
_shelx_F_calc_maximum                    218.35
_exptl_crystal_F_000                     416
_reflns_d_resolution_high                ?

loop_
 _symmetry_equiv_pos_as_xyz
 'x, y, z'
 '-x, -y, -z'

_cell_length_a                           6.6691(3)
_cell_length_b                           11.3831(4)
_cell_length_c                           12.2900(5)
_cell_angle_alpha                        89.727(2)
_cell_angle_beta                         76.771(2)
_cell_angle_gamma                        76.930(2)

_shelx_F_squared_multiplier              1.000

loop_
 _refln_index_h
 _refln_index_k
 _refln_index_l
 _refln_F_squared_calc
 _refln_F_squared_meas
 _refln_F_squared_sigma
 _refln_observed_status
   1   0   0   189.51   172.86     2.29 o
   2   0   0  3750.68  3649.79    40.83 o
   3   0   0     9.00     5.97     1.10 o
   4   0   0    84.89    89.82     3.19 o
   5   0   0   243.73   247.64     6.87 o
   6   0   0    37.31    38.54     4.78 o
   7   0   0     1.25     1.59     3.88 <
   8   0   0    19.92    18.82     4.48 o
  -8   1   0     3.67     1.49     2.89 <
  -7   1   0     1.54    -0.20     4.08 <
  -6   1   0    98.84   105.25     4.38 o
  -5   1   0   595.82   604.32     9.06 o
  -4   1   0    86.26    80.65     2.59 o
  -3   1   0   219.54   223.24     4.18 o
  -2   1   0     1.99     4.18     0.60 o
  -1   1   0   522.78   415.72     4.38 o
   0   1   0   562.54   557.81     9.26 o
   1   1   0   693.10   615.37     3.49 o
   2   1   0  3231.94  3209.37    22.30 o
   3   1   0  1295.76  1293.77    12.25 o
   4   1   0   164.66   167.38     3.78 o
   5   1   0   266.37   266.16     6.07 o
   6   1   0     4.71     3.49     1.59 <
   7   1   0     3.14     4.28     2.99 <
   8   1   0     0.75     1.49     2.49 <
  -7   2   0     0.63     0.90     1.29 <
  -6   2   0    16.27    14.84     2.39 o
  -5   2   0    41.36    38.24     2.79 o
  -4   2   0    15.48    13.24     1.69 o
  -3   2   0    10.39     4.78     1.29 o
  -2   2   0   215.46   234.80     3.39 o
  -1   2   0   632.10   568.47     5.38 o
   0   2   0  1762.11  1688.97    20.01 o
   1   2   0     5.63     3.49     0.60 o
   2   2   0 14568.70 14441.70    73.39 o
   3   2   0    59.71    68.41     1.19 o
   4   2   0     5.87     8.56     0.80 o
   5   2   0   117.74   119.19     3.29 o
   6   2   0     0.90     0.10     1.49 <
   7   2   0     5.33     4.58     1.99 <
   8   2   0    14.84    16.33     5.48 <
  -7   3   0    22.38    24.40     3.29 o
  -6   3   0    65.98    66.52    10.46 o
  -5   3   0    22.53    29.47     4.38 o
  -4   3   0    32.04    33.76     6.07 o
  -3   3   0   728.32   757.16    13.04 o
  -2   3   0   116.55   108.24     3.88 o
  -1   3   0   448.49   475.27     5.58 o
   0   3   0     1.04    -1.00     0.50 <
   1   3   0  4190.79  4131.42    31.37 o
   2   3   0    37.61    42.12     1.10 o
   3   3   0   288.71   271.64     2.79 o
   4   3   0   164.23   173.46     2.49 o
   5   3   0    18.05    16.93     1.29 o
   6   3   0   243.88   245.75     5.78 o
   7   3   0     1.13     1.10     1.79 <
   8   3   0     8.28     7.47     4.18 <
  -7   4   0    18.09    17.72     3.19 o
  -6   4   0   100.51   104.65    10.85 o
  -5   4   0   117.58   117.40    10.46 o
  -4   4   0    26.14    22.40     2.79 o
  -3   4   0    62.28    70.80     2.79 o
  -2   4   0   466.58   515.89     7.07 o
  -1   4   0  2874.27  2951.47    23.00 o
   0   4   0  1680.74  1671.55    15.43 o
   1   4   0    85.83   102.46     2.59 o
   2   4   0   605.62   583.10     5.48 o
   3   4   0    65.78    78.07     1.79 o
   4   4   0    16.09    17.23     1.00 o
   5   4   0   430.03   424.58     5.08 o
   6   4   0     9.52    10.85     1.99 o
   7   4   0    10.99     8.66     2.19 o
   8   4   0     0.32     0.50     3.29 <
  -7   5   0    22.89    12.25     8.07 <
  -6   5   0    24.84    21.81     6.97 o
  -5   5   0    89.27   101.96    10.26 o
  -4   5   0     0.25    -0.60     3.09 <
  -3   5   0   116.25   111.82     3.78 o
  -2   5   0   439.89   453.96     6.07 o
  -1   5   0   501.49   584.40     6.97 o
   0   5   0  4047.24  4590.86    50.78 o
   1   5   0  2085.11  2178.58    18.12 o
   2   5   0   535.15   553.03     6.37 o
   3   5   0   774.62   778.17     7.97 o
   4   5   0    36.28    38.63     1.29 o
   5   5   0   180.09   182.12     4.48 o
   6   5   0    32.29    38.04     2.79 o
   7   5   0    28.42    30.97     3.98 o
   8   5   0     0.02     0.50     2.39 <
  -6   6   0     0.02     4.88     4.38 <
  -5   6   0     2.54     9.56     3.68 <
  -4   6   0    39.85    41.62     3.98 o
  -3   6   0    16.06    14.64     2.49 o
  -2   6   0    97.11   105.25     3.49 o
  -1   6   0   125.12   136.22     2.99 o
   0   6   0  3117.15  3428.23    46.60 o
   1   6   0   210.02   200.54     3.58 o
   2   6   0   208.45   200.74     3.78 o
   3   6   0    38.53    46.30     1.89 o
   4   6   0   291.34   311.87     5.38 o
   5   6   0    35.62    39.23     3.68 o
   6   6   0    20.33    18.02     2.39 o
   7   6   0    35.87    39.93     4.68 o
   8   6   0     0.85     3.19     2.49 <
  -5   7   0   485.85   476.66    23.00 o
  -4   7   0   194.69   186.70    11.85 o
  -3   7   0     7.26     8.26     2.39 o
  -2   7   0   121.18   125.46     3.78 o
  -1   7   0     5.09     8.36     1.39 o
   0   7   0    38.96    41.72     2.49 o
   1   7   0   268.14   339.55     5.18 o
   2   7   0   812.60   820.69    11.15 o
   3   7   0   800.89   863.71    11.35 o
   4   7   0    27.72    35.85     3.58 o
   5   7   0    49.82    49.89     4.48 o
   6   7   0    38.04    33.46     3.78 o
   7   7   0    10.03     9.46     2.39 o
   8   7   0     8.09     3.88     4.38 <
  -5   8   0   133.66   125.56    12.05 o
  -4   8   0   121.07   126.06     8.07 o
  -3   8   0   153.78   157.13     6.87 o
  -2   8   0   664.75   654.20     9.56 o
  -1   8   0    95.91    97.08     3.88 o
   0   8   0    18.80    35.15     2.29 o
   1   8   0   302.26   319.23     5.38 o
   2   8   0   260.27   256.80     5.48 o
   3   8   0    42.69    48.29     2.59 o
   4   8   0    55.18    56.66     4.48 o
   5   8   0     0.79     1.59     1.39 <
   6   8   0    32.07    31.57     3.98 o
   7   8   0     1.25     0.90     1.59 <
  -5   9   0    62.31    65.22    11.85 o
  -4   9   0    56.00    56.06     7.07 o
  -3   9   0   316.01   317.24     9.66 o
  -2   9   0   114.73    97.18     4.78 o
  -1   9   0    11.40     6.47     1.59 o
   0   9   0   120.36   135.42     3.98 o
   1   9   0    11.45    20.11     2.19 o
   2   9   0   174.98   170.87     5.18 o
   3   9   0    50.00    39.23     4.18 o
   4   9   0    11.09     8.46     2.19 o
   5   9   0    27.61    29.47     3.88 o
   6   9   0     0.00     0.30     1.49 <
   7   9   0     1.77     1.99     1.99 <
  -4  10   0    58.56    45.21     6.67 o
  -3  10   0   132.60   125.17     6.47 o
  -2  10   0     0.02    -1.19     1.99 <
  -1  10   0    32.29    25.59     2.59 o
   0  10   0   114.81   104.15     3.98 o
   1  10   0    37.61    43.81     3.68 o
   2  10   0     8.15     6.57     2.19 <
   3  10   0     0.13     0.00     1.29 <
   4  10   0    54.87    51.78     8.17 o
   5  10   0    24.14    26.69     3.98 o
   6  10   0    46.10    54.67     5.68 o
   7  10   0     9.45    13.04     3.19 o
  -4  11   0     1.52    -0.50     2.99 <
  -3  11   0     1.68     0.50     2.79 <
  -2  11   0     0.30     2.19     1.79 <
  -1  11   0   104.64    84.74     4.88 o
   0  11   0   459.44   456.45    11.05 o
   1  11   0    26.11    25.19     3.49 o
   2  11   0    17.81    19.91     2.69 o
   3  11   0    15.08    11.15     3.29 o
   4  11   0    43.85    47.00     5.28 o
   5  11   0     1.45     0.10     1.79 <
   6  11   0     0.26    -0.40     1.79 <
  -3  12   0    11.08    -2.89     6.77 <
  -2  12   0     1.78     0.70     3.78 <
  -1  12   0    35.26    50.09    10.55 o
   0  12   0    77.77    86.63     5.58 o
   1  12   0    52.70    53.77     4.78 o
   2  12   0   346.38   326.60     8.56 o
   3  12   0     4.57     5.08     2.39 <
   4  12   0    93.13    99.97     7.77 o
   5  12   0     6.57     2.09     1.99 <
   6  12   0    14.90    17.13     3.98 o
  -2  13   0     9.45    15.04     4.18 o
  -1  13   0   160.20   171.17     9.76 o
   0  13   0     7.55     6.77     3.68 <
   1  13   0     1.69     0.80     1.99 <
   2  13   0   236.57   209.10     7.87 o
   3  13   0     1.01     0.20     2.29 <
   4  13   0   111.03   115.21     7.77 o
   5  13   0    39.29    48.49     6.17 o
   0  14   0     0.89     2.39     3.68 <
   1  14   0    69.47    88.72     6.87 o
   2  14   0    41.02    42.62     4.78 o
   3  14   0    72.67    78.27     8.86 o
   4  14   0    71.05    74.68     7.47 o
  -4 -14   1    18.73    19.62     4.28 o
  -3 -14   1    18.68    14.64     4.48 o
  -2 -14   1    34.51    39.83     4.68 o
  -1 -14   1    48.13    54.17     7.27 o
   0 -14   1    10.72    18.22     6.97 <
  -5 -13   1     4.54     1.59     2.29 <
  -4 -13   1     2.87     0.80     2.19 <
  -3 -13   1   120.95   114.81     7.37 o
  -2 -13   1    38.35    29.57     3.98 o
  -1 -13   1    53.60    55.06     5.48 o
   0 -13   1     0.32     0.30     1.79 <
   1 -13   1    45.46    73.29    12.35 o
   2 -13   1    25.32    35.95     6.17 o
  -6 -12   1    11.06     5.87     3.29 <
  -5 -12   1   138.39   123.47     7.27 o
  -4 -12   1   144.04   119.29     6.97 o
  -3 -12   1     8.16    12.75     2.99 o
  -2 -12   1    22.94    27.08     3.29 o
  -1 -12   1     2.35     7.87     2.39 o
   0 -12   1    37.95    31.66     3.98 o
   1 -12   1    45.84    65.42    12.05 o
   2 -12   1    35.90    37.64     3.78 o
   3 -12   1    28.04    37.14     4.78 o
  -6 -11   1    47.87    53.87     5.97 o
  -5 -11   1    12.82     8.96     2.89 o
  -4 -11   1    54.70    54.57     5.78 o
  -3 -11   1    55.30    56.36     5.48 o
  -2 -11   1   113.82    99.67     4.58 o
  -1 -11   1    45.53    42.72     3.88 o
   0 -11   1   430.92   396.80    10.36 o
   1 -11   1    12.60     8.46     1.79 o
   2 -11   1     3.80     2.29     2.39 <
   3 -11   1    26.19    31.27     4.98 o
   4 -11   1     0.03     5.18     5.08 <
  -7 -10   1     4.86     2.99     2.89 <
  -6 -10   1    39.64    43.91     6.57 o
  -5 -10   1    14.61    16.03     5.58 <
  -4 -10   1    51.29    51.68     5.18 o
  -3 -10   1    97.24    84.44     5.18 o
  -2 -10   1    21.89    22.40     2.59 o
  -1 -10   1    70.06    81.75     4.78 o
   0 -10   1    60.36    50.28     3.19 o
   1 -10   1    17.57    14.64     2.09 o
   2 -10   1   151.77   145.38     5.87 o
   3 -10   1    18.16     7.57     3.78 <
   4 -10   1    48.15    49.09    13.74 o
  -7  -9   1     9.36     6.07     2.49 <
  -6  -9   1    26.96    28.98     3.98 o
  -5  -9   1    11.72    17.03     3.88 o
  -4  -9   1     0.91     1.19     1.39 <
  -3  -9   1     5.96     2.49     1.59 <
  -2  -9   1   266.81   259.69     6.67 o
  -1  -9   1     2.41     2.89     1.29 <
   0  -9   1   186.78   177.84     5.48 o
   1  -9   1    48.46    58.25     3.58 o
   2  -9   1   295.08   254.71     8.66 o
   3  -9   1   172.71   154.74     6.87 o
   4  -9   1    11.04     8.86     2.69 o
   5  -9   1   138.79   119.59    11.85 o
  -7  -8   1   103.78    93.70     7.27 o
  -6  -8   1    11.63    15.04     2.89 o
  -5  -8   1    25.61    26.59     3.49 o
  -4  -8   1     8.15    10.46     2.29 o
  -3  -8   1    69.98    60.04     4.48 o
  -2  -8   1     0.79     1.10     0.90 <
  -1  -8   1    27.72    23.80     1.69 o
   0  -8   1    93.43    91.51     2.99 o
   1  -8   1    75.76    70.70     3.19 o
   2  -8   1     3.87     1.10     1.19 <
   3  -8   1     1.16    -1.19     1.59 <
   4  -8   1   124.92   120.88     6.27 o
   5  -8   1   118.07   124.87    17.23 o
  -8  -7   1     1.13     4.48     4.28 <
  -7  -7   1     1.19    -0.50     1.29 <
  -6  -7   1     6.25     1.79     1.59 <
  -5  -7   1     9.61     8.36     2.09 o
  -4  -7   1   440.61   428.77    10.36 o
  -3  -7   1    70.52    69.20     2.89 o
  -2  -7   1   216.18   229.52     4.48 o
  -1  -7   1    88.92    85.43     2.49 o
   0  -7   1    20.31    14.84     2.09 o
   1  -7   1   347.27   351.80     5.78 o
   2  -7   1    30.06    27.28     3.09 o
   3  -7   1     6.07     6.77     1.69 o
   4  -7   1   173.90   169.57     6.87 o
   5  -7   1   339.68   351.60    13.24 o
  -8  -6   1     3.27     1.10     2.29 <
  -7  -6   1     0.07     2.99     1.49 <
  -6  -6   1    59.05    63.23     3.88 o
  -5  -6   1    51.56    57.26     3.98 o
  -4  -6   1   345.87   344.92     6.17 o
  -3  -6   1   441.00   447.09     6.17 o
  -2  -6   1     5.18     2.39     0.50 o
  -1  -6   1  1919.70  2143.73    16.83 o
   0  -6   1   333.00   378.88     5.48 o
   1  -6   1   514.72   611.28     7.57 o
   2  -6   1    39.49    49.69     2.29 o
   3  -6   1     2.46     4.28     1.49 <
   4  -6   1    39.09    50.09     5.48 o
   5  -6   1     6.61     8.36     2.29 o
   6  -6   1   110.48   100.37    11.55 o
  -8  -5   1    12.30    17.82     5.78 o
  -7  -5   1    48.76    49.99     6.07 o
  -6  -5   1    95.04    84.74     3.88 o
  -5  -5   1     2.74     3.09     1.00 o
  -4  -5   1     9.24     7.37     0.90 o
  -3  -5   1   191.01   196.96     3.68 o
  -2  -5   1   107.29   114.01     5.08 o
  -1  -5   1   665.87   678.10     7.37 o
   0  -5   1   751.77   720.82     8.96 o
   1  -5   1    22.62    32.56     1.99 o
   2  -5   1   357.89   392.22     5.28 o
   3  -5   1   168.60   186.10     4.58 o
   4  -5   1     1.84     2.89     1.59 <
   5  -5   1    25.01    21.31     3.09 o
   6  -5   1     0.36     2.79     3.78 <
   7  -5   1    22.46     1.49     2.99 <
  -8  -4   1     7.05     0.70     3.39 <
  -7  -4   1   115.08   114.01     7.37 o
  -6  -4   1     9.77    10.16     1.10 o
  -5  -4   1    42.22    44.81     1.99 o
  -4  -4   1    55.57    53.97     1.59 o
  -3  -4   1    15.18    20.21     1.00 o
  -2  -4   1     5.70     7.27     0.90 o
  -1  -4   1    98.78    99.18     2.99 o
   0  -4   1   375.79   430.66     5.08 o
   1  -4   1  2920.69  2922.00    27.78 o
   2  -4   1  2531.98  2697.56    22.50 o
   3  -4   1   242.70   279.01     5.97 o
   4  -4   1   429.06   433.15     6.97 o
   5  -4   1     2.12     3.98     1.79 <
   6  -4   1    24.28    13.54     5.48 <
   7  -4   1     1.22     0.30     3.58 <
  -8  -3   1   232.30   206.72    14.44 o
  -7  -3   1     8.78     8.17     2.69 o
  -6  -3   1    25.56    25.89     1.99 o
  -5  -3   1    16.57    18.22     1.39 o
  -4  -3   1    44.11    50.28     1.49 o
  -3  -3   1  1571.49  1520.59     9.66 o
  -2  -3   1  1741.44  1710.98    10.95 o
  -1  -3   1     3.61     6.37     0.80 o
   0  -3   1   202.21   201.44     2.79 o
   1  -3   1   244.55   268.35     3.19 o
   2  -3   1   209.15   178.74     3.19 o
   3  -3   1   809.74   866.79    10.55 o
   4  -3   1   149.22   159.52     4.88 o
   5  -3   1    55.57    61.74     4.08 o
   6  -3   1     3.50    -0.20     3.29 <
   7  -3   1    11.40     8.76     5.68 <
  -8  -2   1    53.56    52.28     8.86 o
  -7  -2   1    16.52    14.94     3.78 o
  -6  -2   1     0.43     0.80     0.80 <
  -5  -2   1   287.46   296.73     4.38 o
  -4  -2   1  1819.88  1835.85    12.94 o
  -3  -2   1    12.03    10.85     0.80 o
  -2  -2   1   101.37    92.21     1.39 o
  -1  -2   1   677.64   615.47     5.48 o
   0  -2   1   495.45   502.15     3.78 o
   1  -2   1  2229.05  2051.52    13.74 o
   2  -2   1    27.54    29.57     1.29 o
   3  -2   1    45.30    50.68     2.49 o
   4  -2   1     6.38    10.36     1.39 o
   5  -2   1   122.49   121.88    12.94 o
   6  -2   1     0.05     6.37    11.85 <
   7  -2   1     3.85     4.48     1.49 <
  -8  -1   1    58.88    51.98     6.77 o
  -7  -1   1     8.12     8.56     3.09 <
  -6  -1   1   112.05   116.80     3.78 o
  -5  -1   1     0.00     0.00     0.70 <
  -4  -1   1    33.59    39.43     1.39 o
  -3  -1   1   132.08   140.70     2.19 o
  -2  -1   1   169.41   143.79     1.89 o
  -1  -1   1   190.92   177.14     2.09 o
   0  -1   1  4290.15  4142.98    35.65 o
   1  -1   1  1433.09  1356.00     9.96 o
   2  -1   1  4412.32  4284.07    28.58 o
   3  -1   1  1033.28  1039.65    10.16 o
   4  -1   1     2.84     2.19     0.60 o
   5  -1   1    14.11    14.64     5.38 <
   6  -1   1     0.16     2.09     1.59 <
   7  -1   1     1.02    -2.09     3.39 <
   8  -1   1    13.37     7.17     5.18 <
  -8   0   1     4.80     4.98     3.29 <
  -7   0   1     5.40    12.15     5.28 <
  -6   0   1    99.13    93.00     4.08 o
  -5   0   1   116.82   116.10     2.89 o
  -4   0   1   411.15   404.17     5.08 o
  -3   0   1    98.92    99.18     2.19 o
  -2   0   1   801.89   791.91     6.77 o
  -1   0   1  4969.75  4661.96    35.05 o
   0   0   1    13.01    16.53     1.29 o
   1   0   1   902.87   802.86     5.18 o
   2   0   1  1189.70  1154.56    10.75 o
   3   0   1     7.47     7.27     1.10 o
   4   0   1    12.38    13.04     1.89 o
   5   0   1     0.23     0.60     1.29 <
   6   0   1    11.32     9.06     2.29 o
   7   0   1    73.79    74.88     8.76 o
   8   0   1    13.42    14.94     8.07 <
  -7   1   1     8.14     6.07     1.79 o
  -6   1   1   158.38   162.31     5.87 o
  -5   1   1     6.62     8.36     1.10 o
  -4   1   1    14.42    15.23     1.49 o
  -3   1   1  2210.39  2204.97    19.12 o
  -2   1   1    38.12    30.87     1.89 o
  -1   1   1    57.43    53.17     2.39 o
   0   1   1  2278.95  2196.10    22.70 o
   1   1   1    68.02    51.48     1.00 o
   2   1   1 50252.60 47678.60   431.95 o
   3   1   1     4.61     5.87     1.29 o
   4   1   1  3242.67  3292.22    27.38 o
   5   1   1   109.91   114.41     3.98 o
   6   1   1     9.57     9.86     1.99 o
   7   1   1    31.15    39.63     5.28 o
   8   1   1     1.00     3.19     4.78 <
  -7   2   1     4.76     5.78     2.39 <
  -6   2   1    31.32    31.86     3.49 o
  -5   2   1   142.91   161.31     7.47 o
  -4   2   1    34.21    34.35     1.99 o
  -3   2   1   484.32   478.65    15.43 o
  -2   2   1   106.31   103.16     5.28 o
  -1   2   1     1.25    -0.20     0.60 <
   0   2   1   418.61   377.98     3.68 o
   1   2   1  1717.98  1559.43     9.06 o
   2   2   1  1906.08  1925.36    11.75 o
   3   2   1    71.02    72.39     1.39 o
   4   2   1  1147.93  1172.88    10.16 o
   5   2   1    54.52    58.35     2.49 o
   6   2   1    72.92    71.99     3.88 o
   7   2   1    41.26    37.54     4.08 o
   8   2   1     1.66     6.27     4.18 <
  -7   3   1   214.66   204.33     7.97 o
  -6   3   1    12.93     9.96     2.29 o
  -5   3   1    29.09    23.60     5.97 o
  -4   3   1    18.05    21.21     2.59 o
  -3   3   1    56.02    48.29     2.19 o
  -2   3   1   627.05   589.68     5.78 o
  -1   3   1   259.26   239.97     5.48 o
   0   3   1   471.54   437.93     4.28 o
   1   3   1   329.14   334.97     3.19 o
   2   3   1  1203.63  1214.40     9.06 o
   3   3   1    22.48    27.68     1.00 o
   4   3   1  4199.28  4407.74    25.99 o
   5   3   1    49.24    46.30     2.09 o
   6   3   1    97.51    95.19     3.68 o
   7   3   1    52.74    54.87     5.78 o
   8   3   1     1.63     3.49     3.49 <
  -7   4   1   101.53   102.06     6.17 o
  -6   4   1     2.41     2.99     2.49 <
  -5   4   1    19.14    15.14     4.98 o
  -4   4   1   372.83   370.71    11.65 o
  -3   4   1   109.11   106.84     2.99 o
  -2   4   1   243.62   237.29     3.68 o
  -1   4   1  1079.86  1058.17    10.75 o
   0   4   1   660.31   693.83     9.86 o
   1   4   1   925.09  1006.89     8.86 o
   2   4   1   562.16   533.22     6.07 o
   3   4   1   395.77   413.23     4.08 o
   4   4   1  1043.99  1082.27     7.87 o
   5   4   1   248.35   259.49     3.39 o
   6   4   1   257.63   244.15     6.57 o
   7   4   1    13.29    11.65     2.59 o
   8   4   1   105.43   116.70     7.67 o
  -6   5   1    26.06    24.99     3.78 o
  -5   5   1    11.84     9.16     5.18 <
  -4   5   1   336.51   326.60    16.03 o
  -3   5   1     0.88     1.69     1.39 <
  -2   5   1   250.06   234.40     4.68 o
  -1   5   1   148.39   172.06     3.39 o
   0   5   1   509.77   478.45     5.58 o
   1   5   1   729.89   772.69     7.57 o
   2   5   1   352.95   383.46     5.18 o
   3   5   1    65.78    72.29     1.79 o
   4   5   1   254.23   250.03     4.18 o
   5   5   1     0.11     0.20     0.50 <
   6   5   1   113.13   105.95     3.29 o
   7   5   1     6.94     8.96     2.49 o
   8   5   1     8.56    10.16     2.79 o
  -6   6   1    36.48    21.61     7.07 o
  -5   6   1    63.54    72.29     8.36 o
  -4   6   1    81.14    83.44     8.46 o
  -3   6   1    53.16    51.38     4.18 o
  -2   6   1    29.52    30.07     2.19 o
  -1   6   1   418.83   446.49     6.17 o
   0   6   1    85.22   106.54     2.79 o
   1   6   1   971.65  1051.90    10.65 o
   2   6   1   353.79   395.21     4.98 o
   3   6   1   423.58   444.30     6.17 o
   4   6   1   379.62   369.62     6.27 o
   5   6   1   125.79   135.02     5.48 o
   6   6   1   104.54    94.69     4.78 o
   7   6   1     3.90     2.59     2.59 <
   8   6   1     3.29     1.59     2.49 <
  -5   7   1   185.27   183.41    13.94 o
  -4   7   1    14.02    18.82     6.17 o
  -3   7   1   134.58   153.64     5.97 o
  -2   7   1     2.36     1.39     2.59 <
  -1   7   1     2.21    -0.20     1.29 <
   0   7   1   205.20   205.22     4.18 o
   1   7   1   247.15   262.78     4.58 o
   2   7   1   876.83   942.67     9.56 o
   3   7   1    55.25    58.35     2.49 o
   4   7   1     1.23     1.49     0.90 <
   5   7   1    19.91    21.11     2.99 o
   6   7   1   273.77   291.75     8.96 o
   7   7   1     2.33     2.59     1.79 <
   8   7   1     1.95     3.98     2.99 <
  -5   8   1    29.37    16.93     6.57 <
  -4   8   1     0.64     1.99     2.89 <
  -3   8   1   834.00   820.99    15.53 o
  -2   8   1   284.39   271.94     7.07 o
  -1   8   1     9.06     9.76     1.59 o
   0   8   1   684.41   718.63    12.25 o
   1   8   1    33.18    35.55     2.49 o
   2   8   1    24.96    36.24     2.49 o
   3   8   1   794.19   838.61    11.95 o
   4   8   1    78.54    75.08     4.58 o
   5   8   1   133.76   128.55     6.07 o
   6   8   1     2.68     1.59     1.99 <
   7   8   1    33.80    31.76     3.88 o
   8   8   1    19.90    13.24     4.28 o
  -5   9   1    16.23    34.45     8.86 o
  -4   9   1    22.57    26.29     7.77 o
  -3   9   1   325.06   313.16    12.65 o
  -2   9   1   180.37   180.53     6.07 o
  -1   9   1   270.01   278.01     6.17 o
   0   9   1   208.29   211.00     4.88 o
   1   9   1   181.41   183.61     4.38 o
   2   9   1     1.20     2.49     1.10 <
   3   9   1   161.49   167.38     6.57 o
   4   9   1   230.36   229.12     8.17 o
   5   9   1   248.97   235.39     8.66 o
   6   9   1    13.20    10.36     2.89 o
   7   9   1     8.74     4.58     2.19 <
  -4  10   1    14.06     9.36     6.27 <
  -3  10   1   101.38    93.80     7.77 o
  -2  10   1   133.79   118.49     6.87 o
  -1  10   1   442.81   461.92    10.06 o
   0  10   1     0.86     1.49     1.49 <
   1  10   1     0.13     1.99     1.39 <
   2  10   1    53.58    50.38     5.18 o
   3  10   1     0.88     2.69     1.69 <
   4  10   1     0.18     0.80     1.49 <
   5  10   1   142.40   147.07     7.57 o
   6  10   1     9.70     3.58     2.09 <
   7  10   1     0.97    -1.10     1.79 <
  -3  11   1    13.61     7.07     3.98 <
  -2  11   1   174.80   163.00     7.87 o
  -1  11   1   107.71   101.86     7.17 o
   0  11   1   180.54   191.18     7.07 o
   1  11   1     5.62     2.69     1.89 <
   2  11   1    87.40    76.97     4.38 o
   3  11   1    67.45    75.48     6.27 o
   4  11   1     1.29     3.88     1.99 <
   5  11   1     5.80     4.28     2.39 <
   6  11   1    19.49    23.80     3.98 o
   7  11   1     2.35     1.49     2.89 <
  -3  12   1    18.22    14.84     4.68 o
  -2  12   1    32.41    35.75     4.08 o
  -1  12   1     4.27     0.50     2.89 <
   0  12   1    77.31    76.87     7.17 o
   1  12   1    23.35    12.75     2.99 o
   2  12   1    57.23    54.37     5.58 o
   3  12   1   143.89   130.44     7.07 o
   4  12   1    13.39    12.94     3.19 o
   5  12   1     2.36     1.49     2.19 <
   6  12   1    17.32    15.04     3.78 o
  -2  13   1     2.35    -0.90     5.08 <
  -1  13   1     4.26     8.86     5.48 <
   0  13   1     0.92     0.90     2.49 <
   1  13   1    67.20    84.64     6.77 o
   2  13   1     9.30    12.05     2.99 o
   3  13   1    31.68    31.96     5.38 o
   4  13   1   158.88   150.76     8.17 o
   5  13   1    44.99    53.57     6.37 o
   0  14   1    31.61    34.95     8.46 o
   1  14   1   313.09   321.23    12.94 o
   2  14   1     0.49     3.58     2.09 <
   3  14   1     8.48     7.07     3.88 <
   4  14   1    89.34    82.65     7.87 o
  -4 -14   2     4.09     2.59     2.69 <
  -3 -14   2    62.51    65.32     8.26 o
  -2 -14   2     3.17     2.39     1.99 <
  -1 -14   2     2.11     3.88     2.09 <
   0 -14   2     2.94     3.88     2.99 <
  -5 -13   2     7.26     4.38     2.79 <
  -4 -13   2    57.37    58.35     6.57 o
  -3 -13   2    13.34    11.25     3.29 o
  -2 -13   2    21.17    16.23     3.19 o
  -1 -13   2   105.80    94.00     6.17 o
   0 -13   2    11.63    19.22     3.98 o
   1 -13   2    31.57    33.86    11.15 o
   2 -13   2    41.08    45.41     6.57 o
  -6 -12   2    17.39    26.79     6.07 o
  -5 -12   2     8.23     4.68     2.49 <
  -4 -12   2     0.10     0.10     1.99 <
  -3 -12   2     5.52    10.75     3.09 o
  -2 -12   2     1.77    -0.20     1.39 <
  -1 -12   2   223.38   221.15     8.07 o
   0 -12   2    42.57    35.05     4.38 o
   1 -12   2    98.62    91.31     7.67 o
   2 -12   2     1.99     1.39     1.79 <
   3 -12   2     1.66     7.07     2.99 <
  -6 -11   2    45.38    55.26     6.17 o
  -5 -11   2    29.06    27.58     4.18 o
  -4 -11   2     5.92     6.67     2.59 <
  -3 -11   2   394.73   349.31    10.95 o
  -2 -11   2   432.65   388.54     9.06 o
  -1 -11   2    23.55    13.14     2.89 o
   0 -11   2     2.65     4.58     1.99 <
   1 -11   2    32.16    24.10     2.49 o
   2 -11   2    61.99    58.05     4.98 o
   3 -11   2    15.93    27.98     3.58 o
   4 -11   2     0.39     3.78     2.79 <
  -7 -10   2     6.14     4.28     2.99 <
  -6 -10   2     3.79     5.58     2.49 <
  -5 -10   2     0.08     0.40     1.59 <
  -4 -10   2     3.41     1.89     1.59 <
  -3 -10   2     5.19     2.99     1.79 <
  -2 -10   2    43.87    42.62     3.29 o
  -1 -10   2     4.40     0.50     1.29 <
   0 -10   2     2.67     3.19     1.39 <
   1 -10   2    99.08    86.33     3.98 o
   2 -10   2   410.84   379.38     7.27 o
   3 -10   2    15.23    18.72     3.49 o
   4 -10   2    44.39    45.60     6.17 o
  -7  -9   2    39.33    43.02     5.28 o
  -6  -9   2    41.79    43.12     6.57 o
  -5  -9   2    74.09    84.14     5.68 o
  -4  -9   2   195.18   176.54     7.17 o
  -3  -9   2    61.17    73.68     5.68 o
  -2  -9   2   119.49   106.05     4.18 o
  -1  -9   2   214.07   202.63     4.58 o
   0  -9   2     1.75     0.50     0.90 <
   1  -9   2     5.06     6.77     1.49 o
   2  -9   2   150.37   131.54     4.48 o
   3  -9   2    26.26    14.24     2.99 o
   4  -9   2   150.44   149.66     8.96 o
   5  -9   2     4.52     8.66     3.49 <
  -7  -8   2   119.10   120.58     6.37 o
  -6  -8   2    15.56    16.03     2.99 o
  -5  -8   2    15.39    20.11     3.58 o
  -4  -8   2    60.54    66.32     5.38 o
  -3  -8   2    14.50    14.34     2.49 o
  -2  -8   2    45.92    47.60     2.19 o
  -1  -8   2    28.39    36.05     3.19 o
   0  -8   2   222.16   245.55     4.28 o
   1  -8   2     8.15     4.48     1.29 o
   2  -8   2     3.99     1.89     1.29 <
   3  -8   2    31.26    33.16     3.09 o
   4  -8   2   246.37   230.02     8.46 o
   5  -8   2    10.00     9.26     2.59 o
   6  -8   2     4.60    10.06     5.58 <
  -7  -7   2    11.53    12.85     2.69 o
  -6  -7   2    39.63    33.76     3.29 o
  -5  -7   2   240.80   222.55     7.67 o
  -4  -7   2    89.12    87.13     4.68 o
  -3  -7   2   107.95   109.63     3.78 o
  -2  -7   2   232.37   252.82     5.87 o
  -1  -7   2   750.45   682.98     7.37 o
   0  -7   2    45.83    53.67     1.89 o
   1  -7   2    44.50    45.01     2.29 o
   2  -7   2   402.06   403.37     7.07 o
   3  -7   2    90.18    85.83     4.08 o
   4  -7   2   117.87   108.14     6.47 o
   5  -7   2    32.46    27.18     3.98 o
   6  -7   2   135.27   118.19    10.36 o
  -7  -6   2    16.20    10.36     2.79 o
  -6  -6   2    98.37    91.81     4.48 o
  -5  -6   2    16.80    12.35     1.99 o
  -4  -6   2    11.40    11.05     1.49 o
  -3  -6   2    18.85    20.01     1.99 o
  -2  -6   2  1856.34  1871.29    19.02 o
  -1  -6   2    55.78    57.16     1.99 o
   0  -6   2    77.21    81.75     2.09 o
   1  -6   2   707.02   708.87     7.17 o
   2  -6   2    24.65    25.89     1.99 o
   3  -6   2     7.60     6.17     1.59 o
   4  -6   2    25.13    22.80     3.19 o
   5  -6   2    21.68    14.54     4.28 o
   6  -6   2    32.03    38.93     5.48 o
  -8  -5   2    11.10     7.87     4.58 <
  -7  -5   2    34.56    40.53     5.48 o
  -6  -5   2     1.04     1.00     0.90 <
  -5  -5   2    80.35    77.17     2.99 o
  -4  -5   2     6.42     7.17     1.10 o
  -3  -5   2   539.71   508.33     5.68 o
  -2  -5   2   310.73   301.91     5.38 o
  -1  -5   2   494.96   486.82     5.48 o
   0  -5   2    54.63    69.40     2.09 o
   1  -5   2   425.07   532.62     5.97 o
   2  -5   2   357.63   375.20     4.88 o
   3  -5   2   447.38   488.41     7.67 o
   4  -5   2   127.95   132.13     6.77 o
   5  -5   2     9.59     5.87     1.99 <
   6  -5   2    23.35    28.38     4.38 o
   7  -5   2    18.18    -0.30     3.39 <
  -8  -4   2   142.82   118.39    13.74 o
  -7  -4   2   125.77   137.81     8.76 o
  -6  -4   2     4.67     3.88     1.10 o
  -5  -4   2   372.92   403.77     5.48 o
  -4  -4   2   180.23   176.74     2.79 o
  -3  -4   2     3.63     7.97     1.00 o
  -2  -4   2   852.69   848.07     7.17 o
  -1  -4   2   443.12   428.07     4.28 o
   0  -4   2  1263.39  1297.45     9.76 o
   1  -4   2   458.54   433.94     4.28 o
   2  -4   2   164.21   150.06     2.79 o
   3  -4   2    26.17    38.44     2.39 o
   4  -4   2    77.54    78.07     3.68 o
   5  -4   2     2.77     3.88     1.49 <
   6  -4   2    28.87    33.36     7.37 o
   7  -4   2     4.27     1.00     4.58 <
  -8  -3   2     0.75     1.39     3.49 <
  -7  -3   2   187.71   192.08    11.55 o
  -6  -3   2     1.14     1.10     0.60 <
  -5  -3   2     6.49     4.98     0.90 o
  -4  -3   2    47.37    43.61     1.59 o
  -3  -3   2   947.39   955.81     7.57 o
  -2  -3   2   107.89   101.37     1.89 o
  -1  -3   2   477.75   484.03     4.38 o
   0  -3   2    37.74    42.62     1.29 o
   1  -3   2   135.26   144.38     2.09 o
   2  -3   2    22.32    23.10     1.39 o
   3  -3   2   841.89   898.95    10.16 o
   4  -3   2   685.30   687.66    10.06 o
   5  -3   2   342.14   365.54     8.86 o
   6  -3   2   248.44   262.58    10.75 o
   7  -3   2     7.50    17.33     6.97 <
  -8  -2   2    12.51     7.17     4.38 <
  -7  -2   2    48.49    51.78     3.29 o
  -6  -2   2   506.63   495.18     8.36 o
  -5  -2   2    37.49    34.35     1.59 o
  -4  -2   2    21.48    20.41     1.19 o
  -3  -2   2   763.37   800.77     7.77 o
  -2  -2   2  2650.43  2682.52    17.13 o
  -1  -2   2  4705.71  4460.62    26.19 o
   0  -2   2   760.89   722.71     5.38 o
   1  -2   2   435.91   437.23     3.98 o
   2  -2   2   678.88   652.81     6.27 o
   3  -2   2    18.97    23.30     2.69 o
   4  -2   2    42.87    40.33     2.79 o
   5  -2   2   611.40   664.06    11.75 o
   6  -2   2   133.21   136.71    10.06 o
   7  -2   2     1.19     6.67     4.58 <
   8  -2   2    30.51    20.21     7.77 <
  -8  -1   2     6.18     1.19     2.89 <
  -7  -1   2   166.96   170.67     5.48 o
  -6  -1   2    24.99    21.51     2.59 o
  -5  -1   2    34.78    36.24     1.89 o
  -4  -1   2    45.02    47.00     1.69 o
  -3  -1   2    10.78    10.65     0.90 o
  -2  -1   2  3024.33  2924.99    18.52 o
  -1  -1   2   882.62   834.73     5.87 o
   0  -1   2    13.90    12.94     0.50 o
   1  -1   2   589.23   525.45     4.68 o
   2  -1   2  2511.07  2458.18    15.93 o
   3  -1   2     0.37     1.29     0.50 <
   4  -1   2    73.45    71.89     2.59 o
   5  -1   2    87.31    88.42     5.18 o
   6  -1   2     3.63     4.78     3.29 <
   7  -1   2   278.55   302.80    17.13 o
   8  -1   2    26.94    17.62     5.38 o
  -7   0   2     7.84     6.67     1.89 o
  -6   0   2    37.72    38.54     3.19 o
  -5   0   2    47.50    48.99     3.49 o
  -4   0   2   440.19   439.92     5.58 o
  -3   0   2     4.80     6.07     0.80 o
  -2   0   2  2098.39  2058.99    17.13 o
  -1   0   2     0.49     0.70     0.50 <
   0   0   2   221.16   220.56     2.49 o
   1   0   2  2795.55  2483.77    33.95 o
   2   0   2  2431.20  2535.65    16.23 o
   3   0   2    99.36    94.30     1.79 o
   4   0   2   378.52   395.21     6.97 o
   5   0   2   614.50   629.31    23.70 o
   6   0   2     2.75     3.58     1.89 <
   7   0   2    41.82    44.51     4.68 o
   8   0   2     0.01    -0.80     3.19 <
  -7   1   2    37.67    38.63     3.49 o
  -6   1   2     4.57     3.19     1.49 <
  -5   1   2     8.25     5.78     1.29 o
  -4   1   2    33.23    30.27     1.69 o
  -3   1   2   487.53   465.31     5.87 o
  -2   1   2  1143.23  1171.69     9.86 o
  -1   1   2   422.60   396.30     4.48 o
   0   1   2  1317.15  1251.74     9.36 o
   1   1   2  1781.74  1608.82    10.85 o
   2   1   2    38.55    39.23     1.10 o
   3   1   2     8.08    13.94     1.00 o
   4   1   2   992.91   994.35     9.96 o
   5   1   2   163.98   172.06     4.68 o
   6   1   2    55.13    60.14     3.39 o
   7   1   2     2.08     1.00     2.29 <
   8   1   2     2.29    -1.69     2.59 <
  -7   2   2   172.09   154.24     6.77 o
  -6   2   2     6.54     6.77     1.99 o
  -5   2   2    19.77    20.41     2.89 o
  -4   2   2   588.18   608.79     8.86 o
  -3   2   2   160.31   157.73     3.09 o
  -2   2   2   236.92   245.45     3.98 o
  -1   2   2  4198.40  4128.14    35.15 o
   0   2   2  2627.31  2615.01    14.74 o
   1   2   2   683.98   660.87     4.58 o
   2   2   2  1720.33  1689.57    11.95 o
   3   2   2     1.74     1.59     0.40 o
   4   2   2  8386.11  8652.98    54.47 o
   5   2   2     1.61     1.39     0.70 <
   6   2   2  1083.08  1079.58    13.44 o
   7   2   2    52.33    50.98     4.08 o
   8   2   2     1.96    -0.80     2.99 <
  -7   3   2   218.24   213.59     8.46 o
  -6   3   2    24.35    29.47     8.86 o
  -5   3   2    89.83    87.92     4.98 o
  -4   3   2     2.16     2.19     1.10 <
  -3   3   2   145.86   153.44     3.88 o
  -2   3   2     6.78     6.87     1.10 o
  -1   3   2    33.19    43.12     2.09 o
   0   3   2    86.69    87.23     1.89 o
   1   3   2   203.20   202.24     2.79 o
   2   3   2   210.15   205.52     2.79 o
   3   3   2   720.87   701.50     6.67 o
   4   3   2  1173.85  1203.25     8.56 o
   5   3   2    25.66    26.69     1.59 o
   6   3   2   809.20   821.88    10.95 o
   7   3   2    69.71    70.80     4.68 o
   8   3   2     0.03     2.69     2.99 <
  -7   4   2   459.29   447.58    23.80 o
  -6   4   2    45.71    41.62     4.68 o
  -4   4   2    59.11    53.47    14.44 o
  -3   4   2    22.36    20.41     1.99 o
  -2   4   2   682.84   714.44     8.07 o
  -1   4   2   382.11   371.41     4.08 o
   0   4   2   126.60   105.45     3.19 o
   1   4   2     3.07     2.19     0.50 o
   2   4   2   378.35   392.82     4.08 o
   3   4   2    12.30     9.46     0.90 o
   4   4   2   709.34   735.55     6.77 o
   5   4   2    50.09    48.29     1.49 o
   6   4   2  1221.98  1273.25    13.54 o
   7   4   2    14.54     9.76     2.29 o
   8   4   2   201.79   206.32     9.96 o
  -6   5   2    48.53    52.87     5.58 o
  -5   5   2   317.21   314.65    10.65 o
  -4   5   2    11.05    22.30     5.38 o
  -3   5   2    25.43    26.79     2.99 o
  -2   5   2   763.43   757.06     9.06 o
  -1   5   2    36.08    35.55     1.69 o
   0   5   2   153.31   156.13     2.69 o
   1   5   2    86.37    84.74     1.89 o
   2   5   2   132.35   134.13     2.49 o
   3   5   2    17.23    16.63     1.19 o
   4   5   2    19.49    15.63     1.19 o
   5   5   2     0.44     0.10     0.50 <
   6   5   2   746.26   760.35    10.06 o
   7   5   2    50.98    37.14     4.18 o
   8   5   2   381.75   342.63    14.44 o
  -6   6   2    62.10    53.97     5.97 o
  -5   6   2    74.65    69.40     8.17 o
  -4   6   2     5.48     7.87     3.78 <
  -3   6   2     0.83     1.79     1.99 <
  -2   6   2    74.42    66.71     4.88 o
  -1   6   2    29.20    32.86     1.79 o
   0   6   2     0.20    -0.10     0.60 <
   1   6   2   523.16   534.71     5.68 o
   2   6   2   559.26   526.55     5.97 o
   3   6   2   145.44   140.40     3.78 o
   4   6   2   317.20   302.90     4.78 o
   5   6   2    22.16    24.30     2.29 o
   6   6   2    41.86    48.09     3.78 o
   7   6   2     2.31     1.99     2.19 <
   8   6   2    65.81    64.32    15.14 o
  -4   7   2    16.30     9.66     4.48 <
  -3   7   2   282.28   244.95    14.04 o
  -2   7   2   139.21   131.34     4.58 o
  -1   7   2    12.01    11.05     1.19 o
   0   7   2     0.86    -0.30     0.80 <
   1   7   2   416.70   432.45     5.28 o
   2   7   2     1.95     5.18     1.39 o
   3   7   2    73.15    82.85     3.29 o
   4   7   2    29.77    32.76     3.68 o
   5   7   2   615.00   589.08     9.56 o
   6   7   2    83.44    82.55     5.28 o
   7   7   2    32.08    31.76     4.08 o
   8   7   2    94.92    89.82     9.36 o
  -5   8   2   110.98    97.48    11.35 o
  -4   8   2    66.49    86.13     9.56 o
  -3   8   2    83.92    82.05    11.35 o
  -2   8   2    64.15    61.34     3.78 o
  -1   8   2   390.60   415.42     6.57 o
   0   8   2   211.76   227.13     4.78 o
   1   8   2   182.46   179.73     3.58 o
   2   8   2    35.96    38.14     2.09 o
   3   8   2   208.45   217.57     5.87 o
   4   8   2    84.45    83.74     4.78 o
   5   8   2     6.29     5.68     1.99 <
   6   8   2    50.91    59.74     4.88 o
   7   8   2     0.45     1.39     1.59 <
   8   8   2    80.23    87.72     5.48 o
  -5   9   2    43.74    16.83     7.97 <
  -4   9   2    33.22    36.05     9.36 o
  -3   9   2     0.94     6.07     4.18 <
  -2   9   2    83.46    88.62     3.98 o
  -1   9   2   916.92   907.82    12.65 o
   0   9   2   538.89   565.48     7.57 o
   1   9   2   372.14   374.90     5.68 o
   2   9   2   180.21   161.61     5.18 o
   3   9   2   112.92   101.47     3.98 o
   4   9   2    55.48    67.61     5.48 o
   5   9   2   157.49   160.51     7.17 o
   6   9   2    28.12    31.37     4.18 o
   7   9   2   110.33    98.58     9.86 o
  -4  10   2    17.41    16.13     7.67 <
  -3  10   2    10.13     6.47     5.18 <
  -2  10   2     1.00     1.59     1.69 <
  -1  10   2   136.07   141.30     4.78 o
   0  10   2    22.05    22.90     2.49 o
   1  10   2   155.37   149.06     5.58 o
   2  10   2   184.35   157.92     5.48 o
   3  10   2   108.45    95.39     5.48 o
   4  10   2     6.50     6.27     2.19 <
   5  10   2    17.44    17.43     3.39 o
   6  10   2    21.59    24.50     3.88 o
   7  10   2   103.90    91.31     6.77 o
  -3  11   2    24.66     9.76     6.47 <
  -2  11   2    10.95     5.78     2.79 <
  -1  11   2    71.50    71.10     4.68 o
   0  11   2     0.87     0.20     2.29 <
   1  11   2   221.75   220.46     7.47 o
   2  11   2    11.19    12.75     2.39 o
   3  11   2   131.55   117.80     6.37 o
   4  11   2   142.24   138.11     7.17 o
   5  11   2    16.60    15.33     3.39 o
   6  11   2     0.06     0.20     1.89 <
   7  11   2   120.58   123.07    11.45 o
  -2  12   2     0.57    -1.99     4.88 <
  -1  12   2     8.00     6.57     3.29 <
   0  12   2    38.91    35.35     5.38 o
   1  12   2    20.53    13.14     3.49 o
   2  12   2   185.88   184.11     6.47 o
   3  12   2     2.04     1.00     2.09 <
   4  12   2    35.30    40.03     5.38 o
   5  12   2     0.15     0.40     1.99 <
   6  12   2     1.93     3.68     2.59 <
  -1  13   2    36.74    39.73    10.65 o
   0  13   2     0.23     3.49     2.59 <
   1  13   2    74.07    74.48     6.97 o
   2  13   2    38.03    44.21     4.78 o
   3  13   2    68.49    57.26     7.27 o
   4  13   2    14.07    17.82     3.88 o
   5  13   2     4.42     2.79     2.69 <
   0  14   2    12.30    11.85     6.17 <
   1  14   2    47.91    61.04     7.37 o
   2  14   2     0.22     1.19     2.29 <
   3  14   2    35.03    54.77     7.47 o
   4  14   2     0.52     1.49     2.79 <
  -3 -14   3    42.40    56.76     7.87 o
  -2 -14   3    12.79    10.85     2.99 o
  -1 -14   3    14.64     8.17     2.79 <
   0 -14   3    53.98    68.51     7.97 o
  -4 -13   3    68.65    84.14     7.77 o
  -3 -13   3     1.32     1.69     2.09 <
  -2 -13   3     0.21     1.69     1.99 <
  -1 -13   3     0.89     2.19     1.89 <
   0 -13   3     8.39     7.87     5.87 <
   1 -13   3     1.35     4.78     2.29 <
   2 -13   3    22.30    33.56     5.87 o
  -5 -12   3   343.30   356.48    13.44 o
  -4 -12   3     3.02     6.97     2.79 <
  -3 -12   3    36.99    46.10     5.48 o
  -2 -12   3   122.34   108.64     5.18 o
  -1 -12   3     3.21     4.08     2.19 <
   0 -12   3   187.13   181.72     7.47 o
   1 -12   3     1.48     6.47     2.29 <
   2 -12   3     0.55     4.78     2.69 <
   3 -12   3    27.02    37.34     4.48 o
  -6 -11   3    27.15    25.89     4.38 o
  -5 -11   3   246.79   240.87     9.76 o
  -4 -11   3    29.00    32.06     5.48 o
  -3 -11   3    58.63    53.07     7.27 o
  -2 -11   3     0.95     1.69     1.39 <
  -1 -11   3    14.31     3.49     1.79 <
   0 -11   3    15.00     6.37     2.29 <
   1 -11   3   191.56   168.98     6.17 o
   2 -11   3     3.66     8.26     1.99 o
   3 -11   3   113.46   116.80     7.27 o
   4 -11   3     0.16     2.39     3.68 <
  -6 -10   3    28.96    32.16     4.98 o
  -5 -10   3   172.69   167.38     7.77 o
  -4 -10   3    71.60    74.78     8.96 o
  -3 -10   3    12.75    13.34     2.89 o
  -2 -10   3     1.38     1.19     1.39 <
  -1 -10   3   222.86   197.36     6.27 o
   0 -10   3   287.58   281.00     7.47 o
   1 -10   3     0.29     0.70     1.39 <
   2 -10   3   194.76   192.97     5.28 o
   3 -10   3    28.47    21.21     3.19 o
   4 -10   3    20.03    20.61     5.38 o
  -7  -9   3   315.88   335.96    20.31 o
  -6  -9   3     2.93     1.79     1.79 <
  -5  -9   3     4.27     6.17     2.19 <
  -4  -9   3    53.70    56.46     5.18 o
  -3  -9   3     5.21     2.99     1.69 <
  -2  -9   3    13.77    13.14     2.19 o
  -1  -9   3    20.24    25.49     2.89 o
   0  -9   3    13.71    18.72     1.79 o
   1  -9   3     8.14     9.86     1.69 o
   2  -9   3    15.57    12.45     1.89 o
   3  -9   3   335.93   338.15    10.26 o
   4  -9   3    21.93    21.61     3.39 o
   5  -9   3     0.24     4.18     2.19 <
  -7  -8   3    61.90    59.25     6.77 o
  -6  -8   3    73.07    72.09     5.68 o
  -5  -8   3     0.43     0.60     1.49 <
  -4  -8   3   263.45   253.51     9.56 o
  -3  -8   3   379.27   340.34     9.36 o
  -2  -8   3   143.25   138.01     4.38 o
  -1  -8   3    60.23    55.56     2.09 o
   0  -8   3   390.49   411.84     5.58 o
   1  -8   3   129.16   127.55     3.78 o
   2  -8   3   125.05   118.59     3.98 o
   3  -8   3     2.82     4.68     1.49 o
   4  -8   3    31.23    28.48     3.49 o
   5  -8   3    72.23    74.68     5.68 o
   6  -8   3   117.00    94.10    15.53 o
  -7  -7   3   288.92   266.76    12.05 o
  -6  -7   3   106.67   101.47     5.28 o
  -5  -7   3   299.99   292.25     7.67 o
  -4  -7   3     1.42     1.39     1.29 <
  -3  -7   3   238.82   232.80     5.78 o
  -2  -7   3   136.43   124.96     4.28 o
  -1  -7   3     0.77     1.19     0.70 <
   0  -7   3     7.67    10.16     1.10 o
   1  -7   3     4.27     0.90     0.80 <
   2  -7   3    11.44    10.85     1.69 o
   3  -7   3   219.49   211.30     5.58 o
   4  -7   3   109.34   108.83     4.38 o
   5  -7   3   125.66   127.36     7.27 o
   6  -7   3    28.47    25.89     4.88 o
  -7  -6   3    14.55    12.05     2.59 o
  -6  -6   3   258.98   257.60     6.17 o
  -5  -6   3    13.11    12.45     1.69 o
  -4  -6   3    26.51    29.97     2.19 o
  -3  -6   3     0.54     1.49     0.80 <
  -2  -6   3   101.79   108.64     2.69 o
  -1  -6   3   281.34   287.97     3.98 o
   0  -6   3   216.34   239.38     3.58 o
   1  -6   3    87.13    71.10     2.39 o
   2  -6   3   329.39   307.58     5.08 o
   3  -6   3    20.17    13.84     1.99 o
   4  -6   3   149.97   159.62     4.98 o
   5  -6   3     4.92     3.68     1.89 <
   6  -6   3   145.84   138.91     8.76 o
  -7  -5   3     0.02     0.60     1.10 <
  -6  -5   3     9.54     7.37     1.49 o
  -5  -5   3   131.12   128.45     3.98 o
  -4  -5   3   454.79   484.03     7.47 o
  -3  -5   3   105.84   100.47     2.29 o
  -2  -5   3   169.73   163.10     2.99 o
  -1  -5   3    13.35    21.41     1.10 o
   0  -5   3  1229.69  1351.12    16.43 o
   1  -5   3   184.77   175.15     2.99 o
   2  -5   3   883.72   866.99     7.87 o
   3  -5   3   627.34   646.43     9.26 o
   4  -5   3     5.72     7.47     3.09 <
   5  -5   3     0.46    -1.49     1.19 <
   6  -5   3     2.88     1.79     1.89 <
   7  -5   3     2.39     6.97     7.77 <
  -7  -4   3    53.54    54.87     3.29 o
  -6  -4   3   185.75   185.51     5.18 o
  -5  -4   3     5.85     5.28     1.10 o
  -4  -4   3     8.70     8.66     1.10 o
  -3  -4   3     1.55    12.94     2.39 o
  -2  -4   3    25.67    34.55     1.59 o
  -1  -4   3   458.03   407.46     4.08 o
   0  -4   3   284.44   259.59     3.09 o
   1  -4   3   282.81   266.56     3.19 o
   2  -4   3    21.70    19.72     1.19 o
   3  -4   3     0.30     0.80     0.60 <
   4  -4   3   174.79   166.69     5.18 o
   5  -4   3    93.34    97.88     4.38 o
   6  -4   3   161.65   165.69     6.77 o
   7  -4   3    21.10    27.88    10.55 <
  -7  -3   3    49.44    46.40     3.98 o
  -6  -3   3    78.63    75.18     4.28 o
  -5  -3   3   283.75   290.36     5.58 o
  -4  -3   3     7.01     6.17     0.80 o
  -3  -3   3  1581.12  1588.60    11.35 o
  -2  -3   3    89.39    99.08     1.99 o
  -1  -3   3  1181.47  1172.58     7.67 o
   0  -3   3  4312.51  4327.09    35.15 o
   1  -3   3   596.91   556.32     4.78 o
   2  -3   3     3.48     2.49     0.60 o
   3  -3   3   978.83   948.14     8.56 o
   4  -3   3   450.74   439.82     6.37 o
   5  -3   3     3.34     2.79     1.79 <
   6  -3   3     0.55     1.10     1.69 <
   7  -3   3     2.84     5.18     2.99 <
  -7  -2   3     3.59     4.28     1.49 <
  -6  -2   3    39.60    44.71     4.88 o
  -5  -2   3   852.76   859.52    10.36 o
  -4  -2   3   153.17   154.84     2.99 o
  -3  -2   3     0.38     1.99     0.80 <
  -2  -2   3     7.41     6.07     0.60 o
  -1  -2   3   179.85   178.24     2.09 o
   0  -2   3   151.04   144.08     1.79 o
   1  -2   3   582.65   562.20     4.58 o
   2  -2   3   151.16   154.74     2.69 o
   3  -2   3   534.35   568.77     6.27 o
   4  -2   3     1.37     0.90     0.80 <
   5  -2   3    10.31    11.65     2.19 o
   6  -2   3   100.20   115.01     6.57 o
   7  -2   3    79.41    89.22     7.17 o
   8  -2   3     0.70    -0.60     3.19 <
  -7  -1   3    44.98    46.00     3.39 o
  -6  -1   3    16.45     9.56     2.09 o
  -5  -1   3    76.44    75.28     2.79 o
  -4  -1   3   779.05   801.07     7.77 o
  -3  -1   3    25.07    29.18     1.49 o
  -2  -1   3    62.79    73.68     1.49 o
  -1  -1   3  1097.48  1046.02     7.87 o
   0  -1   3   724.75   732.66     5.18 o
   1  -1   3   594.58   546.96     4.78 o
   2  -1   3   572.09   544.97     5.87 o
   3  -1   3     3.34     1.49     0.60 <
   4  -1   3     0.09     1.00     0.50 <
   5  -1   3    41.35    38.04     1.69 o
   6  -1   3    26.09    25.99     2.09 o
   7  -1   3   162.29   161.71     7.57 o
   8  -1   3    56.98    64.82    10.46 o
  -7   0   3     6.42     6.37     2.19 <
  -6   0   3    25.44    23.70     3.09 o
  -5   0   3   308.69   303.40     7.37 o
  -4   0   3   152.36   161.31     3.98 o
  -3   0   3   996.43  1017.55     9.76 o
  -2   0   3   244.47   263.08     3.78 o
  -1   0   3   224.51   237.18     2.79 o
   0   0   3  2631.39  2435.48    15.33 o
   1   0   3   928.61   867.39     8.56 o
   2   0   3   566.58   530.83     4.38 o
   3   0   3   258.05   270.64     3.09 o
   4   0   3  1183.76  1247.16    10.06 o
   5   0   3    42.24    44.81     2.79 o
   6   0   3    25.32    22.11     2.59 o
   7   0   3     0.55     3.58     2.09 <
   8   0   3    49.07    64.03     8.07 o
  -7   1   3    13.10     8.56     2.39 o
  -6   1   3    90.29    84.64     4.98 o
  -5   1   3    70.54    66.12     8.76 o
  -4   1   3    26.75    34.55     2.69 o
  -3   1   3   174.18   193.77     4.18 o
  -2   1   3  2185.30  2123.22    17.03 o
  -1   1   3   720.46   710.16     5.68 o
   0   1   3  1184.88  1170.59     8.96 o
   1   1   3   450.52   414.73     3.68 o
   2   1   3  2242.01  2092.25    14.04 o
   3   1   3  1989.70  2002.13    12.25 o
   4   1   3   943.94  1025.81     7.97 o
   5   1   3    51.63    52.08     2.59 o
   6   1   3   153.12   144.08     4.48 o
   7   1   3   330.87   336.26     8.36 o
   8   1   3    28.48    35.75    11.95 <
  -7   2   3    73.08    68.41     5.68 o
  -6   2   3   142.07   141.69     6.67 o
  -5   2   3   168.54   173.66     6.87 o
  -4   2   3     5.26     4.88     1.29 o
  -3   2   3    92.98    93.20     4.18 o
  -2   2   3    50.29    44.31     1.79 o
  -1   2   3   137.20   120.49     2.39 o
   0   2   3  1935.87  2070.44    14.04 o
   1   2   3    96.39    86.73     1.79 o
   2   2   3   121.22   102.36     1.99 o
   3   2   3   419.87   395.01     4.28 o
   4   2   3   569.08   551.24     4.98 o
   5   2   3     5.78     4.98     1.10 o
   6   2   3   874.17   938.98    12.25 o
   7   2   3     0.00     2.19     1.49 <
   8   2   3    32.67    21.61     5.08 o
  -7   3   3   168.82   164.40     7.77 o
  -6   3   3    28.58    34.95     4.98 o
  -5   3   3   402.66   430.16    11.85 o
  -4   3   3    30.33    31.86     4.78 o
  -3   3   3    98.94   109.43     4.18 o
  -2   3   3   129.78   161.51     3.49 o
  -1   3   3     6.18    12.75     1.00 o
   0   3   3  4005.70  4072.18    23.90 o
   1   3   3  2328.22  2347.66    13.84 o
   2   3   3   593.66   590.28     5.08 o
   3   3   3    88.05    90.01     2.09 o
   4   3   3     0.00    -0.10     0.40 <
   5   3   3   122.72   122.18     2.39 o
   6   3   3  1215.14  1277.73    13.74 o
   7   3   3     5.31     5.28     1.99 <
   8   3   3   143.83   129.25    11.55 o
  -6   4   3    85.99    86.93     5.87 o
  -4   4   3    85.02    88.72     5.28 o
  -3   4   3   182.19   194.17     5.28 o
  -2   4   3     0.12     1.79     0.80 <
  -1   4   3   404.41   444.80     5.87 o
   0   4   3    15.47    20.01     1.29 o
   1   4   3    44.36    40.83     1.59 o
   2   4   3   141.40   126.26     2.29 o
   3   4   3   265.42   247.74     3.58 o
   4   4   3     5.88     4.58     0.70 o
   5   4   3    13.22    13.74     1.10 o
   6   4   3   281.06   283.69     5.58 o
   7   4   3     0.19     2.19     1.69 <
   8   4   3   131.93   105.55    10.85 o
  -6   5   3    42.36    32.96     4.68 o
  -5   5   3   692.49   678.90    16.83 o
  -4   5   3    96.30   103.36     5.78 o
  -3   5   3   663.13   689.75    16.53 o
  -2   5   3    45.47    35.45     2.39 o
  -1   5   3    40.43    46.80     2.69 o
   0   5   3    78.94   103.16     2.79 o
   1   5   3    35.28    37.64     1.49 o
   2   5   3   533.71   553.33     5.38 o
   3   5   3     0.93     0.20     0.40 <
   4   5   3   190.24   203.63     3.49 o
   5   5   3    43.18    41.32     1.89 o
   6   5   3   318.57   317.54     6.57 o
   7   5   3    10.10     5.68     2.79 <
   8   5   3   459.88   482.14    23.30 o
  -6   6   3    32.00    35.95     5.28 o
  -5   6   3   312.67   296.63    14.04 o
  -4   6   3    94.85    91.21     5.68 o
  -3   6   3  1442.63  1386.17    43.71 o
  -2   6   3    54.00    60.54     3.49 o
  -1   6   3    14.27    13.34     1.29 o
   0   6   3   406.98   403.37     5.28 o
   1   6   3   116.07   108.14     2.49 o
   2   6   3   422.94   422.59     5.08 o
   3   6   3    40.51    41.62     1.59 o
   4   6   3     2.83     3.19     0.90 o
   5   6   3    20.46    23.50     1.99 o
   6   6   3    39.66    40.63     3.58 o
   7   6   3     6.04     6.37     1.69 o
   8   6   3   667.95   670.43    20.41 o
  -5   7   3    62.56    73.09     8.86 o
  -4   7   3   186.65   181.72    13.54 o
  -3   7   3    60.62    68.51     8.07 o
  -2   7   3    16.16    14.64     2.99 o
  -1   7   3    32.15    49.39     5.58 o
   0   7   3     9.61     8.76     1.19 o
   1   7   3     9.27     8.76     1.10 o
   2   7   3   169.74   161.71     3.29 o
   3   7   3   366.09   365.24     6.97 o
   4   7   3    70.62    67.31     3.39 o
   5   7   3     4.90     4.18     1.10 o
   6   7   3   197.05   205.52     5.87 o
   7   7   3    70.74    65.22     4.78 o
   8   7   3     6.68     5.28     3.19 <
  -5   8   3     2.14     3.68     2.59 <
  -4   8   3   122.60   120.49    11.75 o
  -3   8   3   148.14   142.99    11.75 o
  -2   8   3    55.07    70.30     7.27 o
  -1   8   3   927.11   930.02    13.54 o
   0   8   3   180.14   172.16     3.58 o
   1   8   3    32.20    30.17     2.39 o
   2   8   3   248.43   252.02     4.18 o
   3   8   3    10.62    12.65     2.39 o
   4   8   3   110.46   101.67     4.08 o
   5   8   3     0.03    -0.70     1.29 <
   6   8   3    43.80    53.37     6.67 o
   7   8   3   145.42   130.14     6.47 o
   8   8   3    19.54    23.00     3.39 o
  -4   9   3    36.51    33.95     8.07 o
  -3   9   3   127.20   120.09    11.55 o
  -2   9   3     1.28    -0.50     2.69 <
  -1   9   3   198.00   200.34    10.16 o
   0   9   3   299.88   297.73     5.68 o
   1   9   3   408.20   428.57     7.07 o
   2   9   3   291.13   294.24     7.17 o
   3   9   3   327.42   337.36     7.67 o
   4   9   3    41.99    41.42     4.48 o
   5   9   3   282.09   284.18     9.56 o
   6   9   3     0.56    -0.70     1.59 <
   7   9   3     5.55     1.79     1.99 <
  -4  10   3     0.11    -3.68     4.38 <
  -3  10   3    72.19    98.58    11.45 o
  -2  10   3    39.00    32.76     5.58 o
  -1  10   3    17.71    15.14     2.99 o
   0  10   3     2.37     3.49     1.69 <
   1  10   3   433.45   419.70    10.26 o
   2  10   3   759.21   721.31    12.85 o
   3  10   3    88.10    81.05     5.38 o
   4  10   3   240.33   232.70    11.65 o
   5  10   3     6.78     3.39     2.09 <
   6  10   3    35.82    35.15     7.87 o
   7  10   3    57.42    57.65     5.87 o
  -3  11   3     9.32     2.79     5.58 <
  -2  11   3    33.52    48.19     6.87 o
  -1  11   3     4.11     9.26     2.49 o
   0  11   3    75.05    75.68     7.57 o
   1  11   3    94.56   107.04     6.27 o
   2  11   3    23.92    27.78     3.29 o
   3  11   3    89.84    90.51     6.37 o
   4  11   3    75.59    73.98     7.07 o
   5  11   3   127.02   124.17     6.97 o
   6  11   3    68.62    77.47     8.36 o
   7  11   3    22.91    19.02     5.08 o
  -2  12   3     6.95     2.99     3.09 <
  -1  12   3    55.97    60.14    10.75 o
   0  12   3    26.47    24.89     6.47 o
   1  12   3   190.07   190.88    14.04 o
   2  12   3     5.96     7.17     2.49 <
   3  12   3    30.47    30.77     4.38 o
   4  12   3    58.07    54.77     5.87 o
   5  12   3     5.20     4.28     2.59 <
   6  12   3    38.29    41.62     5.58 o
  -1  13   3    29.87    38.93     9.46 o
   0  13   3     1.06     0.30     2.59 <
   1  13   3     0.70     5.38     4.58 <
   2  13   3    20.22    15.33     3.29 o
   3  13   3    43.78    46.30     5.58 o
   4  13   3    77.43    85.93    10.75 o
   5  13   3     1.71    -0.50     2.39 <
   1  14   3    97.73   106.54     8.46 o
   2  14   3     4.03     3.58     2.89 <
   3  14   3     2.97     2.49     3.09 <
   4  14   3    67.47    72.99    12.65 o
  -2 -14   4    39.70    55.96     5.58 o
  -1 -14   4     4.07     3.58     2.29 <
   0 -14   4     0.17     2.69     2.79 <
  -4 -13   4    36.19    43.71     5.87 o
  -3 -13   4    67.38    76.67    12.94 o
  -2 -13   4    58.56    61.24     6.17 o
  -1 -13   4    46.84    60.74    13.94 o
   0 -13   4   119.42   135.62     8.46 o
   1 -13   4     3.55     7.77     2.49 o
   2 -13   4    14.58    19.22    13.84 <
  -5 -12   4   483.25   444.20    14.04 o
  -4 -12   4    12.57    11.45     3.19 o
  -3 -12   4     2.09     0.70     1.89 <
  -2 -12   4    31.90    40.23     4.38 o
  -1 -12   4    14.47    19.32     3.29 o
   0 -12   4    11.99     8.07     2.59 o
   1 -12   4    16.66    22.80    11.95 <
   2 -12   4   163.41   185.21     8.56 o
   3 -12   4    30.03    39.33     7.57 o
  -6 -11   4   124.62   134.03    10.26 o
  -5 -11   4   602.37   596.35    15.73 o
  -4 -11   4    57.02    69.70     6.47 o
  -3 -11   4   708.21   709.86    16.43 o
  -2 -11   4     2.39     0.90     1.49 <
  -1 -11   4    14.06     9.56     2.49 o
   0 -11   4   113.75   104.95     8.76 o
   1 -11   4     3.42     3.78     1.99 <
   2 -11   4    26.10    17.92     2.39 o
   3 -11   4     1.52     2.29     2.09 <
   4 -11   4     6.35     7.17     2.69 <
  -6 -10   4    26.26    26.29     4.18 o
  -5 -10   4   229.09   211.40     8.86 o
  -4 -10   4    38.79    50.19     5.28 o
  -3 -10   4  1083.23  1026.31    19.62 o
  -2 -10   4    68.28    68.01     4.78 o
  -1 -10   4   102.90    88.42     4.58 o
   0 -10   4    39.31    40.13     4.78 o
   1 -10   4    36.71    26.49     2.89 o
   2 -10   4    17.04    12.15     1.99 o
   3 -10   4     1.28     3.98     1.59 <
   4 -10   4    61.43    69.10     5.58 o
  -6  -9   4     7.14     4.88     3.19 <
  -5  -9   4    94.71    93.80     5.87 o
  -4  -9   4     4.34     5.58     2.49 <
  -3  -9   4  1167.59  1122.80    19.91 o
  -2  -9   4    94.76    84.04     3.88 o
  -1  -9   4   497.98   474.17     9.56 o
   0  -9   4   195.25   220.96     5.18 o
   1  -9   4   403.60   386.25     6.97 o
   2  -9   4   162.93   155.43     4.68 o
   3  -9   4     1.22     4.38     1.69 <
   4  -9   4   128.60   130.44     6.17 o
   5  -9   4     0.45     2.59     2.39 <
  -7  -8   4    76.11    67.11     7.77 o
  -6  -8   4    38.99    46.50     4.98 o
  -5  -8   4   392.71   396.80    11.15 o
  -4  -8   4    36.42    39.03     4.18 o
  -3  -8   4    54.00    62.23     6.57 o
  -2  -8   4   198.01   196.96     5.38 o
  -1  -8   4   270.24   276.52     5.28 o
   0  -8   4     0.00     0.30     1.10 <
   1  -8   4     1.34     0.80     1.10 <
   2  -8   4   355.36   330.49     6.37 o
   3  -8   4    11.82    13.74     2.19 o
   4  -8   4     7.75     6.77     1.79 o
   5  -8   4    38.10    34.35     4.18 o
   6  -8   4    13.60     3.09     2.89 <
  -7  -7   4    30.30    31.27     5.68 o
  -6  -7   4    51.07    66.02    10.06 o
  -5  -7   4    74.44    77.87     4.68 o
  -4  -7   4    36.25    42.32     3.98 o
  -3  -7   4   206.60   203.93     5.78 o
  -2  -7   4   148.09   146.37     5.68 o
  -1  -7   4   293.30   276.22     4.28 o
   0  -7   4   356.68   345.32     5.28 o
   1  -7   4    43.85    40.53     1.99 o
   2  -7   4    19.95    20.31     2.19 o
   3  -7   4   121.95   122.68     4.58 o
   4  -7   4    76.80    85.33     4.18 o
   5  -7   4    18.51    20.41     3.19 o
   6  -7   4     0.09    -0.60     1.89 <
  -7  -6   4     0.00     0.00     1.29 <
  -6  -6   4    11.94     9.36     1.79 o
  -5  -6   4   527.94   541.78     9.06 o
  -4  -6   4    40.00    41.92     2.89 o
  -3  -6   4   441.51   440.91     6.57 o
  -2  -6   4   119.14   117.30     2.99 o
  -1  -6   4   183.45   178.04     2.99 o
   0  -6   4   119.02   123.67     4.78 o
   1  -6   4    42.84    43.31     2.19 o
   2  -6   4   103.97    86.23     2.99 o
   3  -6   4    37.53    47.80     3.29 o
   4  -6   4   125.94   117.60     4.58 o
   5  -6   4    84.14    88.62     4.38 o
   6  -6   4    58.80    69.50     6.97 o
  -7  -5   4     3.49     1.89     1.59 <
  -6  -5   4     1.25     1.49     1.10 <
  -5  -5   4   347.27   354.58     7.67 o
  -4  -5   4   948.68   953.12    14.84 o
  -3  -5   4   373.04   392.32     5.68 o
  -2  -5   4   272.25   287.07     3.68 o
  -1  -5   4    82.15    76.27     2.49 o
   0  -5   4    82.17    97.18     2.09 o
   1  -5   4    70.19    74.58     1.89 o
   2  -5   4   633.27   648.43     6.67 o
   3  -5   4   107.80   111.52     4.08 o
   4  -5   4   335.59   339.95     7.67 o
   5  -5   4     0.08     1.39     1.59 <
   6  -5   4    13.83     7.07     2.49 <
   7  -5   4    13.83     9.66     2.69 o
  -7  -4   4     6.64     3.19     1.49 <
  -6  -4   4    13.55    12.55     2.19 o
  -5  -4   4    18.92    29.18     2.79 o
  -4  -4   4    14.49    17.52     1.89 o
  -3  -4   4  1385.12  1363.77    11.05 o
  -2  -4   4   873.92   917.47     8.56 o
  -1  -4   4    98.38   117.60     2.29 o
   0  -4   4   261.97   281.89     3.49 o
   1  -4   4   262.84   290.95     3.78 o
   2  -4   4   234.15   247.64     3.68 o
   3  -4   4    51.44    59.45     2.69 o
   4  -4   4    59.03    61.64     3.29 o
   5  -4   4   520.15   509.72     8.86 o
   6  -4   4    14.46    22.90     2.89 o
   7  -4   4    16.27    10.55     2.29 o
  -7  -3   4    10.24    12.15     3.49 o
  -6  -3   4     0.08    -0.60     1.29 <
  -5  -3   4     1.65     1.69     1.00 <
  -4  -3   4   151.90   170.37     3.49 o
  -3  -3   4   637.46   643.45     7.07 o
  -2  -3   4    75.22    81.65     1.69 o
  -1  -3   4   927.13  1060.76     8.07 o
   0  -3   4   538.99   534.22     5.08 o
   1  -3   4   335.31   298.52     3.58 o
   2  -3   4    13.33    17.13     1.00 o
   3  -3   4   145.11   138.91     2.99 o
   4  -3   4    28.36    28.08     1.79 o
   5  -3   4    77.42    90.01     4.18 o
   6  -3   4   130.76   131.84     6.17 o
   7  -3   4     0.18     1.39     2.59 <
  -7  -2   4     0.44     1.29     1.59 <
  -6  -2   4    17.66    17.23     2.49 o
  -5  -2   4    55.97    60.84     3.49 o
  -4  -2   4    27.69    31.47     1.79 o
  -3  -2   4  1720.40  1736.37    14.54 o
  -2  -2   4     0.19     0.00     0.50 <
  -1  -2   4  2014.70  2070.14    12.75 o
   0  -2   4     0.00     0.50     0.30 <
   1  -2   4   582.02   521.97     4.78 o
   2  -2   4   135.76   121.58     2.29 o
   3  -2   4   247.34   223.54     4.18 o
   4  -2   4    65.74    62.43     2.19 o
   5  -2   4   143.42   153.74     4.18 o
   6  -2   4    56.52    64.72     4.18 o
   7  -2   4    25.29    29.08     4.58 o
   8  -2   4     0.20     3.49     3.58 <
  -7  -1   4     7.68     8.17     1.89 o
  -6  -1   4    11.24    10.26     2.39 o
  -5  -1   4    20.84    20.41     2.59 o
  -4  -1   4   125.45   136.02     3.58 o
  -3  -1   4   368.39   383.66     4.88 o
  -2  -1   4   185.66   198.15     2.69 o
  -1  -1   4   110.90   142.19     2.09 o
   0  -1   4     0.67     1.99     0.60 o
   1  -1   4   103.57   104.25     1.99 o
   2  -1   4     4.40     3.78     1.19 o
   3  -1   4    71.88    65.32     2.09 o
   4  -1   4     8.19    10.55     1.10 o
   5  -1   4    65.94    66.42     2.19 o
   6  -1   4    73.62    80.95     6.97 o
   7  -1   4    51.44    59.74     5.87 o
   8  -1   4    15.05    18.02     4.38 o
  -7   0   4   105.94   111.22     6.07 o
  -6   0   4     3.14     1.99     1.69 <
  -5   0   4   122.88   122.28     5.68 o
  -4   0   4    22.00    23.50     1.89 o
  -3   0   4   227.87   255.71     5.18 o
  -2   0   4    57.24    64.62     1.79 o
  -1   0   4   588.09   583.60     5.28 o
   0   0   4   758.54   727.89     5.97 o
   1   0   4  1192.00  1075.10     8.96 o
   2   0   4  1963.62  1893.60    14.14 o
   3   0   4    63.76    62.73     1.59 o
   4   0   4   262.48   258.39     3.58 o
   5   0   4     0.54    -0.30     0.50 <
   6   0   4    80.44    85.43     2.69 o
   7   0   4     0.99    -0.60     1.69 <
   8   0   4     0.13     5.28     5.87 <
  -7   1   4     0.11    -0.70     1.49 <
  -6   1   4    15.07    14.84     2.89 o
  -5   1   4    68.88    63.43     7.17 o
  -4   1   4     3.49     2.69     1.39 <
  -3   1   4  1027.06  1050.01    15.93 o
  -2   1   4   131.40   135.32     2.59 o
  -1   1   4  1608.75  1643.77    13.34 o
   0   1   4    50.47    69.30     1.49 o
   1   1   4   388.71   389.43     4.68 o
   2   1   4    21.48    20.11     1.39 o
   3   1   4   378.95   393.62     5.08 o
   4   1   4     8.40     5.78     0.70 o
   5   1   4   164.45   162.51     2.89 o
   6   1   4   311.29   322.92     6.67 o
   7   1   4     7.19     8.17     2.69 o
   8   1   4   151.68   134.92     7.07 o
  -7   2   4    14.31    13.24     3.09 o
  -6   2   4     0.50     1.00     2.99 <
  -5   2   4     0.64     0.40     1.39 <
  -4   2   4   381.32   391.23     8.96 o
  -3   2   4  1082.88  1061.86    14.94 o
  -2   2   4   443.73   478.55     6.47 o
  -1   2   4  3295.05  3551.01    24.89 o
   0   2   4    73.46    67.61     1.79 o
   1   2   4    69.32    70.80     1.79 o
   2   2   4    56.54    58.25     1.89 o
   3   2   4     8.36     9.56     0.90 o
   4   2   4   473.99   464.91     6.37 o
   5   2   4   646.86   668.24     6.77 o
   6   2   4   398.38   410.14     7.47 o
   7   2   4     6.48     7.67     2.29 o
   8   2   4   191.21   169.97     7.77 o
  -6   3   4     4.13     5.18     2.79 <
  -5   3   4     1.53     0.90     1.49 <
  -4   3   4    65.84    63.43     4.28 o
  -3   3   4    61.65    61.84     3.29 o
  -2   3   4    35.96    46.60     2.09 o
  -1   3   4   174.66   188.00     3.49 o
   0   3   4   121.35    99.08     2.69 o
   1   3   4   421.42   439.72     4.18 o
   2   3   4     4.41     7.67     0.70 o
   3   3   4    40.76    48.09     1.59 o
   4   3   4     1.53     1.79     0.50 o
   5   3   4     5.82     5.58     1.00 o
   6   3   4    49.53    58.05     3.68 o
   7   3   4    10.49    15.14     3.29 o
   8   3   4   175.32   178.93    13.54 o
  -6   4   4     4.21     3.98     2.09 <
  -5   4   4    46.86    45.70     6.27 o
  -4   4   4    35.28    31.47     3.98 o
  -3   4   4    68.32    70.30     3.58 o
  -2   4   4    26.93    32.26     2.09 o
  -1   4   4   725.61   796.59     8.17 o
   0   4   4   215.08   240.17     3.58 o
   1   4   4   495.54   560.90     5.28 o
   2   4   4   743.32   755.77     6.17 o
   3   4   4   417.92   430.46     5.18 o
   4   4   4    53.38    53.57     1.89 o
   5   4   4    46.28    46.70     2.09 o
   6   4   4    63.47    65.62     2.39 o
   7   4   4    60.49    66.81     9.86 o
   8   4   4   258.05   221.95    15.53 o
  -6   5   4   100.13    71.89     7.17 o
  -5   5   4    17.19    12.65     3.19 o
  -4   5   4   118.99   114.61     6.47 o
  -3   5   4   317.90   317.84     8.46 o
  -2   5   4    98.98    94.50     3.88 o
  -1   5   4    32.95    48.09     2.19 o
   0   5   4     3.23     6.17     0.90 o
   1   5   4   947.39   969.95     9.36 o
   2   5   4   383.31   379.48     4.08 o
   3   5   4   155.27   162.90     2.99 o
   4   5   4     0.66     0.50     0.50 <
   5   5   4   118.29   109.33     3.09 o
   6   5   4    41.20    43.12     2.99 o
   7   5   4     1.05    -0.10     2.09 <
   8   5   4    68.85    55.06     9.76 o
  -5   6   4   135.33   138.71     9.96 o
  -4   6   4    69.13    72.09     5.68 o
  -3   6   4   924.25   921.46    19.72 o
  -2   6   4   850.84   845.58    14.54 o
  -1   6   4    83.71   101.27     3.39 o
   0   6   4    82.93    92.21     2.49 o
   1   6   4    18.76    27.08     1.99 o
   2   6   4   116.59   124.47     2.59 o
   3   6   4   194.60   210.50     3.58 o
   4   6   4   391.86   408.15     6.57 o
   5   6   4    15.56    18.32     1.59 o
   6   6   4    39.75    39.83     3.88 o
   7   6   4    28.02    17.92     2.69 o
   8   6   4    11.54    10.65     3.78 <
  -5   7   4     9.53     8.26     3.49 <
  -4   7   4   111.65   106.84     6.87 o
  -3   7   4   863.96   880.03    19.91 o
  -2   7   4    80.38    80.85     5.97 o
  -1   7   4  3234.81  3188.36    46.40 o
   0   7   4   497.36   524.85     6.67 o
   1   7   4     9.59     9.46     1.19 o
   2   7   4    53.94    54.77     2.39 o
   3   7   4    22.41    28.38     1.99 o
   4   7   4     0.26     2.49     1.00 <
   5   7   4     5.96     4.78     1.39 o
   6   7   4     5.78     6.87     1.39 o
   7   7   4     0.89     0.30     1.59 <
   8   7   4     0.35     1.10     2.59 <
  -5   8   4     1.34    -0.90     2.19 <
  -4   8   4     0.36     2.29     2.09 <
  -3   8   4     2.40     0.10     1.99 <
  -2   8   4   120.95   117.90     7.17 o
  -1   8   4   317.40   316.74     8.17 o
   0   8   4   721.20   732.86     8.66 o
   1   8   4     1.00     3.78     1.19 o
   2   8   4     0.06     0.10     0.80 <
   3   8   4    34.76    38.93     3.19 o
   4   8   4   178.89   195.46     5.58 o
   5   8   4    43.84    41.32     4.38 o
   6   8   4     8.22     7.27     1.79 o
   7   8   4     5.32     5.18     1.59 o
   8   8   4    13.02    12.45     2.69 o
  -4   9   4     3.55     4.08     2.69 <
  -3   9   4     0.29     0.30     2.99 <
  -2   9   4    87.75    86.13    11.55 o
  -1   9   4   215.72   199.55     8.76 o
   0   9   4   135.58   140.20     5.87 o
   1   9   4  2768.35  2720.56    25.29 o
   2   9   4   103.65   105.55     3.68 o
   3   9   4     0.41     1.49     1.00 <
   4   9   4   284.77   279.20     9.36 o
   5   9   4     6.63     4.78     1.99 <
   6   9   4     7.03     6.17     2.29 <
   7   9   4     0.03     0.60     1.89 <
  -3  10   4    31.80    40.23     5.68 o
  -2  10   4     7.54    -0.10     5.38 <
  -1  10   4     0.08     1.00     2.69 <
   0  10   4     9.91    20.01     3.29 o
   1  10   4    28.76    28.48     2.69 o
   2  10   4    38.40    34.95     2.89 o
   3  10   4   120.62   111.42     4.78 o
   4  10   4   245.27   242.46    10.95 o
   5  10   4   299.25   310.17    10.65 o
   6  10   4   164.94   162.60     7.87 o
   7  10   4    60.56    59.35     6.07 o
  -3  11   4     0.39     2.29     2.89 <
  -2  11   4    35.56    45.70     6.87 o
  -1  11   4   153.46   153.64    22.90 o
   0  11   4     0.07     2.69     2.09 <
   1  11   4   172.35   169.28     8.36 o
   2  11   4    19.46    19.72     3.49 o
   3  11   4   640.94   608.00    14.94 o
   4  11   4   188.92   182.12     8.36 o
   5  11   4    31.01    19.62     4.58 o
   6  11   4    70.32    67.21     6.57 o
   7  11   4     2.34     0.90     2.99 <
  -2  12   4   280.91   308.58    17.92 o
  -1  12   4     0.65     2.09     4.68 <
   0  12   4    13.98    21.81     4.78 o
   1  12   4     0.21     1.29     3.58 <
   2  12   4    68.78    74.28     5.48 o
   3  12   4   114.28   132.04     8.86 o
   4  12   4    54.01    61.54     6.17 o
   5  12   4     3.18     1.10     2.29 <
   6  12   4     8.99    10.06     4.08 <
  -1  13   4    23.80    30.87     8.86 o
   0  13   4    83.86    98.98    10.36 o
   1  13   4   179.34   229.42    16.33 o
   2  13   4    43.26    42.82     8.86 o
   3  13   4     1.71     4.78     2.69 <
   4  13   4    10.15     6.47     3.09 <
   5  13   4    46.57    41.12     5.87 o
   1  14   4    62.75    69.90     8.56 o
   2  14   4     1.69     2.89     2.79 <
   3  14   4     6.30     4.08     3.29 <
   4  14   4    14.15    12.05     3.68 o
  -1 -14   5    12.20    20.21     3.78 o
  -4 -13   5     1.50     1.19     2.39 <
  -3 -13   5     0.02     1.39     2.19 <
  -2 -13   5    66.20    70.70     6.77 o
  -1 -13   5    15.94    22.90     3.78 o
   0 -13   5    20.50    38.34     6.97 o
   1 -13   5    28.53    58.05     7.27 o
  -4 -12   5     0.05     1.49     2.09 <
  -3 -12   5    51.89    49.59     5.87 o
  -2 -12   5   148.02   162.40     6.67 o
  -1 -12   5     2.89     2.69     1.79 <
   0 -12   5    16.86    27.68     4.98 o
   1 -12   5   151.54   159.72     7.27 o
   2 -12   5    97.96   133.63     6.17 o
   3 -12   5     0.21     3.98     2.39 <
  -5 -11   5    18.85    14.34     3.49 o
  -4 -11   5     1.58     3.98     2.19 <
  -3 -11   5   373.51   341.14    11.15 o
  -2 -11   5    11.67    13.54     2.39 o
  -1 -11   5     1.42     1.79     1.69 <
   0 -11   5    28.00    33.66     4.18 o
   1 -11   5     6.03     8.36     2.19 o
   2 -11   5     0.28    -0.10     1.89 <
   3 -11   5     3.97     6.37     2.29 <
  -6 -10   5     2.83     3.39     3.98 <
  -5 -10   5   122.28   117.60     6.77 o
  -4 -10   5   146.40   132.53     6.97 o
  -3 -10   5   258.40   260.68     9.26 o
  -2 -10   5   148.09   134.52     5.08 o
  -1 -10   5   942.85   922.35    16.53 o
   0 -10   5   274.32   278.21     8.56 o
   1 -10   5     1.17     3.49     1.49 <
   2 -10   5   163.34   170.97     5.08 o
   3 -10   5    31.13    31.47     3.19 o
   4 -10   5     8.47     5.78     2.49 <
  -6  -9   5    17.54    16.63     4.78 o
  -5  -9   5   351.63   330.19    10.75 o
  -4  -9   5    52.71    63.53    10.26 o
  -3  -9   5   254.57   237.18     8.36 o
  -2  -9   5    78.38    77.87     4.78 o
  -1  -9   5  1405.06  1399.11    30.37 o
   0  -9   5    69.94    63.83     3.88 o
   1  -9   5    67.28    65.92     3.98 o
   2  -9   5    36.51    43.51     3.19 o
   3  -9   5   152.98   144.08     5.18 o
   4  -9   5     8.37     5.68     2.39 <
   5  -9   5     8.93     4.18     2.59 <
  -6  -8   5    93.53   102.76     8.56 o
  -5  -8   5   274.92   265.36    10.46 o
  -4  -8   5    16.28    17.13     2.39 o
  -3  -8   5   126.52   115.11     5.68 o
  -2  -8   5    66.14    71.99     4.58 o
  -1  -8   5  1036.75  1045.53    12.15 o
   0  -8   5    92.70   100.97     3.09 o
   1  -8   5  1492.54  1414.85    15.53 o
   2  -8   5    21.18    21.61     2.29 o
   3  -8   5   244.31   239.38     6.47 o
   4  -8   5    71.69    79.26     6.17 o
   5  -8   5     3.71     8.36     2.79 <
  -7  -7   5    47.77    36.54     8.17 o
  -6  -7   5   217.30   213.79     6.87 o
  -5  -7   5     0.64     2.59     1.29 <
  -4  -7   5    64.00    61.94     5.87 o
  -3  -7   5   707.09   672.42    11.35 o
  -2  -7   5   230.23   221.65     5.97 o
  -1  -7   5   485.88   485.02     6.17 o
   0  -7   5    21.36    22.70     1.69 o
   1  -7   5  1179.54  1163.82    11.25 o
   2  -7   5     6.67     8.86     2.29 o
   3  -7   5    10.34    11.85     2.19 o
   4  -7   5   100.83    95.29     4.48 o
   5  -7   5     0.62     0.80     1.79 <
   6  -7   5    64.97    66.02     6.17 o
  -7  -6   5     4.02     5.58     1.99 <
  -6  -6   5    56.08    49.39     5.68 o
  -5  -6   5    16.60    18.62     2.19 o
  -4  -6   5    81.01    84.94     3.88 o
  -3  -6   5    30.33    39.73     4.48 o
  -2  -6   5     4.14     5.28     1.79 <
  -1  -6   5    47.49    50.38     2.19 o
   0  -6   5   221.87   231.91     4.08 o
   1  -6   5   241.56   231.91     4.18 o
   2  -6   5   219.90   208.71     4.38 o
   3  -6   5    21.59    20.31     2.49 o
   4  -6   5     6.89     7.47     1.89 o
   5  -6   5   284.08   283.09     7.47 o
   6  -6   5    13.86    15.43     3.49 o
  -7  -5   5     0.00    -0.80     1.29 <
  -6  -5   5    49.92    48.09     4.48 o
  -5  -5   5    35.06    38.83     3.68 o
  -4  -5   5     2.28     3.29     1.10 <
  -3  -5   5   120.44   119.79     3.49 o
  -2  -5   5     9.61     6.17     0.90 o
  -1  -5   5   403.23   396.90     4.58 o
   0  -5   5   106.15   102.86     2.29 o
   1  -5   5   599.79   583.30     6.47 o
   2  -5   5   853.46   832.74     8.46 o
   3  -5   5     5.85     7.17     1.29 o
   4  -5   5     2.67     1.00     1.29 <
   5  -5   5     7.29     7.87     1.99 o
   6  -5   5    45.69    43.51     4.68 o
   7  -5   5    10.81    10.06     2.69 o
  -7  -4   5   133.27   133.63     5.78 o
  -6  -4   5     4.18     2.19     1.49 <
  -5  -4   5     0.00     0.40     1.10 <
  -4  -4   5     0.65     0.00     0.80 <
  -3  -4   5   123.55   141.10     3.68 o
  -2  -4   5  1317.53  1381.09    10.65 o
  -1  -4   5  1400.22  1467.02    10.55 o
   0  -4   5   143.89   162.60     2.69 o
   1  -4   5    43.01    39.83     1.69 o
   2  -4   5     4.32     6.07     0.90 o
   3  -4   5     2.15     2.39     0.90 <
   4  -4   5   346.24   336.66     6.27 o
   5  -4   5     8.83     4.28     1.49 <
   6  -4   5    70.42    78.46     4.28 o
   7  -4   5   177.05   194.17     7.07 o
  -7  -3   5     0.21     0.70     1.59 <
  -6  -3   5     3.30     3.98     1.59 <
  -5  -3   5    79.19    81.85     3.68 o
  -4  -3   5   155.37   163.90     4.78 o
  -3  -3   5     3.43     3.09     0.80 o
  -2  -3   5    65.92    67.71     1.69 o
  -1  -3   5   939.90   957.40     7.87 o
   0  -3   5  1254.08  1375.71     9.26 o
   1  -3   5   195.66   217.17     5.58 o
   2  -3   5    24.07    27.48     1.99 o
   3  -3   5    20.74    22.90     1.49 o
   4  -3   5   209.49   204.23     4.38 o
   5  -3   5    20.65    21.51     2.69 o
   6  -3   5     2.58     2.49     1.39 <
   7  -3   5    89.95    92.80     5.38 o
  -7  -2   5     8.57     8.86     2.39 o
  -6  -2   5     3.31     2.69     1.49 <
  -5  -2   5     1.26     1.99     1.49 <
  -4  -2   5    34.32    42.12     3.29 o
  -3  -2   5     0.02     0.80     0.60 <
  -2  -2   5   317.55   353.59     5.38 o
  -1  -2   5  1990.54  2151.30    13.54 o
   0  -2   5   523.65   550.25     5.58 o
   1  -2   5  4388.10  4564.47    27.58 o
   2  -2   5   499.06   493.29     5.58 o
   3  -2   5   419.35   417.71     5.28 o
   4  -2   5    13.23     5.97     1.29 o
   5  -2   5    61.91    60.44     3.19 o
   6  -2   5     5.60     4.68     1.49 o
   7  -2   5     2.44     1.39     2.39 <
   8  -2   5     2.92    -1.59     2.89 <
  -7  -1   5   101.62   109.63     5.48 o
  -6  -1   5    67.84    79.46     9.56 o
  -5  -1   5    44.62    49.19    11.05 o
  -4  -1   5     6.75     5.97     1.49 o
  -3  -1   5   236.74   255.31     4.48 o
  -2  -1   5   302.95   326.70     4.38 o
  -1  -1   5   851.21   890.39     6.87 o
   0  -1   5  1460.19  1499.48    11.25 o
   1  -1   5  1404.96  1352.12     9.26 o
   2  -1   5    29.10    35.05     2.09 o
   3  -1   5   499.25   482.44     5.48 o
   4  -1   5    50.14    50.88     1.89 o
   5  -1   5    89.77    91.01     2.89 o
   6  -1   5     6.40     5.48     1.39 o
   7  -1   5    55.11    68.21     9.96 o
   8  -1   5     9.20    10.75     3.68 <
  -7   0   5    34.15    25.39     3.98 o
  -6   0   5     0.53    -0.90     1.39 <
  -5   0   5    84.06    74.08    13.84 o
  -4   0   5    30.74    29.97     4.78 o
  -3   0   5    13.39    12.75     1.19 o
  -2   0   5   178.13   184.81     3.19 o
  -1   0   5   115.77   137.61     2.29 o
   0   0   5     0.00    -1.00     0.50 <
   1   0   5   478.36   500.36     6.37 o
   2   0   5  1040.53  1039.25    14.14 o
   3   0   5    16.87    25.39     1.59 o
   4   0   5   121.86   131.04     2.59 o
   5   0   5   418.29   442.21     5.48 o
   6   0   5     5.10     8.07     1.89 o
   7   0   5     2.97     0.80     1.89 <
   8   0   5     1.69     5.08     4.48 <
  -7   1   5     0.87    -0.50     1.69 <
  -6   1   5    81.97    71.20     5.28 o
  -5   1   5   164.97   166.39     7.27 o
  -4   1   5     6.14     6.67     1.89 o
  -3   1   5    79.09    75.08     3.09 o
  -2   1   5   235.79   253.12     3.68 o
  -1   1   5   287.47   327.60     4.48 o
   0   1   5   579.08   607.40     8.36 o
   1   1   5   127.63   112.82     2.59 o
   2   1   5    77.97    86.43     3.19 o
   3   1   5   216.65   206.32     3.78 o
   4   1   5   336.22   324.91     5.18 o
   5   1   5    18.60    15.63     1.39 o
   6   1   5   100.72    99.77     3.19 o
   7   1   5     4.18     3.88     2.09 <
   8   1   5   129.51   121.98     6.77 o
  -6   2   5    40.52    33.06     4.88 o
  -5   2   5     0.10    -1.19     1.59 <
  -4   2   5    27.10    30.87     3.49 o
  -3   2   5    45.25    48.59     3.09 o
  -2   2   5    40.13    29.47     2.19 o
  -1   2   5  1574.07  1679.42    12.85 o
   0   2   5    83.46    79.56     2.19 o
   1   2   5   138.93   157.82     2.59 o
   2   2   5   270.79   271.74     4.48 o
   3   2   5     7.27     7.07     0.80 o
   4   2   5     0.15     0.50     0.60 <
   5   2   5    85.98    83.54     2.59 o
   6   2   5     3.16     1.69     1.29 <
   7   2   5    55.82    66.61     5.58 o
   8   2   5   121.30   115.31     6.67 o
  -6   3   5    15.41     9.96     2.79 o
  -5   3   5     7.85     6.17     2.69 <
  -4   3   5    21.86    26.79     3.68 o
  -3   3   5     2.43     1.89     1.39 <
  -2   3   5    76.00    90.31     4.28 o
  -1   3   5   719.29   754.17     8.17 o
   0   3   5  2345.22  2527.79    18.72 o
   1   3   5  5953.75  6174.19    35.65 o
   2   3   5   384.35   388.44     3.88 o
   3   3   5     5.54     4.48     0.70 o
   4   3   5    55.38    51.58     1.89 o
   5   3   5     4.17     2.29     0.70 o
   6   3   5    58.72    57.06     2.99 o
   7   3   5   210.14   191.18     9.36 o
   8   3   5    45.67    31.66     7.47 o
  -6   4   5     7.02     2.69     2.39 <
  -5   4   5    23.65     9.96     5.38 <
  -4   4   5    43.00    36.54     4.58 o
  -3   4   5    31.56    32.36     3.09 o
  -2   4   5     0.53     0.70     1.39 <
  -1   4   5     7.15    10.06     1.19 o
   0   4   5   280.17   289.66     4.78 o
   1   4   5    18.14    22.90     1.59 o
   2   4   5    92.25    82.85     1.89 o
   3   4   5    40.86    46.20     1.49 o
   4   4   5     4.78     3.19     0.80 o
   5   4   5   141.57   139.10     3.49 o
   6   4   5    17.66    15.93     1.79 o
   7   4   5    27.46    39.13     7.97 o
   8   4   5    29.20    32.06     7.57 o
  -6   5   5    15.11     6.97     8.56 <
  -5   5   5   104.94   115.51    13.54 o
  -4   5   5     6.86     6.57     2.39 <
  -3   5   5    39.12    35.45     4.58 o
  -2   5   5    17.81    17.92     3.19 o
  -1   5   5    90.24    90.21     2.89 o
   0   5   5   129.67   128.05     2.79 o
   1   5   5   505.11   570.36     6.17 o
   2   5   5   378.42   396.11     4.18 o
   3   5   5   578.23   601.92     6.67 o
   4   5   5   191.47   196.46     3.49 o
   5   5   5    72.28    69.30     2.89 o
   6   5   5     2.80     2.09     1.10 <
   7   5   5     2.55     1.10     1.19 <
   8   5   5     0.26     2.49     3.58 <
  -5   6   5    80.46    83.04     6.87 o
  -4   6   5   230.95   218.46    12.94 o
  -3   6   5     0.32     0.90     1.59 <
  -2   6   5    81.37    68.81     4.38 o
  -1   6   5     3.40     3.58     1.19 <
   0   6   5    33.43    47.20     1.99 o
   1   6   5   295.45   300.02     4.88 o
   2   6   5   229.32   235.69     3.88 o
   3   6   5   162.33   168.28     3.58 o
   4   6   5   127.20   119.89     2.99 o
   5   6   5     2.49     2.79     0.90 o
   6   6   5     2.69     3.09     2.09 <
   7   6   5     8.09     9.56     2.09 o
   8   6   5     0.01    -0.20     2.09 <
  -5   7   5    26.89    22.20     5.48 o
  -4   7   5    23.08    28.58     4.58 o
  -3   7   5     9.24     9.46     2.69 o
  -2   7   5     9.40     6.67     2.19 o
  -1   7   5   880.38   889.29    12.65 o
   0   7   5   749.61   773.49     8.56 o
   1   7   5     0.53     0.60     0.90 <
   2   7   5     1.34     1.89     0.90 <
   3   7   5     0.20     1.10     0.90 <
   4   7   5   107.38   105.85     4.28 o
   5   7   5   107.29   119.89     3.68 o
   6   7   5    59.90    53.97     3.19 o
   7   7   5     2.14     0.40     1.10 <
   8   7   5     2.50     5.78     3.29 <
  -4   8   5   221.65   208.71    10.26 o
  -3   8   5     8.70     2.19     2.29 <
  -2   8   5    92.08    82.95     7.17 o
  -1   8   5   965.94   983.49    16.83 o
   0   8   5     8.54     9.86     1.59 o
   1   8   5  2190.96  2188.74    19.22 o
   2   8   5    79.29    82.15     2.89 o
   3   8   5   326.51   335.86     7.27 o
   4   8   5    31.33    36.24     3.09 o
   5   8   5     6.78     5.48     2.59 <
   6   8   5     1.27     0.10     1.10 <
   7   8   5     5.37     8.26     1.89 o
   8   8   5     0.00     1.00     1.79 <
  -4   9   5     0.15     0.90     2.29 <
  -3   9   5    37.45    27.08     4.88 o
  -2   9   5    25.50    23.30     4.28 o
  -1   9   5     0.86     2.79     2.19 <
   0   9   5     0.53     0.50     1.69 <
   1   9   5   572.39   594.66     8.96 o
   2   9   5   668.34   662.96     9.66 o
   3   9   5    30.20    25.79     2.69 o
   4   9   5    29.39    33.56     3.88 o
   5   9   5     5.94     6.67     2.39 <
   6   9   5    68.35    70.70     6.17 o
   7   9   5    14.85     9.66     2.79 o
  -3  10   5    16.21    13.54     3.88 o
  -2  10   5   126.21   132.04     7.07 o
  -1  10   5    43.20    41.82     4.78 o
   0  10   5   308.87   304.50     9.06 o
   1  10   5   194.99   177.24     6.67 o
   2  10   5   191.70   188.00     5.08 o
   3  10   5  1623.80  1632.42    26.79 o
   4  10   5   139.92   133.63     6.87 o
   5  10   5   168.99   170.67     7.97 o
   6  10   5   224.19   220.26     9.46 o
   7  10   5     0.03    -1.89     1.99 <
  -2  11   5    14.12    12.45     3.39 o
  -1  11   5    51.63    73.98    10.26 o
   0  11   5    56.70    57.45     5.38 o
   1  11   5    92.30    90.31     9.86 o
   2  11   5    45.85    58.85     4.38 o
   3  11   5    37.56    37.64     4.78 o
   4  11   5    32.39    32.66     4.68 o
   5  11   5   110.06   106.44     7.57 o
   6  11   5    90.66   101.27     8.17 o
  -1  12   5     4.73     2.69     5.68 <
   0  12   5     0.42    -0.90     3.98 <
   1  12   5     8.49     7.07     4.58 <
   2  12   5    57.41    61.64     5.97 o
   3  12   5    78.67    91.41     8.66 o
   4  12   5     0.42    -0.70     2.19 <
   5  12   5   182.91   174.26     8.86 o
   6  12   5    11.94    15.43     3.88 o
   0  13   5   131.18   155.63    12.85 o
   1  13   5    14.86    10.65     5.38 <
   2  13   5    13.96    14.34     3.98 o
   3  13   5    32.12    27.28     5.48 o
   4  13   5    53.11    53.17     6.77 o
   5  13   5    33.02    40.23     5.68 o
   2  14   5    32.18    47.00     6.47 o
   3  14   5    64.63    74.48    12.94 o
  -3 -13   6     0.06     5.48     3.19 <
  -2 -13   6     9.25    13.84     4.98 <
  -1 -13   6     0.45     4.88     2.49 <
   0 -13   6    30.22    41.02     6.27 o
   1 -13   6    62.08    86.33     6.27 o
  -4 -12   6   134.34   135.02     7.87 o
  -3 -12   6    91.62    94.10     7.17 o
  -2 -12   6     1.07     1.39     2.19 <
  -1 -12   6     9.98    12.75     2.89 o
   0 -12   6    14.37    11.25     3.29 o
   1 -12   6    19.88    26.39     3.98 o
   2 -12   6   177.07   224.04     8.76 o
  -5 -11   6    11.77     9.86     3.09 o
  -4 -11   6     6.59     4.78     2.49 <
  -3 -11   6     6.23     3.39     1.89 <
  -2 -11   6   110.13   104.25     6.17 o
  -1 -11   6    84.29   102.76     9.06 o
   0 -11   6   140.37   169.28     7.07 o
   1 -11   6     0.16     3.68     2.19 <
   2 -11   6   138.93   155.93     5.78 o
   3 -11   6    82.03    81.95     5.28 o
  -5 -10   6     6.84     8.96     2.89 o
  -4 -10   6     9.88     7.47     3.98 <
  -3 -10   6    90.98    91.71     5.78 o
  -2 -10   6    12.59    16.03     3.49 o
  -1 -10   6   183.07   162.01     8.17 o
   0 -10   6    38.18    38.83     4.28 o
   1 -10   6     5.89    10.85     2.09 o
   2 -10   6    19.41    21.41     2.79 o
   3 -10   6    74.69    98.08     5.18 o
   4 -10   6   119.48   116.00     6.27 o
  -6  -9   6    25.01    22.20     7.17 o
  -5  -9   6   106.49   104.95     6.27 o
  -4  -9   6    13.95    14.54     3.09 o
  -3  -9   6   390.96   415.12    11.45 o
  -2  -9   6   135.51   121.18     5.97 o
  -1  -9   6   358.92   333.57    18.92 o
   0  -9   6    10.75    11.75     1.79 o
   1  -9   6   278.99   277.61     6.77 o
   2  -9   6   366.95   362.55     8.36 o
   3  -9   6     0.07     1.10     1.69 <
   4  -9   6    17.41    18.92     2.69 o
   5  -9   6   145.60   143.19     6.97 o
  -6  -8   6    20.39    18.12     2.89 o
  -5  -8   6    82.87    91.21     6.07 o
  -4  -8   6    29.94    38.34     5.38 o
  -3  -8   6   483.68   470.29     9.96 o
  -2  -8   6    45.21    49.39     3.78 o
  -1  -8   6   366.23   334.67     6.77 o
   0  -8   6   617.94   636.58     8.76 o
   1  -8   6  1593.22  1586.41    17.13 o
   2  -8   6   202.63   196.26     5.87 o
   3  -8   6   100.72    96.09     4.38 o
   4  -8   6     6.40     6.37     1.99 o
   5  -8   6     3.49     4.98     2.49 <
  -6  -7   6     1.29     1.00     1.39 <
  -5  -7   6     1.73     1.29     1.39 <
  -4  -7   6   146.77   145.68     4.78 o
  -3  -7   6   870.20   833.93    13.34 o
  -2  -7   6   122.67   105.25     4.38 o
  -1  -7   6   192.14   186.60     6.47 o
   0  -7   6     0.44     0.70     1.00 <
   1  -7   6  1027.79  1037.26    12.45 o
   2  -7   6     7.45     8.86     1.79 o
   3  -7   6  1352.75  1319.55    16.53 o
   4  -7   6     0.02     0.50     1.49 <
   5  -7   6     2.14     0.80     1.59 <
   6  -7   6    35.87    42.62     5.38 o
  -6  -6   6    32.67    38.34     6.27 o
  -5  -6   6    31.32    31.86     3.68 o
  -4  -6   6   270.96   260.88     6.77 o
  -3  -6   6    73.93    79.36     3.78 o
  -2  -6   6   201.64   184.41     4.88 o
  -1  -6   6   193.26   198.45     3.88 o
   0  -6   6   266.18   272.53     3.98 o
   1  -6   6   522.01   522.56     6.17 o
   2  -6   6   522.36   491.60     7.07 o
   3  -6   6  2396.02  2410.89    30.37 o
   4  -6   6    86.79    96.49     4.68 o
   5  -6   6    80.65    88.02     4.68 o
   6  -6   6    61.02    50.88     5.58 o
  -6  -5   6     0.23     0.40     1.69 <
  -5  -5   6     0.05     0.60     1.29 <
  -4  -5   6    12.84    13.84     2.69 o
  -3  -5   6     1.35     1.59     1.00 <
  -2  -5   6   522.14   515.89     9.76 o
  -1  -5   6   476.72   485.02     5.58 o
   0  -5   6    19.45    18.52     1.29 o
   1  -5   6     7.97     7.47     0.90 o
   2  -5   6    12.78    13.24     1.59 o
   3  -5   6    49.87    55.06     2.89 o
   4  -5   6   125.89   120.29     5.18 o
   5  -5   6   164.06   156.93     5.48 o
   6  -5   6     0.41     0.60     1.59 <
   7  -5   6    41.44    39.83     4.68 o
  -7  -4   6    31.76    31.86     4.38 o
  -6  -4   6    19.63    25.59     3.88 o
  -5  -4   6    57.71    70.70     4.38 o
  -4  -4   6    64.02    62.23     3.39 o
  -3  -4   6   142.24   136.52     3.78 o
  -2  -4   6    64.40    61.54     1.99 o
  -1  -4   6    65.70    70.40     2.09 o
   0  -4   6    60.86    71.00     1.99 o
   1  -4   6    18.44    16.43     1.59 o
   2  -4   6   176.95   164.30     3.49 o
   3  -4   6    65.61    71.59     2.79 o
   4  -4   6    58.21    58.75     3.19 o
   5  -4   6   134.99   136.71     4.88 o
   6  -4   6    51.15    54.87     4.08 o
   7  -4   6    12.17     8.86     2.69 o
  -7  -3   6     0.00     0.50     1.79 <
  -6  -3   6     6.42     3.98     1.99 <
  -5  -3   6    61.96    68.21     4.88 o
  -4  -3   6    19.94    16.73     2.19 o
  -3  -3   6    19.54    17.82     1.39 o
  -2  -3   6     1.35     2.99     0.60 o
  -1  -3   6    86.92    99.28     2.09 o
   0  -3   6  1135.61  1244.77     8.86 o
   1  -3   6   897.41   931.12     7.97 o
   2  -3   6   103.01   101.17     2.49 o
   3  -3   6    94.64    94.00     3.78 o
   4  -3   6    21.51    23.60     1.99 o
   5  -3   6    20.94    24.30     2.59 o
   6  -3   6   139.45   126.56     4.88 o
   7  -3   6     8.30    10.55     2.29 o
  -7  -2   6     3.13     6.67     2.59 <
  -6  -2   6     1.58     1.49     1.49 <
  -5  -2   6    27.92    30.07     3.88 o
  -4  -2   6     3.22     2.99     1.39 <
  -3  -2   6     8.57     7.07     2.29 o
  -2  -2   6   579.29   590.97     6.37 o
  -1  -2   6     2.15     1.49     0.70 <
   0  -2   6   237.99   230.02     3.09 o
   1  -2   6   791.42   807.54     7.17 o
   2  -2   6  1827.12  1907.94    15.04 o
   3  -2   6   195.97   185.41     3.49 o
   4  -2   6     1.97     1.99     0.90 <
   5  -2   6    36.56    34.95     2.99 o
   6  -2   6    28.67    30.37     3.39 o
   7  -2   6     5.19     7.87     1.69 o
   8  -2   6     0.25     2.39     4.78 <
  -6  -1   6    55.69    61.64     5.97 o
  -5  -1   6    30.41    36.24     4.28 o
  -4  -1   6    11.31     8.76     2.39 o
  -3  -1   6   163.09   151.95     4.78 o
  -2  -1   6     9.28    12.05     1.10 o
  -1  -1   6     5.76     9.86     1.00 o
   0  -1   6   265.20   305.49     3.98 o
   1  -1   6  1560.49  1695.94    11.55 o
   2  -1   6   137.82   156.43     2.79 o
   3  -1   6  3952.18  3926.40    34.05 o
   4  -1   6   228.32   238.18     5.18 o
   5  -1   6    33.71    40.23     3.98 o
   6  -1   6   118.02   111.92     4.28 o
   7  -1   6    22.38    26.29     4.38 o
   8  -1   6     3.85     6.17     4.08 <
  -6   0   6   252.19   269.05    10.06 o
  -5   0   6    73.89    74.18    11.25 o
  -4   0   6    40.32    42.12     4.48 o
  -3   0   6     1.12     2.09     0.90 <
  -2   0   6  1053.45  1037.16     9.96 o
  -1   0   6     1.60     1.10     0.50 <
   0   0   6   440.30   509.22     5.58 o
   1   0   6   357.25   357.37     4.58 o
   2   0   6   177.34   171.96     3.49 o
   3   0   6    65.91    59.94     2.49 o
   4   0   6   220.12   219.46     4.48 o
   5   0   6    11.58    11.65     1.59 o
   6   0   6    11.67    15.33     1.99 o
   7   0   6    30.44    28.88     5.38 o
   8   0   6    10.06    16.93     4.18 o
  -6   1   6   197.20   197.95     8.86 o
  -5   1   6   166.24   158.62     6.77 o
  -4   1   6    64.78    82.35     4.78 o
  -3   1   6   159.28   149.16     6.27 o
  -2   1   6     6.58     6.87     0.90 o
  -1   1   6   103.10    92.70     2.89 o
   0   1   6    15.09    13.74     1.19 o
   1   1   6    13.99    12.75     1.19 o
   2   1   6    31.83    25.99     1.69 o
   3   1   6     5.88     7.17     1.49 o
   4   1   6   348.43   364.14     5.87 o
   5   1   6    77.45    73.09     3.19 o
   6   1   6    68.77    64.92     5.78 o
   7   1   6    31.84    37.14     5.28 o
   8   1   6    37.59    25.69     5.08 o
  -6   2   6    64.17    64.32     7.27 o
  -5   2   6    14.79    20.41     3.58 o
  -4   2   6   143.80   135.52     6.37 o
  -3   2   6    59.75    60.74     3.68 o
  -2   2   6    10.67     8.56     1.49 o
  -1   2   6    79.72    71.79     2.19 o
   0   2   6    60.79    57.06     1.79 o
   1   2   6    12.25     7.17     1.29 o
   2   2   6   442.08   460.63     5.48 o
   3   2   6   118.87   117.60     3.09 o
   4   2   6    19.43    19.91     1.59 o
   5   2   6    26.99    29.08     3.29 o
   6   2   6     0.14    -0.10     1.00 <
   7   2   6     0.94    -2.39     4.38 <
   8   2   6   118.24   126.66     8.66 o
  -6   3   6     2.50     3.09     2.39 <
  -5   3   6    24.24    21.71     3.88 o
  -4   3   6     3.65     2.79     1.99 <
  -3   3   6    90.69    74.68     3.98 o
  -2   3   6    12.51    10.46     1.89 o
  -1   3   6   609.94   642.95     9.16 o
   0   3   6     2.06     0.90     0.80 <
   1   3   6  1089.12  1143.31    10.26 o
   2   3   6   156.84   155.54     2.69 o
   3   3   6    13.05    12.65     1.10 o
   4   3   6     8.87     5.97     1.29 o
   5   3   6   118.67   122.18     4.08 o
   6   3   6     7.97     6.37     1.49 o
   7   3   6    15.94    16.43     6.07 <
   8   3   6    11.84    13.34     4.98 <
  -6   4   6     3.74     2.79     3.49 <
  -5   4   6     7.37     1.69     2.09 <
  -4   4   6   181.18   158.72     7.87 o
  -3   4   6   273.94   295.04     8.66 o
  -2   4   6   292.49   295.93     7.07 o
  -1   4   6    24.61    23.70     2.39 o
   0   4   6   260.12   278.51     4.88 o
   1   4   6   586.08   618.16     5.97 o
   2   4   6   721.27   800.87     7.27 o
   3   4   6  3760.12  3777.44    29.87 o
   4   4   6   358.60   386.15     6.87 o
   5   4   6     0.22     0.20     0.90 <
   6   4   6    34.44    34.45     2.69 o
   7   4   6    18.14    19.32     5.18 o
   8   4   6    21.38    15.14     5.68 <
  -5   5   6     9.60     4.18     4.18 <
  -4   5   6    31.06    32.66     5.18 o
  -3   5   6     5.77     1.99     1.79 <
  -2   5   6   183.62   176.74     5.68 o
  -1   5   6    48.85    54.77     3.58 o
   0   5   6    44.50    50.98     2.69 o
   1   5   6   131.56   140.80     2.99 o
   2   5   6     8.18     9.06     0.90 o
   3   5   6   184.50   183.81     3.78 o
   4   5   6     5.27    10.06     1.49 o
   5   5   6   149.27   153.94     4.48 o
   6   5   6    48.27    48.09     3.29 o
   7   5   6     3.98     1.99     1.39 <
   8   5   6     1.07    -0.20     3.29 <
  -5   6   6    32.50    20.91     4.28 o
  -4   6   6    44.72    45.01     7.07 o
  -3   6   6    43.99    45.11     5.38 o
  -2   6   6   445.27   405.76    10.16 o
  -1   6   6    89.07    93.70     4.28 o
   0   6   6   216.24   231.61     4.58 o
   1   6   6    23.69    22.50     1.89 o
   2   6   6     9.03    10.36     1.10 o
   3   6   6   233.13   243.56     4.48 o
   4   6   6   143.21   163.70     4.28 o
   5   6   6   578.85   581.71     8.56 o
   6   6   6   139.97   144.48     6.57 o
   7   6   6     0.00     0.80     1.49 <
   8   6   6    40.74    39.33     8.96 o
  -4   7   6    47.22    34.15     5.28 o
  -3   7   6   131.45   139.40     7.87 o
  -2   7   6   470.98   450.57    13.64 o
  -1   7   6     4.37     1.59     1.69 <
   0   7   6   305.98   318.84     8.36 o
   1   7   6    90.07    86.13     3.19 o
   2   7   6   206.05   208.01     4.38 o
   3   7   6    21.01    19.22     1.99 o
   4   7   6    16.70    22.60     3.29 o
   5   7   6    53.60    51.78     2.89 o
   6   7   6    63.30    61.54     3.29 o
   7   7   6    52.20    49.29     3.29 o
   8   7   6     2.17     2.19     1.79 <
  -4   8   6     4.82    10.16     3.19 o
  -3   8   6     2.63     6.17     2.69 <
  -2   8   6     1.40     3.29     2.29 <
  -1   8   6    78.26    69.10     4.68 o
   0   8   6   161.28   155.83     4.38 o
   1   8   6   173.17   162.31     4.48 o
   2   8   6   399.18   390.03     6.27 o
   3   8   6    24.15    23.50     2.19 o
   4   8   6     4.17     4.18     1.39 <
   5   8   6     5.75     5.97     1.89 o
   6   8   6    67.14    71.99     4.08 o
   7   8   6     6.47     4.88     2.49 <
  -3   9   6     3.77     3.78     2.69 <
  -2   9   6   318.77   304.70    24.79 o
  -1   9   6   157.58   143.79     7.77 o
   0   9   6   350.56   347.21     9.66 o
   1   9   6  1034.97  1066.94    15.04 o
   2   9   6   118.30   118.89     3.68 o
   3   9   6  1245.79  1271.46    17.03 o
   4   9   6    18.92    21.41     4.18 o
   5   9   6    98.98   103.56     8.86 o
   6   9   6     0.29    -0.40     1.69 <
   7   9   6     1.52     0.20     1.89 <
  -3  10   6     1.50     4.58     3.19 <
  -2  10   6     7.61     8.76     3.29 <
  -1  10   6   102.80    99.97     6.07 o
   0  10   6     3.24     3.49     2.89 <
   1  10   6     3.37     7.57     2.29 o
   2  10   6     7.39    13.34     4.68 <
   3  10   6   727.35   784.54    13.04 o
   4  10   6   238.26   257.10     8.76 o
   5  10   6    22.29    16.63     3.58 o
   6  10   6   170.85   160.21     8.17 o
   7  10   6    47.16    41.32     6.87 o
  -2  11   6    31.76    31.47     5.58 o
  -1  11   6     6.09     5.18     6.17 <
   0  11   6   331.19   376.49    13.44 o
   1  11   6     0.22     3.39     3.68 <
   2  11   6     8.06     9.66     3.19 o
   3  11   6   359.31   377.39    10.55 o
   4  11   6   249.58   248.04     9.96 o
   5  11   6  1091.86  1128.97    23.10 o
   6  11   6   180.86   171.47     8.86 o
  -1  12   6    70.55    83.84    12.25 o
   0  12   6     3.77    13.54     5.78 <
   1  12   6    63.54    85.93    12.25 o
   2  12   6     9.99    11.95     3.58 o
   3  12   6    46.36    45.51     5.48 o
   4  12   6    23.77    24.00     4.48 o
   5  12   6   348.76   359.36    12.85 o
   6  12   6    45.44    34.95     6.47 o
   1  13   6    16.53    12.55     5.48 <
   2  13   6     3.00     6.47     3.49 <
   3  13   6    57.19    76.17    13.14 o
   4  13   6    16.87     9.86     3.68 <
  -2 -13   7     2.79     8.46     3.19 <
  -1 -13   7     0.13     1.79     2.09 <
   0 -13   7     0.00     1.89     2.09 <
  -3 -12   7   209.38   223.54     9.76 o
  -2 -12   7    68.54    93.30     7.97 o
  -1 -12   7   146.45   148.76     7.07 o
   0 -12   7     1.28     5.28     2.29 <
   1 -12   7     7.59    12.75     2.99 o
   2 -12   7    11.22    20.01     3.78 o
  -4 -11   7     0.67     4.58     2.39 <
  -3 -11   7    17.17    14.04     3.29 o
  -2 -11   7   218.46   192.48    10.46 o
  -1 -11   7    32.59    51.48     5.18 o
   0 -11   7    71.90    82.35     7.77 o
   1 -11   7     1.25     0.70     4.28 <
   2 -11   7    15.28    19.52     4.18 o
   3 -11   7     2.12     2.09     2.49 <
  -5 -10   7    23.63    30.47     7.37 o
  -4 -10   7    13.14    14.74     3.29 o
  -3 -10   7   215.19   197.85     8.36 o
  -2 -10   7    24.39    28.68     3.98 o
  -1 -10   7     9.59    10.95     2.79 o
   0 -10   7    51.56    63.23     5.18 o
   1 -10   7    81.51    90.41     5.18 o
   2 -10   7    63.76    68.41     4.98 o
   3 -10   7     0.03     1.29     1.89 <
   4 -10   7   104.43   125.17     6.17 o
  -5  -9   7   223.06   240.57     9.26 o
  -4  -9   7     0.23     0.90     1.49 <
  -3  -9   7     0.06     2.49     1.89 <
  -2  -9   7    66.70    65.82     5.28 o
  -1  -9   7    46.64    57.75     5.18 o
   0  -9   7   217.39   227.03     6.07 o
   1  -9   7     0.66     2.29     2.19 <
   2  -9   7    11.46     8.96     2.09 o
   3  -9   7     1.81     4.78     2.19 <
   4  -9   7     0.03     4.18     1.99 <
   5  -9   7     1.07    -0.40     2.79 <
  -6  -8   7    17.51    20.11     3.49 o
  -5  -8   7    39.93    37.24     3.78 o
  -4  -8   7    60.80    55.76     5.28 o
  -3  -8   7    19.10    16.33     2.49 o
  -2  -8   7     1.43     0.90     1.19 <
  -1  -8   7  1759.65  1693.26    18.72 o
   0  -8   7     0.64     2.09     1.29 <
   1  -8   7   103.95   103.96     4.08 o
   2  -8   7     0.11     1.19     1.59 <
   3  -8   7     7.74     5.58     2.09 <
   4  -8   7   313.98   320.23     8.36 o
   5  -8   7     3.03     2.19     1.99 <
  -6  -7   7    66.66    78.96     8.56 o
  -5  -7   7     2.01     2.29     1.49 <
  -4  -7   7     7.70     6.57     1.79 o
  -3  -7   7   312.25   287.97     7.17 o
  -2  -7   7     4.64     6.17     1.49 o
  -1  -7   7  1063.35  1034.87    14.04 o
   0  -7   7    36.84    37.84     2.49 o
   1  -7   7   309.07   297.13     5.58 o
   2  -7   7   238.03   247.54     6.37 o
   3  -7   7   317.92   331.98     8.56 o
   4  -7   7     5.57     5.68     1.99 <
   5  -7   7    36.52    28.88     3.49 o
   6  -7   7     1.62    -0.70     3.78 <
  -6  -6   7    18.28    14.74     4.58 o
  -5  -6   7     1.94     4.48     1.89 <
  -4  -6   7    33.86    35.05     3.68 o
  -3  -6   7    85.92    87.53     3.98 o
  -2  -6   7   395.20   381.27     6.67 o
  -1  -6   7   238.84   237.78     4.48 o
   0  -6   7   118.02   112.12     3.19 o
   1  -6   7   428.81   415.92     5.68 o
   2  -6   7     5.86     6.17     1.39 o
   3  -6   7   740.15   740.63    11.25 o
   4  -6   7     4.28     6.87     1.99 o
   5  -6   7   238.31   240.27     7.67 o
   6  -6   7     4.41     2.89     2.29 <
  -6  -5   7   192.92   204.03    12.35 o
  -5  -5   7     0.00     1.59     1.39 <
  -4  -5   7    31.60    32.06     3.49 o
  -3  -5   7   163.60   155.54     4.28 o
  -2  -5   7   254.30   238.28     6.67 o
  -1  -5   7   159.86   177.34     3.39 o
   0  -5   7    33.72    37.84     2.19 o
   1  -5   7   176.79   177.64     3.49 o
   2  -5   7    14.01    14.54     1.69 o
   3  -5   7   642.42   641.26     9.36 o
   4  -5   7   180.22   167.68     5.97 o
   5  -5   7  1242.93  1326.33    17.33 o
   6  -5   7    13.15     9.16     2.69 o
   7  -5   7   102.38   114.51    11.15 o
  -6  -4   7   226.87   241.27    21.71 o
  -5  -4   7    27.92    31.47     4.28 o
  -4  -4   7     0.09     0.40     1.10 <
  -3  -4   7    70.54    68.61     2.89 o
  -2  -4   7    22.46    21.81     2.49 o
  -1  -4   7     0.33    -0.50     0.60 <
   0  -4   7   699.31   688.65     6.77 o
   1  -4   7   509.53   526.55     6.87 o
   2  -4   7    15.79    14.64     1.59 o
   3  -4   7    15.92    12.15     1.69 o
   4  -4   7    16.47     8.66     3.49 <
   5  -4   7   265.52   283.29     7.07 o
   6  -4   7     5.64     5.18     1.89 <
   7  -4   7    50.49    46.20     4.38 o
  -6  -3   7   159.09   139.80     9.46 o
  -5  -3   7    40.53    47.30     4.28 o
  -4  -3   7    27.77    27.38     2.79 o
  -3  -3   7    26.53    31.47     2.69 o
  -2  -3   7     6.73     8.36     1.10 o
  -1  -3   7  1069.52  1032.28     8.66 o
   0  -3   7     2.53     4.58     0.70 o
   1  -3   7   222.43   217.87     3.78 o
   2  -3   7   108.19   103.36     3.19 o
   3  -3   7     1.28     3.39     1.10 o
   4  -3   7    27.40    25.29     2.29 o
   5  -3   7   101.77   112.72     4.48 o
   6  -3   7     1.57     2.29     1.29 <
   7  -3   7   162.15   159.82     5.78 o
  -6  -2   7     1.04     1.59     1.69 <
  -5  -2   7    10.97     7.67     2.19 o
  -4  -2   7    56.19    61.54     5.58 o
  -3  -2   7   203.86   190.09     5.78 o
  -2  -2   7    70.20    63.43     2.29 o
  -1  -2   7     3.82     2.99     1.10 <
   0  -2   7   152.63   168.48     2.79 o
   1  -2   7    34.63    44.71     1.49 o
   2  -2   7   751.93   765.92     8.07 o
   3  -2   7     2.01     5.28     1.10 o
   4  -2   7     0.15    -0.30     1.39 <
   5  -2   7    68.86    60.54     3.98 o
   6  -2   7     4.82     1.79     2.19 <
   7  -2   7    91.00    99.77     5.18 o
  -6  -1   7    78.68    79.56     6.47 o
  -5  -1   7    65.63    71.29     6.77 o
  -4  -1   7    46.35    52.67     5.28 o
  -3  -1   7   186.55   181.62     5.28 o
  -2  -1   7    99.28    94.99     3.98 o
  -1  -1   7   524.41   499.36     5.48 o
   0  -1   7   194.86   201.74     3.39 o
   1  -1   7    39.75    42.52     1.49 o
   2  -1   7    37.54    41.62     1.79 o
   3  -1   7     1.12     1.79     0.90 <
   4  -1   7   260.21   270.64     8.07 o
   5  -1   7     9.10     9.56     1.99 o
   6  -1   7     6.39     5.87     1.79 o
   7  -1   7     1.31     1.59     1.59 <
   8  -1   7     9.29    19.52     5.87 o
  -6   0   7   116.66   122.78     7.37 o
  -5   0   7    15.96    16.53     2.99 o
  -4   0   7    39.87    41.52     4.28 o
  -3   0   7   345.68   366.43     9.56 o
  -2   0   7     8.63     5.38     1.19 o
  -1   0   7    86.45    96.29     2.29 o
   0   0   7   193.17   180.43     3.98 o
   1   0   7     1.91     1.69     0.70 <
   2   0   7   180.00   206.02     3.88 o
   3   0   7  1387.59  1408.18    24.00 o
   4   0   7   298.14   323.12     7.67 o
   5   0   7   562.13   564.78    10.95 o
   6   0   7    60.77    58.65     6.67 o
   7   0   7    67.58    73.09    13.84 o
   8   0   7     5.86     3.88     3.98 <
  -6   1   7   224.26   197.06    10.06 o
  -5   1   7     2.62     3.88     2.19 <
  -4   1   7   374.57   371.51    10.16 o
  -3   1   7   490.31   491.20    11.35 o
  -2   1   7    23.62    29.37     2.19 o
  -1   1   7   124.54   128.75     7.07 o
   0   1   7   557.15   572.95     5.97 o
   1   1   7    55.31    58.15     2.09 o
   2   1   7     0.85     1.00     0.80 <
   3   1   7     0.05     0.70     0.60 <
   4   1   7    45.55    49.39     2.89 o
   5   1   7    11.67    13.94     2.39 o
   6   1   7   160.57   159.52     5.58 o
   7   1   7     0.53     0.10     1.10 <
   8   1   7     0.19     1.69     4.18 <
  -6   2   7   114.11   123.37     7.67 o
  -5   2   7    47.16    43.41     5.38 o
  -4   2   7   214.43   215.88    10.75 o
  -3   2   7   102.64   117.50     7.67 o
  -2   2   7   296.43   317.44    10.55 o
  -1   2   7   129.96   127.75     3.58 o
   0   2   7    10.57     6.57     1.00 o
   1   2   7   315.24   296.53     4.98 o
   2   2   7     1.75     4.88     0.90 o
   3   2   7    18.38    17.33     1.69 o
   4   2   7    26.11    26.79     2.29 o
   5   2   7   125.46   132.53     5.18 o
   6   2   7   330.26   337.86     8.36 o
   7   2   7     0.21     1.00     1.19 <
   8   2   7    96.58    70.90    12.65 o
  -5   3   7     9.60    13.54     3.39 o
  -4   3   7   113.18   105.35     6.57 o
  -3   3   7    22.95    20.81     3.39 o
  -2   3   7    16.74    19.02     2.99 o
  -1   3   7   372.22   360.16     6.07 o
   0   3   7    10.73    13.74     1.29 o
   1   3   7   198.46   188.29     3.58 o
   2   3   7     8.76     9.36     0.90 o
   3   3   7    68.57    61.54     2.59 o
   4   3   7    69.65    76.97     3.29 o
   5   3   7     9.42    11.35     1.79 o
   6   3   7     0.49     1.29     1.19 <
   7   3   7    10.36    11.05     2.09 o
   8   3   7   130.54   135.22    12.35 o
  -5   4   7    17.24    12.25     3.49 o
  -4   4   7     0.48    -2.49     1.49 <
  -3   4   7    93.96    91.41     5.38 o
  -2   4   7   227.81   242.06     7.87 o
  -1   4   7   522.15   472.38    10.75 o
   0   4   7   132.97   162.90     5.18 o
   1   4   7   770.57   817.60     7.57 o
   2   4   7    38.54    34.55     1.69 o
   3   4   7    56.22    51.28     2.49 o
   4   4   7    29.57    30.57     2.69 o
   5   4   7     0.59     0.50     1.00 <
   6   4   7     6.78     3.19     1.49 <
   7   4   7     0.00     1.29     1.49 <
   8   4   7     3.07     3.49     3.88 <
  -5   5   7     7.47     4.78     2.79 <
  -4   5   7    25.80    23.10     4.38 o
  -3   5   7    39.16    35.95    14.04 <
  -2   5   7    93.39    81.45     5.58 o
  -1   5   7    79.62    96.39     5.18 o
   0   5   7    39.24    39.63     2.69 o
   1   5   7     0.36     1.39     0.80 <
   2   5   7   111.97   108.93     2.59 o
   3   5   7    40.72    45.80     2.29 o
   4   5   7   242.25   258.49     5.58 o
   5   5   7   852.70   879.04    12.35 o
   6   5   7   186.48   191.48     5.78 o
   7   5   7     0.54     1.19     1.69 <
   8   5   7    16.94    10.95     5.18 <
  -4   6   7    73.26    57.95     8.26 o
  -3   6   7    83.88    69.70     5.97 o
  -2   6   7   135.00   126.36     7.17 o
  -1   6   7     3.83     2.89     1.99 <
   0   6   7     2.43     1.10     1.89 <
   1   6   7    26.29    30.87     2.09 o
   2   6   7    12.66    10.65     1.29 o
   3   6   7     9.40    12.65     1.39 o
   4   6   7     9.25     6.67     1.39 o
   5   6   7     0.06     0.20     0.80 <
   6   6   7    15.72    14.64     1.89 o
   7   6   7    84.32    75.78     6.57 o
   8   6   7     2.04     1.10     1.89 <
  -4   7   7   246.36   262.38    15.43 o
  -3   7   7   243.10   233.90    10.55 o
  -2   7   7    25.86    20.31     4.18 o
  -1   7   7     0.92     0.20     1.89 <
   0   7   7   456.60   434.94    10.95 o
   1   7   7    61.41    74.18     3.29 o
   2   7   7    34.41    39.33     2.79 o
   3   7   7    21.58    21.91     2.09 o
   4   7   7    10.27     9.66     1.49 o
   5   7   7    89.60    97.78     6.27 o
   6   7   7    19.87    16.53     3.19 o
   7   7   7   176.94   176.64     7.97 o
   8   7   7    56.57    46.00     4.68 o
  -3   8   7   248.30   252.72    13.54 o
  -2   8   7    32.87    43.51     5.68 o
  -1   8   7   173.60   195.86     9.06 o
   0   8   7   379.61   366.23     8.96 o
   1   8   7   157.69   155.24     5.18 o
   2   8   7    13.83    11.35     1.59 o
   3   8   7     4.81     5.18     2.29 <
   4   8   7   136.06   139.01     5.18 o
   5   8   7    54.09    58.55     6.07 o
   6   8   7     1.04     2.29     1.39 <
   7   8   7    53.20    56.16    10.85 o
  -3   9   7    70.66    79.06     8.07 o
  -2   9   7    40.07    30.27     5.08 o
  -1   9   7     1.85     3.78     2.59 <
   0   9   7     5.29     2.59     2.89 <
   1   9   7   109.01   122.87     5.18 o
   2   9   7   107.14   106.15     4.08 o
   3   9   7    45.11    53.97     4.78 o
   4   9   7   146.38   139.10     6.37 o
   5   9   7    11.55    14.64     5.18 <
   6   9   7     4.92     3.98     2.39 <
   7   9   7     2.69     3.29     2.29 <
  -2  10   7     5.79     8.36     3.58 <
  -1  10   7    50.79    70.60     8.07 o
   0  10   7    32.17    33.26     5.48 o
   1  10   7   270.49   274.23    12.65 o
   2  10   7   175.53   168.48     5.68 o
   3  10   7    70.20    75.58     5.68 o
   4  10   7    44.47    49.19     4.88 o
   5  10   7   570.88   594.46    14.14 o
   6  10   7     1.08    -1.19     2.09 <
   7  10   7   131.69   114.51    11.05 o
  -1  11   7     0.09    -5.38     2.69 <
   0  11   7     0.30     3.98     3.39 <
   2  11   7     4.43     3.39     2.69 <
   3  11   7     0.12     1.79     1.89 <
   4  11   7     0.02     3.19     2.29 <
   5  11   7   161.09   167.09     7.77 o
   6  11   7    29.14    23.40     4.48 o
   0  12   7     4.04     4.58     4.88 <
   2  12   7   102.56   108.04     7.37 o
   3  12   7    10.41     9.56     4.48 <
   4  12   7     9.60     5.28     2.99 <
   5  12   7    79.01    79.96     7.47 o
   1  13   7    87.63    98.68    10.36 o
   2  13   7    43.05    54.17     6.77 o
   3  13   7     2.64     3.19     5.28 <
   4  13   7     4.46     1.89     2.79 <
  -3 -12   8    70.18    91.51     9.56 o
  -2 -12   8     0.24     2.39     3.29 <
  -1 -12   8    86.82    91.11     8.86 o
   0 -12   8    21.47    36.64     5.78 o
   1 -12   8    27.99    34.65     5.87 o
  -4 -11   8    66.48    77.97    13.34 o
  -3 -11   8    33.01    40.03     5.08 o
  -2 -11   8     1.24     1.79     2.19 <
  -1 -11   8    45.08    70.50     6.37 o
   0 -11   8    68.79    90.21     6.67 o
   1 -11   8   187.93   207.11     8.36 o
   2 -11   8     7.48     8.86     2.49 o
   3 -11   8     6.44     8.46     3.29 <
  -4 -10   8    15.88    12.94     3.58 o
  -3 -10   8    10.16     7.47     2.59 <
  -2 -10   8    68.28    87.82     7.77 o
  -1 -10   8    11.45    12.55     2.59 o
   0 -10   8   242.76   246.74    10.36 o
   1 -10   8     5.27     3.78     1.79 <
   2 -10   8     4.32     5.28     1.99 <
   3 -10   8     7.03     8.56     2.39 o
   4 -10   8     4.39     5.18     2.59 <
  -5  -9   8     9.37     7.77     2.89 <
  -4  -9   8    65.94    79.46     5.28 o
  -3  -9   8    10.40     9.16     2.29 o
  -2  -9   8     0.71     1.00     1.39 <
  -1  -9   8    63.96    68.41     4.68 o
   0  -9   8    42.64    51.98     3.68 o
   1  -9   8    81.06    76.37     4.18 o
   2  -9   8    73.61    75.28     4.68 o
   3  -9   8     5.13     4.78     2.19 <
   4  -9   8    27.37    31.76     3.98 o
  -5  -8   8    25.76    26.09     3.39 o
  -4  -8   8     8.66    12.94     2.99 o
  -3  -8   8   153.86   146.47     5.78 o
  -2  -8   8    12.66    13.64     2.29 o
  -1  -8   8    13.61    14.44     1.99 o
   0  -8   8    18.26    18.82     2.39 o
   1  -8   8   209.49   210.20     5.58 o
   2  -8   8   401.09   407.26     8.66 o
   3  -8   8    16.06    11.05     2.59 o
   4  -8   8    13.97    14.34     2.89 o
   5  -8   8    40.62    50.78     8.26 o
  -5  -7   8   142.83   142.49     6.87 o
  -4  -7   8     5.18     6.77     2.19 o
  -3  -7   8    10.57    14.74     2.19 o
  -2  -7   8    74.73    73.78     4.88 o
  -1  -7   8    29.07    26.49     3.29 o
   0  -7   8    29.64    28.28     2.49 o
   1  -7   8  1966.93  1930.74    18.02 o
   2  -7   8    82.51    82.35     3.68 o
   3  -7   8     5.48     3.98     1.99 <
   4  -7   8    32.18    37.44     4.18 o
   5  -7   8    38.40    33.26     3.98 o
  -6  -6   8    29.75    20.91     5.58 o
  -5  -6   8    22.33    24.89     4.48 o
  -4  -6   8   199.73   201.74     7.37 o
  -3  -6   8    46.78    56.46     3.98 o
  -2  -6   8    16.33    15.63     1.89 o
  -1  -6   8   182.30   176.45     4.98 o
   0  -6   8   135.28   138.81     3.49 o
   1  -6   8   436.72   432.75     6.77 o
   2  -6   8    25.04    23.70     2.29 o
   3  -6   8   278.74   270.94     7.67 o
   4  -6   8    14.55    11.65     2.69 o
   5  -6   8   182.52   180.73     8.26 o
   6  -6   8    25.87    32.26     4.18 o
  -6  -5   8   162.82   151.65     8.56 o
  -5  -5   8   118.70   121.68     9.56 o
  -4  -5   8    10.94     7.57     2.09 o
  -3  -5   8    27.40    32.36     2.99 o
  -2  -5   8    51.96    55.66     3.09 o
  -1  -5   8   188.72   179.63     3.78 o
   0  -5   8   396.74   420.70     5.38 o
   1  -5   8     3.29     3.68     1.10 o
   2  -5   8    67.90    58.25     3.09 o
   3  -5   8   594.77   572.85     9.06 o
   4  -5   8     2.25     0.90     1.69 <
   5  -5   8   165.07   169.28     6.67 o
   6  -5   8     1.99    -0.20     2.19 <
  -6  -4   8   852.96   859.82    20.71 o
  -5  -4   8     2.27     2.19     1.99 <
  -4  -4   8   399.04   399.49     8.56 o
  -3  -4   8    24.66    30.07     2.79 o
  -2  -4   8   220.54   227.53     4.78 o
  -1  -4   8     0.58     0.50     1.19 <
   0  -4   8   247.92   262.08     3.78 o
   1  -4   8    25.16    43.71     2.09 o
   2  -4   8     4.88     3.58     1.19 <
   3  -4   8     3.34     3.68     1.39 <
   4  -4   8   125.21   122.68     4.88 o
   5  -4   8   234.61   225.93     7.27 o
   6  -4   8    15.68    11.25     2.99 o
   7  -4   8   640.96   670.43    13.64 o
  -6  -3   8   212.62   211.99    14.84 o
  -5  -3   8   246.42   244.65    10.65 o
  -4  -3   8   453.29   470.29    13.34 o
  -3  -3   8    61.22    66.22     3.49 o
  -2  -3   8     5.59     4.98     1.10 o
  -1  -3   8     1.93     0.80     0.90 <
   0  -3   8   130.78   127.06     5.18 o
   1  -3   8     3.43     2.89     0.90 o
   2  -3   8   386.68   383.46     6.17 o
   3  -3   8     2.27     0.30     1.00 <
   4  -3   8   124.65   119.79     4.78 o
   5  -3   8    26.79    29.97     3.29 o
   6  -3   8    22.85    22.01     2.99 o
   7  -3   8   297.75   312.46     9.96 o
  -6  -2   8    46.45    48.09     6.17 o
  -5  -2   8     1.05     1.59     1.79 <
  -4  -2   8   792.59   819.20    16.23 o
  -3  -2   8    90.89    91.71     4.08 o
  -2  -2   8   114.84   121.78     4.88 o
  -1  -2   8   112.11   114.01     3.09 o
   0  -2   8   156.00   167.88     3.39 o
   1  -2   8   529.80   515.89     5.28 o
   2  -2   8    39.29    34.25     2.19 o
   3  -2   8   188.36   196.36     4.48 o
   4  -2   8    26.32    26.29     2.49 o
   5  -2   8    39.65    49.39     3.78 o
   6  -2   8    11.68    12.15     2.49 o
   7  -2   8    39.18    46.10     3.98 o
  -6  -1   8    29.87    26.98     4.28 o
  -5  -1   8    13.63    14.54     3.09 o
  -4  -1   8    32.09    34.75     4.28 o
  -3  -1   8    10.39    11.75     3.39 o
  -2  -1   8   357.57   357.57     6.37 o
  -1  -1   8    77.42    75.88     2.59 o
   0  -1   8    68.21    73.68     2.29 o
   1  -1   8   191.20   196.46     3.49 o
   2  -1   8    81.68    87.43     2.99 o
   3  -1   8     4.89     2.89     1.10 <
   4  -1   8   190.50   197.06     6.07 o
   5  -1   8   124.72   122.78     6.17 o
   6  -1   8    10.47     8.07     2.99 <
   7  -1   8     0.16     0.60     1.49 <
  -6   0   8    74.05    81.65     6.87 o
  -5   0   8    36.47    41.12     4.78 o
  -4   0   8   349.74   349.40    10.36 o
  -3   0   8    73.48    85.14     5.68 o
  -2   0   8     0.01     0.80     0.90 <
  -1   0   8     4.29     2.49     0.90 <
   0   0   8    27.14    31.96     2.39 o
   1   0   8   335.05   331.38     4.78 o
   2   0   8   773.95   772.30     8.17 o
   3   0   8    20.24    19.02     2.09 o
   4   0   8    11.39     8.07     1.69 o
   5   0   8    88.30    87.23     5.18 o
   6   0   8     5.27     6.67     1.99 o
   7   0   8     0.02     2.29     1.69 <
   8   0   8    24.55    17.52     6.67 <
  -5   1   8    70.51    65.02     6.67 o
  -4   1   8   392.28   365.34    10.65 o
  -3   1   8    34.73    36.74     4.18 o
  -2   1   8    24.00    20.51     3.09 o
  -1   1   8   795.21   805.35    10.26 o
   0   1   8    86.40    83.74     2.49 o
   1   1   8    14.93     8.86     1.19 o
   2   1   8   129.13   140.40     9.16 o
   3   1   8   278.46   280.30     6.17 o
   4   1   8     0.80     0.10     1.10 <
   5   1   8   289.44   280.70     7.57 o
   6   1   8    69.99    73.98     4.58 o
   7   1   8   233.96   258.59     8.86 o
   8   1   8    42.54    38.14     9.66 o
  -5   2   8   222.40   220.96    11.05 o
  -4   2   8   340.49   329.89    10.26 o
  -3   2   8     9.63    10.46     3.19 o
  -2   2   8  1291.48  1299.64    25.79 o
  -1   2   8   169.96   175.45     4.48 o
   0   2   8    21.48    28.28     2.19 o
   1   2   8   295.24   302.51     5.38 o
   2   2   8   276.22   281.89     5.18 o
   3   2   8    16.19    13.94     1.49 o
   4   2   8    15.85     9.46     2.09 o
   5   2   8     0.01    -0.80     1.19 <
   6   2   8    55.15    63.13     4.38 o
   7   2   8    15.50    12.15     2.39 o
   8   2   8     3.88     1.79     3.09 <
  -5   3   8   152.30   137.11     8.86 o
  -4   3   8   171.18   166.29     8.56 o
  -3   3   8   140.87   108.24     5.87 o
  -2   3   8   127.97   124.87     6.07 o
  -1   3   8    48.19    54.07     6.57 o
   0   3   8    20.67    29.87     2.09 o
   1   3   8     2.71     3.39     0.90 o
   2   3   8   172.96   175.95     4.08 o
   3   3   8    38.59    34.75     2.59 o
   4   3   8    89.32    85.93     3.58 o
   5   3   8    64.63    71.89     3.88 o
   6   3   8    10.73     5.97     2.29 <
   7   3   8    68.68    78.07     9.26 o
   8   3   8    61.70    52.08     9.66 o
  -5   4   8     4.06     1.49     2.49 <
  -4   4   8    42.11    38.73     5.28 o
  -3   4   8   210.44   190.59     8.96 o
  -2   4   8    91.23    98.38     5.48 o
  -1   4   8    21.74    27.28     3.68 o
   0   4   8     6.24     1.39     1.10 <
   1   4   8   121.43   112.72     3.09 o
   2   4   8    57.46    53.47     2.19 o
   3   4   8     8.77     5.68     1.10 o
   4   4   8    21.82    19.52     1.99 o
   5   4   8     3.49     3.58     1.29 <
   6   4   8     4.77     4.88     1.79 <
   7   4   8    15.28    16.03     3.09 o
   8   4   8     3.83    -0.20     3.49 <
  -4   5   8   213.96   199.85     9.96 o
  -3   5   8     0.01     1.19     4.88 <
  -2   5   8    19.73    22.50     3.39 o
  -1   5   8    44.99    64.72     5.28 o
   0   5   8   414.02   422.99     9.26 o
   1   5   8   221.56   204.43     3.88 o
   2   5   8     1.27     2.59     0.80 o
   3   5   8   150.09   147.87     3.78 o
   4   5   8    55.62    53.87     3.19 o
   5   5   8    15.64    16.73     1.89 o
   6   5   8    70.73    73.49     4.78 o
   7   5   8    37.84    48.39     4.58 o
   8   5   8    11.79    10.55     4.78 <
  -4   6   8    38.86    47.40     7.77 o
  -3   6   8     0.03    -1.59     1.79 <
  -2   6   8    15.86    10.95     6.77 <
  -1   6   8     3.19     1.49     1.99 <
   0   6   8    94.13    94.10    11.45 o
   1   6   8     9.49     9.96     1.39 o
   2   6   8    87.79    80.46     3.09 o
   3   6   8    32.07    36.05     3.09 o
   4   6   8     0.20     0.00     0.90 <
   5   6   8     1.37     0.40     1.29 <
   6   6   8   149.28   149.86     5.28 o
   7   6   8   261.16   277.51    10.26 o
   8   6   8    23.71    13.94     3.19 o
  -4   7   8    34.51    31.17     6.67 o
  -3   7   8    35.13    34.35     5.38 o
  -2   7   8   407.61   382.66    14.14 o
  -1   7   8   348.15   339.45    17.52 o
   0   7   8    78.11    67.91    10.55 o
   1   7   8    49.08    41.82     3.49 o
   2   7   8     3.31     4.58     1.69 <
   3   7   8    42.08    40.53     3.49 o
   4   7   8     0.61     3.29     1.99 <
   5   7   8     0.07    -0.30     1.59 <
   6   7   8    24.80    21.71     2.59 o
   7   7   8     2.65     2.39     1.99 <
  -3   8   8    78.15   100.67     8.36 o
  -2   8   8    66.90    76.77     7.47 o
  -1   8   8   148.40   131.44     8.07 o
   0   8   8    35.99    53.27    15.33 o
   1   8   8    46.78    57.95     4.28 o
   2   8   8   389.63   362.35     6.97 o
   3   8   8     0.05     1.39     1.49 <
   4   8   8     6.58     7.27     2.39 o
   5   8   8    10.71     9.26     1.89 o
   6   8   8     5.61     5.78     2.39 <
   7   8   8    14.60    14.44     3.19 o
  -2   9   8   171.07   209.01    10.85 o
  -1   9   8    98.92    98.88    11.15 o
   0   9   8     0.18    -5.48     2.69 <
   1   9   8     9.07     6.27     7.57 <
   2   9   8    44.80    43.22     3.19 o
   3   9   8     8.72     8.26     2.59 o
   4   9   8     9.35     4.38     2.09 <
   5   9   8    30.64    31.76     4.08 o
   6   9   8    48.23    48.19     5.58 o
   7   9   8    24.65    24.30     5.58 o
  -2  10   8    44.43    48.59    10.85 o
  -1  10   8    85.67   105.95     8.76 o
   0  10   8    33.08    42.62     5.87 o
   1  10   8     1.52    -1.79     4.18 <
   2  10   8     8.70     9.66     3.09 o
   3  10   8     3.37     5.48     3.09 <
   4  10   8    27.32    27.98     3.98 o
   5  10   8    41.33    53.17     5.18 o
   6  10   8   118.57   122.38     7.37 o
  -1  11   8    14.38    18.32     5.08 o
   0  11   8     4.21     6.27     5.08 <
   2  11   8    81.43    77.07    11.25 o
   3  11   8   133.64   117.20     6.97 o
   4  11   8    36.08    40.33     4.88 o
   5  11   8     6.31     3.29     2.39 <
   6  11   8    39.31    41.72     7.27 o
   1  12   8     4.76     6.27     5.18 <
   2  12   8     6.71     9.96     4.78 <
   3  12   8     7.69     6.87     5.87 <
   4  12   8     8.85     6.27     3.19 <
   5  12   8     4.34     3.29     2.99 <
  -1 -12   9    19.65    27.68     5.08 o
   0 -12   9   144.07   190.98    17.03 o
  -3 -11   9     0.00     2.89     2.19 <
  -2 -11   9     2.56     7.17     3.19 <
  -1 -11   9   107.76   118.19     5.68 o
   0 -11   9    86.25    86.63     7.37 o
   1 -11   9    67.16    83.34     6.47 o
   2 -11   9    17.09    35.25     5.87 o
  -4 -10   9    55.11    59.84    12.45 o
  -3 -10   9   101.40   111.22     8.07 o
  -2 -10   9    97.43   106.15     6.47 o
  -1 -10   9     0.93     8.66     4.28 <
   0 -10   9    47.08    54.07     6.17 o
   1 -10   9    20.00    27.88     4.08 o
   2 -10   9   122.00   135.62     5.97 o
   3 -10   9    65.92    87.13     6.37 o
  -4  -9   9    19.84    25.39     4.18 o
  -3  -9   9    70.69    74.58     5.28 o
  -2  -9   9     9.85    10.06     2.19 o
  -1  -9   9    29.65    39.83     4.78 o
   0  -9   9    19.48    27.88     6.37 o
   1  -9   9     0.05     2.79     1.69 <
   2  -9   9     4.80     3.49     1.69 <
   3  -9   9    54.52    53.07     4.28 o
   4  -9   9     1.78     4.48     2.39 <
  -5  -8   9    20.70    17.52     3.49 o
  -4  -8   9    68.43    90.71     8.46 o
  -3  -8   9   127.20   115.41     5.87 o
  -2  -8   9   189.72   191.68     6.67 o
  -1  -8   9    17.33    19.32     3.88 o
   0  -8   9     0.02     2.49     1.49 <
   1  -8   9    48.37    56.26     3.68 o
   2  -8   9     7.87     8.26     2.09 o
   3  -8   9   140.78   138.01     6.17 o
   4  -8   9    15.20    14.24     2.99 o
   5  -8   9     0.82     0.70     2.29 <
  -5  -7   9     0.95    -1.00     1.59 <
  -4  -7   9    79.10    87.92     6.37 o
  -3  -7   9    15.56    12.15     3.49 o
  -2  -7   9    19.67    18.22     2.79 o
  -1  -7   9   251.74   246.15     6.17 o
   0  -7   9   102.03   103.06     4.18 o
   1  -7   9   106.62   100.77     3.58 o
   2  -7   9    11.33     8.46     1.79 o
   3  -7   9   104.95   108.34     4.88 o
   4  -7   9    25.51    20.51     3.49 o
   5  -7   9     6.64     1.59     2.19 <
  -5  -6   9     5.88     4.08     2.69 <
  -4  -6   9     0.29     1.19     1.69 <
  -3  -6   9   151.96   149.06     6.27 o
  -2  -6   9    70.36    72.49     3.19 o
  -1  -6   9   183.24   169.87     5.08 o
   0  -6   9    21.46    21.71     2.29 o
   1  -6   9    92.13    82.55     3.29 o
   2  -6   9    71.27    72.89     3.49 o
   3  -6   9   768.76   741.73    12.05 o
   4  -6   9   209.69   196.36     7.27 o
   5  -6   9   198.05   206.22     8.66 o
   6  -6   9    96.92   110.23    11.35 o
  -5  -5   9     1.98     2.39     2.09 <
  -4  -5   9    58.86    57.26     4.98 o
  -3  -5   9    18.83    14.84     3.49 o
  -2  -5   9   128.20   127.06     3.98 o
  -1  -5   9    24.05    23.40     2.09 o
   0  -5   9    75.00    85.33     3.58 o
   1  -5   9   205.34   200.04     4.78 o
   2  -5   9   275.05   266.76     5.58 o
   3  -5   9   255.49   255.71     6.17 o
   4  -5   9     3.90     4.08     2.09 <
   5  -5   9    96.61    97.28     5.68 o
   6  -5   9     0.00    -3.68     2.19 <
  -5  -4   9     9.52     7.67     2.89 <
  -4  -4   9   113.52   117.30     5.48 o
  -3  -4   9   264.48   243.16     6.67 o
  -2  -4   9     3.07     2.39     1.29 <
  -1  -4   9     8.19     7.87     1.29 o
   0  -4   9    77.78    83.54     2.49 o
   1  -4   9   264.15   252.12     5.18 o
   2  -4   9   294.57   300.12     5.78 o
   3  -4   9    13.92    14.44     2.49 o
   4  -4   9    69.67    59.05     4.08 o
   5  -4   9    30.13    18.72     2.99 o
   6  -4   9    34.80    31.96     4.38 o
  -5  -3   9     6.32     5.78     2.19 <
  -4  -3   9   939.04   933.31    16.53 o
  -3  -3   9    20.71    21.81     2.49 o
  -2  -3   9   849.83   849.17    11.65 o
  -1  -3   9    25.62    34.85     2.29 o
   0  -3   9    23.74    29.08     1.69 o
   1  -3   9    15.84    21.31     2.09 o
   2  -3   9    56.57    55.56     2.99 o
   3  -3   9    26.86    24.89     2.29 o
   4  -3   9     0.13    -1.00     1.19 <
   5  -3   9     1.99     0.70     1.39 <
   6  -3   9   119.26   118.99     5.68 o
   7  -3   9    62.90    63.93     5.28 o
  -5  -2   9     9.31    10.16     2.49 o
  -4  -2   9   517.99   519.88    13.04 o
  -3  -2   9   242.08   232.70     8.26 o
  -2  -2   9   841.34   847.18    11.25 o
  -1  -2   9   166.39   164.50     3.68 o
   0  -2   9     0.05     0.60     0.80 <
   1  -2   9   101.30    96.59     3.09 o
   2  -2   9    39.84    39.53     2.99 o
   3  -2   9    13.65    17.13     2.09 o
   4  -2   9    53.62    60.84     3.98 o
   5  -2   9    15.63    10.95     2.29 o
   6  -2   9    15.84    16.43     2.79 o
   7  -2   9    15.33    13.04     2.79 o
  -5  -1   9     9.62     9.16     2.69 o
  -4  -1   9    67.07    65.92     5.78 o
  -3  -1   9     5.87     5.28     2.09 <
  -2  -1   9  1187.12  1185.03    14.04 o
  -1  -1   9    79.97    79.66     3.49 o
   0  -1   9   497.15   528.64     6.37 o
   1  -1   9    98.05    96.49     2.99 o
   2  -1   9    39.36    42.82     2.59 o
   3  -1   9   241.51   226.33     4.98 o
   4  -1   9    17.83    17.72     2.49 o
   5  -1   9   102.16   117.70     5.48 o
   6  -1   9     0.40     2.79     1.89 <
   7  -1   9    38.23    36.74     4.38 o
  -5   0   9     0.54    -0.20     1.89 <
  -4   0   9   119.38   110.13     6.37 o
  -3   0   9    11.99    12.75     2.89 o
  -2   0   9   338.96   315.35     7.77 o
  -1   0   9    21.97    26.69     2.39 o
   0   0   9   683.11   709.66     7.97 o
   1   0   9     8.91     9.06     1.59 o
   2   0   9    47.27    43.51     2.79 o
   3   0   9     0.61    -0.10     1.00 <
   4   0   9   231.85   234.60     7.07 o
   5   0   9   142.51   148.27     6.87 o
   6   0   9    89.74    94.89     5.68 o
   7   0   9    53.59    58.95     5.58 o
  -5   1   9     1.77    -0.90     1.99 <
  -4   1   9    28.78    25.69     3.98 o
  -3   1   9   215.43   205.02     8.07 o
  -2   1   9   471.30   477.36     9.86 o
  -1   1   9   422.43   424.88     8.07 o
   0   1   9   118.42   135.62     3.19 o
   1   1   9    17.50    18.52     1.79 o
   2   1   9    66.92    67.41     6.07 o
   3   1   9   163.02   160.51     4.88 o
   4   1   9   454.62   458.84    10.16 o
   5   1   9     1.57     4.88     1.89 <
   6   1   9     7.66     9.56     2.69 o
   7   1   9   117.14   128.35     6.77 o
   8   1   9     5.47     8.36     2.69 o
  -5   2   9    96.40    86.73     8.07 o
  -4   2   9     3.71     0.10     2.39 <
  -3   2   9   108.28   101.27     5.97 o
  -2   2   9   976.74   923.65    21.61 o
  -1   2   9     1.30     0.70     1.29 <
   0   2   9   195.11   180.43     3.98 o
   1   2   9   263.06   271.24     4.88 o
   2   2   9     0.46     0.40     0.90 <
   3   2   9    29.42    30.37     3.49 o
   4   2   9   163.46   167.28     5.18 o
   5   2   9     0.50     2.59     1.49 <
   6   2   9     6.96     5.38     2.79 <
   7   2   9     3.45     2.89     2.19 <
   8   2   9    72.24    64.72    11.35 o
  -5   3   9     6.25     1.69     4.18 <
  -4   3   9   126.41   124.37     7.87 o
  -3   3   9   186.25   174.15     7.77 o
  -2   3   9    84.82    82.75     6.87 o
  -1   3   9     9.16     7.67     1.89 o
   0   3   9  1015.51  1067.63    12.15 o
   1   3   9   224.37   231.11     4.98 o
   2   3   9   352.38   371.41     7.47 o
   3   3   9   160.80   156.43     4.18 o
   4   3   9    97.52   104.85     4.28 o
   5   3   9    12.41    11.65     3.19 o
   6   3   9   118.88   129.55     7.37 o
   7   3   9    13.74    16.83     3.09 o
   8   3   9    71.24    75.18     5.38 o
  -4   4   9     9.72    11.35     3.58 o
  -3   4   9   167.62   145.98     8.26 o
  -2   4   9    91.52    85.43     5.58 o
  -1   4   9   152.02   121.98     6.07 o
   0   4   9   160.29   172.06     5.78 o
   1   4   9   100.24    95.49     3.39 o
   2   4   9     1.56    -0.30     0.80 <
   3   4   9    76.57    72.09     4.58 o
   4   4   9    22.96    26.19     2.29 o
   5   4   9    81.64    84.84     4.58 o
   6   4   9    24.23    24.59     5.58 o
   7   4   9     0.39    -1.99     2.19 <
   8   4   9     1.03     1.89     2.19 <
  -4   5   9     0.02     2.09     2.59 <
  -3   5   9     0.04     2.09     2.79 <
  -2   5   9    58.76    63.13     5.58 o
  -1   5   9   304.76   274.73     9.16 o
   0   5   9     5.87     3.68     2.29 <
   1   5   9     4.27     4.18     1.29 o
   2   5   9     0.07     0.40     0.90 <
   3   5   9    21.41    20.21     2.19 o
   4   5   9    39.92    41.42     3.78 o
   5   5   9     0.36    -0.40     1.39 <
   6   5   9     0.02    -1.00     1.49 <
   7   5   9     0.95     2.19     1.99 <
  -4   6   9    31.00    40.63     7.67 o
  -3   6   9    63.39    45.01     7.97 o
  -2   6   9   209.73   199.15     9.56 o
  -1   6   9    99.87    88.42     5.78 o
   0   6   9    51.75    46.20     4.78 o
   1   6   9    21.25    29.67     7.17 o
   2   6   9   230.85   209.10     5.18 o
   3   6   9   325.13   311.07     6.27 o
   4   6   9     6.03     7.77     1.49 o
   5   6   9   129.68   132.04     5.48 o
   6   6   9    37.30    37.74     4.18 o
   7   6   9     7.56     6.67     2.59 <
  -3   7   9     3.98     0.80     7.07 <
  -2   7   9    38.74    38.24     5.68 o
  -1   7   9    20.53    11.85     3.49 o
   0   7   9     6.88    -0.40     2.99 <
   1   7   9    24.69    24.69     3.78 o
   2   7   9   136.71   118.00     5.97 o
   3   7   9    15.79    13.54     1.79 o
   4   7   9    84.62    83.04     3.78 o
   5   7   9     0.58     0.40     1.29 <
   6   7   9    38.10    36.15     4.58 o
   7   7   9     6.82     6.17     2.49 <
  -2   8   9   140.42   141.30     8.86 o
  -1   8   9    14.23     4.48     4.98 <
   0   8   9   288.61   278.41    16.13 o
   1   8   9    82.23    92.21     7.97 o
   2   8   9   422.15   400.09     7.57 o
   3   8   9    71.29    67.31     4.38 o
   4   8   9    43.34    43.31     4.38 o
   5   8   9     0.49    -0.60     1.19 <
   6   8   9     0.22    -0.60     2.09 <
   7   8   9     3.99     3.68     2.79 <
  -2   9   9   123.02   148.17    14.24 o
  -1   9   9    40.96    45.70     9.56 o
   0   9   9    18.40    21.01     5.08 o
   1   9   9    47.90    32.06     7.17 o
   2   9   9     1.41     0.00     1.79 <
   3   9   9     0.01     0.40     1.79 <
   4   9   9   157.90   150.85     6.97 o
   5   9   9    19.11    19.91     3.49 o
   6   9   9     0.42    -0.10     2.19 <
  -1  10   9     1.37     7.77     6.87 <
   0  10   9   378.27   448.08    35.95 o
   1  10   9    69.96    73.19    10.95 o
   2  10   9     1.42     0.20     3.19 <
   3  10   9    44.17    44.11     4.78 o
   4  10   9    13.19     9.66     3.58 <
   5  10   9     0.06     4.08     3.29 <
   6  10   9     0.07     0.60     2.39 <
   0  11   9    75.29    94.89    14.84 o
   2  11   9    49.61    57.06     8.56 o
   3  11   9    43.88    58.25     8.56 o
   4  11   9    40.38    44.91     5.08 o
   5  11   9     9.32    11.65     3.29 o
   2  12   9    97.84   112.92     9.96 o
   3  12   9    31.22    39.03     9.36 o
   4  12   9    34.52    29.97     5.28 o
  -2 -11  10    75.35   101.96     9.26 o
  -1 -11  10   169.17   198.15    10.06 o
   0 -11  10   162.10   182.92     9.56 o
   1 -11  10     4.89     8.46     2.69 o
  -3 -10  10     2.75     5.18     2.29 <
  -2 -10  10    46.54    47.60     5.58 o
  -1 -10  10    21.16    25.19     3.98 o
   0 -10  10    23.39    41.72     5.87 o
   1 -10  10    61.72    83.84     6.07 o
   2 -10  10     2.48     3.19     2.49 <
   3 -10  10   128.61   135.22     7.37 o
  -3  -9  10     1.30     1.79     1.89 <
  -2  -9  10    10.58    13.54     2.89 o
  -1  -9  10     8.88    14.44     5.08 <
   0  -9  10    68.53    79.26     5.58 o
   1  -9  10    29.27    37.24     3.78 o
   2  -9  10    24.73    21.31     4.18 o
   3  -9  10    15.98    12.35     2.59 o
   4  -9  10    69.58    80.46     6.27 o
  -4  -8  10     0.12     1.10     2.29 <
  -3  -8  10    18.12     7.77     3.98 <
  -2  -8  10    90.02    89.12     7.07 o
  -1  -8  10    22.96    19.82     3.49 o
   0  -8  10   100.59   106.74     5.18 o
   1  -8  10     0.68     3.58     1.89 <
   2  -8  10    15.85    18.92     2.79 o
   3  -8  10    27.15    26.29     3.09 o
   4  -8  10     2.18     5.18     2.49 <
  -4  -7  10     0.02     1.19     1.69 <
  -3  -7  10     6.36     5.97     2.19 <
  -2  -7  10    94.08    95.29     9.26 o
  -1  -7  10   100.96    92.70     4.98 o
   0  -7  10   125.68   131.34     4.78 o
   1  -7  10    15.15    17.03     2.39 o
   2  -7  10    25.86    19.62     2.69 o
   3  -7  10   145.09   149.16     6.37 o
   4  -7  10     4.27     5.68     2.49 <
   5  -7  10     5.20     2.19     2.49 <
  -5  -6  10    16.38    17.82     4.28 o
  -4  -6  10     1.44     3.19     1.99 <
  -3  -6  10    27.75    24.79     3.39 o
  -2  -6  10   173.65   175.45     4.78 o
  -1  -6  10     0.36     0.80     1.49 <
   0  -6  10   409.05   379.58     8.86 o
   1  -6  10     9.15     8.36     1.69 o
   2  -6  10     0.91     2.89     1.39 <
   3  -6  10   132.49   122.28     5.18 o
   4  -6  10    18.09    15.33     3.09 o
   5  -6  10   232.12   242.86     9.56 o
  -5  -5  10    73.24    83.44     7.17 o
  -4  -5  10    39.42    26.59     4.58 o
  -3  -5  10    20.33    22.70     2.79 o
  -2  -5  10     6.60     7.67     1.79 o
  -1  -5  10    49.50    45.11     4.38 o
   0  -5  10   362.98   360.46     8.46 o
   1  -5  10   429.78   390.03     6.77 o
   2  -5  10    30.40    27.48     2.49 o
   3  -5  10   163.22   141.59     5.08 o
   4  -5  10   133.81   128.05     7.17 o
   5  -5  10   481.44   485.52    11.55 o
   6  -5  10    42.76    46.50     5.97 o
  -5  -4  10    69.26    81.75     7.87 o
  -4  -4  10    65.16    56.86     4.78 o
  -3  -4  10     2.90     2.99     1.49 <
  -2  -4  10     0.73     0.60     1.19 <
  -1  -4  10   285.91   261.68     7.37 o
   0  -4  10     7.11     3.29     1.39 <
   1  -4  10    67.04    58.35     2.99 o
   2  -4  10    32.57    26.59     2.39 o
   3  -4  10     9.08     7.07     1.89 o
   4  -4  10    70.00    73.39     4.68 o
   5  -4  10    27.41    25.39     3.58 o
   6  -4  10    25.90    23.30     4.18 o
  -5  -3  10    10.78     6.47     2.59 <
  -4  -3  10     1.83     3.29     1.99 <
  -3  -3  10    49.24    43.41     3.98 o
  -2  -3  10     1.64     2.39     1.29 <
  -1  -3  10    91.61    79.56     2.79 o
   0  -3  10     6.19    10.36     1.29 o
   1  -3  10     9.12     8.46     1.79 o
   2  -3  10    72.03    70.60     3.29 o
   3  -3  10   608.91   575.44    18.22 o
   4  -3  10     4.19     2.79     1.79 <
   5  -3  10    14.92    12.45     2.39 o
   6  -3  10     6.84     4.08     2.29 <
   7  -3  10    13.70     5.78     4.18 <
  -5  -2  10    57.26    56.16     5.18 o
  -4  -2  10     2.92     2.09     1.89 <
  -3  -2  10     5.19     5.87     3.49 <
  -2  -2  10   874.06   845.09    13.54 o
  -1  -2  10     0.53    -0.20     1.00 <
   0  -2  10   153.15   151.75     3.29 o
   1  -2  10   192.17   199.74     5.68 o
   2  -2  10    18.19    17.33     2.09 o
   3  -2  10     2.16     3.19     1.29 <
   4  -2  10    57.66    54.27     3.78 o
   5  -2  10    68.51    80.95     4.68 o
   6  -2  10     1.17     2.89     1.99 <
   7  -2  10    12.97    11.75     2.89 o
  -5  -1  10    87.60    94.10     7.07 o
  -4  -1  10     3.79     1.19     2.29 <
  -3  -1  10    20.79    20.41     3.68 o
  -2  -1  10   820.96   841.20    13.84 o
  -1  -1  10   276.80   275.32     6.17 o
   0  -1  10  1250.54  1276.44    11.55 o
   1  -1  10   254.79   251.82     6.57 o
   2  -1  10    10.18    11.25     1.69 o
   3  -1  10    38.98    42.22     2.89 o
   4  -1  10    81.14    83.94     4.48 o
   5  -1  10   111.71   115.71     5.08 o
   6  -1  10    31.59    34.95     3.58 o
   7  -1  10     2.31     4.98     2.19 <
  -5   0  10    32.69    46.60     8.86 o
  -4   0  10    60.74    58.05     5.78 o
  -3   0  10    40.06    42.02     4.78 o
  -2   0  10   126.62   126.06     5.28 o
  -1   0  10     0.35     0.40     1.29 <
   0   0  10  2444.41  2559.95    22.40 o
   1   0  10   380.10   368.92     5.97 o
   2   0  10   162.18   164.10     4.68 o
   3   0  10    34.68    37.44     2.69 o
   4   0  10     0.86     0.40     1.89 <
   5   0  10    30.73    30.37     3.58 o
   6   0  10   131.51   131.84     6.07 o
   7   0  10     5.55     8.76     2.99 <
  -5   1  10    29.34    19.32    11.05 <
  -4   1  10     3.39     3.39     3.39 <
  -3   1  10    35.46    36.64     4.68 o
  -2   1  10   163.11   151.05     6.37 o
  -1   1  10     2.56     0.80     1.39 <
   0   1  10  1378.55  1389.65    14.84 o
   1   1  10    32.12    31.76     2.19 o
   2   1  10  1833.57  1826.69    16.53 o
   3   1  10   403.85   387.64     9.26 o
   4   1  10    45.30    47.90     4.98 o
   5   1  10    32.52    27.98     4.08 o
   6   1  10    34.54    37.54     5.18 o
   7   1  10     6.63     7.07     3.88 <
  -4   2  10    15.29    14.94     3.58 o
  -3   2  10     8.83     6.27     2.59 <
  -2   2  10   181.91   180.33    11.35 o
  -1   2  10     9.21     5.87     1.79 o
   0   2  10   222.06   231.81     5.68 o
   1   2  10   610.65   610.49     8.66 o
   2   2  10     4.60     5.28     1.39 o
   3   2  10   246.36   270.34    11.85 o
   4   2  10   108.87   104.25     5.87 o
   5   2  10     0.32     1.89     1.99 <
   6   2  10    65.44    64.32    11.35 o
   7   2  10     0.24    -0.50     1.99 <
  -4   3  10     7.53     3.68     2.79 <
  -3   3  10    78.61    70.70     8.36 o
  -2   3  10    29.80    27.38     6.67 o
  -1   3  10    84.43    74.38     5.18 o
   0   3  10   482.20   464.91     9.86 o
   1   3  10     0.76    -0.20     1.00 <
   2   3  10   544.50   518.08     9.06 o
   3   3  10   369.99   366.43     8.46 o
   4   3  10   163.00   170.87     6.77 o
   5   3  10    36.35    36.34     3.78 o
   6   3  10    57.47    56.66     6.27 o
   7   3  10     1.24     0.40     1.89 <
  -4   4  10     3.27     2.69     3.68 <
  -3   4  10    79.75    94.20     7.67 o
  -2   4  10   169.98   169.38     7.77 o
  -1   4  10   281.31   245.55     8.86 o
   0   4  10   205.69   204.92     7.87 o
   1   4  10     6.12     4.48     1.49 <
   2   4  10   294.87   321.82     7.97 o
   3   4  10   123.23   131.64     7.57 o
   4   4  10   215.34   225.04     5.97 o
   5   4  10    80.64    73.39     4.78 o
   6   4  10    34.28    31.86     5.08 o
   7   4  10     0.79     2.19     1.89 <
  -3   5  10   116.44   138.11    11.55 o
  -2   5  10    77.74    84.24     6.87 o
  -1   5  10   155.12   134.23     6.97 o
   0   5  10   171.74   187.30     7.67 o
   1   5  10   434.82   400.69    11.85 o
   2   5  10     5.38     4.88     1.69 <
   3   5  10    57.93    56.36     5.18 o
   4   5  10    24.11    26.29     2.79 o
   5   5  10     7.67     9.56     3.39 <
   6   5  10    12.34     8.36     1.89 o
   7   5  10     6.69     3.88     3.09 <
  -3   6  10     0.01     1.49     3.09 <
  -2   6  10    29.21    24.59     4.68 o
  -1   6  10     0.21     2.89     2.29 <
   0   6  10   275.97   285.78    12.65 o
   1   6  10   319.56   251.52    11.55 o
   2   6  10    17.54    15.43     2.79 o
   3   6  10   159.19   150.76     4.88 o
   4   6  10     5.80     2.99     1.49 <
   5   6  10     5.97     4.58     1.59 <
   6   6  10     2.56     1.89     3.29 <
   7   6  10    37.27    31.27     4.78 o
  -2   7  10     0.01     3.39     2.59 <
  -1   7  10    10.05     9.16     5.58 <
   0   7  10    27.11    50.68    11.05 o
   1   7  10    84.33    90.01    18.82 o
   2   7  10     4.73     7.57     2.69 <
   3   7  10   126.82   113.22     4.68 o
   4   7  10   225.45   215.68     5.68 o
   5   7  10    66.79    50.09     4.68 o
   6   7  10     7.60     4.08     2.49 <
   7   7  10     4.00    -2.29     4.18 <
  -2   8  10     0.20    -0.30     2.69 <
  -1   8  10     3.25    -4.88     4.08 <
   0   8  10    31.05    38.83     8.46 o
   1   8  10    60.27    42.42    14.74 <
   2   8  10    40.75    36.54     5.08 o
   3   8  10    57.90    55.66     6.07 o
   4   8  10   174.55   167.68     7.77 o
   5   8  10     3.66     2.19     2.39 <
   6   8  10     5.86     4.98     2.59 <
  -1   9  10    63.22    75.88    12.94 o
   0   9  10     3.08     2.19     3.49 <
   1   9  10    20.05    30.07     7.57 o
   2   9  10    51.29    47.90     8.07 o
   3   9  10    97.33   106.35     7.47 o
   4   9  10   249.74   266.96    18.52 o
   5   9  10     0.63     4.88     3.78 <
   6   9  10    43.06    40.73     4.98 o
   0  10  10    90.63   139.50     9.06 o
   1  10  10     1.03     9.56     5.78 <
   2  10  10     3.57     8.36     3.78 <
   3  10  10     3.52     0.00     5.18 <
   4  10  10    21.73    24.30     3.98 o
   5  10  10     8.28     8.66     2.89 <
   1  11  10    23.96    21.71     7.07 o
   2  11  10   131.82   172.76    11.95 o
   3  11  10    20.57    12.94     5.58 <
   4  11  10     2.14     1.69     5.18 <
  -2 -10  11    60.61    76.57     6.17 o
  -1 -10  11     4.20    14.44     3.19 o
   0 -10  11    87.06   119.39     7.67 o
   1 -10  11   150.59   187.10    21.11 o
   2 -10  11   165.26   190.19     9.26 o
  -3  -9  11     8.38     5.18     2.29 <
  -2  -9  11    49.54    79.26     6.17 o
  -1  -9  11     2.49     6.97     2.29 o
   0  -9  11    10.53    11.35     3.78 <
   1  -9  11     0.99     3.68     1.99 <
   2  -9  11     5.90     8.76     2.79 o
   3  -9  11    67.48    85.33     7.27 o
  -3  -8  11    48.46    74.18     7.07 o
  -2  -8  11    41.06    47.60     6.97 o
  -1  -8  11    30.20    39.53     5.68 o
   0  -8  11     8.46     7.37     2.19 o
   1  -8  11     0.98     5.87     1.89 o
   2  -8  11     0.14     3.78     2.19 <
   3  -8  11   105.28   130.84     8.96 o
   4  -8  11     4.70     4.08     2.59 <
  -4  -7  11     0.52     1.99     2.19 <
  -3  -7  11    10.69     9.76     2.39 o
  -2  -7  11    48.81    61.54     6.07 o
  -1  -7  11    24.06    22.01     2.89 o
   0  -7  11    65.95    57.35     4.68 o
   1  -7  11    39.12    38.73     3.88 o
   2  -7  11     2.37     5.48     1.99 <
   3  -7  11     5.52    15.33     4.98 o
   4  -7  11    31.81    33.16     4.88 o
  -4  -6  11     1.02     1.49     2.89 <
  -3  -6  11     0.12     2.79     1.59 <
  -2  -6  11    37.63    37.04     3.29 o
  -1  -6  11    59.68    63.13     4.38 o
   0  -6  11    20.96    21.51     3.09 o
   1  -6  11    35.25    37.04     3.49 o
   2  -6  11    18.32    14.54     2.49 o
   3  -6  11    35.18    27.68     3.49 o
   4  -6  11    11.95    10.55     2.69 o
   5  -6  11   262.34   258.10    10.16 o
  -4  -5  11    30.13    24.40     4.58 o
  -3  -5  11    20.12    21.11     3.29 o
  -2  -5  11    44.49    38.24     3.29 o
  -1  -5  11     0.50     8.36     1.49 o
   0  -5  11     0.00    -0.20     1.89 <
   1  -5  11    18.76     9.56     1.69 o
   2  -5  11   413.33   383.06     7.87 o
   3  -5  11     2.50     0.60     1.69 <
   4  -5  11    28.42    27.48     3.68 o
   5  -5  11    82.88    86.03     5.97 o
  -4  -4  11    98.87   100.97     6.37 o
  -3  -4  11   107.23   103.16     5.97 o
  -2  -4  11   101.47    93.40     4.28 o
  -1  -4  11    13.38    19.32     2.39 o
   0  -4  11    17.52    23.20     2.99 o
   1  -4  11     1.02     1.19     1.39 <
   2  -4  11   361.01   350.00     6.77 o
   3  -4  11   198.09   187.80     5.68 o
   4  -4  11    20.99    22.80     3.29 o
   5  -4  11     3.98     2.79     2.29 <
   6  -4  11    80.46    87.33     6.97 o
  -4  -3  11    43.94    57.26     5.08 o
  -3  -3  11    82.70    84.94     5.78 o
  -2  -3  11    10.94     5.58     1.59 o
  -1  -3  11     0.82     0.30     1.29 <
   0  -3  11   111.18    98.18     4.18 o
   1  -3  11   180.47   147.57     4.68 o
   2  -3  11    29.20    25.39     2.39 o
   3  -3  11    90.25    81.55     4.38 o
   4  -3  11   156.53   147.67     5.78 o
   5  -3  11     0.80     5.78     2.59 <
   6  -3  11    12.32     8.56     3.39 <
  -4  -2  11    77.30   100.97     9.16 o
  -3  -2  11    33.68    26.98     3.49 o
  -2  -2  11    12.27    12.25     1.99 o
  -1  -2  11   140.57   127.65     4.08 o
   0  -2  11    52.02    45.60     3.29 o
   1  -2  11     7.41    12.85     1.89 o
   2  -2  11    33.20    28.98     2.79 o
   3  -2  11    77.17    79.36     4.08 o
   4  -2  11    10.78    10.85     2.59 o
   5  -2  11   158.91   157.33     5.97 o
   6  -2  11     0.01     0.80     2.19 <
  -4  -1  11    18.19    18.72     6.27 <
  -3  -1  11     8.40     6.77     2.69 <
  -2  -1  11   395.31   442.90    17.43 o
  -1  -1  11    13.67    13.34     1.99 o
   0  -1  11   309.17   320.63     6.97 o
   1  -1  11    10.44     8.36     1.59 o
   2  -1  11    62.40    62.23     3.68 o
   3  -1  11   150.35   146.77     4.78 o
   4  -1  11     7.61     5.48     1.99 <
   5  -1  11     0.65     0.80     1.89 <
   6  -1  11     0.37     4.68     2.09 <
   7  -1  11    26.67    33.86     5.58 o
  -4   0  11    86.10    84.84     7.27 o
  -3   0  11    44.99    41.52     4.98 o
  -2   0  11     0.02     0.20     1.69 <
  -1   0  11    41.97    38.54     2.99 o
   0   0  11   253.45   266.26     8.76 o
   1   0  11   246.62   246.15     5.18 o
   2   0  11   620.48   621.54    13.84 o
   3   0  11    10.21    11.35     1.99 o
   4   0  11    35.62    27.28     3.09 o
   5   0  11     0.16    -2.99     1.79 <
   6   0  11     6.20     7.07     2.39 <
   7   0  11    41.46    53.77     5.18 o
  -4   1  11     4.68     2.89     2.49 <
  -3   1  11    21.26    18.52     3.98 o
  -2   1  11    29.43    24.10     3.98 o
  -1   1  11    14.77    13.94     4.08 o
   0   1  11    45.89    45.70     3.29 o
   1   1  11     4.82     5.68     1.29 o
   2   1  11  1723.70  1717.95    17.62 o
   3   1  11   316.49   310.47     7.47 o
   4   1  11    75.21    78.66     5.78 o
   5   1  11     1.96    -0.90     2.79 <
   6   1  11     0.20     1.39     2.59 <
   7   1  11     0.38     3.09     3.29 <
  -4   2  11    20.95    17.92     4.68 o
  -3   2  11    41.37    30.97     4.68 o
  -2   2  11     3.58     1.10     3.78 <
  -1   2  11    70.84    84.84     6.17 o
   0   2  11   425.56   416.72     8.96 o
   1   2  11     3.13     6.07     1.49 o
   2   2  11  1283.82  1274.25    15.93 o
   3   2  11    37.10    34.85     3.39 o
   4   2  11  1248.18  1316.37    24.20 o
   5   2  11    23.64    22.01     3.88 o
   6   2  11     4.21    11.35     5.58 <
   7   2  11    53.66    51.78     5.78 o
  -3   3  11     0.02    -0.90     1.99 <
  -2   3  11     0.11     1.39     3.19 <
  -1   3  11    13.28    11.65     3.09 o
   0   3  11    22.61    19.02     4.38 o
   1   3  11    13.54     7.07     2.69 <
   2   3  11   217.23   216.37     5.87 o
   3   3  11   529.77   534.31    11.85 o
   4   3  11   146.13   146.57     6.07 o
   5   3  11   438.71   453.36    13.04 o
   6   3  11    27.22    25.19     6.17 o
   7   3  11     4.23    18.92     5.08 o
  -3   4  11    96.42    82.15     8.17 o
  -2   4  11   159.43   155.93    13.14 o
  -1   4  11     5.24     1.10     4.48 <
   0   4  11   101.86    93.10    10.16 o
   1   4  11    11.90     7.77     2.69 <
   2   4  11   542.69   510.91    10.95 o
   3   4  11   105.74    97.98     6.87 o
   4   4  11   545.61   533.22    11.15 o
   5   4  11    30.26    26.29     3.58 o
   6   4  11   188.27   186.20     7.27 o
   7   4  11    14.09    16.43     2.99 o
  -3   5  11    19.80     7.17     4.28 <
  -2   5  11    54.94    53.37     9.06 o
  -1   5  11    18.92    20.51     4.18 o
   0   5  11    64.56    65.02    13.14 o
   1   5  11   152.37   138.41    10.55 o
   2   5  11    83.65    78.17     4.48 o
   3   5  11     2.03     4.78     2.89 <
   4   5  11    18.17    21.91     2.99 o
   5   5  11   172.87   150.56     9.06 o
   6   5  11     1.02     3.58     1.99 <
   7   5  11     0.77    -0.50     3.39 <
  -2   6  11    11.83     5.68     3.39 <
  -1   6  11    56.45    69.20     8.46 o
   0   6  11    12.98     4.78     3.88 <
   1   6  11    73.40    64.62     8.46 o
   2   6  11    73.65    77.97     5.18 o
   3   6  11    41.51    34.35     3.29 o
   4   6  11     0.55     0.80     1.69 <
   5   6  11     0.10    -1.10     1.39 <
   6   6  11     4.78     6.37     5.28 <
   7   6  11     0.09     3.98     3.68 <
  -2   7  11     2.68    11.55     5.18 <
  -1   7  11     4.73     4.28     5.38 <
   0   7  11     9.95    16.43    21.11 <
   1   7  11     1.64     7.27     9.76 <
   2   7  11   249.62   259.59    12.85 o
   3   7  11   160.99   145.58     5.87 o
   4   7  11     5.10     5.18     1.59 o
   5   7  11    38.90    35.45     5.58 o
   6   7  11    18.93    15.93     4.38 o
  -1   8  11     6.07    -6.07     4.38 <
   0   8  11    37.81    29.67     7.97 o
   1   8  11    31.74    39.83     9.76 o
   2   8  11    29.24    27.38     4.28 o
   3   8  11    84.39    83.34     4.88 o
   4   8  11    11.51     9.26     2.69 o
   5   8  11    44.41    45.01     5.38 o
   6   8  11   158.48   153.34     9.96 o
   0   9  11     1.16     7.27     4.38 <
   1   9  11    65.36    68.31    11.35 o
   2   9  11    27.20    24.30     4.28 o
   3   9  11   187.91   158.12    16.13 o
   4   9  11    66.77    62.43     5.68 o
   5   9  11   159.31   154.84    10.16 o
   1  10  11    30.52    29.87     5.78 o
   2  10  11     5.53    -3.78     8.26 <
   3  10  11     1.16   -12.75     7.17 <
   4  10  11     0.00    -2.29     2.29 <
  -1  -9  12     2.23    10.75     5.18 <
   0  -9  12    55.43    79.86     6.37 o
   1  -9  12     7.22    10.06     2.29 o
   2  -9  12    72.31    93.40     5.78 o
  -2  -8  12     9.05    21.61     6.97 o
  -1  -8  12     4.53     6.87     7.37 <
   0  -8  12   231.80   278.81     8.46 o
   1  -8  12    18.97    20.51     2.99 o
   2  -8  12     4.30     7.37     2.49 <
   3  -8  12     2.60     5.78     2.69 <
  -3  -7  12    28.13    31.37     4.18 o
  -2  -7  12     7.78    15.04     6.17 <
  -1  -7  12   100.69   132.43     9.16 o
   0  -7  12    24.05    28.18     3.39 o
   1  -7  12    64.64    71.99     4.88 o
   2  -7  12     2.36     1.99     2.09 <
   3  -7  12     7.78     6.07     3.98 <
   4  -7  12     2.88     6.47     2.79 <
  -3  -6  12    67.60    69.10     5.48 o
  -2  -6  12     0.03     3.88     2.29 <
  -1  -6  12     0.61     3.09     1.89 <
   0  -6  12     3.92     4.38     2.09 <
   1  -6  12    30.79    38.14     3.98 o
   2  -6  12     1.11     1.69     1.99 <
   3  -6  12     4.41     4.88     2.09 <
   4  -6  12     0.10     1.19     2.19 <
  -3  -5  12     0.01     0.40     1.89 <
  -2  -5  12     0.01     1.79     1.39 <
  -1  -5  12    43.36    53.57     6.77 o
   0  -5  12   101.72    93.90     5.08 o
   1  -5  12    97.66    90.31     5.78 o
   2  -5  12    30.09    17.92     2.89 o
   3  -5  12     1.21     3.68     1.89 <
   4  -5  12     1.59     1.29     2.29 <
   5  -5  12     0.70     1.79     2.49 <
  -3  -4  12     5.48     6.17     2.69 <
  -2  -4  12    16.05    15.83     2.49 o
  -1  -4  12   168.35   166.09     7.97 o
   0  -4  12    93.62    89.22     5.87 o
   1  -4  12     1.61    -0.30     1.69 <
   2  -4  12     2.62     0.70     1.69 <
   3  -4  12     8.75     5.97     1.89 o
   4  -4  12    89.00    70.40     5.08 o
   5  -4  12    12.28    11.95     3.19 o
  -4  -3  12     0.12    -0.10     1.99 <
  -3  -3  12     0.04     1.99     1.99 <
  -2  -3  12    45.70    41.72     6.67 o
  -1  -3  12    24.98    24.40     3.19 o
   0  -3  12   180.88   174.15     8.26 o
   1  -3  12     4.42     3.19     1.79 <
   2  -3  12     4.67     4.38     1.89 <
   3  -3  12    41.28    26.59     2.89 o
   4  -3  12   365.18   347.81     8.86 o
   5  -3  12    47.76    40.63     4.68 o
   6  -3  12    47.84    51.48     9.26 o
  -4  -2  12     2.47     1.49     2.29 <
  -3  -2  12     1.50    -0.20     1.89 <
  -2  -2  12     0.14     0.10     1.79 <
  -1  -2  12   338.64   341.44     7.87 o
   0  -2  12    96.20   121.28     5.28 o
   1  -2  12     9.86     3.78     2.29 <
   2  -2  12   115.55   108.64     5.68 o
   3  -2  12   164.89   146.27     5.18 o
   4  -2  12     0.96    -1.39     1.69 <
   5  -2  12   135.60   134.82     5.87 o
   6  -2  12   104.51   117.70     6.47 o
  -4  -1  12    10.46     7.77     3.09 <
  -3  -1  12     0.02    -0.80     2.29 <
  -2  -1  12    49.43    46.90     6.37 o
  -1  -1  12    22.02    18.12     2.39 o
   0  -1  12     7.48     9.46     2.39 o
   1  -1  12   329.08   319.14    10.36 o
   2  -1  12   177.45   169.87     5.87 o
   3  -1  12     0.91     5.38     2.79 <
   4  -1  12     2.46     3.09     2.49 <
   5  -1  12    14.75     7.37     2.69 <
   6  -1  12     6.26     4.28     2.39 <
  -3   0  12    75.41    92.60     9.96 o
  -2   0  12    18.02    11.35     3.09 o
  -1   0  12     5.74     5.68     2.89 <
   0   0  12   320.79   337.36    14.14 o
   1   0  12     9.82     8.56     2.49 o
   2   0  12     3.39     5.68     1.59 o
   3   0  12     3.40     4.58     1.89 <
   4   0  12    10.23     8.86     2.79 o
   5   0  12    68.76    75.97     4.88 o
   6   0  12     2.40     3.98     2.29 <
  -3   1  12    28.55    25.39     5.18 o
  -2   1  12   106.80   105.35     7.67 o
  -1   1  12    14.11    10.55     3.78 <
   0   1  12     4.34     6.57     2.79 <
   1   1  12   185.56   171.57     7.97 o
   2   1  12   197.41   189.39     5.18 o
   3   1  12   275.19   273.63     7.37 o
   4   1  12   156.70   144.18     5.58 o
   5   1  12     2.17     3.58     2.19 <
   6   1  12    11.39    11.45     3.09 o
   7   1  12    15.19    24.89     6.27 o
  -3   2  12    10.97     8.26     3.39 <
  -2   2  12     8.26     2.89     5.38 <
  -1   2  12   123.37   122.08     7.07 o
   0   2  12    29.71    23.90    11.35 <
   1   2  12    20.29    20.41     4.38 o
   2   2  12   147.13   143.79     6.17 o
   3   2  12     7.76     5.68     1.89 <
   4   2  12   426.29   422.99    12.94 o
   5   2  12   272.70   277.11    15.04 o
   6   2  12   116.24   121.38     7.47 o
   7   2  12     0.09    12.55     5.68 <
  -3   3  12     4.13     9.56    12.35 <
  -2   3  12     0.77    -0.50     2.29 <
  -1   3  12    90.88    85.93     6.57 o
   0   3  12    66.97    55.96    13.44 o
   1   3  12    25.58    25.79     6.27 o
   2   3  12   172.25   167.48     5.78 o
   3   3  12   106.72   117.80     5.68 o
   4   3  12  1268.78  1287.09    22.90 o
   5   3  12    10.12    10.85     3.29 o
   6   3  12   788.16   884.61    23.20 o
   7   3  12     1.20     5.97     3.78 <
  -2   4  12    15.85    12.05    14.24 <
  -1   4  12    19.56    25.59    10.16 <
   0   4  12     0.03    -0.20     3.58 <
   1   4  12     4.43     4.18     3.29 <
   2   4  12     0.00     2.69     1.89 <
   3   4  12    72.34    61.34     4.98 o
   4   4  12   148.12   149.06     6.37 o
   5   4  12    66.21    66.12     6.87 o
   6   4  12   156.27   154.14     8.17 o
  -2   5  12     0.41     1.19     3.58 <
  -1   5  12    81.10    57.35    14.04 o
   0   5  12    33.74    32.16     6.47 o
   1   5  12    24.72    19.22     5.18 o
   2   5  12   298.17   289.06     8.66 o
   3   5  12     7.52    10.36     2.99 o
   4   5  12   141.70   136.82     6.37 o
   5   5  12     0.71     3.68     2.89 <
   6   5  12   397.12   395.01    24.10 o
  -2   6  12     0.49    -2.49     4.28 <
  -1   6  12     9.33     7.47     4.98 <
   0   6  12    35.69    38.24    11.85 o
   1   6  12     1.78     2.79     3.58 <
   2   6  12     1.85     0.30     2.69 <
   3   6  12   103.09   109.43     8.26 o
   4   6  12    11.22    14.54     3.39 o
   5   6  12     1.08     2.29     2.39 <
   6   6  12     8.43    17.52     4.08 o
  -1   7  12     7.74     5.87     5.78 <
   0   7  12    17.24    18.32    13.04 <
   1   7  12   125.38   125.76    12.05 o
   2   7  12     9.54    18.52     9.86 <
   3   7  12   101.33   119.19     9.26 o
   4   7  12     1.55     1.59     1.69 <
   5   7  12    22.85    12.65     4.68 <
   6   7  12     2.03    -2.29     3.88 <
   0   8  12     3.92     2.39     5.18 <
   1   8  12    13.18     8.26     9.36 <
   2   8  12     2.72     4.48     4.88 <
   3   8  12    14.74    31.07    10.16 o
   4   8  12   141.32   146.57     8.36 o
   5   8  12   112.18   103.66     8.66 o
   1   9  12     0.36    -2.29     3.29 <
   2   9  12    32.38    19.22     8.36 <
   3   9  12     9.11     3.78     9.06 <
   4   9  12     0.04     4.18     5.48 <
  -1  -8  13    58.75    90.41     8.17 o
   0  -8  13   148.95   167.58     6.77 o
   1  -8  13    27.50    25.69     6.57 o
   2  -8  13   109.22   125.76     6.17 o
  -2  -7  13     1.30     5.38     2.49 <
  -1  -7  13    71.84    88.32     7.87 o
   0  -7  13     0.03     9.56     2.39 o
   1  -7  13     2.44     7.97     2.49 o
   2  -7  13    29.05    39.03     3.98 o
   3  -7  13    25.05    27.48     5.78 o
  -2  -6  13     0.59     3.88     7.37 <
  -1  -6  13     2.69     5.68     2.59 <
   0  -6  13    21.29    25.49     4.48 o
   1  -6  13   121.56   133.53     6.17 o
   2  -6  13     1.53     2.29     2.19 <
   3  -6  13     0.47     1.39     1.79 <
   4  -6  13     0.01     2.59     2.49 <
  -2  -5  13    16.16    17.62     5.38 o
  -1  -5  13    29.29    31.37     4.28 o
   0  -5  13    43.62    53.07     5.38 o
   1  -5  13     2.59     4.68     2.59 <
   2  -5  13     3.30     3.09     2.09 <
   3  -5  13    37.94    40.33     4.88 o
   4  -5  13     0.88     1.79     2.29 <
  -3  -4  13     3.05    -1.00     2.29 <
  -2  -4  13    18.01    11.05     5.68 <
  -1  -4  13     4.05     8.56     3.09 <
   0  -4  13    15.12    25.19     4.18 o
   1  -4  13   114.14   102.36     5.58 o
   2  -4  13   159.32   148.37     5.87 o
   3  -4  13     1.25     2.49     1.79 <
   4  -4  13     0.03     0.00     2.09 <
   5  -4  13    41.95    44.11     4.88 o
  -3  -3  13   113.54   123.27     6.57 o
  -2  -3  13    42.43    40.92     5.78 o
  -1  -3  13    23.11    30.27     5.68 o
   0  -3  13   221.54   225.34     9.66 o
   1  -3  13    92.20    99.97     5.38 o
   2  -3  13    42.40    43.41     4.08 o
   3  -3  13     0.59     2.79     1.69 <
   4  -3  13     0.00     0.20     1.99 <
   5  -3  13     5.85    -0.20     2.79 <
  -3  -2  13    93.57   113.42     6.47 o
  -2  -2  13     0.63     1.00     2.19 <
  -1  -2  13    11.74    12.05     6.57 <
   0  -2  13     7.23     8.36     2.89 <
   1  -2  13    62.62    68.01     5.08 o
   2  -2  13     5.71     0.20     1.59 <
   3  -2  13    41.05    34.75     3.68 o
   4  -2  13    17.22    11.35     3.09 o
   5  -2  13    13.31    15.53     3.58 o
  -3  -1  13   209.02   249.33    10.65 o
  -2  -1  13     3.38     1.99     2.49 <
  -1  -1  13    43.43    39.63     6.87 o
   0  -1  13     5.90     9.06     3.19 <
   1  -1  13   218.01   199.85    10.36 o
   2  -1  13    18.32    21.21     2.49 o
   3  -1  13    11.28     6.17     2.19 <
   4  -1  13    35.86    29.18     4.08 o
   5  -1  13    52.71    41.32     4.18 o
   6  -1  13    17.03    19.52     4.28 o
  -3   0  13     8.38     1.59     3.09 <
  -2   0  13    42.40    40.33     5.58 o
  -1   0  13     2.28    -0.10     3.68 <
   1   0  13     0.99     3.29     2.79 <
   2   0  13     1.30    -0.50     1.10 <
   3   0  13    37.08    39.03     3.78 o
   4   0  13    20.83    25.59     3.19 o
   5   0  13    10.37     9.36     2.59 o
   6   0  13    13.34    17.92     3.09 o
  -2   1  13   160.08   182.02     9.06 o
   0   1  13    87.84    73.68     8.66 o
   1   1  13    23.30    24.79     4.38 o
   2   1  13   245.57   246.74     6.07 o
   3   1  13    64.17    69.60     3.98 o
   4   1  13    78.50    91.61     8.07 o
   5   1  13    16.90    23.90     3.29 o
   6   1  13     1.91    13.54     4.58 <
  -2   2  13    52.53    60.04    10.85 o
  -1   2  13     9.00     4.98     4.08 <
   0   2  13   364.62   378.58    27.68 o
   1   2  13    26.14    29.37     4.38 o
   2   2  13    25.71    33.16     3.39 o
   3   2  13    12.03    15.04     4.48 o
   4   2  13    14.58    13.34     2.39 o
   5   2  13     8.16     5.87     3.09 <
   6   2  13    23.83    20.11     6.87 <
  -2   3  13   113.78   134.43    11.15 o
  -1   3  13    13.39    12.94     5.18 <
   0   3  13    77.86   111.22    16.23 o
   1   3  13   101.59    93.90     9.06 o
   2   3  13    28.14    33.36     4.58 o
   3   3  13     4.69     0.00     1.89 <
   4   3  13   149.65   149.36     6.27 o
   5   3  13    15.31    15.04     4.18 o
   6   3  13     0.00     3.19     2.79 <
  -2   4  13     3.02    -0.70     4.18 <
  -1   4  13    13.29     8.46     8.17 <
   0   4  13    20.53    29.27     5.97 o
   1   4  13     0.89    -0.90    11.55 <
   2   4  13     1.10     1.69     5.68 <
   3   4  13     6.25     5.97     2.19 <
   4   4  13    25.67    17.62     3.19 o
   5   4  13     6.82     4.98     2.89 <
   6   4  13   586.05   640.76    25.19 o
  -1   5  13    50.14    37.04     6.97 o
   0   5  13     7.54     0.60     8.07 <
   1   5  13    22.87    13.04     9.36 <
   2   5  13    24.97    34.05     9.46 o
   3   5  13    16.19    16.33     3.78 o
   4   5  13     7.50     8.07     2.69 o
   5   5  13    47.05    42.42     5.48 o
   6   5  13     4.22     8.86     6.97 <
  -1   6  13   203.15   217.37    16.63 o
   0   6  13    10.34     8.17     4.38 <
   1   6  13    16.02    20.21     8.36 <
   2   6  13    13.27     7.57     3.39 <
   3   6  13    17.74    30.67     6.37 o
   4   6  13   100.67   100.67     7.17 o
   5   6  13     1.82    -4.08     4.48 <
   0   7  13     5.46    21.51    19.82 <
   1   7  13     0.36     2.69     4.38 <
   2   7  13    24.67    29.18     4.58 o
   3   7  13    11.14    47.30    12.15 o
   4   7  13    19.45     7.17     7.27 <
   5   7  13     0.05     2.29     3.29 <
   1   8  13     0.05     1.00     4.18 <
   2   8  13     1.54     3.19     3.49 <
   3   8  13    28.54    39.73     8.86 o
   4   8  13    35.85    32.66     6.77 o
   1  -7  14    74.94    99.28     5.68 o
  -1  -6  14    12.23    23.00     7.37 o
   0  -6  14    27.63    30.77     4.48 o
   1  -6  14    35.58    40.92     4.38 o
   2  -6  14     0.27    -0.80     2.39 <
   3  -6  14     0.25     1.79     2.29 <
  -1  -5  14     0.52     2.49     4.08 <
   0  -5  14     0.12     3.39     2.49 <
   1  -5  14    12.64     8.76     2.69 o
   2  -5  14     3.97     2.89     2.49 <
   3  -5  14    53.27    49.69     6.67 o
  -2  -4  14   427.98   480.05    23.20 o
  -1  -4  14    47.93    56.26    11.35 o
   0  -4  14     0.40     5.97     2.59 <
   1  -4  14    81.70    92.60     6.47 o
   2  -4  14     0.19    -1.49     2.39 <
   3  -4  14    13.08     9.06     2.49 o
   4  -4  14     1.21    -0.30     2.19 <
  -2  -3  14     7.36    13.14     6.27 <
  -1  -3  14     9.00    14.44     7.77 <
   0  -3  14   139.40   156.03     8.36 o
   1  -3  14     0.20     0.00     2.79 <
   2  -3  14     5.28     1.69     2.59 <
   3  -3  14     4.42     3.19     1.99 <
   4  -3  14    43.20    37.34     4.88 o
  -2  -2  14    30.46    21.61     7.67 <
  -1  -2  14    18.86    17.52     6.67 <
   0  -2  14     7.85     6.67     4.28 <
   1  -2  14    27.55    28.98     4.48 o
   2  -2  14   119.65   110.13     9.26 o
   3  -2  14    48.72    41.92     4.18 o
   4  -2  14    46.09    42.12     5.08 o
   5  -2  14    16.75    21.61     7.87 <
  -2  -1  14     0.00     2.59     3.78 <
  -1  -1  14   210.73   257.00    13.64 o
   0  -1  14    35.13    35.65     4.98 o
   1  -1  14    17.30    15.83     4.78 o
   2  -1  14     0.43     1.29     2.19 <
   3  -1  14    30.67    25.69     3.98 o
   4  -1  14     5.53    -1.19     2.59 <
   5  -1  14     1.52     2.19     2.09 <
  -2   0  14    29.21    26.98     6.47 o
  -1   0  14   219.51   235.59    13.24 o
   0   0  14    30.95     4.28     3.29 <
   1   0  14    58.05    66.32     6.97 o
   2   0  14     2.17     2.89     2.39 <
   3   0  14    77.64    78.56     4.88 o
   4   0  14     1.43     1.00     1.99 <
   5   0  14     0.00     4.78     2.49 <
  -2   1  14     0.55    -2.59     4.38 <
  -1   1  14     2.00     0.30     2.69 <
   0   1  14     7.69    10.26     4.98 <
   1   1  14   149.87   167.78     8.66 o
   2   1  14    12.47     7.57     5.38 <
   3   1  14     1.09     1.29     1.59 <
   4   1  14    13.39    12.05     2.69 o
   5   1  14    56.43    58.45     4.88 o
  -1   2  14   265.60   308.08    20.31 o
   0   2  14    65.53    86.53     9.76 o
   1   2  14   182.92   184.71    20.21 o
   2   2  14    40.24    28.58     7.77 o
   3   2  14     0.09     1.00     1.59 <
   4   2  14   122.38   128.25     5.78 o
   5   2  14    82.69    93.90     6.17 o
  -1   3  14     9.55     9.36     5.18 <
   0   3  14     0.09    10.26     9.46 <
   1   3  14    36.81    53.97     7.67 o
   2   3  14   112.01   106.64     6.57 o
   3   3  14     0.41     1.19     1.79 <
   4   3  14     1.09     1.00     2.39 <
   5   3  14     1.92     0.40     2.89 <
  -1   4  14     0.35    14.34     9.86 <
   0   4  14    40.27    25.19     5.97 o
   1   4  14    30.35    20.61    22.20 <
   2   4  14   134.82   163.80    14.64 o
   3   4  14     8.01     6.07     2.79 <
   4   4  14    27.52    25.69     5.28 o
   5   4  14    60.21    54.37    11.75 o
   0   5  14    95.82    96.69    13.74 o
   1   5  14     0.13    13.04     9.36 <
   2   5  14    28.10    35.75    10.85 o
   3   5  14    15.68    18.92     5.38 o
   4   5  14     6.32    -0.40     2.99 <
   5   5  14     0.06     5.48     5.08 <
   1   6  14   119.15   117.10    10.55 o
   2   6  14     5.58     1.19     3.68 <
   3   6  14    22.04    33.06     6.67 o
   4   6  14   104.08   115.41     9.26 o
   2   7  14     8.97     3.78     3.49 <
   3   7  14     0.11    -4.58     4.38 <
   0  -4  15     3.00     3.49     4.58 <
   1  -4  15    24.59    19.72     6.07 o
   2  -4  15     1.83     0.60     3.39 <
   3  -4  15    14.19     5.58     2.99 <
   0  -3  15   251.79   331.98    12.35 o
   1  -3  15     1.43     2.79     2.99 <
   2  -3  15     4.28     2.19     2.59 <
   3  -3  15    51.96    37.74     5.68 o
   0  -2  15     4.84     8.66     5.48 <
   1  -2  15     0.16     1.59     2.59 <
   2  -2  15    73.83    77.07    12.25 o
   3  -2  15     0.08    -2.49     2.29 <
   4  -2  15    10.94     6.07     4.38 <
  -1  -1  15     4.79    -7.37     9.16 <
   0  -1  15    74.33    60.64    10.55 o
   1  -1  15     0.06     2.09     2.79 <
   2  -1  15    34.26    33.36     4.98 o
   3  -1  15    24.74    21.01     4.38 o
   4  -1  15    11.71     1.89     2.99 <
   0   0  15    26.76     3.88     3.88 <
   1   0  15    90.85   102.76     7.37 o
   2   0  15    15.99    12.55     3.68 o
   3   0  15   118.35   108.14     7.67 o
   4   0  15     2.34     1.19     2.19 <
   0   1  15     0.75     4.58     4.28 <
   1   1  15   185.80   184.21    14.44 o
   2   1  15    20.99    26.49     6.97 o
   3   1  15     9.33     4.88     4.68 <
   4   1  15     2.82     1.69     2.19 <
   0   2  15    23.91    37.74    13.14 <
   1   2  15     5.25   -14.74     9.16 <
   2   2  15     0.01     4.18     3.19 <
   3   2  15    48.67    61.24     6.37 o
   4   2  15     6.97     5.48     2.49 <
   1   3  15   234.77   314.95    15.33 o
   2   3  15    23.63    31.76     8.76 o
   3   3  15    72.32    73.39     7.57 o
   4   3  15     0.81     4.88     2.49 <
   1   4  15     0.03     3.78     3.88 <
   2   4  15     6.91    19.12     8.07 <
   3   4  15   103.09   135.92    12.45 o
   4   4  15    19.00    20.81     4.08 o
   2   5  15     0.52     8.36     7.07 <
   3   5  15     8.44    20.91     7.27 <
