# Supplementary material for: A resonance-assisted intra­molecular hydrogen bond in compounds containing 2-hy­droxy-3,5-di­nitro­benzoic acid and its various deprotonated forms: redetermination of several related structures
Source: Acta Crystallogr E Crystallogr Commun. 2018 Aug 24;74(Pt 9):1344–57. doi: 10.1107/S2056989018011544 (PMC6127720; doi:10.1107/S2056989018011544)
Supplement: Supplementary file 11 [file e-74-01344-Xsup11.hkl]

#
# h,k,l, Fc-squared, Fo-squared, sigma(Fo-squared) and status flag
#
data_X
_shelx_title                             '   '
_shelx_refln_list_code                   4
_shelx_F_calc_maximum                    205.99
_exptl_crystal_F_000                     800
_reflns_d_resolution_high                ?

loop_
 _symmetry_equiv_pos_as_xyz
 'x, y, z'
 '-x+1/2, y+1/2, -z+1/2'
 '-x, -y, -z'
 'x+1/2, -y+1/2, z+1/2'

_cell_length_a                           6.1537(3)
_cell_length_b                           19.1541(14)
_cell_length_c                           14.5527(11)
_cell_angle_alpha                        90
_cell_angle_beta                         98.343(6)
_cell_angle_gamma                        90

_shelx_F_squared_multiplier              1.000

loop_
 _refln_index_h
 _refln_index_k
 _refln_index_l
 _refln_F_squared_calc
 _refln_F_squared_meas
 _refln_F_squared_sigma
 _refln_observed_status
   2   0   0     7.88     7.63     1.78 o
   4   0   0  1636.77  1711.42    31.64 o
   6   0   0   101.69   100.56    16.94 o
   1   1   0   289.24   286.32     5.45 o
   2   1   0  2679.35  2635.80    28.93 o
   3   1   0  1801.23  1804.53    15.38 o
   4   1   0   990.75  1015.49    14.87 o
   5   1   0     0.61     2.28     1.59 <
   6   1   0   124.40   129.98    11.99 o
   7   1   0    59.52    52.21    11.00 o
   1   2   0   663.59   640.78    11.71 o
   2   2   0  2496.60  2481.35    24.85 o
   3   2   0   943.17   861.89    10.21 o
   4   2   0   753.43   780.22    12.69 o
   5   2   0   268.90   269.99     7.93 o
   6   2   0   278.33   282.27    24.67 o
   7   2   0    60.95    78.86    10.90 o
   1   3   0 14404.90 14598.90   186.16 o
   2   3   0  1472.32  1520.48    18.36 o
   3   3   0    96.60   107.10     8.02 o
   4   3   0   432.13   409.55    14.07 o
   5   3   0    30.96    34.57     4.85 o
   6   3   0     9.70    23.48     6.34 o
   7   3   0     0.60    18.33    10.30 <
   0   4   0  2840.45  2803.75    35.29 o
   1   4   0   163.24   135.96    10.90 o
   2   4   0    40.12    41.51     3.47 o
   3   4   0    36.08    51.42     3.27 o
   4   4   0    72.56    77.57     3.96 o
   5   4   0   520.45   495.45    15.85 o
   6   4   0    42.81    35.37     7.13 o
   7   4   0     6.55     7.23     8.12 <
   1   5   0 12197.60 12035.30   104.18 o
   2   5   0   890.35   867.55    12.99 o
   3   5   0    59.25    48.15     3.76 o
   4   5   0   521.47   499.94     9.91 o
   5   5   0   223.06   222.13    10.90 o
   6   5   0     1.54     2.48     4.46 <
   7   5   0     0.56    -4.16     7.53 <
   0   6   0   102.99   103.34     6.34 o
   1   6   0    94.04   102.64    12.88 o
   2   6   0  1576.30  1617.98    26.79 o
   3   6   0   213.43   205.00     7.33 o
   4   6   0   305.55   298.04     9.12 o
   5   6   0   122.32   131.37     9.02 o
   6   6   0     5.70    10.20     4.46 <
   7   6   0    25.03    30.22    16.15 <
   1   7   0    35.13    44.88     7.33 o
   2   7   0   411.19   407.61    13.87 o
   3   7   0     4.71    11.49     2.58 o
   4   7   0   717.68   691.56    27.95 o
   5   7   0   537.47   585.72    17.94 o
   6   7   0     0.18     6.24     5.45 <
   7   7   0    26.28    49.04    12.09 o
   0   8   0   941.15  1054.93    21.82 o
   1   8   0   101.86    99.97     7.23 o
   2   8   0   116.08   128.70     6.34 o
   3   8   0   233.29   231.25     8.62 o
   4   8   0    11.59    18.33     4.85 o
   5   8   0   110.01   133.25     9.02 o
   6   8   0    74.44   105.51    11.00 o
   7   8   0   215.52   231.73    22.89 o
   1   9   0    19.45    21.00     4.16 o
   2   9   0  2746.73  2687.37    37.82 o
   3   9   0   112.47   106.90     6.34 o
   4   9   0    27.05    14.96     5.84 <
   5   9   0    27.36    38.83     6.04 o
   6   9   0   167.45   149.99    13.77 o
   0  10   0   784.79   812.68    25.87 o
   1  10   0  3004.69  2924.48    55.81 o
   2  10   0   317.73   302.81    13.28 o
   3  10   0     0.02     4.46     2.08 <
   4  10   0   752.39   704.72    33.10 o
   5  10   0     9.24     7.23     7.03 <
   6  10   0     0.27     1.29     5.84 <
   1  11   0   162.93   158.13    10.40 o
   2  11   0    32.54    22.29     8.12 <
   3  11   0     2.08     5.35     2.67 <
   4  11   0   244.24   257.20    13.18 o
   5  11   0     6.11     9.11     5.84 <
   6  11   0    13.68    15.65     6.44 <
   0  12   0   144.68   132.76    14.37 o
   1  12   0    93.82    94.51    17.73 o
   2  12   0   728.97   686.23    24.48 o
   3  12   0   203.41   201.92     8.42 o
   4  12   0     3.71     9.11     4.36 <
   5  12   0    65.83   100.16    13.37 o
   6  12   0     2.78    13.37     7.53 <
   1  13   0     0.29     6.93     8.52 <
   2  13   0     0.84     4.76     3.96 <
   3  13   0   154.27   167.53     9.71 o
   4  13   0    18.19    16.05     7.03 <
   5  13   0    21.60    40.22    10.70 o
   6  13   0    71.23   111.35    13.28 o
   0  14   0    63.81    64.59    11.69 o
   1  14   0    80.13   103.13    15.75 o
   2  14   0   286.94   293.18    26.65 o
   3  14   0   329.01   309.13    20.91 o
   4  14   0    88.76    98.47    13.28 o
   5  14   0     2.37    -1.49     6.84 <
   6  14   0   129.16   183.87    16.54 o
   1  15   0    77.08    74.90    14.27 o
   2  15   0   994.76   957.25    48.86 o
   3  15   0    61.22    51.32    11.39 o
   4  15   0     8.96    15.75     8.32 <
   5  15   0    46.80    48.74    10.50 o
   0  16   0     0.02    15.55     8.02 <
   1  16   0     1.24    10.60     8.52 <
   2  16   0    10.48    21.30     8.32 <
   3  16   0    78.91    73.51    11.99 o
   4  16   0     0.39    10.70     7.83 <
   5  16   0    17.20    33.98    15.55 <
   1  17   0    18.94    42.99    12.78 o
   2  17   0    15.88    34.87    10.70 o
   3  17   0   233.55   282.86    22.29 o
   4  17   0    90.27    97.19    15.16 o
   5  17   0   158.69   220.73    21.89 o
   0  18   0   451.25   440.43    31.21 o
   1  18   0    57.01    63.70    14.76 o
   2  18   0   132.51   164.75    17.04 o
   3  18   0    20.12    28.13    19.71 <
   4  18   0     0.01    14.36     8.82 <
   1  19   0     2.97    12.38     9.11 <
   2  19   0  1098.66  1058.98    42.12 o
   3  19   0    84.15    68.46    13.47 o
   4  19   0    36.91    43.39    11.19 o
   0  20   0     0.05    -0.10     7.13 <
   1  20   0   532.13   529.12    34.58 o
   2  20   0     3.25     9.91     7.43 <
   3  20   0    29.72    42.00    12.58 o
   1  21   0   104.96   122.45    15.95 o
   2  21   0    31.17    22.79     8.12 <
   3  21   0     1.76    -4.36     7.63 <
   0  22   0     5.21     4.66     7.93 <
   1  22   0   156.90   144.74    16.94 o
   2  22   0     5.22     1.49     6.34 <
   1  23   0     0.04     4.26     9.01 <
  -7   0   1    88.08    92.23    19.02 o
  -5   0   1   155.50   147.32     7.93 o
  -3   0   1  1075.79  1141.37    19.04 o
  -1   0   1  6452.41  6112.90    38.51 o
   1   0   1  9780.10  9407.88    41.90 o
   3   0   1   684.33   708.94    13.98 o
   5   0   1   312.69   318.55    13.38 o
   7   0   1    16.59    30.22    13.57 <
  -7   1   1     3.03    12.68     7.73 <
  -6   1   1    67.02    62.61     8.82 o
  -5   1   1     3.89     1.59     2.87 <
  -4   1   1    52.42    62.41     3.67 o
  -3   1   1  3860.27  3904.89    53.48 o
  -2   1   1    95.65    93.93     6.04 o
  -1   1   1  1651.09  1524.76    20.99 o
   1   1   1   198.23   179.59     6.14 o
   2   1   1     0.20     4.76     1.39 o
   3   1   1   388.74   410.47     7.63 o
   4   1   1     0.30     2.18     1.88 <
   5   1   1   336.12   334.90     9.61 o
   6   1   1     2.40    11.10     5.35 <
   7   1   1    53.90    71.63    14.27 o
  -7   2   1    13.92    21.99     6.64 o
  -6   2   1    18.98    18.72     5.55 o
  -5   2   1    14.69     7.73     3.47 <
  -4   2   1   210.69   214.11     9.71 o
  -3   2   1  1042.49  1057.22    19.34 o
  -2   2   1   420.96   466.96    10.41 o
  -1   2   1  1107.36  1056.58    17.38 o
   1   2   1   750.34   742.60    11.21 o
   2   2   1  1142.02  1090.50    11.31 o
   3   2   1   109.14   109.77     4.56 o
   4   2   1    99.58    95.01     4.36 o
   5   2   1    68.87    74.20     4.76 o
   6   2   1   204.33   196.26    14.27 o
   7   2   1    11.35    29.32    10.20 <
  -7   3   1    95.23   110.36    14.46 o
  -6   3   1    90.81    72.42    12.58 o
  -5   3   1     2.72     8.82     3.27 <
  -4   3   1   641.68   657.08    21.21 o
  -3   3   1   456.84   479.17    13.68 o
  -2   3   1   965.48   974.01    17.66 o
  -1   3   1   760.04   708.70    21.93 o
   0   3   1   339.79   292.61     6.15 o
   1   3   1   445.72   413.05     9.12 o
   2   3   1   313.35   304.94     5.85 o
   3   3   1    70.67    75.49     3.47 o
   4   3   1     0.53     2.28     1.68 <
   5   3   1   185.79   177.34     7.23 o
   6   3   1     0.20     0.99     6.04 <
   7   3   1     0.03   -14.96     8.52 <
  -7   4   1    30.59    15.55    13.27 <
  -6   4   1    19.36    41.51    14.07 <
  -5   4   1    89.75    94.71     7.93 o
  -4   4   1   319.04   337.78    21.70 o
  -3   4   1  1953.58  2117.91    29.57 o
  -2   4   1  1912.74  1951.50    30.58 o
  -1   4   1  8698.66  8579.34    80.33 o
   0   4   1  3571.21  3195.46    26.75 o
   1   4   1 27455.00 27764.70   110.81 o
   2   4   1    52.41    56.67     3.37 o
   3   4   1   150.29   171.90     5.94 o
   4   4   1     0.01    -0.20     2.08 <
   5   4   1   177.58   159.61     9.41 o
   6   4   1   143.24   130.58    11.59 o
   7   4   1     6.30    21.70    15.26 <
  -7   5   1   122.63   118.78    16.54 o
  -6   5   1    19.82    30.12     7.13 o
  -5   5   1    70.31    81.24     7.03 o
  -4   5   1     0.44     9.51     3.47 <
  -3   5   1    72.83    84.11     6.64 o
  -2   5   1  1153.03  1232.92    24.40 o
  -1   5   1   399.47   418.99    19.03 o
   0   5   1  2178.06  2081.63    19.29 o
   1   5   1 25160.30 25596.80   193.06 o
   2   5   1  1804.39  1899.48    23.62 o
   3   5   1    73.38    73.11     4.06 o
   4   5   1  1025.90  1049.84    17.25 o
   5   5   1   497.78   455.81    15.56 o
   6   5   1     0.09    -0.99     4.85 <
   7   5   1    76.94    73.41    13.47 o
  -7   6   1    28.02    51.32    12.19 o
  -6   6   1     3.47     6.34     9.71 <
  -5   6   1   111.54   117.30     8.52 o
  -4   6   1   136.60   133.85     8.32 o
  -3   6   1    45.07    42.60     4.95 o
  -2   6   1    96.82   107.79    12.98 o
  -1   6   1  3444.36  3426.77    48.36 o
   0   6   1  4341.10  4352.17    35.88 o
   1   6   1  1013.86   992.50    14.28 o
   2   6   1   203.33   208.87     8.82 o
   3   6   1    64.79    67.17     6.04 o
   4   6   1   187.77   209.25     7.93 o
   5   6   1   114.96   113.83     8.12 o
   6   6   1    25.29    35.17     6.93 o
   7   6   1    17.75     5.55    13.37 <
  -7   7   1    14.86    20.70     9.91 <
  -6   7   1    33.30    39.92     5.84 o
  -5   7   1    17.18    13.87     5.15 <
  -4   7   1    65.94    61.92    12.38 o
  -3   7   1     0.48     6.04     2.38 <
  -2   7   1  1033.82   969.28    37.88 o
  -1   7   1    26.48    19.62     4.66 o
   0   7   1   216.46   242.87     7.23 o
   1   7   1   487.28   498.57    11.30 o
   2   7   1   421.80   402.95    10.31 o
   3   7   1    75.78    68.36     5.94 o
   4   7   1    40.58    59.84     4.76 o
   5   7   1    17.79    22.19     4.85 o
   6   7   1    76.99    75.49     9.41 o
   7   7   1    10.55    16.25     9.41 <
  -7   8   1    19.67    27.24    10.90 <
  -6   8   1     9.31    15.65     6.34 <
  -5   8   1   124.07   136.82    11.79 o
  -4   8   1     4.89     4.76     1.39 o
  -3   8   1   205.77   212.03     9.02 o
  -2   8   1   290.51   303.91    22.59 o
  -1   8   1  4934.52  4982.46    41.71 o
   0   8   1    79.67    81.64     4.66 o
   1   8   1    54.03    51.22     4.95 o
   2   8   1   522.83   509.41     9.81 o
   3   8   1    22.72    26.35     4.56 o
   4   8   1   158.40   159.51     7.43 o
   5   8   1   252.78   248.98    31.80 o
   6   8   1    16.67    41.11     7.63 o
  -6   9   1     7.66    21.20     6.44 o
  -5   9   1     4.66    17.44     6.14 <
  -4   9   1     0.01     0.00     2.08 <
  -3   9   1    27.35    18.92     5.75 o
  -2   9   1  1530.39  1546.65    54.65 o
  -1   9   1  1247.37  1228.79    26.18 o
   0   9   1   176.14   173.00     6.94 o
   1   9   1    48.01    48.54     7.03 o
   2   9   1   297.66   288.15     8.13 o
   3   9   1    61.54    48.15     5.45 o
   4   9   1   282.43   289.41    12.48 o
   5   9   1    12.52    27.74     8.12 o
   6   9   1    42.60    52.01     8.42 o
  -6  10   1    20.64    10.80     6.24 <
  -5  10   1   103.51   113.14    11.49 o
  -4  10   1     0.02     1.09     4.46 <
  -3  10   1    58.79    61.92     7.73 o
  -2  10   1    29.53    24.17     8.22 <
  -1  10   1   322.12   345.04    21.80 o
   0  10   1   316.79   297.08    10.70 o
   1  10   1  1046.43  1001.49    22.80 o
   2  10   1  1187.60  1174.70    26.97 o
   3  10   1   875.25   880.45    18.93 o
   4  10   1    24.48    24.57     4.36 o
   5  10   1   292.00   284.05    20.61 o
   6  10   1    52.39    85.69    17.04 o
  -6  11   1    12.48    20.80     6.74 o
  -5  11   1   131.01   157.13    15.95 o
  -4  11   1    51.96    64.29     5.45 o
  -3  11   1   126.51   124.83     8.02 o
  -2  11   1   410.08   410.54    16.94 o
  -1  11   1     4.66    14.27     4.56 o
   0  11   1    25.49    30.51     4.36 o
   1  11   1   142.24   168.73    10.30 o
   2  11   1   239.73   253.25     7.73 o
   3  11   1   313.44   356.20    12.39 o
   4  11   1   374.38   358.48    22.10 o
   5  11   1    21.44     9.71    11.49 <
   6  11   1     3.50    12.58     7.03 <
  -6  12   1    13.44    19.42     6.93 <
  -5  12   1     1.13     4.85     6.34 <
  -4  12   1   206.62   215.09    12.68 o
  -3  12   1   202.45   210.44    13.38 o
  -2  12   1   464.97   478.72    19.22 o
  -1  12   1   364.43   403.00    25.86 o
   0  12   1   507.72   485.00    18.33 o
   1  12   1    18.51    24.07    10.01 <
   2  12   1    78.29    71.63     5.15 o
   3  12   1     0.66     6.54     4.56 <
   4  12   1     6.90    17.73     6.04 <
   5  12   1     7.44     4.76     8.12 <
   6  12   1    37.61    50.52    10.50 o
  -6  13   1    49.00    46.56     9.02 o
  -5  13   1     1.96     5.35    11.49 <
  -4  13   1    11.82    10.20     4.76 <
  -3  13   1     3.55    12.98    11.00 <
  -2  13   1     0.94    -6.24     7.63 <
  -1  13   1   595.26   612.94    32.90 o
   0  13   1   232.09   230.16    13.28 o
   1  13   1     2.13     4.26     4.16 <
   2  13   1   245.79   235.11     7.93 o
   3  13   1   154.54   136.23     8.02 o
   4  13   1   298.33   322.70    22.39 o
   5  13   1    31.21    28.13     8.52 o
   6  13   1    83.99   123.14    18.33 o
  -6  14   1     1.05     1.98     6.74 <
  -5  14   1     9.22    11.29     8.02 <
  -4  14   1   127.15   127.40    14.56 o
  -3  14   1    46.12    50.33    11.29 o
  -2  14   1    46.46    64.89    13.97 o
  -1  14   1   136.12   150.00    17.24 o
   0  14   1   130.21   135.73    11.10 o
   1  14   1   346.46   331.93    26.75 o
   2  14   1   933.66   949.11    18.93 o
   3  14   1  2319.87  2345.96    57.82 o
   4  14   1    15.88    22.59     8.92 <
   5  14   1    21.16    25.26     9.21 <
  -5  15   1    68.92    75.69    12.98 o
  -4  15   1    78.70    64.10    21.80 <
  -3  15   1   170.16   189.72    24.97 o
  -2  15   1    54.38    33.98    11.29 o
  -1  15   1    87.53   101.25    15.85 o
   0  15   1    16.94    26.95     6.24 o
   1  15   1   209.31   210.14    17.93 o
   2  15   1   179.32   172.29    16.05 o
   3  15   1  1309.08  1332.22    45.00 o
   4  15   1    14.13     9.41     6.04 <
   5  15   1     7.44    22.78     9.91 <
  -5  16   1    53.59    55.28    12.58 o
  -4  16   1    97.39    83.12    13.18 o
  -3  16   1   137.41   115.42    35.76 o
  -2  16   1     8.91    32.79    11.79 <
  -1  16   1   471.89   482.46    32.30 o
   0  16   1     6.44     7.13     5.35 <
   1  16   1    26.54    24.07     7.33 o
   2  16   1    64.12    67.17    11.39 o
   3  16   1    11.11    14.27     8.02 <
   4  16   1    49.82    57.66    12.19 o
   5  16   1    49.33    71.23    13.57 o
  -5  17   1   105.65   122.85    17.34 o
  -4  17   1     0.41    12.78     7.73 <
  -3  17   1    68.85    87.38     9.91 o
  -2  17   1    27.28    37.25    13.97 <
  -1  17   1     0.65    11.39     8.92 <
   0  17   1    82.92    75.59     9.31 o
   1  17   1    14.29    20.51     7.63 <
   2  17   1   124.68   107.79    13.67 o
   3  17   1    29.02    13.57     6.64 <
   4  17   1   103.39   125.92    16.74 o
   5  17   1   105.32   145.93    18.72 o
  -4  18   1     3.25    -0.20    13.97 <
  -3  18   1     4.46     2.97     5.15 <
  -2  18   1   250.41   234.12    26.65 o
  -1  18   1   274.92   232.04    24.57 o
   0  18   1   145.50   147.91    11.69 o
   1  18   1   106.03   115.91    14.17 o
   2  18   1     0.42    -1.49     6.74 <
   3  18   1    74.08   102.14    15.16 o
   4  18   1     1.56     7.23     9.31 <
  -4  19   1     0.35    -0.30     8.72 <
  -3  19   1     0.47    15.45     8.02 <
  -2  19   1   482.88   455.89    25.96 o
  -1  19   1   241.35   244.32    18.82 o
   0  19   1     1.86     5.94     4.95 <
   1  19   1    20.67    26.95     9.02 <
   2  19   1   138.67   140.09    17.14 o
   3  19   1    35.20    18.43     8.32 <
   4  19   1    39.87    68.16    14.36 o
  -4  20   1    19.51    51.12    12.48 o
  -3  20   1     7.46    19.42    11.00 <
  -2  20   1   141.75   141.87    15.45 o
  -1  20   1    35.58    30.31    14.56 <
   0  20   1     9.62     0.89     4.16 <
   1  20   1    28.46    48.15    10.80 o
   2  20   1   437.45   461.62    38.54 o
   3  20   1    24.29    31.80    14.17 <
  -3  21   1   119.28    92.63    17.04 o
  -2  21   1    64.87    71.23     9.91 o
  -1  21   1    10.09     3.86    11.19 <
   0  21   1     0.31    -1.09     4.85 <
   1  21   1    40.63    50.03    14.96 o
   2  21   1     3.15    19.02     8.02 <
   3  21   1     0.66     6.24    14.46 <
  -2  22   1    58.67    62.61     9.91 o
  -1  22   1     2.47     8.32     5.84 <
   0  22   1     2.68     4.46     9.81 <
   1  22   1     2.52     1.19     6.34 <
   2  22   1     0.17    24.67    16.54 <
  -1  23   1    61.59    70.04    10.60 o
   0  23   1    34.15    16.25    11.79 <
   1  23   1    60.41    46.66    11.10 o
  -6   0   2    15.26    13.97     9.61 <
  -4   0   2    23.83    38.83     8.02 o
  -2   0   2    28.94    45.57     8.22 o
   2   0   2   235.48   260.42     7.13 o
   4   0   2    24.34    25.86     3.67 o
   6   0   2   104.35    81.34    25.66 o
  -7   1   2    10.64    -9.91     7.83 <
  -6   1   2    27.80    15.85     7.13 <
  -5   1   2     2.23     2.77     3.47 <
  -4   1   2     3.47     1.39     2.48 <
  -3   1   2    13.56    23.88     6.93 o
  -2   1   2   133.26   144.26     6.44 o
  -1   1   2   573.79   623.83     7.44 o
   1   1   2   403.52   359.00     5.75 o
   2   1   2   172.78   172.01     3.96 o
   3   1   2  1463.22  1386.92    15.08 o
   4   1   2     0.16     4.36     2.48 <
   5   1   2    38.90    43.89     4.16 o
   6   1   2   295.58   275.14    14.47 o
   7   1   2    19.96    19.12    27.24 <
  -7   2   2   136.44   120.87    15.36 o
  -6   2   2    47.34    39.83     7.13 o
  -5   2   2     0.00     0.30     3.07 <
  -4   2   2    74.06    76.09     6.14 o
  -3   2   2  2573.15  2547.92    42.50 o
  -2   2   2   741.72   742.61    15.87 o
  -1   2   2  7031.35  7143.87    72.66 o
   0   2   2   102.17   106.62     5.65 o
   1   2   2  3520.76  3472.42    14.66 o
   2   2   2   950.16   950.10     9.82 o
   3   2   2    75.15    86.09     5.75 o
   4   2   2   140.79   156.24     5.75 o
   5   2   2     3.06     6.93     2.48 <
   6   2   2   222.53   213.60    15.85 o
   7   2   2    17.91     3.27     8.82 <
  -7   3   2     1.92     6.14     7.13 <
  -6   3   2   195.17   174.96    16.55 o
  -5   3   2     0.00    -0.89     3.96 <
  -4   3   2   146.84   135.63     8.52 o
  -3   3   2  2716.26  2772.98    53.82 o
  -2   3   2  1486.37  1473.50    22.63 o
  -1   3   2  1455.09  1565.90    28.51 o
   0   3   2    26.66    30.71     2.58 o
   1   3   2  2594.46  2621.57    20.20 o
   2   3   2   350.74   349.54     5.85 o
   3   3   2   445.30   462.70    16.45 o
   4   3   2   314.79   310.33     7.83 o
   5   3   2   432.58   464.81    13.18 o
   6   3   2    79.78   100.85    14.76 o
   7   3   2     3.24    10.60     7.43 <
  -7   4   2     0.36    -4.46     6.14 <
  -6   4   2    79.65    94.31    10.30 o
  -5   4   2    47.31    43.00     5.75 o
  -4   4   2   301.72   298.84    12.88 o
  -3   4   2   587.48   641.17    22.80 o
  -2   4   2  3729.42  3813.85    83.97 o
  -1   4   2   541.08   526.69    13.29 o
   0   4   2 16546.80 16476.90    74.40 o
   1   4   2 40819.10 42430.70   233.67 o
   2   4   2     3.26     5.75     1.49 o
   3   4   2     0.37     0.69     1.68 <
   4   4   2   713.65   692.46    12.88 o
   5   4   2     1.75    -1.59     4.46 <
   6   4   2     4.30    15.26    14.96 <
   7   4   2     0.36    -8.22     9.31 <
  -7   5   2     2.64    -1.98     8.42 <
  -6   5   2   169.29   143.55    12.58 o
  -5   5   2   346.05   339.85    15.56 o
  -4   5   2   274.75   281.19    11.49 o
  -3   5   2   101.67   102.14     9.81 o
  -2   5   2   322.57   320.09    18.73 o
  -1   5   2   968.11   960.74    16.76 o
   0   5   2   103.55   111.17     3.96 o
   1   5   2  3131.96  3314.42    32.43 o
   2   5   2     0.03     7.13     1.59 o
   3   5   2   126.61   145.34     5.55 o
   4   5   2   287.43   299.23    10.01 o
   5   5   2   203.02   186.26    10.11 o
   6   5   2     3.93     3.76     4.66 <
   7   5   2    15.93    -4.36     7.43 <
  -7   6   2     1.49     6.64    17.04 <
  -6   6   2    50.89    55.87    10.30 o
  -5   6   2    10.84     4.85     4.66 <
  -4   6   2     0.58     4.46     4.76 <
  -3   6   2    26.65    25.26     4.26 o
  -2   6   2   124.91   143.96     7.93 o
  -1   6   2  1502.36  1595.71    18.26 o
   0   6   2  3848.27  3819.24    21.31 o
   1   6   2  2108.52  2066.63    34.56 o
   2   6   2   152.64   164.57     7.13 o
   3   6   2    21.56    19.91     2.38 o
   4   6   2    85.69    83.81     5.65 o
   5   6   2   550.90   542.12    16.85 o
   6   6   2    52.35    52.11     7.93 o
   7   6   2   116.58   139.39    18.72 o
  -7   7   2   119.16   113.33    16.64 o
  -6   7   2    58.48    74.30    11.10 o
  -5   7   2    64.50    72.02     7.13 o
  -4   7   2    43.56    50.92     5.75 o
  -3   7   2    23.55    18.72     4.76 o
  -2   7   2   128.49   131.38     8.32 o
  -1   7   2  3755.84  3639.00    26.36 o
   0   7   2  3959.30  3907.08    23.19 o
   1   7   2  1633.79  1470.66    33.34 o
   2   7   2   936.67  1020.59    17.85 o
   3   7   2     2.48     4.16     2.28 <
   4   7   2   581.86   549.39    18.63 o
   5   7   2     1.89    -3.37     5.45 <
   6   7   2     0.16     1.78     5.25 <
   7   7   2    16.22    15.75     9.21 <
  -7   8   2     1.73     8.32     9.61 <
  -6   8   2    47.09    36.95     6.64 o
  -5   8   2    32.58    22.69     4.76 o
  -4   8   2   430.26   436.98    16.94 o
  -3   8   2   420.30   397.86    12.09 o
  -2   8   2    45.90    41.71     5.94 o
  -1   8   2   105.18   120.97     6.74 o
   0   8   2   161.87   158.83     5.75 o
   1   8   2    17.56    22.79     4.46 o
   2   8   2   102.88    82.03     6.84 o
   3   8   2   179.43   150.50     6.14 o
   4   8   2   166.54   156.54     9.11 o
   5   8   2   216.47   223.31    17.93 o
   6   8   2    17.31    40.62    10.90 o
  -7   9   2    32.07    25.96    11.79 <
  -6   9   2    13.24    20.90     6.14 o
  -5   9   2     1.28     5.45     4.95 <
  -4   9   2    60.62    51.61     3.96 o
  -3   9   2    38.50    45.37     4.85 o
  -2   9   2   128.41   140.39     7.83 o
  -1   9   2   787.45   843.23    18.34 o
   0   9   2   101.18   102.44     5.55 o
   1   9   2  1472.92  1460.86    16.66 o
   2   9   2  3228.50  3386.80    55.41 o
   3   9   2    69.19    74.60     4.06 o
   4   9   2   770.12   827.12    30.72 o
   5   9   2    80.88    94.51    13.08 o
   6   9   2     1.66     8.42     7.43 <
  -6  10   2    26.93    26.95     7.03 o
  -5  10   2    32.31    26.45     5.35 o
  -4  10   2   114.43   111.26     6.34 o
  -3  10   2    18.30    15.06     4.16 o
  -2  10   2     2.26     9.91    10.50 <
  -1  10   2   398.09   427.80    17.44 o
   0  10   2  2319.91  2466.66    26.80 o
   1  10   2    11.23    14.07     2.87 o
   2  10   2  1631.64  1544.35    64.56 o
   3  10   2  1236.33  1110.02    28.75 o
   4  10   2  1446.50  1384.62    42.23 o
   5  10   2     1.04    20.70     7.03 <
   6  10   2    14.94     4.85     5.94 <
  -6  11   2     7.17    17.34     7.73 <
  -5  11   2     2.69     2.97     4.26 <
  -4  11   2   146.92   160.20    11.29 o
  -3  11   2    11.63    14.86     4.36 o
  -2  11   2    53.81    53.70     7.83 o
  -1  11   2   249.09   248.10    13.77 o
   0  11   2   281.17   306.97    10.11 o
   1  11   2     2.68     4.06     1.98 <
   2  11   2    33.21    31.70     3.57 o
   3  11   2   395.87   348.69    29.83 o
   4  11   2     0.17    18.23     6.93 <
   5  11   2    33.24    44.98    11.00 o
   6  11   2   124.08   126.51    25.36 o
  -6  12   2    76.04   106.20    12.58 o
  -5  12   2   150.51   148.61    10.70 o
  -4  12   2    85.59   110.96    11.79 o
  -3  12   2    77.20    81.24     9.11 o
  -2  12   2     0.01     2.08     4.85 <
  -1  12   2   264.94   266.53    15.16 o
   0  12   2     0.25    16.74     4.16 o
   1  12   2   244.47   250.87    10.01 o
   2  12   2   105.14    95.01     6.04 o
   3  12   2   243.73   236.60    18.33 o
   4  12   2     5.55     9.11    12.48 <
   5  12   2     1.08    -3.27     8.12 <
   6  12   2     0.14    12.19     8.32 <
  -6  13   2    25.81    32.10     8.22 o
  -5  13   2    84.39    73.71    13.87 o
  -4  13   2   182.69   212.02    13.28 o
  -3  13   2     0.15     3.67     4.76 <
  -2  13   2     9.11    19.52     9.31 <
  -1  13   2   179.70   177.84    17.34 o
   0  13   2   264.86   275.15    12.68 o
   1  13   2   236.63   223.23     8.82 o
   2  13   2   445.34   439.36    13.48 o
   3  13   2    44.90    43.79    10.30 o
   4  13   2   436.75   447.86    27.35 o
   5  13   2     1.04    -8.22     7.03 <
   6  13   2    58.11    83.61    13.77 o
  -6  14   2     2.52    12.28     6.64 <
  -5  14   2     7.49     9.01     6.64 <
  -4  14   2    25.69    42.90    13.87 o
  -3  14   2    79.30    79.65    10.50 o
  -2  14   2    30.84    33.68     6.84 o
  -1  14   2   139.84   136.92    11.99 o
   0  14   2   358.36   340.76    14.27 o
   1  14   2   553.87   518.07    13.87 o
   2  14   2   402.67   389.90    23.09 o
   3  14   2   373.31   364.92    23.28 o
   4  14   2     0.02    10.40     7.33 <
   5  14   2    31.13    44.48    21.00 <
  -5  15   2    15.71    20.80     8.52 <
  -4  15   2    82.26    92.93    13.47 o
  -3  15   2    26.52    28.33     7.73 o
  -2  15   2     9.93     2.67     7.13 <
  -1  15   2   152.95   166.05    14.17 o
   0  15   2    28.99    37.35     5.84 o
   1  15   2   122.99   116.61    12.58 o
   2  15   2   185.79   180.22    16.35 o
   3  15   2   286.97   297.23    21.90 o
   4  15   2     0.33    21.99     8.22 <
   5  15   2     1.75    17.24     9.01 <
  -5  16   2    34.25    58.94    11.59 o
  -4  16   2    44.23    36.16     9.11 o
  -3  16   2     5.54    13.08     6.24 <
  -2  16   2    72.23    52.90     9.31 o
  -1  16   2   446.06   452.53    22.39 o
   0  16   2    66.63    80.64     8.12 o
   1  16   2    12.56    19.02     6.93 <
   2  16   2   655.45   709.52    44.79 o
   3  16   2     6.61    16.54     8.32 <
   4  16   2    22.69    41.81    11.69 o
   5  16   2     0.11    21.30    31.21 <
  -5  17   2     0.53     1.19    10.90 <
  -4  17   2     0.14    -0.59     7.73 <
  -3  17   2    58.74    42.90     8.72 o
  -2  17   2     7.76     3.47     5.65 <
  -1  17   2    99.75   113.43    12.58 o
   0  17   2    31.07    38.83     7.33 o
   1  17   2    10.06    -3.27     9.11 <
   2  17   2    85.44    94.81    13.97 o
   3  17   2    10.51     2.77     5.75 <
   4  17   2    16.11    12.58    13.57 <
   5  17   2     2.06     5.84    16.35 <
  -4  18   2     6.94     0.00     7.33 <
  -3  18   2   187.89   199.04    16.94 o
  -2  18   2    29.25    44.98     9.21 o
  -1  18   2     1.83     7.23     6.14 <
   0  18   2    17.75    27.05     5.65 o
   1  18   2    10.20    14.96     6.84 <
   2  18   2   182.08   210.23    25.66 o
   3  18   2    71.65    66.38    12.68 o
   4  18   2    22.03    21.99     8.32 <
  -4  19   2    13.80    37.25    14.46 <
  -3  19   2    20.64    32.20     9.41 o
  -2  19   2    46.62    48.34     9.41 o
  -1  19   2   214.71   215.98    17.73 o
   0  19   2    24.24    28.13     5.84 o
   1  19   2    18.19    21.50     7.73 <
   2  19   2     5.94     7.63     7.33 <
   3  19   2    30.89    24.07     8.62 <
   4  19   2     0.92     1.39     8.72 <
  -4  20   2     1.58    -9.81     7.73 <
  -3  20   2    12.64     8.12    18.62 <
  -2  20   2    26.94    57.36    10.70 o
  -1  20   2     2.95    15.06     6.44 <
   0  20   2    28.16    22.49     7.23 o
   1  20   2    10.63     5.25     6.74 <
   2  20   2   137.93   125.13    18.43 o
   3  20   2    52.35    51.42    11.79 o
  -3  21   2     6.02    26.65    11.19 <
  -2  21   2    37.39    40.82     9.61 o
  -1  21   2    28.81    20.51     8.32 <
   0  21   2     2.81    14.56    11.89 <
   1  21   2    17.10    24.17     8.12 <
   2  21   2     1.01    10.10    12.98 <
   3  21   2     0.14    13.97    26.35 <
  -2  22   2     7.26    10.70    19.32 <
  -1  22   2   116.99   117.30    14.56 o
   0  22   2    54.49    47.95    15.45 o
   1  22   2     9.40    20.11    12.58 <
   2  22   2     0.05     1.68     7.13 <
  -1  23   2   117.16   121.46    23.08 o
   0  23   2    88.67    73.90    19.22 o
   1  23   2    47.33    75.49    13.87 o
  -7   0   3     1.69     0.89     8.52 <
  -5   0   3    22.19    26.75     8.82 o
  -3   0   3   440.92   471.34    12.49 o
  -1   0   3   478.72   463.05    15.47 o
   1   0   3 16293.90 16154.00    81.43 o
   3   0   3   470.53   504.23    12.09 o
   5   0   3  1021.04  1014.43    33.40 o
   7   0   3    29.03    18.72    10.70 <
  -7   1   3     4.45     1.39     7.03 <
  -6   1   3    64.70    60.33     9.91 o
  -5   1   3    41.66    31.90     3.96 o
  -4   1   3    59.97    56.17     5.15 o
  -3   1   3    49.23    47.85     3.17 o
  -2   1   3   490.79   444.18     8.72 o
  -1   1   3  3019.98  3091.73    24.21 o
   0   1   3   425.94   355.57    10.91 o
   1   1   3   653.55   627.84     8.63 o
   2   1   3    60.19    53.30     2.77 o
   3   1   3   973.76  1052.48    13.09 o
   4   1   3   117.04   112.35     5.85 o
   5   1   3     1.28     6.74     2.48 <
   6   1   3   167.03   151.18    10.70 o
   7   1   3     7.05    12.28     7.33 <
  -7   2   3    53.08    52.11    11.19 o
  -6   2   3    98.00    74.50    11.19 o
  -5   2   3    28.22    43.39     5.45 o
  -4   2   3    22.42    19.52     3.47 o
  -3   2   3   375.68   378.95    16.95 o
  -2   2   3  2713.15  2747.12    20.18 o
  -1   2   3  1117.05  1161.00    21.84 o
   0   2   3   295.40   305.80    18.04 o
   1   2   3     7.86    14.46     2.28 o
   2   2   3  2739.13  2686.30    17.98 o
   3   2   3   587.60   598.13    11.60 o
   4   2   3    24.21    29.03     2.97 o
   5   2   3   268.71   276.03     9.61 o
   6   2   3     1.35     2.48     4.36 <
   7   2   3    30.88    39.03    10.60 o
  -7   3   3    50.93    53.79    10.50 o
  -6   3   3     1.03     0.69     6.04 <
  -5   3   3   204.79   184.28     9.81 o
  -4   3   3     0.77    -0.10     2.97 <
  -3   3   3     4.53     9.11     4.66 <
  -2   3   3  7551.41  7477.57   112.91 o
  -1   3   3    11.31     7.93     1.98 o
   0   3   3  2257.54  2287.40    40.38 o
   1   3   3    85.47    80.85     3.07 o
   2   3   3   405.51   422.09     6.64 o
   3   3   3     5.66     6.14     1.78 o
   4   3   3     8.14     7.83     2.58 o
   5   3   3    86.76    87.97     5.55 o
   6   3   3   138.70   158.02    16.84 o
   7   3   3    19.65    15.06     8.72 <
  -7   4   3     0.08    -9.31    11.69 <
  -6   4   3    51.88    64.89     9.02 o
  -5   4   3     8.31     5.15     3.86 <
  -4   4   3   448.38   425.60    17.04 o
  -3   4   3   163.02   165.06     9.71 o
  -2   4   3     8.89     5.05     2.77 <
  -1   4   3   912.71   857.33    10.61 o
   0   4   3     6.67    13.47     3.76 o
   1   4   3   913.05   915.06    12.79 o
   2   4   3   809.77   797.41    11.00 o
   3   4   3   155.80   182.20     9.31 o
   4   4   3     1.22     1.68     2.18 <
   5   4   3   328.94   322.70    11.00 o
   6   4   3     8.45     6.64     7.33 <
   7   4   3    25.56    33.58    15.36 <
  -7   5   3     6.23    16.35     8.02 <
  -6   5   3     8.12    -1.19     5.65 <
  -5   5   3   157.66   143.16     9.11 o
  -4   5   3     0.00     7.43     4.16 <
  -3   5   3   123.88   121.57     8.82 o
  -2   5   3    39.21    48.74     4.26 o
  -1   5   3  2617.73  2592.42    20.08 o
   0   5   3   139.46   155.66     4.95 o
   1   5   3  2575.99  2624.26    26.23 o
   2   5   3  2142.85  2198.50    20.05 o
   3   5   3   675.41   685.86    11.00 o
   4   5   3    27.25    21.30     2.77 o
   5   5   3   500.26   501.09    16.25 o
   6   5   3    44.12    46.46     9.11 o
   7   5   3     1.77    13.18     9.01 <
  -7   6   3     0.12    10.30     8.72 <
  -6   6   3    81.05    82.03    29.42 <
  -5   6   3     0.52    -0.59     4.36 <
  -4   6   3     0.40    -1.49     5.05 <
  -3   6   3   175.22   176.85     6.44 o
  -2   6   3  1304.06  1308.56    23.80 o
  -1   6   3    36.86    28.83     3.76 o
   0   6   3  1128.68  1058.67    17.76 o
   1   6   3     3.02     6.44     2.97 <
   2   6   3    72.57    84.01     4.26 o
   3   6   3   913.35   986.01    21.01 o
   4   6   3   517.05   526.28    15.36 o
   5   6   3    78.76    83.51    10.50 o
   6   6   3     3.04    13.18     5.35 <
  -7   7   3     0.25     6.93     9.01 <
  -6   7   3   129.49   150.19    25.26 o
  -5   7   3    28.06    14.27     4.56 o
  -4   7   3   535.29   568.11    20.22 o
  -3   7   3   527.58   548.53    19.23 o
  -2   7   3  1914.79  1969.01    31.46 o
  -1   7   3    13.50    15.45     3.07 o
   0   7   3   732.58   678.34    12.39 o
   1   7   3   477.07   486.54    14.77 o
   2   7   3  1044.80  1018.35    18.24 o
   3   7   3   411.07   411.03     9.71 o
   4   7   3    39.23    35.96     4.76 o
   5   7   3     0.59     8.22     5.75 <
   6   7   3     1.52     5.94     6.54 <
  -7   8   3    19.30     9.11     8.72 <
  -6   8   3     4.99    -6.74     7.63 <
  -5   8   3    44.81    29.92     6.34 o
  -4   8   3     1.56     8.92     5.25 <
  -3   8   3   558.71   592.23    21.90 o
  -2   8   3  1836.13  2000.59    33.83 o
  -1   8   3   904.00   865.56    17.65 o
   0   8   3    29.54    28.23     2.97 o
   1   8   3  1022.66  1034.28    16.76 o
   2   8   3  4543.84  4593.09    46.52 o
   3   8   3    29.60    42.90     8.22 o
   4   8   3   100.81   111.85    10.50 o
   5   8   3   105.03    80.84    11.79 o
   6   8   3     6.96    11.10     6.04 <
  -7   9   3   111.29   157.02    23.58 o
  -6   9   3     0.25    11.59     5.84 <
  -5   9   3   107.03    89.56     8.32 o
  -4   9   3    91.91    87.18     6.44 o
  -3   9   3   396.98   351.67    14.76 o
  -2   9   3   524.55   520.49    18.53 o
  -1   9   3   537.32   508.33    14.17 o
   0   9   3   419.66   439.81    10.31 o
   1   9   3   965.91   948.70    29.84 o
   2   9   3  1841.32  1912.63    31.25 o
   3   9   3    86.16    87.68    11.19 o
   4   9   3    19.99    32.30     8.52 o
   5   9   3   302.52   300.11    21.30 o
   6   9   3    20.82    15.85     6.34 <
  -6  10   3    30.56    45.37    10.01 o
  -5  10   3    39.81    39.63     6.14 o
  -4  10   3    23.46    20.41     3.37 o
  -3  10   3    29.55    33.19     5.55 o
  -2  10   3   601.24   565.99    20.42 o
  -1  10   3    98.33   105.71     7.03 o
   0  10   3   436.79   453.97    13.58 o
   1  10   3     6.95     3.96     3.96 <
   2  10   3  2121.67  2102.00    46.43 o
   3  10   3    80.86    77.87    10.70 o
   4  10   3   938.92   907.05    35.08 o
   5  10   3    39.39    55.48    10.80 o
   6  10   3    10.97    11.00     7.23 <
  -6  11   3     0.38     5.75     5.35 <
  -5  11   3    29.20    35.07     5.94 o
  -4  11   3   255.31   282.77    18.23 o
  -3  11   3     3.78     4.76     4.76 <
  -2  11   3     2.23     9.11     5.05 <
  -1  11   3     0.78     1.88     4.46 <
   0  11   3   112.44   129.09     5.45 o
   1  11   3    12.96    12.78     3.07 o
   2  11   3   195.29   174.77    14.96 o
   3  11   3  1544.26  1496.31    43.23 o
   4  11   3  1007.25  1006.77    38.26 o
   5  11   3    61.45    74.60    20.01 o
   6  11   3     9.00     9.11     8.12 <
  -6  12   3    22.56    21.00     9.71 <
  -5  12   3    36.88    33.98     6.04 o
  -4  12   3   130.06   125.03    12.58 o
  -3  12   3   371.81   372.66    18.13 o
  -2  12   3     3.58     1.39     5.25 <
  -1  12   3     1.00     1.29     4.26 <
   0  12   3  3842.32  3827.55    51.55 o
   1  12   3     2.98     4.76     3.37 <
   2  12   3    36.67    39.13     9.71 o
   3  12   3   216.44   194.98    17.04 o
   4  12   3     1.81    15.06    20.61 <
   5  12   3     1.29    14.86     7.13 <
   6  12   3    14.00    34.28    11.00 o
  -6  13   3     0.43     0.99     6.24 <
  -5  13   3     2.77     0.99     5.65 <
  -4  13   3   171.42   176.35    15.06 o
  -3  13   3    44.53    37.84     7.33 o
  -2  13   3     0.33     2.87     6.64 <
  -1  13   3   172.39   187.65    13.38 o
   0  13   3    15.78    15.75     3.07 o
   1  13   3   260.73   256.02     9.61 o
   2  13   3     1.17     3.67     6.14 <
   3  13   3   134.01   143.85    14.96 o
   4  13   3     0.77     3.27     7.13 <
   5  13   3    66.01    75.29    15.45 o
  -6  14   3    16.19    24.17     7.53 o
  -5  14   3    19.04     8.32     5.15 <
  -4  14   3     0.81     1.68     5.45 <
  -3  14   3    15.92    12.48     5.35 <
  -2  14   3   345.51   324.99    18.63 o
  -1  14   3   200.14   186.26    14.07 o
   0  14   3    71.86    81.63     5.85 o
   1  14   3    73.00    75.99     5.35 o
   2  14   3   326.88   324.39    21.30 o
   3  14   3   967.46   947.28    38.16 o
   4  14   3     0.04    12.09    11.39 <
   5  14   3     6.10    15.65     8.42 <
  -5  15   3    46.82    62.71     9.31 o
  -4  15   3     0.11     8.82    10.01 <
  -3  15   3    58.11    61.62     9.21 o
  -2  15   3    21.72    15.16     9.51 <
  -1  15   3   129.09   108.38    17.44 o
   0  15   3    68.66    73.01     7.83 o
   1  15   3     2.60     1.59     2.97 <
   2  15   3   145.35   148.90    15.55 o
   3  15   3  1094.23  1111.64    42.22 o
   4  15   3     4.09    31.11    10.10 o
   5  15   3     9.26     0.40     6.74 <
  -5  16   3     0.31    -6.14     6.14 <
  -4  16   3     1.47     4.26    10.20 <
  -3  16   3     0.59    10.20     4.66 <
  -2  16   3     3.91     3.17     8.02 <
  -1  16   3    42.23    62.21     9.31 o
   0  16   3   294.74   286.24    19.72 o
   1  16   3    12.47     6.64     3.96 <
   2  16   3     0.07    -5.65     7.13 <
   3  16   3   118.66   121.76    15.45 o
   4  16   3     0.10    12.88     9.01 <
   5  16   3    16.36    17.34     9.71 <
  -5  17   3    13.28    17.83     9.51 <
  -4  17   3   161.93   173.08    25.86 o
  -3  17   3   227.06   234.21    17.64 o
  -2  17   3     1.18     2.38     5.05 <
  -1  17   3   151.01   148.01    24.97 o
   0  17   3   277.41   278.41    14.66 o
   1  17   3   113.80   128.69    14.76 o
   2  17   3   139.40   175.55    17.73 o
   3  17   3    28.34    30.91     8.82 o
   4  17   3    64.38    35.57    23.88 <
  -4  18   3    22.52    24.77    11.79 <
  -3  18   3     0.00    -0.59     6.04 <
  -2  18   3     1.28    13.77    10.60 <
  -1  18   3    11.06    18.23     7.13 <
   0  18   3   123.60   155.54    11.49 o
   1  18   3    88.64    74.20    11.79 o
   2  18   3    41.98    45.57    10.30 o
   3  18   3     3.01    13.87     7.83 <
   4  18   3   166.40   155.44    19.02 o
  -4  19   3     0.03     0.79     7.43 <
  -3  19   3    23.87    25.66    11.39 <
  -2  19   3     0.61     6.64     6.14 <
  -1  19   3     0.37     3.67     7.93 <
   0  19   3     0.02     4.76     8.32 <
   1  19   3    71.61    88.07    13.18 o
   2  19   3    55.10    79.85    21.00 o
   3  19   3   121.52   146.52    17.73 o
   4  19   3    64.05    73.71    14.07 o
  -3  20   3     1.85    14.07    12.48 <
  -2  20   3   113.00    95.40    12.98 o
  -1  20   3    34.26    33.39    16.35 <
   0  20   3    41.90    31.40    11.99 <
   1  20   3    43.85    57.16    11.79 o
   2  20   3    73.03    96.59    14.76 o
   3  20   3     9.64     8.72    17.24 <
  -3  21   3     0.04    30.51    13.67 <
  -2  21   3    25.37    35.07     9.61 o
  -1  21   3     1.98    -1.49     6.84 <
   0  21   3     0.00    -0.10    10.40 <
   1  21   3    67.94    53.30    17.73 o
   2  21   3    12.89    11.69     6.64 <
   3  21   3     6.08     0.10     7.23 <
  -2  22   3     1.88    -0.50     6.04 <
  -1  22   3    79.84    68.95    18.03 o
   0  22   3     3.37    -5.94     7.73 <
   1  22   3     1.69     9.01     8.22 <
   2  22   3    48.68    72.42    14.56 o
  -1  23   3   163.57   139.29    24.67 o
   0  23   3    41.80    41.41    15.65 <
  -6   0   4    68.61    49.04    12.98 o
  -4   0   4   328.47   317.17    23.48 o
  -2   0   4     3.01     9.21     4.46 <
   0   0   4  7638.72  7298.85    76.34 o
   2   0   4   928.83   892.79    18.64 o
   4   0   4     6.87    22.59     4.85 o
   6   0   4   756.76   806.83    34.09 o
  -7   1   4     3.52    -4.46     6.54 <
  -6   1   4    12.60    16.84     7.03 <
  -5   1   4   289.94   290.80    11.00 o
  -4   1   4   365.42   388.33    12.68 o
  -3   1   4    71.02    65.19     3.86 o
  -2   1   4    91.35   102.44     4.06 o
  -1   1   4  1177.80  1196.34    16.57 o
   0   1   4   123.02   114.25     7.83 o
   1   1   4   223.63   223.56     7.43 o
   2   1   4  1434.49  1486.86    13.69 o
   3   1   4     0.84     2.08     2.08 <
   4   1   4   466.35   437.89    11.30 o
   5   1   4   108.85   114.33     6.54 o
   6   1   4     3.39    11.49     5.45 <
   7   1   4     9.84    14.56     8.62 <
  -7   2   4     0.36    -3.57     6.93 <
  -6   2   4     2.10   -11.69     7.23 <
  -5   2   4    11.21     6.93     3.96 <
  -4   2   4    24.05    22.19     5.84 o
  -3   2   4     9.11     6.93     1.59 o
  -2   2   4   674.47   689.91    14.77 o
  -1   2   4   916.15   917.66    13.99 o
   0   2   4  2499.95  2390.64    32.32 o
   1   2   4     0.21     4.46     2.48 <
   2   2   4    54.32    61.23     2.97 o
   3   2   4  3283.92  3234.49    27.80 o
   4   2   4    22.44    33.48     4.06 o
   5   2   4    35.08    51.61     4.66 o
   6   2   4     0.31     3.37     5.94 <
   7   2   4     0.08     1.09    10.30 <
  -7   3   4   135.82   100.85    14.27 o
  -6   3   4    52.15    66.97    10.70 o
  -5   3   4    14.09    11.99     4.06 <
  -4   3   4     8.52    16.84     7.83 <
  -3   3   4    67.59    55.18     7.53 o
  -2   3   4   329.96   346.85     8.03 o
  -1   3   4    39.96    44.09     4.76 o
   0   3   4  4237.24  4292.70    44.35 o
   1   3   4     3.03     4.56     1.68 <
   2   3   4  1042.94  1107.42    11.60 o
   3   3   4    37.00    27.54     5.45 o
   4   3   4   161.80   157.43     7.43 o
   5   3   4     1.22     4.76     4.16 <
   6   3   4    86.27    85.10    13.28 o
   7   3   4    92.91    80.15    13.67 o
  -7   4   4    23.81    12.38     7.03 <
  -6   4   4    45.93    56.17    11.79 o
  -5   4   4    40.90    52.90     6.14 o
  -4   4   4    52.01    46.46     7.23 o
  -3   4   4   311.47   308.07     7.73 o
  -2   4   4    18.16     6.34     2.38 <
  -1   4   4   285.25   286.80     7.43 o
   0   4   4   166.97   175.48    14.37 o
   1   4   4   273.77   291.84     8.72 o
   2   4   4   169.68   178.44     5.94 o
   3   4   4   371.84   397.85     9.71 o
   4   4   4   242.01   252.75     9.21 o
   5   4   4   174.80   184.47     8.82 o
   6   4   4     7.78    11.39     8.12 <
  -7   5   4    28.29    31.30    12.09 <
  -6   5   4     9.70    41.61     9.21 o
  -5   5   4    36.07    30.51     5.65 o
  -4   5   4    51.52    48.74     8.22 o
  -3   5   4    30.64    15.36     3.76 o
  -2   5   4    96.58   102.64     4.85 o
  -1   5   4  1128.50  1104.51    23.31 o
   0   5   4  1089.68  1000.77    17.95 o
   1   5   4     2.51     2.87     4.16 <
   2   5   4     8.35     3.86     3.47 <
   3   5   4    14.38    12.48     2.08 o
   4   5   4   343.46   352.84    11.59 o
   5   5   4   719.73   718.65    21.90 o
   6   5   4    95.10    73.01    12.28 o
  -7   6   4     0.12    -9.31     6.64 <
  -6   6   4     3.77     7.93     6.04 <
  -5   6   4     5.33     6.04     4.46 <
  -4   6   4    79.38    79.26     8.82 o
  -3   6   4  1276.48  1247.67    19.34 o
  -2   6   4   208.69   212.04     7.83 o
  -1   6   4   504.55   492.61    10.70 o
   0   6   4   609.97   666.95    14.87 o
   1   6   4  4844.54  4833.85   106.70 o
   2   6   4     5.86    -2.08     2.58 <
   3   6   4     9.92     5.75     1.78 o
   4   6   4  1313.16  1229.65    24.49 o
   5   6   4   455.18   446.87    24.28 o
   6   6   4    22.98    46.16    12.58 o
  -7   7   4    66.36    73.01    14.66 o
  -6   7   4   650.28   545.59    27.05 o
  -5   7   4   109.39    79.26    10.20 o
  -4   7   4    94.74    92.33     8.92 o
  -3   7   4   274.65   305.18    11.99 o
  -2   7   4    75.96    74.80     7.13 o
  -1   7   4   746.05   765.62    14.18 o
   0   7   4    34.66    36.75     4.06 o
   1   7   4  4218.87  4196.78    86.01 o
   2   7   4    14.66    12.68     4.36 <
   3   7   4   149.08   151.68     8.62 o
   4   7   4  1236.48  1283.70    29.44 o
   5   7   4    45.80    44.98     8.52 o
   6   7   4     6.67    14.76     6.93 <
  -7   8   4    82.46    71.03    14.46 o
  -6   8   4    46.82    47.45     8.62 o
  -5   8   4   370.72   368.19    15.36 o
  -4   8   4    21.62    34.67     6.64 o
  -3   8   4    12.52     4.95     4.56 <
  -2   8   4   974.22  1068.62    25.58 o
  -1   8   4  1955.33  1920.06    26.50 o
   0   8   4     5.01    11.10     2.77 o
   1   8   4  2284.70  2276.92    42.98 o
   2   8   4  3094.03  3004.55    37.43 o
   3   8   4     9.68     4.76     6.64 <
   4   8   4   218.22   221.04    17.44 o
   5   8   4    92.06    98.08    12.88 o
   6   8   4    11.09    10.10     7.03 <
  -6   9   4   171.42   163.76    14.56 o
  -5   9   4    28.87    40.42     7.63 o
  -4   9   4   655.89   642.06    26.26 o
  -3   9   4   369.25   377.23    15.46 o
  -2   9   4   686.49   610.24    42.52 o
  -1   9   4   266.98   306.37    11.30 o
   0   9   4  1854.59  1931.21    27.88 o
   1   9   4   107.25   126.91     5.55 o
   2   9   4  1007.82  1036.32    22.90 o
   3   9   4   352.55   355.22    20.61 o
   4   9   4    38.38    34.67     7.83 o
   5   9   4    52.26    45.37     9.51 o
   6   9   4    29.62    29.52     8.92 o
  -6  10   4     2.18     0.99     4.56 <
  -5  10   4   124.93   138.10    12.38 o
  -4  10   4    63.56    64.69     8.42 o
  -3  10   4   143.38   146.33    10.11 o
  -2  10   4    97.36    93.62     9.31 o
  -1  10   4   274.76   282.39    11.30 o
   0  10   4    93.29   105.11    11.89 o
   1  10   4   810.98   822.91    15.07 o
   2  10   4   181.93   177.94    12.38 o
   3  10   4     8.16     4.26     5.25 <
   4  10   4   292.70   276.63    19.91 o
   5  10   4    17.02    40.72    10.20 o
   6  10   4    59.85    77.57    19.32 o
  -6  11   4    20.46    28.23     6.44 o
  -5  11   4   114.25   129.09    12.98 o
  -4  11   4     0.50    16.74     5.94 <
  -3  11   4    67.03    78.56     8.52 o
  -2  11   4    27.23    19.81     5.25 o
  -1  11   4   160.62   148.51     8.72 o
   0  11   4    96.47    95.21     5.45 o
   1  11   4  1894.52  1971.25    25.39 o
   2  11   4   518.85   464.66    16.45 o
   3  11   4     2.82     8.62     5.84 <
   4  11   4     0.88     0.89     9.01 <
   5  11   4    47.12    40.82    10.01 o
   6  11   4     0.16     9.91    21.40 <
  -6  12   4     4.73    19.42     6.24 o
  -5  12   4   240.00   208.65    14.66 o
  -4  12   4   366.99   375.72    28.93 o
  -3  12   4    37.30    40.02     7.03 o
  -2  12   4     0.02     5.35     4.85 <
  -1  12   4   553.33   543.76    16.35 o
   0  12   4   545.06   578.84    14.27 o
   1  12   4   258.57   241.76     9.71 o
   2  12   4   237.65   236.00    17.64 o
   3  12   4    46.38    36.56     9.71 o
   4  12   4    17.94    22.59     8.62 <
   5  12   4    77.42    84.11    13.77 o
   6  12   4    97.94    81.24    14.17 o
  -6  13   4    13.58    29.13     7.83 o
  -5  13   4    15.67    18.82     5.55 o
  -4  13   4    22.45    27.54     8.62 o
  -3  13   4    15.74    17.53     9.41 <
  -2  13   4    17.08    21.40     6.44 o
  -1  13   4   473.27   461.77    21.60 o
   0  13   4    43.51    52.21     4.46 o
   1  13   4   120.24    98.28     6.94 o
   2  13   4   438.63   424.69    23.58 o
   3  13   4   824.82   754.67    33.50 o
   4  13   4    37.97    57.36    11.49 o
   5  13   4    26.91    35.37    10.80 o
  -6  14   4     0.11     4.95     8.62 <
  -5  14   4     0.62     2.38     5.75 <
  -4  14   4    22.85    32.79     8.32 o
  -3  14   4     1.47     3.76     9.51 <
  -2  14   4     0.14     4.46     5.05 <
  -1  14   4    18.72    20.80     5.75 o
   0  14   4   397.76   372.47    21.01 o
   1  14   4   326.33   356.50    13.38 o
   2  14   4   102.81   107.19    12.98 o
   3  14   4   394.10   374.33    24.47 o
   4  14   4     0.41    18.23     8.62 <
   5  14   4     8.22    13.57     8.62 <
  -5  15   4    38.45    24.96     8.22 o
  -4  15   4     8.41    27.94     9.81 <
  -3  15   4     0.23     5.45     5.75 <
  -2  15   4    67.33    74.00    19.52 o
  -1  15   4     3.63    -0.89     5.75 <
   0  15   4     8.17     6.64     4.06 <
   1  15   4    12.04    14.76     5.15 <
   2  15   4   122.50   126.12    14.86 o
   3  15   4   100.46    97.98    13.77 o
   4  15   4    80.26    88.67    13.87 o
   5  15   4    33.89    57.76    23.48 <
  -5  16   4     0.40    21.30     8.12 <
  -4  16   4     3.72    13.08    12.48 <
  -3  16   4    25.52    43.09     8.12 o
  -2  16   4     0.00     4.06     4.95 <
  -1  16   4    15.42    15.85     5.84 <
   0  16   4     4.56     5.25     4.26 <
   1  16   4    22.08    29.13     8.52 o
   2  16   4     5.02    15.06    12.88 <
   3  16   4    12.17    26.75    10.01 <
   4  16   4    78.74   102.54    15.85 o
   5  16   4    26.69    53.99    12.58 o
  -5  17   4    16.52    32.79     8.92 o
  -4  17   4     0.08   -15.95    11.79 <
  -3  17   4     0.03    15.26     6.64 <
  -2  17   4     0.39     1.59     4.85 <
  -1  17   4     4.62    10.20    12.58 <
   0  17   4    45.67    38.34     7.43 o
   1  17   4    86.50    80.15    12.09 o
   2  17   4    35.27    44.08    10.01 o
   3  17   4    30.07    24.77     8.92 <
   4  17   4    39.40    63.70    18.82 o
  -4  18   4    16.38    28.83    13.37 <
  -3  18   4     0.18     6.34     6.64 <
  -2  18   4    24.53    27.64     7.53 o
  -1  18   4    15.74    22.19    20.21 <
   0  18   4    69.05    64.10     9.51 o
   1  18   4    27.03    36.85    18.92 <
   2  18   4     3.30    12.48     7.73 <
   3  18   4   132.05   146.33    17.93 o
   4  18   4     3.74    10.70     8.52 <
  -4  19   4    26.24    60.33    19.62 o
  -3  19   4    46.08    48.05    15.45 o
  -2  19   4    25.19    28.93     7.83 o
  -1  19   4     0.02    -0.79     4.76 <
   0  19   4     8.97    40.42    15.75 <
   1  19   4    16.47    25.76     9.61 <
   2  19   4     1.98    12.58     6.84 <
   3  19   4    18.29    12.88     8.22 <
  -3  20   4     5.86     7.93     9.11 <
  -2  20   4    42.52    49.73     9.51 o
  -1  20   4    10.65    13.47     6.14 <
   0  20   4    49.21    52.11    14.76 o
   1  20   4     0.30   -12.28     7.03 <
   2  20   4     1.30     6.44    11.59 <
   3  20   4     5.08     0.00     8.02 <
  -3  21   4     1.65   -11.99    11.99 <
  -2  21   4    22.42    18.13    13.08 <
  -1  21   4     3.43    -9.41    10.40 <
   0  21   4     0.24    22.59    13.67 <
   1  21   4    25.69    20.31     9.91 <
   2  21   4    11.39    27.14     9.81 <
  -2  22   4    11.89    13.77     7.43 <
  -1  22   4     0.10     9.91    10.80 <
   0  22   4     0.35     5.84     7.83 <
   1  22   4     0.00     8.52     9.61 <
   0  23   4    32.96    44.88    17.63 <
  -7   0   5   287.68   272.76    32.89 o
  -5   0   5     7.82    -3.67     9.91 <
  -3   0   5   332.28   369.91    22.00 o
  -1   0   5  2360.03  2275.14    31.89 o
   1   0   5   371.07   335.08    13.28 o
   3   0   5     5.48    12.19     7.73 <
   5   0   5   232.04   232.63    13.38 o
  -7   1   5    30.44    16.64     7.03 <
  -6   1   5   139.59   110.27    14.46 o
  -5   1   5    23.22    28.53     5.15 o
  -4   1   5    15.69    15.26     2.28 o
  -3   1   5     0.95     1.98     1.78 <
  -2   1   5   188.98   179.64     5.95 o
  -1   1   5   550.18   578.84    13.28 o
   0   1   5  2379.56  2309.50    46.01 o
   1   1   5    96.31   108.09     5.45 o
   2   1   5  2324.09  2429.61    21.04 o
   3   1   5   103.10   103.83     5.65 o
   4   1   5    29.45    26.55     3.76 o
   5   1   5   436.67   454.40    12.88 o
   6   1   5   372.55   370.36    19.82 o
  -7   2   5     5.51    21.00    10.20 <
  -6   2   5   124.42    73.21    12.48 o
  -5   2   5    10.01     2.77     3.07 <
  -4   2   5    34.86    24.77     5.94 o
  -3   2   5   297.53   307.07     8.72 o
  -2   2   5  4768.30  5229.97    54.35 o
  -1   2   5    12.31    16.35     3.57 o
   0   2   5    41.67    47.95     6.24 o
   1   2   5     3.96     0.40     2.28 <
   2   2   5  2724.92  2784.35    24.03 o
   3   2   5   390.56   400.13    10.31 o
   4   2   5   330.80   343.32    11.10 o
   5   2   5   361.33   396.03    12.19 o
   6   2   5    19.10    26.95     7.83 o
  -7   3   5    12.14    20.80     8.92 <
  -6   3   5   439.35   409.61    26.16 o
  -5   3   5     0.63    -1.98     5.45 <
  -4   3   5   405.25   394.38    14.86 o
  -3   3   5     4.73     4.76     1.59 o
  -2   3   5  1138.85  1238.38    19.04 o
  -1   3   5    90.72    94.72     5.25 o
   0   3   5    97.40    86.69     7.53 o
   1   3   5   367.92   408.30    12.88 o
   2   3   5   397.53   422.75    20.22 o
   3   3   5   100.98    83.12    11.20 o
   4   3   5   162.05   190.42     8.42 o
   5   3   5   248.51   254.23     9.91 o
   6   3   5     5.31     3.86     5.65 <
  -7   4   5     2.69    13.97     7.53 <
  -6   4   5    62.58    45.27    10.30 o
  -5   4   5     3.74    15.45     8.32 <
  -4   4   5    68.53    75.19     9.41 o
  -3   4   5   174.84   168.63     5.65 o
  -2   4   5     3.94     3.17     1.98 <
  -1   4   5  1012.23   976.47    17.55 o
   0   4   5   979.66  1000.86    50.48 o
   1   4   5    66.67    59.54     3.17 o
   2   4   5  1024.85  1041.14    19.73 o
   3   4   5     3.92     0.79     2.38 <
   4   4   5    57.74    74.90     7.63 o
   5   4   5    50.03    38.64     5.35 o
   6   4   5   149.38   153.96    12.88 o
  -7   5   5     0.66     0.40     6.24 <
  -6   5   5    31.79    47.16    10.80 o
  -5   5   5    16.71     9.71     5.35 <
  -4   5   5   270.26   262.27    14.37 o
  -3   5   5   514.48   491.44    10.01 o
  -2   5   5    39.71    45.57     4.56 o
  -1   5   5   468.15   473.56    12.69 o
   0   5   5     4.09    11.10     5.94 <
   1   5   5  2555.77  2505.65    23.14 o
   2   5   5     0.63     0.69     2.08 <
   3   5   5   106.25   100.56     5.85 o
   4   5   5   131.67   160.10     8.12 o
   5   5   5     1.34     5.94     5.55 <
   6   5   5     8.05     1.88     5.45 <
  -7   6   5     2.05     7.73     6.74 <
  -6   6   5    95.45   117.79    13.37 o
  -5   6   5    11.20    22.79     7.93 <
  -4   6   5     8.94    11.89     5.65 <
  -3   6   5   175.30   158.23     7.23 o
  -2   6   5   213.29   224.92     7.83 o
  -1   6   5   670.58   592.58    11.30 o
   0   6   5   534.55   500.44    14.57 o
   1   6   5   386.25   366.86    17.14 o
   2   6   5    10.15     5.45     5.45 <
   3   6   5   110.64   104.03     8.52 o
   4   6   5   162.03   141.28     7.53 o
   5   6   5    71.01    54.78    17.73 o
   6   6   5     8.03    23.28     8.52 <
  -7   7   5     1.12    17.04    15.06 <
  -6   7   5    97.53    83.52    10.90 o
  -5   7   5    21.46    22.79     7.33 o
  -4   7   5     7.36    11.99     5.75 <
  -3   7   5  1055.97  1020.58    20.32 o
  -2   7   5   544.73   570.36    11.69 o
  -1   7   5   117.04   102.15     5.75 o
   0   7   5   203.11   200.84     9.21 o
   1   7   5    69.55    57.96     3.76 o
   2   7   5   239.23   240.87    14.56 o
   3   7   5     0.43     3.07     2.87 <
   4   7   5    14.96    11.29     6.04 <
   5   7   5     6.39     8.82     5.65 <
   6   7   5     2.10    -1.68     4.76 <
  -7   8   5    48.91    73.71    13.67 o
  -6   8   5    11.45    30.71     7.33 o
  -5   8   5     5.26     7.63     6.04 <
  -4   8   5    23.72    24.77     6.24 o
  -3   8   5  1477.43  1563.69    26.38 o
  -2   8   5   167.81   170.91     8.92 o
  -1   8   5    21.53    37.74     4.46 o
   0   8   5   612.88   635.13    13.08 o
   1   8   5   486.35   474.20    22.89 o
   2   8   5    48.67    54.49     8.82 o
   3   8   5     2.77     3.57     5.75 <
   4   8   5   322.42   316.86    21.10 o
   5   8   5     2.28    10.40    14.86 <
   6   8   5     2.72     9.11     6.93 <
  -6   9   5   102.63   122.25    17.04 o
  -5   9   5    51.82    42.10     8.02 o
  -4   9   5     0.42     3.47     5.05 <
  -3   9   5    69.37    68.06     6.24 o
  -2   9   5     0.90     3.17     4.36 <
  -1   9   5     4.47    11.79     4.26 <
   0   9   5    42.54    55.87     6.04 o
   1   9   5   131.01   117.40     5.55 o
   2   9   5    20.41    13.27     3.67 o
   3   9   5    16.32     6.64     4.95 <
   4   9   5    88.86    75.29    11.19 o
   5   9   5    28.09    42.20    10.01 o
   6   9   5    18.76    35.37     9.41 o
  -6  10   5    47.49    66.87     9.81 o
  -5  10   5     1.78    -0.89     5.45 <
  -4  10   5     1.81    -4.26     5.94 <
  -3  10   5    18.80    14.96     4.26 o
  -2  10   5    19.27    12.19     4.85 <
  -1  10   5  1426.24  1400.97    24.89 o
   0  10   5    35.45    40.42     5.65 o
   1  10   5    99.20   116.41     7.13 o
   2  10   5    36.33    29.32     4.56 o
   3  10   5     0.48     5.75    10.01 <
   4  10   5    19.77    26.15     8.82 <
   5  10   5     9.44    17.14     7.63 <
   6  10   5     0.59     0.40     6.93 <
  -6  11   5     6.08     5.25     4.16 <
  -5  11   5   226.75   190.62    14.37 o
  -4  11   5   118.69   121.76    10.70 o
  -3  11   5     0.11     4.26     3.67 <
  -2  11   5   102.85   108.29    10.11 o
  -1  11   5   162.93   165.36     9.31 o
   0  11   5    80.66    82.53     7.93 o
   1  11   5   104.40   105.11     5.85 o
   2  11   5     0.76     2.58     5.05 <
   3  11   5   262.11   248.59    18.82 o
   4  11   5   190.32   173.87    16.55 o
   5  11   5     3.45    -2.28     6.84 <
   6  11   5     0.32    11.19     7.43 <
  -6  12   5     3.29    14.07     5.25 <
  -5  12   5    93.91    87.18    10.60 o
  -4  12   5   238.98   211.03    14.07 o
  -3  12   5   129.50   133.85    11.29 o
  -2  12   5     0.78    10.50     7.33 <
  -1  12   5   274.30   264.94    13.57 o
   0  12   5    56.01    63.80     7.43 o
   1  12   5    33.53    39.33     3.96 o
   2  12   5    43.21    20.21     8.32 <
   3  12   5   517.90   473.94    26.66 o
   4  12   5     6.52    21.99     9.31 <
   5  12   5   103.66    99.37    14.86 o
  -6  13   5     4.37    20.01     9.21 <
  -5  13   5    28.91    49.83     8.82 o
  -4  13   5    62.77    66.57     9.21 o
  -3  13   5   275.67   300.21    17.34 o
  -2  13   5   273.01   257.90    16.35 o
  -1  13   5    46.14    44.98     9.71 o
   0  13   5   399.26   397.84    17.54 o
   1  13   5    10.98    11.10     4.06 <
   2  13   5    11.32    15.16     6.74 <
   3  13   5   593.09   598.61    30.42 o
   4  13   5    69.43    75.09    12.88 o
   5  13   5     1.82     7.83     7.93 <
  -5  14   5     2.55    11.89    11.00 <
  -4  14   5    54.96    62.12    12.48 o
  -3  14   5    52.59    50.33     8.42 o
  -2  14   5    16.45    23.68     9.71 <
  -1  14   5    73.28    80.05     9.41 o
   0  14   5   217.49   211.82    13.67 o
   1  14   5    19.59    17.34     3.37 o
   2  14   5   133.15   119.88    14.17 o
   3  14   5   180.71   178.33    18.13 o
   4  14   5    27.79    32.20    12.78 <
   5  14   5     4.22    16.74     8.22 <
  -5  15   5    29.24    47.75    11.99 o
  -4  15   5    58.34    72.32     9.71 o
  -3  15   5    77.89    90.15    14.27 o
  -2  15   5    35.23    26.95     7.13 o
  -1  15   5     0.00    -0.10     5.45 <
   0  15   5    21.27    32.20     6.54 o
   1  15   5    49.97    20.90     7.73 <
   2  15   5   277.84   254.33    20.21 o
   3  15   5   105.96   134.24    25.46 o
   4  15   5     5.58     1.49     8.82 <
   5  15   5    16.15    19.32    11.19 <
  -5  16   5     6.22    12.98    18.72 <
  -4  16   5   113.76   112.25    21.10 o
  -3  16   5     2.45     9.91     6.14 <
  -2  16   5    45.15    51.61    13.47 o
  -1  16   5    10.09    12.09     5.65 <
   0  16   5    24.69    27.74     6.24 o
   1  16   5    32.87    22.19     7.43 <
   2  16   5    35.75    35.86    10.90 o
   3  16   5   173.13   158.22    22.69 o
   4  16   5     6.66     7.03     7.53 <
  -5  17   5     1.19    14.07     9.51 <
  -4  17   5   123.92    80.64    18.92 o
  -3  17   5     6.85     8.72     9.51 <
  -2  17   5    91.62   115.71    14.86 o
  -1  17   5     1.53     4.16     4.66 <
   0  17   5   128.08   143.95    25.56 o
   1  17   5     0.44    -7.93     5.65 <
   2  17   5   119.83   110.26    15.16 o
   3  17   5    14.55    17.34     8.02 <
   4  17   5    89.50    92.83    14.96 o
  -4  18   5    14.28    53.99    16.64 o
  -3  18   5    43.91    43.39    15.85 <
  -2  18   5    21.88    27.24     7.23 o
  -1  18   5    40.82    45.77    12.19 o
   0  18   5   108.98    96.59    19.81 o
   1  18   5    52.83    53.79    10.10 o
   2  18   5    44.95    37.15     9.51 o
   3  18   5   120.18   112.84    16.05 o
   4  18   5   246.45   251.65    24.37 o
  -4  19   5     1.04    28.83    14.96 <
  -3  19   5     0.02    -2.28     8.62 <
  -2  19   5     4.30    10.70    21.70 <
  -1  19   5    32.96    40.32     8.52 o
   0  19   5    23.27    37.15    13.47 <
   1  19   5    70.30    62.31    24.17 <
   2  19   5     9.50    13.87     7.83 <
   3  19   5   100.27   120.96    31.40 o
  -3  20   5     3.25    10.90     8.12 <
  -2  20   5     9.98     9.01     5.94 <
  -1  20   5    17.78    21.89    10.70 <
   0  20   5    60.62    72.32    17.24 o
   1  20   5    22.55    27.05     8.72 o
   2  20   5     6.15     5.94     7.13 <
   3  20   5     0.00     8.32     7.03 <
  -3  21   5    24.94    31.70    12.38 <
  -2  21   5    22.99    19.12     7.83 <
  -1  21   5     1.68    17.93    11.39 <
   0  21   5    29.61    18.03    11.99 <
   1  21   5    35.71    48.84    11.39 o
   2  21   5     3.41    17.24    10.80 <
  -2  22   5     0.34    -3.17     9.41 <
  -1  22   5    39.36    34.28    15.45 <
   0  22   5    45.41    73.90    18.13 o
   1  22   5     0.00    13.27    11.79 <
  -6   0   6   104.34    80.54    16.35 o
  -4   0   6   251.28   259.69    12.39 o
  -2   0   6    81.50   126.52     9.81 o
   0   0   6  2256.69  2058.46    50.35 o
   2   0   6   750.21   771.08    22.30 o
   4   0   6    90.46    92.23     8.32 o
   6   0   6   205.13   262.35    31.60 o
  -7   1   6     9.10     4.06    10.20 <
  -6   1   6    89.17    72.72    21.30 o
  -5   1   6   389.64   368.89    26.75 o
  -4   1   6    32.69    28.33     3.27 o
  -3   1   6     1.57     3.47     2.28 <
  -2   1   6     6.19    12.38     4.16 <
  -1   1   6     3.98     9.01     2.67 o
   0   1   6  1059.41  1168.62    26.98 o
   1   1   6  1234.65  1203.96    18.84 o
   2   1   6     9.50    12.88     2.58 o
   3   1   6   200.18   192.61     9.02 o
   4   1   6     0.04     0.30     2.77 <
   5   1   6   234.65   229.66     9.61 o
   6   1   6   185.74   190.02    14.66 o
  -7   2   6    11.49     6.84     7.13 <
  -6   2   6     2.75     8.32     6.64 <
  -5   2   6   749.34   736.12    32.21 o
  -4   2   6   135.02   122.26     6.74 o
  -3   2   6    34.18    35.17     3.86 o
  -2   2   6  1012.77  1064.22    15.27 o
  -1   2   6  8628.22  8963.42    58.07 o
   0   2   6   631.60   609.85    26.27 o
   1   2   6   314.80   310.46    11.10 o
   2   2   6   268.52   290.92     9.91 o
   3   2   6     9.72     7.53     2.67 <
   4   2   6     2.09     4.76     4.36 <
   5   2   6   174.88   178.13     8.52 o
   6   2   6     0.20    12.58     6.14 <
  -7   3   6    26.60    28.63    18.53 <
  -6   3   6    86.09    59.64    12.09 o
  -5   3   6   999.69   995.39    37.37 o
  -4   3   6    90.48    80.05     7.83 o
  -3   3   6   185.19   168.33     8.42 o
  -2   3   6  2266.48  2668.58    28.29 o
  -1   3   6    36.41    38.54     3.67 o
   0   3   6   385.47   394.04    16.45 o
   1   3   6  2354.96  2281.76    29.09 o
   2   3   6   644.21   676.94    12.59 o
   3   3   6   360.90   355.33    11.10 o
   4   3   6    79.40    83.32     6.04 o
   5   3   6   354.91   340.34    13.08 o
   6   3   6   265.21   255.12    16.94 o
  -7   4   6    50.25    46.36    16.94 <
  -6   4   6    25.30    20.31     9.11 <
  -5   4   6   504.97   513.48    38.35 o
  -4   4   6     0.22     0.59     1.09 <
  -3   4   6    11.72    17.04     7.03 <
  -2   4   6   310.98   351.97    11.49 o
  -1   4   6   232.01   232.26     8.32 o
   0   4   6   224.54   255.45    13.77 o
   1   4   6   324.19   358.42     7.83 o
   2   4   6   230.82   242.26     7.43 o
   3   4   6     3.80     1.78     2.08 <
   4   4   6   160.22   144.75     7.63 o
   5   4   6   201.22   197.06    11.69 o
   6   4   6   174.47   209.73    15.55 o
  -7   5   6     6.47    35.96    15.55 <
  -6   5   6   814.09   738.38    35.77 o
  -5   5   6   159.29   162.28    16.15 o
  -4   5   6    45.45    40.91     6.54 o
  -3   5   6   721.96   778.14    14.57 o
  -2   5   6    51.03    72.42     5.55 o
  -1   5   6   128.09   117.41    14.27 o
   0   5   6   117.72   130.48    14.07 o
   1   5   6   687.11   749.76    14.47 o
   2   5   6   167.56   185.77     7.53 o
   3   5   6     8.69     6.04     3.57 <
   4   5   6   134.80   139.20     7.13 o
   5   5   6     0.01     5.15     4.16 <
   6   5   6    40.32    37.25     7.73 o
  -7   6   6    37.58    27.74     9.81 <
  -6   6   6   210.57   161.09    24.37 o
  -5   6   6    83.28    61.72     8.72 o
  -4   6   6   268.98   247.60    12.48 o
  -3   6   6     3.04     1.68     1.98 <
  -2   6   6    12.48    23.78     3.47 o
  -1   6   6     2.94     7.13     4.85 <
   0   6   6  1134.89  1130.74    41.35 o
   1   6   6   622.44   665.25    24.28 o
   2   6   6    33.55    35.27     4.95 o
   3   6   6   165.86   160.40    11.20 o
   4   6   6   210.40   204.49    12.78 o
   5   6   6    76.09    69.84    16.64 o
   6   6   6     0.00    -7.23     7.03 <
  -7   7   6    34.50    37.55    12.38 o
  -6   7   6   154.27   119.48    12.58 o
  -5   7   6    91.04    90.05    10.30 o
  -4   7   6    20.85    24.07     2.97 o
  -3   7   6   568.14   574.58    14.77 o
  -2   7   6    26.87    36.46     3.96 o
  -1   7   6    48.85    51.02     6.54 o
   0   7   6     0.91     2.58     3.07 <
   1   7   6   524.40   542.39    22.60 o
   2   7   6   275.88   286.74    17.74 o
   3   7   6     1.13     1.88     4.56 <
   4   7   6    55.98    53.60     9.71 o
   5   7   6    77.43    60.43    10.80 o
   6   7   6     1.42     1.39     6.34 <
  -6   8   6   397.08   447.74    29.62 o
  -5   8   6    23.68    28.93     7.13 o
  -4   8   6   188.19   204.89    10.90 o
  -3   8   6   515.78   543.24    16.45 o
  -2   8   6   317.88   289.93    10.21 o
  -1   8   6     5.19     2.87     3.07 <
   0   8   6     3.38     5.25     3.67 <
   1   8   6    88.81    95.80     9.11 o
   2   8   6    67.15    56.96     8.72 o
   3   8   6    70.73    63.70    21.60 <
   4   8   6     8.29    10.40    12.78 <
   5   8   6     3.84     3.86     6.44 <
   6   8   6    10.76    15.85    10.50 <
  -6   9   6   364.53   415.64    22.59 o
  -5   9   6     1.06     4.66     6.34 <
  -4   9   6     7.09     6.24     5.45 <
  -3   9   6    14.43    16.74     3.96 o
  -2   9   6   505.37   461.59    14.77 o
  -1   9   6   111.06   111.36     5.65 o
   0   9   6   541.14   559.63    13.28 o
   1   9   6   310.57   284.57     8.92 o
   2   9   6     0.13     2.48     6.34 <
   3   9   6    10.79    21.30     8.62 <
   4   9   6    52.50    62.21    16.84 o
   5   9   6     0.69    -8.52     6.54 <
   6   9   6    42.43    38.44    10.01 o
  -6  10   6     1.42    12.19     6.74 <
  -5  10   6     2.37    12.98     6.04 <
  -4  10   6    29.25    38.14    10.50 o
  -3  10   6     6.90     6.04     3.17 <
  -2  10   6     3.59     6.04     3.37 <
  -1  10   6     8.03     9.41     2.87 o
   0  10   6     2.85    -5.84     3.17 <
   1  10   6     6.39     3.07     3.57 <
   2  10   6    64.98    73.71    10.80 o
   3  10   6    10.38    17.34     9.11 <
   4  10   6     7.00    -2.97    10.40 <
   5  10   6     0.01     4.46     6.04 <
  -6  11   6     0.82     8.02     6.24 <
  -5  11   6   268.40   258.59    17.04 o
  -4  11   6   280.21   215.79    17.54 o
  -3  11   6    82.51   101.45     8.32 o
  -2  11   6    13.65    16.74     4.26 o
  -1  11   6    76.39    81.14     8.82 o
   0  11   6     2.08     2.38     4.46 <
   1  11   6   138.86   118.00     4.66 o
   2  11   6     8.12    12.88     7.43 <
   3  11   6     4.55     1.68     6.04 <
   4  11   6   123.36   148.51    21.00 o
   5  11   6     6.90    14.76     7.73 <
  -6  12   6     9.00     5.15     5.45 <
  -5  12   6    31.34    46.46     8.72 o
  -4  12   6    81.48    69.65    11.49 o
  -3  12   6    20.32    10.40     3.96 <
  -2  12   6     5.04    13.87     6.54 <
  -1  12   6   300.20   329.84    17.34 o
   0  12   6    29.72    35.27     6.04 o
   1  12   6   344.09   345.70     8.32 o
   2  12   6   171.46   161.79    15.55 o
   3  12   6   141.43   168.42    16.84 o
   4  12   6     0.04     9.01     7.53 <
   5  12   6    14.98    24.77    16.05 <
  -6  13   6    32.93    29.22     7.43 o
  -5  13   6    42.16    56.86     8.92 o
  -4  13   6   153.39   128.60    14.56 o
  -3  13   6    11.29    13.97     7.23 <
  -2  13   6    12.32    21.60     6.74 o
  -1  13   6    18.74    19.12     5.84 o
   0  13   6    20.99    17.14     4.56 o
   1  13   6   348.85   323.70    11.49 o
   2  13   6     0.28    14.07    14.17 <
   3  13   6    37.83    23.58     8.22 <
   4  13   6     4.62    10.80     7.73 <
   5  13   6    11.56    10.01     7.83 <
  -5  14   6    76.77    94.91    11.29 o
  -4  14   6     9.80    20.31     7.93 <
  -3  14   6     1.88     7.03     5.25 <
  -2  14   6     0.16     9.11     5.15 <
  -1  14   6   149.18   155.74    12.88 o
   0  14   6    14.42    18.53     4.85 o
   1  14   6     6.84    19.02    11.19 <
   2  14   6     0.01     5.65     6.54 <
   3  14   6     6.88    12.48     8.82 <
   4  14   6     7.00    12.19     7.53 <
   5  14   6    35.51    48.34    11.59 o
  -5  15   6    42.89    49.83    12.19 o
  -4  15   6    39.00    59.64    15.55 o
  -3  15   6    13.97    23.38     7.53 o
  -2  15   6    30.33    28.33     7.63 o
  -1  15   6     2.15     3.96     8.42 <
   0  15   6   152.70   137.51    11.59 o
   1  15   6   156.95   155.15    16.45 o
   2  15   6    33.62    40.02     9.21 o
   3  15   6     1.93    11.99     7.13 <
   4  15   6    12.48    21.60    10.70 <
  -5  16   6     6.82    12.98     7.93 <
  -4  16   6   259.82   291.68    21.80 o
  -3  16   6    36.91    46.76     8.82 o
  -2  16   6    72.75    64.79    10.01 o
  -1  16   6    12.55     8.72     4.76 <
   0  16   6    48.21    62.51     8.92 o
   1  16   6   192.79   202.51    18.13 o
   2  16   6     1.35    11.89     8.42 <
   3  16   6   149.12   154.35    27.84 o
   4  16   6    80.42    87.68    14.17 o
  -4  17   6    72.49   103.23    13.57 o
  -3  17   6   172.21   164.46    15.65 o
  -2  17   6   103.64    80.74    14.17 o
  -1  17   6    71.97    60.83    14.56 o
   0  17   6   111.18    84.21    18.23 o
   1  17   6     2.03     0.59     7.13 <
   2  17   6     1.46    -2.48     8.42 <
   3  17   6    62.13    55.48    14.46 o
   4  17   6    40.12    47.55    16.35 <
  -4  18   6    28.27    38.54    15.16 <
  -3  18   6    51.18    45.47    14.76 o
  -2  18   6     1.59   -10.90     6.14 <
  -1  18   6     0.50     1.39     6.93 <
   0  18   6     1.11    21.10    10.50 <
   1  18   6   195.47   229.95    20.81 o
   2  18   6    40.99    59.14    12.98 o
   3  18   6    21.54    34.28    11.00 o
  -4  19   6     0.00    -4.16     8.92 <
  -3  19   6   103.17   101.94    20.31 o
  -2  19   6    29.40    32.39     8.92 o
  -1  19   6    10.83     0.59    10.10 <
   0  19   6    75.25    78.76    18.92 o
   1  19   6     2.23    -3.96     6.14 <
   2  19   6    32.50    72.52    31.01 <
   3  19   6     4.40     8.82     9.11 <
  -3  20   6    14.92    39.03    13.67 <
  -2  20   6    16.22    27.94     8.52 o
  -1  20   6    28.57    21.60     8.52 <
   0  20   6     0.02    -8.52     8.92 <
   1  20   6     1.61   -11.79     8.12 <
   2  20   6     4.13     4.85     7.53 <
  -2  21   6     5.71     4.46     9.91 <
  -1  21   6    19.53    32.89    14.07 <
   0  21   6    12.36    12.68    12.19 <
   1  21   6    10.62    16.74    13.37 <
  -1  22   6     0.75    -0.30     8.82 <
   0  22   6     3.40     6.93    12.19 <
  -7   0   7    80.80    63.60    17.04 o
  -5   0   7  2075.10  1848.78    73.58 o
  -3   0   7   165.98   174.27    11.59 o
  -1   0   7   490.50   525.78    26.36 o
   1   0   7  1560.48  1461.82    31.64 o
   3   0   7  1028.36  1002.54    29.34 o
   5   0   7   443.79   383.15    18.03 o
  -7   1   7    28.93    23.08     9.41 <
  -6   1   7     3.15     7.83     6.44 <
  -5   1   7    40.69    45.08     9.61 o
  -4   1   7   769.75   686.13    18.33 o
  -3   1   7    71.81    71.73     5.55 o
  -2   1   7   235.61   289.92    11.00 o
  -1   1   7   419.83   393.74    16.45 o
   0   1   7   112.38   112.15     9.81 o
   1   1   7   344.81   347.02    19.72 o
   2   1   7  1184.55  1208.80    21.32 o
   3   1   7   669.05   670.24    17.05 o
   4   1   7   422.57   416.65    13.08 o
   5   1   7    11.86    24.87     4.06 o
   6   1   7   119.59    87.58    14.07 o
  -7   2   7   111.66   130.97    24.57 o
  -6   2   7     0.00     5.15     6.04 <
  -5   2   7   145.90   112.84    13.87 o
  -4   2   7   211.12   181.90     9.41 o
  -3   2   7    23.19    38.54     4.56 o
  -2   2   7   592.68   637.09    15.86 o
  -1   2   7  7079.73  7477.85    70.78 o
   0   2   7    74.63    90.16     9.02 o
   1   2   7     1.58     6.34     3.27 <
   2   2   7    70.72    97.88     6.44 o
   3   2   7   522.04   552.26    15.36 o
   4   2   7   423.38   405.75    12.88 o
   5   2   7    10.40    25.36     4.85 o
   6   2   7   300.13   300.50    23.58 o
  -7   3   7    33.07    50.42    11.99 o
  -6   3   7    12.89     1.98    13.47 <
  -5   3   7    85.70   105.01    13.87 o
  -4   3   7    40.20    36.06     4.46 o
  -3   3   7    35.13    40.91     4.56 o
  -2   3   7  2546.61  2693.86    54.49 o
  -1   3   7  1499.48  1604.66    33.13 o
   0   3   7   747.30   769.94    24.29 o
   1   3   7   949.67   955.41    20.62 o
   2   3   7     8.61    12.48     3.27 o
   3   3   7   591.56   597.86    20.22 o
   4   3   7    26.15    30.71     4.26 o
   5   3   7    18.91    25.86     5.55 o
   6   3   7    35.88    34.48     7.73 o
  -7   4   7     9.69     7.13     8.72 <
  -6   4   7   404.99   407.82    27.15 o
  -5   4   7   332.67   430.50    25.66 o
  -4   4   7    91.64    76.48     5.85 o
  -3   4   7    90.19   111.75     9.51 o
  -2   4   7  2263.41  2421.72    30.56 o
  -1   4   7    10.99    15.06     4.56 o
   0   4   7    14.28     5.05     4.85 <
   1   4   7    86.66    97.19     7.83 o
   2   4   7   403.77   412.32    10.31 o
   3   4   7    21.41    10.10     3.67 <
   4   4   7   113.09   104.32     6.74 o
   5   4   7     2.24     2.08     3.86 <
   6   4   7     2.86     0.59     5.25 <
  -7   5   7    10.62    11.10     8.22 <
  -6   5   7   247.88   266.91    22.49 o
  -5   5   7     5.45    -0.20     5.55 <
  -4   5   7    42.78    30.02    10.20 <
  -3   5   7   264.46   235.81    10.01 o
  -2   5   7    62.51    53.99     7.33 o
  -1   5   7    83.75    85.10     8.12 o
   0   5   7   323.45   291.43    16.05 o
   1   5   7   641.73   569.90    15.36 o
   2   5   7   139.16   129.69     5.75 o
   3   5   7   112.23   107.00    13.08 o
   4   5   7    50.77    47.35     5.84 o
   5   5   7     1.55    -4.56     4.36 <
   6   5   7     0.98     2.58     5.05 <
  -7   6   7    31.46    28.23    14.86 <
  -6   6   7     3.11    20.31     9.71 <
  -5   6   7     6.87    17.24     7.53 <
  -4   6   7   132.34   146.03     8.02 o
  -3   6   7    21.84    19.42     3.47 o
  -2   6   7    11.80     6.64     8.52 <
  -1   6   7   332.54   353.55    15.76 o
   0   6   7   564.27   533.70    30.43 o
   1   6   7    28.28    32.10     6.34 o
   2   6   7    83.21    76.48     6.84 o
   3   6   7    97.76   111.55     9.61 o
   4   6   7    28.47    38.24     7.73 o
   5   6   7     0.05    -3.17     4.56 <
   6   6   7     0.60    -6.44     6.14 <
  -6   7   7    15.47    16.44    23.18 <
  -5   7   7   108.36   107.29    13.87 o
  -4   7   7    32.22    36.36     4.46 o
  -3   7   7   481.22   474.46    13.58 o
  -2   7   7    43.46    43.49    10.50 o
  -1   7   7   130.81   131.47    19.02 o
   0   7   7   690.03   712.63    26.27 o
   1   7   7   496.71   521.55    44.79 o
   2   7   7   286.31   306.66    19.32 o
   3   7   7     2.84     8.62     6.24 <
   4   7   7     9.81     7.53     6.14 <
   5   7   7   126.69   119.18    15.36 o
   6   7   7     5.24     7.73     6.14 <
  -6   8   7    15.04    12.38    14.07 <
  -5   8   7     6.22     9.81     6.14 <
  -4   8   7    18.55    21.30     6.44 o
  -3   8   7    48.42    51.61     5.65 o
  -2   8   7   923.93   901.52    20.22 o
  -1   8   7   103.35   117.20     9.61 o
   0   8   7   105.39   102.04     8.12 o
   1   8   7   113.32   108.88    11.99 o
   2   8   7     0.35     7.53     5.84 <
   3   8   7    46.16    52.60     9.61 o
   4   8   7    44.93    41.01     9.41 o
   5   8   7     1.09    -0.40     7.73 <
   6   8   7     7.78    15.85     7.53 <
  -6   9   7    55.38    70.04    12.88 o
  -5   9   7   364.37   327.95    20.51 o
  -4   9   7    94.43   117.10    18.43 o
  -3   9   7     6.66     9.61     5.55 <
  -2   9   7   128.46   129.39     7.23 o
  -1   9   7   121.29   121.07     8.02 o
   0   9   7     9.85    14.56     3.37 o
   1   9   7    40.89    36.06     2.87 o
   2   9   7   109.72    93.72    12.09 o
   3   9   7   236.90   229.16    18.43 o
   4   9   7     3.03    -4.85     7.73 <
   5   9   7     7.09    10.01     7.93 <
  -6  10   7    12.23    12.19     6.34 <
  -5  10   7    37.85    40.62     8.02 o
  -4  10   7    17.68    28.63     9.11 o
  -3  10   7   352.78   334.80    14.27 o
  -2  10   7   227.92   258.59    11.69 o
  -1  10   7     4.28     5.55     2.18 <
   0  10   7   348.01   347.99    19.72 o
   1  10   7    20.77    25.16     7.13 o
   2  10   7     0.00    11.19    10.80 <
   3  10   7    72.57    70.34    10.80 o
   4  10   7    29.60    27.14     8.02 o
   5  10   7     2.88    14.76     7.63 <
  -6  11   7     1.27    -4.66     7.63 <
  -5  11   7    14.86    31.50     7.73 o
  -4  11   7     9.15    12.38     6.84 <
  -3  11   7    95.11    90.55     7.93 o
  -2  11   7   403.40   399.12    19.12 o
  -1  11   7    16.80    17.73     4.26 o
   0  11   7    16.90    17.53     7.13 <
   1  11   7     8.73     8.72     4.16 <
   2  11   7   465.34   485.63    26.16 o
   3  11   7    24.43    24.27     8.42 <
   4  11   7     1.28    -5.75     6.04 <
   5  11   7     0.12     4.36     7.43 <
  -6  12   7    16.63    17.04     7.23 <
  -5  12   7    58.28    35.86     9.11 o
  -4  12   7    33.05    50.72    10.10 o
  -3  12   7     5.26     2.48     3.86 <
  -2  12   7    26.03    13.37     4.66 <
  -1  12   7    12.06    12.78     3.37 o
   0  12   7   107.61   104.52    16.05 o
   1  12   7    46.63    40.12     7.63 o
   2  12   7   209.39   190.92    17.64 o
   3  12   7    72.30    47.26    10.80 o
   4  12   7     5.49    24.67     9.31 <
   5  12   7    19.87    14.86    12.38 <
  -5  13   7    57.48    65.88    10.01 o
  -4  13   7    21.77    24.67     8.52 <
  -3  13   7   209.63   196.07    16.64 o
  -2  13   7     2.83     3.86     3.76 <
  -1  13   7     4.45     4.66     3.67 <
   0  13   7    75.34    74.70     8.32 o
   1  13   7    63.08    61.42    10.80 o
   2  13   7    85.15   111.55    14.17 o
   3  13   7     2.99    25.86    10.01 <
   4  13   7    52.36    78.26    13.67 o
   5  13   7     8.76    14.76     8.72 <
  -5  14   7     3.45     3.76     6.14 <
  -4  14   7    40.55    33.19     8.82 o
  -3  14   7     6.26    13.27     4.56 <
  -2  14   7    31.64    29.62     5.15 o
  -1  14   7    25.56    20.31     6.04 o
   0  14   7    40.43    52.51     7.33 o
   1  14   7    24.13    36.26    10.10 o
   2  14   7    26.54    31.11     8.62 o
   3  14   7     0.01     5.65     6.74 <
   4  14   7    13.55    24.37     9.51 <
  -5  15   7     2.47     9.21     6.04 <
  -4  15   7   126.18   134.14    15.26 o
  -3  15   7     0.01     3.76     5.94 <
  -2  15   7     9.70    15.65     5.84 <
  -1  15   7    23.40    36.06     9.61 o
   0  15   7   153.40   170.50    13.87 o
   1  15   7     8.96    16.84     7.53 <
   2  15   7    75.84    77.57    15.95 o
   3  15   7    80.07    77.87    13.77 o
   4  15   7    82.45    59.94    11.89 o
  -5  16   7     5.59    19.42     7.93 <
  -4  16   7    34.80    26.75    13.47 <
  -3  16   7   164.38   147.22    14.96 o
  -2  16   7    16.42    28.23     7.53 o
  -1  16   7   152.60   135.73    15.26 o
   0  16   7   211.88   170.11    24.27 o
   1  16   7    42.64    52.70    11.29 o
   2  16   7     0.13    -7.93     6.93 <
   3  16   7    19.75    27.94     9.71 <
   4  16   7   114.00   147.71    25.66 o
  -4  17   7     4.07    24.87    14.56 <
  -3  17   7    32.58    23.68    10.90 <
  -2  17   7    23.24    13.87     5.84 <
  -1  17   7   109.75   126.51    15.06 o
   0  17   7    21.98    28.73    11.49 <
   1  17   7   238.36   206.37    27.74 o
   2  17   7    61.63    57.66    12.09 o
   3  17   7     0.64     5.05    37.25 <
  -4  18   7    87.24    83.32    19.81 o
  -3  18   7   286.86   292.87    31.61 o
  -2  18   7   168.37   131.67    16.15 o
  -1  18   7     0.00     2.38     8.82 <
   0  18   7    76.64    79.45    17.63 o
   1  18   7     0.91    10.60    11.59 <
   2  18   7     2.68     8.92     7.83 <
   3  18   7    49.62    57.06    13.47 o
  -3  19   7   229.60   233.62    28.73 o
  -2  19   7     6.70     7.63     5.55 <
  -1  19   7    55.97    44.78    14.96 <
   0  19   7   228.68   224.01    29.03 o
   1  19   7     0.30    -0.40    10.20 <
   2  19   7     0.00    13.77     8.72 <
  -3  20   7    11.98    11.29    10.10 <
  -2  20   7    32.33    49.63    10.30 o
  -1  20   7     8.74    14.66     9.51 <
   0  20   7    97.39   125.52    24.07 o
   1  20   7    14.38    26.35    14.66 <
   2  20   7     0.26    10.30    11.69 <
  -2  21   7     7.86     4.95     9.41 <
  -1  21   7     0.02    -2.87     7.63 <
   0  21   7    10.56     6.74    10.50 <
   1  21   7     3.54    -2.87    10.10 <
  -6   0   8    15.40    32.20    11.69 <
  -4   0   8  1146.15  1093.36    29.74 o
  -2   0   8   122.40   116.51    13.77 o
   0   0   8    73.51    66.58    11.79 o
   2   0   8    82.19    82.62    14.37 o
   4   0   8   201.36   197.65    15.26 o
   6   0   8     7.70    -2.38    10.40 <
  -7   1   8    55.62    69.45    16.84 o
  -6   1   8    14.57    14.17     9.91 <
  -5   1   8  1591.47  1564.08    48.78 o
  -4   1   8  1708.98  1650.94    41.65 o
  -3   1   8    86.41   101.94     9.91 o
  -2   1   8   502.00   497.79    19.23 o
  -1   1   8  2122.56  2303.37    42.17 o
   0   1   8   276.46   334.22    17.34 o
   1   1   8   430.49   429.58    20.22 o
   2   1   8    60.41    84.60    10.20 o
   3   1   8    36.37    29.03     5.55 o
   4   1   8   128.92   126.02     7.83 o
   5   1   8     9.43     7.93     4.16 <
   6   1   8    30.54    41.90    11.00 o
  -7   2   8     2.64     4.76     9.11 <
  -6   2   8     4.58    -1.49    17.73 <
  -5   2   8   106.49   104.82    14.17 o
  -4   2   8   539.06   550.56    28.94 o
  -3   2   8   299.62   283.18    15.85 o
  -2   2   8   803.38   859.19    33.90 o
  -1   2   8  1724.70  1744.71    36.90 o
   0   2   8   750.89   806.86    26.57 o
   1   2   8   185.29   180.62    10.01 o
   2   2   8     0.11     3.86     8.82 <
   3   2   8    30.01    37.84     6.14 o
   4   2   8    10.98    10.50     3.57 <
   5   2   8    21.35     7.73     3.67 <
   6   2   8     8.68    17.24    10.20 <
  -7   3   8     0.87    12.88     9.81 <
  -6   3   8     4.69     7.93     7.33 <
  -5   3   8    73.59    80.25    12.88 o
  -4   3   8   397.34   359.98    24.77 o
  -3   3   8   641.03   615.24    21.51 o
  -2   3   8   405.32   399.64    13.77 o
  -1   3   8   100.96   132.46    10.80 o
   0   3   8   197.22   207.47    15.85 o
   1   3   8    31.79    37.35     6.84 o
   2   3   8   628.36   636.94    16.35 o
   3   3   8    32.58    34.67     6.44 o
   4   3   8   140.31   138.01     9.41 o
   5   3   8   102.27   114.33     9.51 o
   6   3   8   157.11   126.81    16.15 o
  -7   4   8     0.15    15.26     9.71 <
  -6   4   8    27.46    22.59    12.28 <
  -5   4   8   367.28   330.73    22.89 o
  -4   4   8   508.84   462.06    26.56 o
  -3   4   8   498.45   554.83    20.02 o
  -2   4   8     4.01     6.54     3.57 <
  -1   4   8   245.99   252.66    10.01 o
   0   4   8    22.03    25.86     9.71 <
   1   4   8   208.99   221.84    10.80 o
   2   4   8    62.04    70.34     5.25 o
   3   4   8   154.87   148.81    11.29 o
   4   4   8    61.25    46.46     6.64 o
   5   4   8     0.00     2.77     3.76 <
   6   4   8     0.96     3.37     5.94 <
  -7   5   8    19.80    41.51    11.19 o
  -6   5   8     8.39    15.16    13.27 <
  -5   5   8   219.93   206.87    18.92 o
  -4   5   8  1051.41  1155.32    34.00 o
  -3   5   8    53.24    60.04    10.10 o
  -2   5   8   614.69   624.36    41.72 o
  -1   5   8    83.95    97.88    14.66 o
   0   5   8    20.58    33.78     7.23 o
   1   5   8   191.21   205.68     7.73 o
   2   5   8   313.85   308.35     9.02 o
   3   5   8     4.15    10.30     3.47 <
   4   5   8    35.61    43.89     5.94 o
   5   5   8    94.40   100.65    11.29 o
   6   5   8    14.42    18.82     7.63 <
  -6   6   8    14.27     0.20     6.34 <
  -5   6   8   177.37   176.85    14.27 o
  -4   6   8   476.49   476.22    16.35 o
  -3   6   8    95.51   144.64    11.19 o
  -2   6   8   356.22   337.49    17.14 o
  -1   6   8   300.96   336.30    16.25 o
   0   6   8  2182.61  2232.80    65.38 o
   1   6   8     4.75     9.81     3.27 <
   2   6   8    42.88    40.32     4.26 o
   3   6   8    11.16     7.73     4.85 <
   4   6   8     6.24     8.52     5.25 <
   5   6   8    26.67    29.42     6.93 o
  -6   7   8   110.86   104.72    14.86 o
  -5   7   8    38.98    52.51    11.59 o
  -4   7   8    25.17    27.05     7.63 o
  -3   7   8   102.23   122.85    10.80 o
  -2   7   8    39.10    41.61     8.12 o
  -1   7   8    65.98    64.99     7.73 o
   0   7   8   995.52  1013.01    45.10 o
   1   7   8    80.43    80.15    13.77 o
   2   7   8    13.11    13.37     2.67 o
   3   7   8    39.63    44.38     9.11 o
   4   7   8    95.21   107.39    10.70 o
   5   7   8    31.14    15.06    12.19 <
  -6   8   8    58.47    41.61    23.48 <
  -5   8   8    15.87    16.94     8.42 <
  -4   8   8    56.52    55.08     9.71 o
  -3   8   8     0.28     3.96     6.74 <
  -2   8   8    55.87    51.02     7.63 o
  -1   8   8    11.27    12.98     4.95 <
   0   8   8   172.96   171.20    11.00 o
   1   8   8     7.43    10.10     8.72 <
   2   8   8    20.29    19.12    11.99 <
   3   8   8    17.15     3.96     9.61 <
   4   8   8   221.25   180.51    17.24 o
   5   8   8     1.69     7.83     6.54 <
  -6   9   8    40.84    29.32    13.67 <
  -5   9   8     0.60    -2.18     6.14 <
  -4   9   8   137.24   119.48    20.11 o
  -3   9   8   163.67   164.86    10.80 o
  -2   9   8     1.15    14.56     5.45 <
  -1   9   8     6.86     9.21     4.85 <
   0   9   8    19.98    23.97     6.24 o
   1   9   8    23.44    21.30     3.47 o
   2   9   8   152.92   136.52    14.27 o
   3   9   8   137.58   127.11    14.76 o
   4   9   8     6.17     5.84    11.39 <
   5   9   8     0.63     4.95     9.01 <
  -6  10   8    77.20    72.02    12.98 o
  -5  10   8    24.79    14.76     6.14 <
  -4  10   8    35.27    27.44     8.12 o
  -3  10   8    19.53    30.41     5.55 o
  -2  10   8   204.79   207.46    11.89 o
  -1  10   8   227.23   243.34    11.69 o
   0  10   8   237.65   227.78     9.81 o
   1  10   8    20.17    16.35     2.67 o
   2  10   8     0.15    18.72    10.30 <
   3  10   8     1.35     3.57    13.97 <
   4  10   8     1.10     2.48     6.34 <
   5  10   8   160.58   162.87    18.33 o
  -6  11   8     3.71    11.49     8.22 <
  -5  11   8   106.10   103.92    11.69 o
  -4  11   8    42.81    47.06     9.31 o
  -3  11   8    17.23    24.17     5.55 o
  -2  11   8     4.02     6.64     3.86 <
  -1  11   8   189.83   193.20    13.97 o
   0  11   8    61.24    64.20     7.33 o
   1  11   8     1.08     0.89     4.95 <
   2  11   8    40.18    55.68    10.50 o
   3  11   8   153.46   171.59    17.63 o
   4  11   8    19.88    32.10    10.01 o
   5  11   8    17.36    23.38    16.54 <
  -6  12   8     1.69    15.45     9.91 <
  -5  12   8     7.05    11.99     5.94 <
  -4  12   8    12.33    13.47     7.63 <
  -3  12   8     5.83    14.56     4.66 o
  -2  12   8    31.14    22.98     4.76 o
  -1  12   8    48.84    55.08     8.12 o
   0  12   8    91.09    69.55    15.85 o
   1  12   8    13.40    43.99    14.17 o
   2  12   8   496.25   498.01    27.84 o
   3  12   8     0.73    32.00    26.05 <
   4  12   8     6.99     1.88     7.73 <
   5  12   8     5.09    15.95     9.51 <
  -5  13   8     0.56     3.76     5.55 <
  -4  13   8    15.92    23.78     9.01 <
  -3  13   8    25.23    31.11     5.65 o
  -2  13   8   650.43   655.32    30.62 o
  -1  13   8    86.71    74.30    14.56 o
   0  13   8    14.29     9.21    10.20 <
   1  13   8     5.00     6.93     7.43 <
   2  13   8   279.68   271.87    22.00 o
   3  13   8     8.21    11.39    13.57 <
   4  13   8     2.30     7.33     7.23 <
  -5  14   8    41.86    43.39    10.80 o
  -4  14   8    70.31    96.10    13.08 o
  -3  14   8   203.89   221.53    13.18 o
  -2  14   8   847.00   785.58    30.62 o
  -1  14   8    28.01    22.59     7.83 <
   0  14   8     0.07     2.48     3.76 <
   1  14   8   341.04   312.00    31.71 o
   2  14   8    37.91    42.70    10.60 o
   3  14   8    12.40    20.01    13.57 <
   4  14   8     4.80    12.68     8.52 <
  -5  15   8     5.89    20.61     9.31 <
  -4  15   8     1.53    -1.49     7.53 <
  -3  15   8    20.72    31.30     7.83 o
  -2  15   8   139.56   131.47    13.18 o
  -1  15   8   101.73    96.79    11.19 o
   0  15   8    11.69    30.31    11.99 <
   1  15   8   259.68   278.60    31.01 o
   2  15   8     1.29    16.94     8.82 <
   3  15   8    25.48    16.64     9.51 <
   4  15   8    49.69    82.62    19.22 o
  -4  16   8    46.28    77.47    17.73 o
  -3  16   8   240.12   273.54    30.61 o
  -2  16   8     7.74    11.10     5.75 <
  -1  16   8   376.70   368.48    21.20 o
   0  16   8     0.02     9.81     8.52 <
   1  16   8    41.67    56.27    16.25 o
   2  16   8    14.18    47.16    12.28 o
   3  16   8    11.77     7.73     7.93 <
  -4  17   8    12.02    31.01    14.56 <
  -3  17   8   171.12   190.71    25.16 o
  -2  17   8     3.07     2.87    10.60 <
  -1  17   8    69.14    46.76    13.77 o
   0  17   8     1.62    -5.84     8.82 <
   1  17   8   119.83   108.68    20.51 o
   2  17   8    41.15    77.37    14.27 o
   3  17   8     0.66    33.29    12.48 <
  -4  18   8     3.81     9.61    11.99 <
  -3  18   8    91.35   108.88    20.80 o
  -2  18   8    11.89    18.33     7.03 <
  -1  18   8    53.95    25.36    10.90 <
   0  18   8     2.02     6.04     8.12 <
   1  18   8   127.51   100.65    21.50 o
   2  18   8    15.04    29.62    11.39 <
   3  18   8    35.49    55.28    13.77 o
  -3  19   8   106.63    73.41    16.25 o
  -2  19   8     8.07     7.23     5.15 <
  -1  19   8   100.33   105.01    21.10 o
   0  19   8     3.96    -2.38    10.01 <
   1  19   8    58.53    63.60    18.23 o
   2  19   8     0.83     7.83     7.33 <
  -2  20   8    62.14    97.28    22.88 o
  -1  20   8     0.36     3.27     9.21 <
   0  20   8     2.00     7.73     9.11 <
   1  20   8    76.73   115.61    22.69 o
  -1  21   8    10.64    22.09    12.58 <
   0  21   8     0.02     3.17    10.01 <
  -7   0   9    58.60    69.45    21.00 o
  -5   0   9    54.83    94.41    18.43 o
  -3   0   9    68.55    74.10    15.85 o
  -1   0   9   317.61   375.74    26.26 o
   1   0   9   278.37   299.63    26.06 o
   3   0   9     1.80    12.28     7.83 <
   5   0   9     9.91    11.29     5.55 <
  -7   1   9    66.21    89.85    12.48 o
  -6   1   9     4.92     1.98     6.04 <
  -5   1   9    12.48    11.89     9.11 <
  -4   1   9   177.20   187.25    16.94 o
  -3   1   9   442.35   484.95    21.11 o
  -2   1   9   354.51   348.89    17.34 o
  -1   1   9   288.81   295.17    16.84 o
   0   1   9   152.94   137.52    11.79 o
   1   1   9     2.08    13.67     6.34 <
   2   1   9    24.23    35.76     7.43 o
   3   1   9    28.11    37.25     9.02 o
   4   1   9    17.98    13.27     3.96 o
   5   1   9    95.12   100.95     9.31 o
  -7   2   9    11.33    21.89    10.01 <
  -6   2   9   180.90   225.79    21.60 o
  -5   2   9     2.88     1.68     6.93 <
  -4   2   9   158.73   153.56    15.95 o
  -3   2   9    98.34    92.53    10.01 o
  -2   2   9   174.28   153.77    11.99 o
  -1   2   9   206.09   226.89    14.66 o
   0   2   9     0.05    -1.78     4.46 <
   1   2   9    17.48    17.93     6.64 <
   2   2   9   148.17   147.32    13.28 o
   3   2   9    38.25    43.79     6.93 o
   4   2   9   262.58   259.78    12.98 o
   5   2   9    22.60    11.29     5.94 <
  -6   3   9     0.12    13.08     9.71 <
  -5   3   9   236.98   196.57    18.82 o
  -4   3   9   268.12   274.05    19.91 o
  -3   3   9    28.83    35.96     7.23 o
  -2   3   9   983.55   953.11    39.06 o
  -1   3   9   583.90   614.74    23.88 o
   0   3   9    28.87    18.33     6.64 <
   1   3   9    57.64    58.75     9.41 o
   2   3   9   816.15   796.25    30.53 o
   3   3   9     0.00     6.24     4.36 <
   4   3   9     2.13     2.77     3.96 <
   5   3   9    94.63    93.92     8.72 o
  -6   4   9    25.10    55.58    11.79 o
  -5   4   9     9.53    16.94    13.87 <
  -4   4   9   153.82   137.61    15.36 o
  -3   4   9   141.85   155.94    12.09 o
  -2   4   9    71.56    90.05     7.43 o
  -1   4   9   470.71   512.13    14.67 o
   0   4   9    67.60    64.10     9.21 o
   1   4   9   131.37   135.63     9.41 o
   2   4   9     3.16     5.84     2.48 <
   3   4   9   115.37    89.66     9.41 o
   4   4   9    12.48    15.95     4.16 o
   5   4   9    93.38   103.33     9.02 o
  -6   5   9    36.77    74.40    25.26 <
  -5   5   9   363.64   419.01    26.75 o
  -4   5   9  1227.20  1243.70    40.94 o
  -3   5   9  1091.73  1108.80    31.42 o
  -2   5   9    71.43    69.65     7.03 o
  -1   5   9   194.30   195.78     9.71 o
   0   5   9     5.43     9.01    10.60 <
   1   5   9   155.51   151.39     6.14 o
   2   5   9    70.45    66.67     5.05 o
   3   5   9     4.13     0.89     2.87 <
   4   5   9   340.68   317.75    17.93 o
   5   5   9    10.26     9.41     6.44 <
  -6   6   9     6.33    10.01     6.64 <
  -5   6   9     1.63     4.66     7.53 <
  -4   6   9  1107.80  1204.67    31.72 o
  -3   6   9  2308.65  2423.93    46.42 o
  -2   6   9    18.10    26.45     6.84 o
  -1   6   9   336.54   343.63    17.24 o
   0   6   9  2394.12  2482.58    73.02 o
   1   6   9   241.16   252.75    17.64 o
   2   6   9    76.12    92.73    11.79 o
   3   6   9     0.01    -0.30     5.35 <
   4   6   9   154.56   145.04    12.58 o
   5   6   9    37.72    40.12     7.73 o
  -6   7   9   121.19   139.89    23.48 o
  -5   7   9    56.98    76.38    10.50 o
  -4   7   9    76.77    64.99    16.54 o
  -3   7   9     6.90     3.37     4.16 <
  -2   7   9   484.35   468.71    20.81 o
  -1   7   9    31.00    33.48     6.74 o
   0   7   9   304.25   289.92    25.86 o
   1   7   9   230.63   233.43    30.22 o
   2   7   9    50.19    51.02     8.12 o
   3   7   9   130.51   112.25    10.80 o
   4   7   9    63.00    99.27    11.10 o
   5   7   9    13.46    11.49     8.52 <
  -6   8   9    84.38    69.25    13.08 o
  -5   8   9    87.07    62.71    11.39 o
  -4   8   9    12.70     2.58     7.83 <
  -3   8   9    84.39    96.99    14.76 o
  -2   8   9    57.04    57.16     8.02 o
  -1   8   9     0.33     5.65     5.84 <
   0   8   9     1.35     7.73    10.50 <
   1   8   9   171.64   155.84    20.81 o
   2   8   9   168.71   121.96    13.37 o
   3   8   9   361.34   313.49    45.48 o
   4   8   9     0.56     7.63     7.63 <
   5   8   9     1.30    -2.38     6.93 <
  -6   9   9     0.01    -1.09     6.34 <
  -5   9   9    12.14    11.99     8.02 <
  -4   9   9     0.46     4.46     6.44 <
  -3   9   9    76.35    99.47    10.80 o
  -2   9   9   727.14   714.93    28.74 o
  -1   9   9   393.50   391.79    18.63 o
   0   9   9    37.98    42.90     6.93 o
   1   9   9     4.82    13.47     8.82 <
   2   9   9    25.99     8.32     5.35 <
   3   9   9    23.56    28.53    11.29 <
   4   9   9    15.15     9.81     7.63 <
   5   9   9     1.56     7.63    10.70 <
  -6  10   9    59.00    78.46    14.46 o
  -5  10   9   121.08   104.42    22.98 o
  -4  10   9     2.47     1.78     9.81 <
  -3  10   9   837.77   876.18    25.47 o
  -2  10   9   224.04   234.61    12.78 o
  -1  10   9   183.14   168.33    12.78 o
   0  10   9   212.59   195.97    11.89 o
   1  10   9     0.66     7.83     2.48 o
   2  10   9     0.00     0.59     5.84 <
   3  10   9     0.21    -4.16     6.34 <
   4  10   9     7.12    13.27    14.27 <
   5  10   9     4.43    14.76     8.02 <
  -6  11   9    11.55    -3.47     7.53 <
  -5  11   9     1.27     7.33     7.73 <
  -4  11   9     0.14    -2.08     8.32 <
  -3  11   9    72.31    86.59    12.09 o
  -2  11   9    38.64    47.75     7.63 o
  -1  11   9   114.84   120.57    10.01 o
   0  11   9   172.90   166.05     8.82 o
   1  11   9   544.28   580.18    41.42 o
   2  11   9    27.78    45.27     9.31 o
   3  11   9   102.83    80.15    12.68 o
   4  11   9    10.33     3.96     5.84 <
  -5  12   9     0.73     2.38     7.43 <
  -4  12   9     2.38     8.02     9.81 <
  -3  12   9    87.13    87.08    12.09 o
  -2  12   9     5.17    -1.19     4.66 <
  -1  12   9   417.74   382.67    26.55 o
   0  12   9   660.24   676.33    25.07 o
   1  12   9   309.87   325.87    32.30 o
   2  12   9    89.22    84.31    12.28 o
   3  12   9    15.36    -2.28     8.92 <
   4  12   9    99.85    95.40    18.82 o
  -5  13   9     2.29     9.61     8.12 <
  -4  13   9     6.78    28.33    11.69 <
  -3  13   9    12.99    18.13    10.01 <
  -2  13   9   137.37   160.69    14.17 o
  -1  13   9   140.91   134.54    12.88 o
   0  13   9     4.48     0.59     6.64 <
   1  13   9    28.48    24.77    12.98 <
   2  13   9   287.98   250.27    21.40 o
   3  13   9    36.06    35.76    17.34 <
   4  13   9    30.92    44.78    11.39 o
  -5  14   9    67.78    94.41    19.02 o
  -4  14   9     5.70    -5.84    10.01 <
  -3  14   9    30.40    36.46     8.42 o
  -2  14   9   343.49   331.52    20.71 o
  -1  14   9   646.11   655.30    27.15 o
   0  14   9    10.16    28.53    13.08 <
   1  14   9    22.77    26.55    11.49 <
   2  14   9     5.92     8.32     7.33 <
   3  14   9    16.58    18.33     6.84 <
   4  14   9    32.94    38.34    11.00 o
  -4  15   9    36.69    47.25    15.65 o
  -3  15   9   173.65   151.88    14.96 o
  -2  15   9   212.53   251.65    18.43 o
  -1  15   9   115.21   110.36    11.99 o
   0  15   9    83.68    75.89    18.53 o
   1  15   9    10.05     6.64     9.61 <
   2  15   9    62.52    38.64    10.50 o
   3  15   9    96.18   115.61    16.84 o
  -4  16   9    43.78    35.27    14.27 <
  -3  16   9     5.18     3.67     7.93 <
  -2  16   9   337.06   355.99    22.39 o
  -1  16   9     7.68    13.87    10.20 <
   0  16   9    14.42    -1.78     9.71 <
   1  16   9     5.73    17.73    12.68 <
   2  16   9    22.15    26.15    10.40 <
   3  16   9     0.00     2.48     6.74 <
  -4  17   9    10.11    13.47    10.01 <
  -3  17   9    71.09    74.50    17.04 o
  -2  17   9   252.72   246.40    19.12 o
  -1  17   9     0.77   -26.25    14.07 <
   0  17   9     0.15    17.34    11.49 <
   1  17   9    19.19    33.88    13.57 <
   2  17   9     0.33     3.67    10.70 <
   3  17   9     0.09    12.38    10.40 <
  -3  18   9     2.77    29.92    11.89 <
  -2  18   9    26.80    19.22     6.74 <
  -1  18   9     1.34    -5.15    10.80 <
   0  18   9    79.03    99.96    21.30 o
   1  18   9    29.44    20.90    11.69 <
   2  18   9   134.65   189.52    30.32 o
  -2  19   9   107.12   100.56    19.02 o
  -1  19   9     1.00    -1.19     9.21 <
   0  19   9    44.73    61.62    17.83 o
   1  19   9     1.88    16.35    12.38 <
  -1  20   9     7.52    -3.76     9.91 <
   0  20   9     2.38    10.30    13.37 <
  -6   0  10     0.00    21.00    12.48 <
  -4   0  10  1830.47  1682.90    68.71 o
  -2   0  10   255.70   267.71    23.18 o
   0   0  10   148.84   164.07    19.42 o
   2   0  10  1440.31  1416.51    59.78 o
   4   0  10    18.75    17.73     9.51 <
  -6   1  10    40.80    49.34    12.09 o
  -5   1  10   149.41   179.02    17.93 o
  -4   1  10   128.99   112.54    13.97 o
  -3   1  10   251.25   241.85    17.24 o
  -2   1  10    13.85     8.82     4.66 <
  -1   1  10   749.41   740.86    27.55 o
   0   1  10     1.24    -6.84     5.84 <
   1   1  10   139.88   113.74    11.99 o
   2   1  10   169.71   158.02    14.86 o
   3   1  10    66.26    82.13    11.49 o
   4   1  10    78.72    92.13    10.20 o
   5   1  10    56.76    61.42     7.93 o
  -6   2  10    22.01     5.45     8.32 <
  -5   2  10   254.57   240.75    20.81 o
  -4   2  10   995.60   949.59    36.87 o
  -3   2  10    21.06    26.25     6.54 o
  -2   2  10    10.85    19.22     6.14 o
  -1   2  10    10.63    17.73     5.94 <
   0   2  10   201.46   189.54    14.76 o
   1   2  10   426.38   376.84    21.40 o
   2   2  10   633.63   655.83    29.13 o
   3   2  10     5.00    21.89     7.83 <
   4   2  10     0.10     1.49     5.55 <
   5   2  10     0.03    -0.79     5.94 <
  -6   3  10     8.53    26.75    10.60 <
  -5   3  10   102.15   106.00    14.56 o
  -4   3  10   192.46   175.16    16.84 o
  -3   3  10    37.26    33.09     7.13 o
  -2   3  10    96.63    80.94    13.57 o
  -1   3  10    60.50    76.98     9.91 o
   0   3  10    92.53    92.23    12.88 o
   1   3  10   432.77   472.46    24.28 o
   2   3  10   180.07   192.60    16.94 o
   3   3  10    36.30    38.14     9.11 o
   4   3  10    14.30    12.98     4.36 <
   5   3  10     6.68    16.54     8.22 <
  -6   4  10     9.88    31.50    11.49 <
  -5   4  10     0.35     7.63     6.93 <
  -4   4  10    19.28    37.45     6.74 o
  -3   4  10   108.43   142.46    12.68 o
  -2   4  10    32.97    50.23    12.78 o
  -1   4  10    61.32    51.61     5.55 o
   0   4  10   417.97   410.03    29.23 o
   1   4  10    29.92    38.24     7.53 o
   2   4  10     0.61     2.58     3.76 <
   3   4  10    67.87    45.47     9.51 o
   4   4  10   104.89   101.84    10.80 o
   5   4  10    47.71    79.85    10.01 o
  -6   5  10   139.80   174.56    21.10 o
  -5   5  10   219.55   235.40    20.90 o
  -4   5  10   102.71   126.51    11.69 o
  -3   5  10   989.24  1045.37    36.57 o
  -2   5  10   183.73   186.06    14.07 o
  -1   5  10    52.39    68.85     6.44 o
   0   5  10    42.54    39.23     6.64 o
   1   5  10   107.38   102.74     5.85 o
   2   5  10    63.56    63.70     6.44 o
   3   5  10    89.68   116.11    18.62 o
   4   5  10     4.39    -0.79     4.66 <
   5   5  10    34.04    40.02     8.12 o
  -6   6  10     8.80    14.56     7.83 <
  -5   6  10    95.39    81.83    16.05 o
  -4   6  10    21.10    24.96     7.43 o
  -3   6  10   240.58   281.28    23.38 o
  -2   6  10    20.17    17.24     9.71 <
  -1   6  10     9.44    15.95     8.22 <
   0   6  10    41.74    29.32     7.93 o
   1   6  10   397.96   413.58    23.48 o
   2   6  10    13.27    16.74     6.84 <
   3   6  10   120.49   106.40    11.49 o
   4   6  10     0.01    -0.69     4.56 <
   5   6  10    22.25    25.76     7.03 o
  -6   7  10     0.02   -10.01     7.03 <
  -5   7  10     4.59    -0.50     6.44 <
  -4   7  10     0.18     7.93    10.40 <
  -3   7  10  1267.04  1268.22    48.47 o
  -2   7  10   124.48   105.51    23.38 o
  -1   7  10    30.30    28.53    16.84 <
   0   7  10   268.75   299.12    27.54 o
   1   7  10   605.66   589.33    40.23 o
   2   7  10     7.31    15.75     7.13 <
   3   7  10    35.42    38.93     7.93 o
   4   7  10   134.00   117.89    14.17 o
   5   7  10     2.07     3.37     9.31 <
  -6   8  10     1.15     4.46     7.93 <
  -5   8  10    58.80    83.71    11.49 o
  -4   8  10     7.96    20.51    11.99 <
  -3   8  10   188.93   170.51    19.91 o
  -2   8  10   392.91   365.52    19.82 o
  -1   8  10   519.61   497.44    21.90 o
   0   8  10   365.98   380.48    31.31 o
   1   8  10   104.69    87.48    17.14 o
   2   8  10    18.62    15.06     8.42 <
   3   8  10   721.69   650.96    32.70 o
   4   8  10    33.24    37.45    10.60 o
   5   8  10    14.75    26.45     9.71 <
  -6   9  10    29.17    20.31     9.71 <
  -5   9  10     2.48    -0.40     7.23 <
  -4   9  10   131.85   135.63    15.75 o
  -3   9  10   684.72   721.02    28.54 o
  -2   9  10     2.31     1.78     5.05 <
  -1   9  10  1223.93  1153.04    33.21 o
   0   9  10   685.51   640.18    27.55 o
   1   9  10   152.11   112.74    20.31 o
   2   9  10     9.38     5.94    10.90 <
   3   9  10   263.01   252.45    21.00 o
   4   9  10    31.58    32.20     9.31 o
  -5  10  10   163.44   141.57    19.52 o
  -4  10  10   193.43   184.87    26.45 o
  -3  10  10  1152.34  1223.68    31.22 o
  -2  10  10   389.11   387.32    21.90 o
  -1  10  10  1513.54  1443.45    37.38 o
   0  10  10   103.05    96.49     9.71 o
   1  10  10   601.46   605.46    43.01 o
   2  10  10    54.08    53.99    15.55 o
   3  10  10     4.48    18.53     9.81 <
   4  10  10    13.06     9.71    15.55 <
  -5  11  10     5.22     8.02     7.93 <
  -4  11  10    73.21    91.64    19.81 o
  -3  11  10     2.43     6.93     4.66 <
  -2  11  10  1026.96   956.52    28.84 o
  -1  11  10   400.73   403.07    16.25 o
   0  11  10    77.69    85.10     8.92 o
   1  11  10   173.59   175.95    24.57 o
   2  11  10   318.42   333.60    34.08 o
   3  11  10     0.86     3.27     7.03 <
   4  11  10    26.18    40.02    11.79 o
  -5  12  10   174.77   175.06    19.12 o
  -4  12  10   145.75   187.64    26.55 o
  -3  12  10    68.43    73.71    10.80 o
  -2  12  10   433.44   395.25    22.10 o
  -1  12  10   164.35   158.81    10.50 o
   0  12  10   678.96   659.38    24.67 o
   1  12  10    18.88    20.11    10.10 <
   2  12  10    29.76    39.13    15.16 <
   3  12  10     0.02     5.65     7.63 <
   4  12  10     8.43    -4.36     6.93 <
  -5  13  10    10.63    23.08     9.21 <
  -4  13  10     4.10    28.33    14.17 <
  -3  13  10     0.22     6.44    10.40 <
  -2  13  10   204.55   197.16    26.35 o
  -1  13  10    72.51    80.84    10.10 o
   0  13  10     1.11     6.44     8.62 <
   1  13  10    29.00    18.82    11.19 <
   2  13  10    36.22    44.48    14.46 o
   3  13  10    78.05    85.40    14.07 o
   4  13  10    35.18    72.81    27.94 <
  -4  14  10    28.44    37.15    13.57 <
  -3  14  10    17.48    26.15     7.13 o
  -2  14  10     0.04     7.53     5.75 <
  -1  14  10     0.74    -0.69     4.56 <
   0  14  10    76.73    61.03    17.14 o
   1  14  10    10.35    13.18    11.59 <
   2  14  10    54.20    56.77    16.54 o
   3  14  10     0.15     7.23     7.23 <
  -4  15  10     3.62    -6.93     9.51 <
  -3  15  10    21.49    21.70    11.19 <
  -2  15  10   521.03   507.42    26.46 o
  -1  15  10    37.75    26.65    11.29 <
   0  15  10    65.15    65.38    15.26 o
   1  15  10     0.65     3.27     8.32 <
   2  15  10    11.62    23.97    15.16 <
   3  15  10     3.21    -0.99    13.47 <
  -4  16  10    19.61    19.42    11.59 <
  -3  16  10     0.00     1.09     7.23 <
  -2  16  10     0.32     8.72     5.94 <
  -1  16  10     1.12    -2.97     9.01 <
   0  16  10    80.81    96.39    19.42 o
   1  16  10    12.76     2.48     8.92 <
   2  16  10   171.25   227.27    33.29 o
  -3  17  10     0.03     3.17     7.13 <
  -2  17  10     2.15    -3.67     5.94 <
  -1  17  10    53.71    59.74    17.24 o
   0  17  10     0.39    -2.87    10.20 <
   1  17  10    29.61    56.17    17.63 o
   2  17  10    17.76    18.23    12.09 <
  -3  18  10    27.60    28.73    13.27 <
  -2  18  10     0.66    -6.04     9.31 <
  -1  18  10   100.63    96.49    21.20 o
   0  18  10     1.65    24.77    12.48 <
   1  18  10    25.37    38.73    15.36 <
  -2  19  10    47.84    56.17    15.75 o
  -1  19  10    51.91    66.57    18.62 o
   0  19  10    39.91    78.96    19.71 o
  -5   0  11     0.08    16.44    13.47 <
  -3   0  11    16.47    19.52     8.72 <
  -1   0  11    25.36     0.30     8.32 <
   1   0  11    73.37    60.13    14.66 o
   3   0  11     0.04     4.46     8.82 <
   5   0  11    17.38    24.37    11.49 <
  -6   1  11     9.82    29.52    11.19 <
  -5   1  11    24.75    40.42    10.80 o
  -4   1  11    18.96    23.28     9.11 <
  -3   1  11     3.58    -6.04     7.03 <
  -2   1  11    49.04    37.05     9.51 o
  -1   1  11   120.98   145.83    13.77 o
   0   1  11    14.29     6.74     5.55 <
   1   1  11  1155.57  1143.02    38.36 o
   2   1  11     9.58     3.76     9.61 <
   3   1  11   294.48   277.22    20.71 o
   4   1  11     2.79     0.30     4.46 <
   5   1  11    23.81    24.37     6.93 o
  -6   2  11    54.55    78.56    24.27 o
  -5   2  11     0.03    11.69     9.31 <
  -4   2  11   122.42   104.62    13.97 o
  -3   2  11    21.29    14.07     6.14 <
  -2   2  11    33.55    33.78     6.84 o
  -1   2  11   298.11   327.96    19.62 o
   0   2  11    11.82    10.80     6.93 <
   1   2  11     1.43     4.95     7.13 <
   2   2  11   274.65   276.13    20.21 o
   3   2  11    65.88    84.80    12.58 o
   4   2  11    46.98    35.56     9.02 o
   5   2  11   145.14   144.25    13.57 o
  -6   3  11     4.66    20.21    10.01 <
  -5   3  11   117.29   141.37    17.44 o
  -4   3  11   140.80   153.66    16.25 o
  -3   3  11   261.93   252.65    17.54 o
  -2   3  11    56.93    54.09    13.37 o
  -1   3  11    31.98    31.60     6.44 o
   0   3  11     0.61     0.40     6.93 <
   1   3  11   105.49    98.58    12.48 o
   2   3  11    52.88    64.10    11.00 o
   3   3  11    55.26    66.08    11.79 o
   4   3  11    93.90    94.21    13.28 o
   5   3  11     6.48    17.73     7.73 <
  -6   4  11     8.60    28.53    11.10 <
  -5   4  11   116.58   104.32    14.76 o
  -4   4  11    24.42    26.75    19.12 <
  -3   4  11   487.08   487.91    23.58 o
  -2   4  11     0.17     0.00     7.73 <
  -1   4  11     0.32     6.93     3.37 <
   0   4  11   768.63   744.29    31.12 o
   1   4  11   347.90   360.66    22.49 o
   2   4  11   695.33   660.58    19.82 o
   3   4  11   460.22   426.86    26.95 o
   4   4  11    49.58    53.30    10.80 o
   5   4  11     2.76    -0.79     8.42 <
  -6   5  11    16.30    32.59    10.50 o
  -5   5  11     7.83     5.65     8.02 <
  -4   5  11    38.91    29.62     9.71 o
  -3   5  11    39.36    40.32     7.93 o
  -2   5  11    30.50    36.16     8.22 o
  -1   5  11   197.00   183.29    19.22 o
   0   5  11   843.63   821.52    32.90 o
   1   5  11     6.94     4.46     2.67 <
   2   5  11     5.03    14.27     6.93 <
   3   5  11     0.66     7.13     6.24 <
   4   5  11     2.80     6.44     5.84 <
   5   5  11    12.32     3.67    12.38 <
  -6   6  11     4.47     8.32     6.93 <
  -5   6  11   161.20   202.40    20.21 o
  -4   6  11   327.70   311.50    31.21 o
  -3   6  11   101.32    89.16    11.00 o
  -2   6  11   123.42   112.45    11.99 o
  -1   6  11   426.43   386.64    31.11 o
   0   6  11   345.34   383.85    22.99 o
   1   6  11    97.99    92.33    15.06 o
   2   6  11    88.50    86.39    12.19 o
   3   6  11     1.01    -4.46     6.93 <
   4   6  11     0.73    -0.50     5.05 <
  -6   7  11     1.10    13.57     9.71 <
  -5   7  11     1.42    11.69     7.33 <
  -4   7  11    53.66    50.03    14.56 o
  -3   7  11   102.16    90.85    11.00 o
  -2   7  11    36.08    34.48     8.02 o
  -1   7  11   422.17   374.45    20.31 o
   0   7  11   150.94   154.45    21.90 o
   1   7  11    76.95    62.12    34.28 <
   2   7  11   149.94   205.77    19.02 o
   3   7  11     0.73    17.44    15.26 <
   4   7  11    11.47    11.79     7.63 <
  -6   8  11    51.91    84.21    15.26 o
  -5   8  11     3.64    13.27     8.22 <
  -4   8  11    13.22    15.45    11.59 <
  -3   8  11    10.60    10.10     5.15 <
  -2   8  11   252.99   234.02    29.33 o
  -1   8  11   173.40   164.66    13.77 o
   0   8  11   656.44   658.30    42.61 o
   1   8  11   342.65   354.71    33.29 o
   2   8  11    62.51    90.15    19.02 o
   3   8  11     0.26    11.49    12.48 <
   4   8  11    66.95    76.08    13.47 o
  -5   9  11    17.78    36.36    10.10 o
  -4   9  11     2.15    12.98     8.02 <
  -3   9  11   570.83   592.26    26.46 o
  -2   9  11   321.27   347.57    20.21 o
  -1   9  11   211.18   207.17    19.12 o
   0   9  11   185.34   171.60    13.18 o
   1   9  11     5.72     2.77     7.13 <
   2   9  11     4.92    13.87     9.21 <
   3   9  11     2.42    -6.54     9.31 <
   4   9  11     2.22     2.97     6.54 <
  -5  10  11    10.79    12.58     9.11 <
  -4  10  11     4.02    11.29     7.43 <
  -3  10  11   364.48   363.03    21.40 o
  -2  10  11   701.54   691.69    40.63 o
  -1  10  11   545.14   606.13    40.13 o
   0  10  11     0.05     7.13     4.95 <
   1  10  11   177.51   159.51    23.68 o
   2  10  11    77.51    55.38    15.36 o
   3  10  11     8.55    11.69    12.68 <
   4  10  11    19.12     6.74     7.83 <
  -5  11  11    70.93    89.46    14.36 o
  -4  11  11    98.01   141.17    25.86 o
  -3  11  11     0.37     4.76     4.85 <
  -2  11  11    61.66    45.77    11.29 o
  -1  11  11    18.60    14.17     5.55 <
   0  11  11   202.50   211.72    26.35 o
   1  11  11     5.12     6.04    10.60 <
   2  11  11    28.69    21.60    11.59 <
   3  11  11    34.01    36.65    15.06 <
   4  11  11    47.13    68.16    20.51 o
  -5  12  11     1.16    15.85     9.81 <
  -4  12  11     0.11    24.77    12.98 <
  -3  12  11     9.05    21.40     7.73 <
  -2  12  11    14.22    27.84     5.84 o
  -1  12  11   281.54   291.19    14.37 o
   0  12  11     0.17     1.39     8.02 <
   1  12  11     2.87    10.60    11.79 <
   2  12  11     0.90     2.77     9.91 <
   3  12  11     4.90    35.07    17.04 <
  -4  13  11     1.85    15.95    10.60 <
  -3  13  11    14.68     9.71     6.44 <
  -2  13  11   235.25   237.28    18.33 o
  -1  13  11   133.32   120.07    12.68 o
   0  13  11    41.45    55.28    15.55 o
   1  13  11     0.18   -14.36    12.58 <
   2  13  11     9.76     7.23    12.98 <
   3  13  11     0.69     5.75    14.27 <
  -4  14  11     6.60     7.63     8.82 <
  -3  14  11     2.20     7.93     9.81 <
  -2  14  11   428.64   418.72    39.34 o
  -1  14  11    35.94    30.41    13.47 <
   0  14  11    10.32    19.61    14.07 <
   1  14  11   138.82   131.47    23.38 o
   2  14  11    74.17    73.41    18.62 o
   3  14  11    28.21    47.35    16.54 <
  -4  15  11     1.16     1.68     9.51 <
  -3  15  11     6.27    -4.26     7.23 <
  -2  15  11   188.37   172.09    15.85 o
  -1  15  11   611.99   577.19    44.59 o
   0  15  11     0.51     0.89     8.22 <
   1  15  11     0.71    30.31    14.86 <
   2  15  11    51.99    23.97    12.88 <
  -3  16  11   173.24   192.10    26.45 o
  -2  16  11    18.26    18.03    13.77 <
  -1  16  11    50.99    37.84    13.37 <
   0  16  11    10.55    -2.38     9.41 <
   1  16  11    17.12    49.33    17.73 <
   2  16  11    19.53    18.82    14.27 <
  -3  17  11     5.22     6.14    10.01 <
  -2  17  11     7.38     2.28     9.91 <
  -1  17  11     5.14     6.14    12.58 <
   0  17  11     1.57     4.85    12.38 <
   1  17  11    37.93    20.31    13.08 <
  -2  18  11    20.29    26.25    12.98 <
  -1  18  11     4.69     4.36     7.93 <
   0  18  11    73.27   108.68    23.68 o
  -6   0  12     2.51    30.02    18.23 <
  -4   0  12    60.26    56.77    16.35 o
  -2   0  12    40.70    14.66     9.81 <
   0   0  12   162.10   166.94    21.80 o
   2   0  12   117.90   128.99    20.71 o
   4   0  12   299.20   322.30    34.38 o
  -6   1  12    39.38    37.25    12.88 <
  -5   1  12    26.82    37.84    11.39 o
  -4   1  12    42.86    38.74    18.23 <
  -3   1  12    61.87    71.33    14.56 o
  -2   1  12   227.71   219.35    16.94 o
  -1   1  12     0.00    16.35     6.93 <
   0   1  12    61.36    49.24     9.02 o
   1   1  12   942.42  1003.49    37.96 o
   2   1  12   305.62   295.65    21.50 o
   3   1  12     1.95     1.39     6.14 <
   4   1  12    10.34    19.22     6.84 <
  -6   2  12    16.80    39.63    12.28 o
  -5   2  12     5.27    12.28    10.01 <
  -4   2  12   148.92   135.23    16.45 o
  -3   2  12    33.64    27.05     8.62 o
  -2   2  12    22.12    24.27     6.64 o
  -1   2  12    36.54    35.66     8.52 o
   0   2  12   302.14   271.48    19.32 o
   1   2  12    29.78    58.94    11.59 o
   2   2  12   174.80   186.36    17.44 o
   3   2  12    22.58    39.82    14.17 <
   4   2  12    57.36    31.80     8.92 o
  -6   3  12    42.35    39.73    20.41 <
  -5   3  12    11.61    25.66    12.48 <
  -4   3  12     2.86    17.34     8.82 <
  -3   3  12     3.82     8.62    11.19 <
  -2   3  12   240.82   250.27    17.93 o
  -1   3  12   168.04   144.75    14.46 o
   0   3  12   168.10   154.36    15.55 o
   1   3  12   209.16   245.31    23.68 o
   2   3  12    13.09     9.11     7.33 <
   3   3  12     8.63     3.57     7.93 <
   4   3  12     7.28     9.71     6.93 <
  -6   4  12    14.83    15.95     8.62 <
  -5   4  12     0.01    25.06     9.91 <
  -4   4  12    29.51    35.17     7.83 o
  -3   4  12    61.38    45.08     9.11 o
  -2   4  12   100.04    86.39    16.05 o
  -1   4  12    66.62    61.72    10.10 o
   0   4  12   180.24   170.51    16.45 o
   1   4  12     0.03    13.77     7.03 <
   2   4  12   420.83   448.65    27.25 o
   3   4  12    32.00    59.64    12.78 o
   4   4  12    70.55    65.48    11.59 o
  -6   5  12    23.15    43.09    12.68 o
  -5   5  12     6.00    16.94     7.73 <
  -4   5  12    20.96    30.02    12.78 <
  -3   5  12    63.37    53.30     9.51 o
  -2   5  12    20.65    36.16     8.52 o
  -1   5  12    17.36     9.81     8.22 <
   0   5  12  2255.06  2130.14    55.14 o
   1   5  12   506.06   480.98    26.95 o
   2   5  12     3.09    11.59     7.13 <
   3   5  12     2.65    -3.86     6.14 <
   4   5  12   119.12   112.15    15.26 o
  -5   6  12    15.81     8.12     8.52 <
  -4   6  12   129.59   131.66    22.39 o
  -3   6  12   287.39   303.77    19.72 o
  -2   6  12     3.14    12.09     6.54 <
  -1   6  12    71.04    55.38    14.56 o
   0   6  12  1081.67  1039.43    39.15 o
   1   6  12    17.81    19.81    16.84 <
   2   6  12    20.40     7.73     6.04 <
   3   6  12   166.48   172.88    18.43 o
   4   6  12     2.81    18.13     8.32 <
  -5   7  12    43.12    65.98    15.75 o
  -4   7  12     2.81    10.50    13.47 <
  -3   7  12     4.52     1.39     5.75 <
  -2   7  12    87.13    84.21    19.22 o
  -1   7  12    95.47    83.61    20.41 o
   0   7  12    21.71    27.94    12.48 <
   1   7  12     0.08     6.24     6.84 <
   2   7  12    20.81    27.44    22.88 <
   3   7  12   317.98   328.84    25.07 o
   4   7  12    19.17    30.81    10.10 o
  -5   8  12     1.52    -1.88     7.63 <
  -4   8  12   321.08   406.52    37.35 o
  -3   8  12    20.41    21.00     7.23 <
  -2   8  12    17.77    20.90     7.83 <
  -1   8  12   493.29   457.88    22.99 o
   0   8  12   422.01   408.23    35.97 o
   1   8  12   429.96   413.08    37.85 o
   2   8  12     2.30     5.55    11.00 <
   3   8  12    12.96    23.78    15.16 <
   4   8  12     0.53    28.63    16.84 <
  -5   9  12   122.44   125.92    13.87 o
  -4   9  12    49.85    51.02    14.07 o
  -3   9  12     5.06    10.80     5.55 <
  -2   9  12   248.57   280.09    32.69 o
  -1   9  12    98.98   106.60    11.99 o
   0   9  12   185.53   222.91    16.05 o
   1   9  12     8.74    43.09    15.06 <
   2   9  12     8.43    23.28    14.17 <
   3   9  12    14.30    20.31    14.07 <
   4   9  12    23.18    33.19    15.85 <
  -5  10  12    38.97    24.37     9.11 <
  -4  10  12    39.90    50.72    11.29 o
  -3  10  12    63.51    77.77    11.59 o
  -2  10  12   172.59   174.66    15.65 o
  -1  10  12     0.13     3.47     5.35 <
   0  10  12   173.24   160.20    23.78 o
   1  10  12    29.93    15.65    12.78 <
   2  10  12    80.46    90.15    21.80 o
   3  10  12    11.22    29.32    14.76 <
  -5  11  12     0.26     3.37     8.12 <
  -4  11  12     0.52     8.12     7.73 <
  -3  11  12    31.19    24.87     7.33 o
  -2  11  12   465.83   414.67    34.18 o
  -1  11  12     5.11     5.55     4.85 <
   0  11  12     1.77     6.64     8.72 <
   1  11  12     0.26     1.78     9.91 <
   2  11  12     4.21    -5.75     9.01 <
   3  11  12     1.33    19.81    16.84 <
  -4  12  12     0.00    20.51    12.48 <
  -3  12  12     1.85    15.26     6.04 <
  -2  12  12     5.65     6.74     5.25 <
  -1  12  12    23.48    25.56     6.44 o
   0  12  12     6.80    -5.05     9.31 <
   1  12  12    60.50    52.90    16.84 o
   2  12  12     6.70    63.90    20.90 o
   3  12  12    62.23    88.27    22.09 o
  -4  13  12    19.07     4.16     9.61 <
  -3  13  12     2.22    -9.61     9.91 <
  -2  13  12   198.66   195.07    17.24 o
  -1  13  12    27.08    31.01    13.77 <
   0  13  12     8.19     4.95    10.01 <
   1  13  12     9.75     9.91    10.01 <
   2  13  12    16.65    14.17    10.90 <
   3  13  12     0.92     6.14    11.29 <
  -4  14  12    77.26    35.57    13.47 <
  -3  14  12    98.93    93.32    18.92 o
  -2  14  12   355.74   324.08    22.09 o
  -1  14  12   327.79   276.52    31.21 o
   0  14  12     5.56    -6.24    11.49 <
   1  14  12    61.55    96.39    21.70 o
   2  14  12   117.88   116.11    23.28 o
  -3  15  12    37.47    34.97    12.48 <
  -2  15  12    36.54    30.91    12.38 <
  -1  15  12    31.26    21.30    10.10 <
   0  15  12     3.68     2.48     8.72 <
   1  15  12     0.04    25.26    13.97 <
   2  15  12    20.79    14.96    10.01 <
  -3  16  12     9.22     1.49     9.41 <
  -2  16  12     1.75    -4.26     8.92 <
  -1  16  12     2.25     2.87    10.10 <
   0  16  12     1.31    -2.28     7.83 <
   1  16  12    53.97    59.64    19.91 <
  -2  17  12    27.90    21.30    13.18 <
  -1  17  12    42.47    25.86    12.78 <
   0  17  12    41.12    37.65    15.26 <
  -5   0  13   126.52   127.40    25.26 o
  -3   0  13     0.06    -3.27     7.33 <
  -1   0  13    14.57    19.61    11.29 <
   1   0  13  1723.23  1640.69    71.98 o
   3   0  13     4.93    32.30    14.66 <
  -5   1  13     1.30    10.30     7.53 <
  -4   1  13    16.02    14.27     9.41 <
  -3   1  13    27.88    18.92    10.01 <
  -2   1  13   254.31   224.80    17.64 o
  -1   1  13     2.18     4.36     9.61 <
   0   1  13   256.92   275.83    20.81 o
   1   1  13   692.86   711.41    33.89 o
   2   1  13   107.91   122.75    15.26 o
   3   1  13    24.93    44.48    11.00 o
   4   1  13    54.47    52.41    11.79 o
  -5   2  13     3.96    10.80     7.83 <
  -4   2  13     0.30     9.81     8.02 <
  -3   2  13    37.49    31.80     8.92 o
  -2   2  13   118.64   118.69    13.28 o
  -1   2  13    15.53    24.27    13.87 <
   0   2  13   172.11   154.65    15.16 o
   1   2  13    41.83    67.27    17.44 o
   2   2  13     8.46    15.26     6.93 <
   3   2  13    10.02    15.26     7.93 <
   4   2  13    11.99    11.89    35.37 <
  -5   3  13     5.61    16.15    10.20 <
  -4   3  13     0.01     8.22     5.35 <
  -3   3  13   365.58   327.07    21.50 o
  -2   3  13    11.96    12.58     5.75 <
  -1   3  13    93.61    64.30    10.70 o
   0   3  13   116.74   115.81    14.27 o
   1   3  13   316.87   324.38    24.97 o
   2   3  13    15.67    16.44     7.53 <
   3   3  13     9.71    31.01     9.11 o
   4   3  13     0.00     8.82     9.11 <
  -5   4  13     2.70    23.87    11.79 <
  -4   4  13    19.15     9.11     8.82 <
  -3   4  13   273.01   271.37    19.42 o
  -2   4  13   182.67   136.92    19.81 o
  -1   4  13   252.61   245.41    19.42 o
   0   4  13   415.26   437.06    25.96 o
   1   4  13     5.51     3.37    14.96 <
   2   4  13   279.90   315.56    24.17 o
   3   4  13    13.69    17.34     8.12 <
   4   4  13     5.13    15.95     8.52 <
  -5   5  13    37.97    83.22    18.03 o
  -4   5  13     0.29    14.96    12.98 <
  -3   5  13    31.44    36.26     9.61 o
  -2   5  13    75.55    90.94    11.79 o
  -1   5  13    46.28    48.25    23.48 <
   0   5  13    37.08    41.91     9.51 o
   1   5  13    75.24    91.44    13.97 o
   2   5  13   444.22   429.92    27.84 o
   3   5  13    26.21    13.27    19.12 <
   4   5  13     7.18    18.23     9.41 <
  -5   6  13    16.07    25.76    10.40 <
  -4   6  13   129.09   116.71    20.80 o
  -3   6  13   120.16   126.81    13.67 o
  -2   6  13     1.29    10.90    13.27 <
  -1   6  13     0.34    -6.74     8.82 <
   0   6  13     4.43    11.49     6.93 <
   1   6  13    38.85    57.26    11.39 o
   2   6  13    51.07    67.27    11.89 o
   3   6  13     1.18    24.57    11.39 <
   4   6  13    12.25    12.28     8.32 <
  -5   7  13    59.05    63.40    12.28 o
  -4   7  13    18.40    24.17    13.37 <
  -3   7  13     6.31     7.53     6.74 <
  -2   7  13    98.83    75.19    11.00 o
  -1   7  13     2.58     2.58     8.02 <
   0   7  13     0.00    -5.15     8.22 <
   1   7  13    57.97    59.04    11.69 o
   2   7  13     2.28    11.89    10.50 <
   3   7  13     0.05     5.94    12.98 <
  -5   8  13     0.41    10.30     9.31 <
  -4   8  13    16.45    28.83    13.37 <
  -3   8  13    37.62    56.17    10.20 o
  -2   8  13    63.33    62.61    15.85 o
  -1   8  13    82.04   123.74    13.37 o
   0   8  13   122.98   111.26    19.72 o
   1   8  13    31.99    43.69    15.36 <
   2   8  13     0.53   -12.38    11.69 <
   3   8  13   197.69   248.08    32.89 o
  -5   9  13    69.83   115.12    16.84 o
  -4   9  13    19.85     7.03     9.11 <
  -3   9  13     6.23    22.78     7.53 o
  -2   9  13    10.40    17.04     7.23 <
  -1   9  13     5.41    17.44     8.82 <
   0   9  13     1.48     7.43     9.81 <
   1   9  13    37.11    10.90     9.31 <
   2   9  13    27.52    -0.89    11.59 <
   3   9  13    48.64    32.69    15.45 <
  -4  10  13    13.75    -5.84    11.29 <
  -3  10  13     3.30     4.46     9.91 <
  -2  10  13     1.43     1.49     6.34 <
  -1  10  13     2.88     6.54    12.98 <
   0  10  13    65.91    80.15    18.53 o
   1  10  13    32.28    29.52    13.67 <
   2  10  13     1.77    40.91    16.15 <
   3  10  13    18.78    21.00    12.98 <
  -4  11  13     1.97     2.87     7.13 <
  -3  11  13     2.87     9.01     6.14 <
  -2  11  13    36.87    27.94     8.12 o
  -1  11  13     9.66    21.10    11.19 <
   0  11  13    37.69    66.28    17.34 o
   1  11  13    56.79    76.68    19.32 o
   2  11  13     1.49    14.46    14.56 <
   3  11  13    55.06    55.48    18.23 o
  -4  12  13    70.49    63.30    17.83 o
  -3  12  13    13.72    22.19     8.02 <
  -2  12  13    97.55    94.71    13.67 o
  -1  12  13    23.77    32.49    13.37 <
   0  12  13     0.44     9.81    12.48 <
   1  12  13     6.15    22.19    11.39 <
   2  12  13     1.09     5.75    10.20 <
  -3  13  13    49.20    49.83    14.17 o
  -2  13  13    11.99     6.84    15.26 <
  -1  13  13    61.77    70.04    17.83 o
   0  13  13    89.67    80.84    18.62 o
   1  13  13    20.33    16.94     9.31 <
   2  13  13    11.54     0.89     9.81 <
  -3  14  13     7.88     9.81    11.49 <
  -2  14  13    14.57    32.20    14.76 <
  -1  14  13   174.44   158.41    25.56 o
   0  14  13     7.13    26.35    12.78 <
   1  14  13     7.20     7.63     8.92 <
  -2  15  13     0.02     9.01    11.10 <
  -1  15  13    25.89    40.72    16.05 <
   0  15  13    31.80    65.98    19.71 o
   1  15  13    90.11   116.11    23.97 o
  -1  16  13   164.68   173.08    27.24 o
   0  16  13     2.26    38.54    17.04 <
  -4   0  14     2.80    16.44    12.09 <
  -2   0  14    96.88    64.30    14.76 o
   0   0  14   120.91   113.73    19.52 o
   2   0  14     5.64     4.06     8.52 <
  -5   1  14    34.65    71.33    13.47 o
  -4   1  14    51.09    87.77    14.86 o
  -3   1  14    45.16    39.92    13.37 <
  -2   1  14   317.55   259.19    20.01 o
  -1   1  14     4.92    14.46    11.00 <
   0   1  14    69.78    67.47    11.69 o
   1   1  14    13.01    27.24    10.90 <
   2   1  14    45.98    49.73    11.19 o
   3   1  14     9.71    17.24    14.36 <
  -5   2  14     7.00    11.69     8.32 <
  -4   2  14     0.13    14.46    10.50 <
  -3   2  14    12.02    15.65    10.30 <
  -2   2  14    14.02    11.69     7.33 <
  -1   2  14    56.49    52.11    10.20 o
   0   2  14    56.16    70.54    12.28 o
   1   2  14   765.63   748.28    35.97 o
   2   2  14    74.80    91.84    18.53 o
   3   2  14     0.02    -3.07    10.40 <
  -5   3  14     8.35    40.22    11.99 o
  -4   3  14     0.97    -4.56     8.92 <
  -3   3  14    49.68    54.49    10.60 o
  -2   3  14    15.36    16.94     7.13 <
  -1   3  14    30.54    29.82     9.11 o
   0   3  14    16.10    19.61     8.02 <
   1   3  14    34.02    20.61     7.93 <
   2   3  14   259.43   263.94    22.39 o
   3   3  14     0.34    -1.88     6.44 <
  -5   4  14     5.84    20.51    10.90 <
  -4   4  14    18.82    11.39    12.28 <
  -3   4  14   169.72   135.93    15.46 o
  -2   4  14    13.58    27.44    10.80 <
  -1   4  14   323.96   253.64    21.80 o
   0   4  14    88.76    63.21    10.90 o
   1   4  14   142.91   121.96    21.70 o
   2   4  14   135.25   168.82    18.72 o
   3   4  14     3.33     5.55    11.69 <
  -5   5  14     7.85    30.41    11.89 <
  -4   5  14    68.62    99.46    21.30 o
  -3   5  14     0.39    -3.86     6.14 <
  -2   5  14     1.10    19.91    19.02 <
  -1   5  14   145.16   133.65    21.00 o
   0   5  14     0.06     1.29     6.14 <
   1   5  14   188.79   234.80    21.50 o
   2   5  14   226.96   234.01    36.46 o
   3   5  14   228.94   287.61    24.77 o
  -5   6  14    10.44    14.96     9.71 <
  -4   6  14    26.44    44.08    15.36 <
  -3   6  14     3.85     7.23    16.64 <
  -2   6  14     0.87     9.21    14.96 <
  -1   6  14    68.11    45.08    13.57 o
   0   6  14    23.99    16.15     8.22 <
   1   6  14    13.47    24.27     9.31 <
   2   6  14    21.66    20.70     9.91 <
   3   6  14     5.32     6.93     7.43 <
  -5   7  14     7.42    11.89     8.62 <
  -4   7  14     7.96    29.03    15.16 <
  -3   7  14     5.43    18.23     7.23 <
  -2   7  14     0.08     2.58     5.84 <
  -1   7  14    98.48   109.67    20.31 o
   0   7  14    91.81   115.42    22.09 o
   1   7  14     5.17    15.85     8.72 <
   2   7  14    14.15    17.44     8.82 <
   3   7  14     7.69    27.14    11.59 <
  -4   8  14     3.73    14.86     9.81 <
  -3   8  14     0.08    -2.28     7.73 <
  -2   8  14     5.79    -1.78     5.55 <
  -1   8  14   123.16   154.25    15.75 o
   0   8  14    42.54    63.20    16.94 o
   1   8  14    40.22    28.93    15.26 <
   2   8  14     0.09     7.83    11.49 <
   3   8  14     2.19    26.85    16.25 <
  -4   9  14    29.91    58.65    17.24 o
  -3   9  14    35.30    51.51     9.71 o
  -2   9  14    14.20     8.02     5.55 <
  -1   9  14     2.41     1.39     5.45 <
   0   9  14   139.44   140.58    23.48 o
   1   9  14     1.06    31.40    13.77 <
   2   9  14     2.77    10.80    14.17 <
  -4  10  14    15.06    29.22    13.08 <
  -3  10  14     0.49    12.38     7.23 <
  -2  10  14     5.84    16.64     8.22 <
  -1  10  14     9.96    19.61    11.29 <
   0  10  14    11.75    47.85    16.54 <
   1  10  14    29.96    22.19    13.47 <
   2  10  14    23.00    32.10    15.06 <
  -4  11  14     4.37     6.44     7.73 <
  -3  11  14    10.05    21.10     9.81 <
  -2  11  14     2.49     1.78     9.71 <
  -1  11  14     0.17    -2.77     7.53 <
   0  11  14     5.49    31.30    14.66 <
   1  11  14    36.84    46.36    17.73 <
   2  11  14     9.32    33.19    17.93 <
  -3  12  14    50.82    71.43    11.39 o
  -2  12  14     4.83     8.22     8.72 <
  -1  12  14     0.26    11.10     8.72 <
   0  12  14    12.66    32.20    12.68 <
   1  12  14     4.97    29.72    14.76 <
  -3  13  14    50.25    60.43    15.85 o
  -2  13  14     1.68    11.69    10.20 <
  -1  13  14     3.29    -8.12     9.11 <
   0  13  14    56.61    72.62    18.62 o
   1  13  14    16.15    27.14    16.15 <
  -2  14  14     4.91    17.93    13.67 <
  -1  14  14     1.16   -18.53    12.28 <
   0  14  14     1.75     8.72    12.28 <
  -5   0  15    39.01    46.26    16.84 <
  -3   0  15    40.01    11.59     9.21 <
  -1   0  15   259.60   230.05    28.14 o
   1   0  15   215.58   220.84    30.22 o
   3   0  15    35.06    38.24    15.95 <
  -5   1  15    16.64     7.53     9.81 <
  -4   1  15    32.67    68.45    13.97 o
  -3   1  15     0.04     8.02     9.01 <
  -2   1  15   102.32    92.93    18.33 o
  -1   1  15     3.75    13.87     7.73 <
   0   1  15     7.78    12.68     6.93 <
   1   1  15    79.56    65.48    13.18 o
   2   1  15     0.00     9.41     8.92 <
   3   1  15     6.63    21.20     9.41 <
  -4   2  15     0.00    24.17    10.50 <
  -3   2  15     9.51    12.98     8.72 <
  -2   2  15   155.15   114.43    14.27 o
  -1   2  15    50.28    81.73    12.98 o
   0   2  15    11.31     0.59     7.03 <
   1   2  15    90.34   108.78    15.85 o
   2   2  15    55.80    63.60    12.98 o
   3   2  15    27.68    24.37     9.51 <
  -4   3  15     9.47    15.55    14.17 <
  -3   3  15    15.96    32.39     9.11 o
  -2   3  15    35.11    33.39     8.82 o
  -1   3  15    28.37    19.62     7.83 <
   0   3  15    73.90   120.57    15.85 o
   1   3  15    23.67    22.79     9.11 <
   2   3  15   158.30   168.62    19.32 o
   3   3  15    23.90    29.62     9.81 o
  -4   4  15    46.21    68.36    19.12 o
  -3   4  15     0.01     0.20     6.64 <
  -2   4  15     9.65    17.93     9.71 <
  -1   4  15     1.09     9.01     8.32 <
   0   4  15     5.77     5.55     6.74 <
   1   4  15     4.66    11.99     9.91 <
   2   4  15    31.62    36.95    11.00 o
   3   4  15     4.70     5.65     7.53 <
  -4   5  15     0.35     8.02    13.57 <
  -3   5  15     5.49    17.63    19.52 <
  -2   5  15     0.38    17.83     8.42 <
  -1   5  15     2.83    -9.01    10.80 <
   0   5  15    27.77    27.84     9.61 <
   1   5  15    43.30    64.10    13.08 o
   2   5  15    95.79   111.55    16.74 o
  -4   6  15     0.60    14.27    11.79 <
  -3   6  15     0.97    12.09    13.47 <
  -2   6  15    72.20    64.00    19.91 o
  -1   6  15    32.94    35.47    13.57 <
   0   6  15    10.77    21.10     9.11 <
   1   6  15     9.16    12.48     8.02 <
   2   6  15    64.85    62.71    12.48 o
  -4   7  15     5.22    22.78    12.28 <
  -3   7  15     0.00    18.03    20.11 <
  -2   7  15    27.86    58.75    11.10 o
  -1   7  15    24.24    27.34    12.58 <
   0   7  15    11.98    15.75    10.10 <
   1   7  15     0.86     8.62    12.58 <
   2   7  15    90.36   108.78    16.05 o
  -4   8  15    33.46    55.18    16.84 o
  -3   8  15     0.26     3.76     7.53 <
  -2   8  15     5.29    13.57    11.69 <
  -1   8  15    15.32    28.33     8.72 o
   0   8  15     7.96    27.94    12.19 <
   1   8  15     1.33    -7.03    10.60 <
   2   8  15    12.81     9.01    11.19 <
  -3   9  15    17.88    14.17     7.23 <
  -2   9  15    88.09   110.96    13.77 o
  -1   9  15     3.74    -2.87     9.61 <
   0   9  15    63.61    48.44    17.04 <
   1   9  15   115.81   181.59    29.42 o
   2   9  15   122.97   174.66    29.32 o
  -3  10  15     1.61    36.46    15.36 <
  -2  10  15     0.89    -5.65     9.51 <
  -1  10  15    23.89    18.33    13.18 <
   0  10  15     1.11     8.72    10.60 <
   1  10  15    24.17    41.11    15.26 <
  -3  11  15     6.66    23.68    11.49 <
  -2  11  15     3.72     2.97     9.81 <
  -1  11  15     9.63    26.55    12.28 <
   0  11  15     4.22     8.02    11.49 <
   1  11  15    70.26   133.94    27.05 o
  -2  12  15    14.36     7.53    11.00 <
  -1  12  15     7.13     2.18     8.82 <
   0  12  15    28.99    47.45    17.44 <
  -4   0  16    20.08    25.26    16.05 <
  -2   0  16    64.87    62.02    15.75 o
   0   0  16     0.63    15.16    10.70 <
   2   0  16    15.26    29.22    15.85 <
  -4   1  16    31.81    38.73    29.32 <
  -3   1  16    33.89    42.40    14.96 <
  -2   1  16     0.23     1.68    10.80 <
  -1   1  16    49.35    45.37    10.80 o
   0   1  16     7.58    13.18     7.33 <
   1   1  16    47.23    66.97    13.57 o
   2   1  16    81.30   117.20    18.33 o
  -4   2  16    16.47    33.88    12.19 <
  -3   2  16     4.87    18.53     9.01 <
  -2   2  16     0.30     6.93     7.83 <
  -1   2  16    28.41    18.62     9.41 <
   0   2  16     8.55    28.93    11.79 <
   1   2  16    12.79    42.60    11.79 o
   2   2  16     9.87    23.87    10.40 <
  -4   3  16    13.00    27.84    15.95 <
  -3   3  16    23.20    36.95    10.20 o
  -2   3  16     1.30     5.45     9.01 <
  -1   3  16     7.26    11.19     7.53 <
   0   3  16    16.16    27.64    10.01 <
   1   3  16     0.84    15.26     8.62 <
   2   3  16    13.19     3.07    16.94 <
  -4   4  16    50.89    65.58    20.21 o
  -3   4  16     6.96    21.10    15.85 <
  -2   4  16    35.22    25.36    12.58 <
  -1   4  16    22.84    25.56    20.01 <
   0   4  16    26.07    23.18     9.31 <
   1   4  16    48.66    59.74    13.47 o
   2   4  16     0.94     8.12     9.21 <
  -3   5  16     9.44    22.88     8.62 <
  -2   5  16    10.36    -5.45     6.34 <
  -1   5  16     1.06     4.16     8.32 <
   0   5  16     1.42    34.38    11.99 <
   1   5  16     3.28    -0.59    23.97 <
   2   5  16   100.60   126.71    18.33 o
  -3   6  16    26.09    17.14    12.88 <
  -2   6  16     2.07    10.30     8.12 <
  -1   6  16    49.71    39.53    14.46 <
   0   6  16    38.77    52.90    17.93 <
   1   6  16     0.05     7.23     8.12 <
  -3   7  16    12.52    13.77    22.79 <
  -2   7  16     3.24     5.75    14.56 <
  -1   7  16    85.74    89.95    19.62 o
   0   7  16    38.41    55.58    16.94 o
   1   7  16     7.24    29.92    14.07 <
  -3   8  16     4.31     5.15     7.53 <
  -2   8  16     8.61    22.78     8.72 <
  -1   8  16     4.99    -7.93     9.01 <
   0   8  16     8.77    11.39    12.38 <
   1   8  16    37.95    62.31    19.42 o
  -2   9  16    20.60    27.34    12.28 <
  -1   9  16     3.69   -10.80    10.10 <
   0   9  16    89.42    87.08    21.30 o
  -2  10  16    19.43    24.96    12.98 <
  -1  10  16    51.74    78.86    19.32 o
   0  10  16    11.15    10.20    10.01 <
  -3   0  17    37.49    71.62    18.43 o
  -1   0  17     4.38    25.46    14.86 <
   1   0  17    51.10    75.69    20.90 o
  -3   1  17    18.23    14.66    12.09 <
  -2   1  17     8.68    15.26     7.73 <
  -1   1  17    12.67    16.15    13.27 <
   0   1  17     5.90    18.82     9.91 <
   1   1  17     9.41    23.58    10.40 <
  -3   2  17     7.36    21.89    14.17 <
  -2   2  17     0.08     3.37     6.34 <
  -1   2  17     0.03     9.91    17.73 <
   0   2  17    40.48    53.40    23.78 <
   1   2  17    92.13   123.24    31.70 o
  -3   3  17     0.21     3.96    13.87 <
  -2   3  17     1.60    12.38    10.80 <
  -1   3  17    10.02     8.42     8.02 <
   0   3  17     5.74     4.85     9.01 <
   1   3  17     0.42    -1.09    23.48 <
  -3   4  17    13.89    28.83    11.39 <
  -2   4  17     4.62    -5.65     9.71 <
  -1   4  17    27.35    30.22     9.51 o
   0   4  17     3.56    -1.98    16.54 <
   1   4  17     0.31     6.84    10.90 <
  -2   5  17    47.57    62.31    14.17 o
  -1   5  17   125.69   148.11    25.76 o
   0   5  17    96.54   116.90    16.54 o
  -2   6  17     0.72    13.67     8.52 <
  -1   6  17     2.83    27.24    14.36 <
   0   6  17    78.83   121.85    24.77 o
  -1   7  17     5.12    25.26    14.27 <
