# Supplementary material for: A resonance-assisted intra­molecular hydrogen bond in compounds containing 2-hy­droxy-3,5-di­nitro­benzoic acid and its various deprotonated forms: redetermination of several related structures
Source: Acta Crystallogr E Crystallogr Commun. 2018 Aug 24;74(Pt 9):1344–57. doi: 10.1107/S2056989018011544 (PMC6127720; doi:10.1107/S2056989018011544)
Supplement: Supplementary file 12 [file e-74-01344-XIsup12.hkl]

#
# h,k,l, Fc-squared, Fo-squared, sigma(Fo-squared) and status flag
#
data_XI
_shelx_title                             '   '
_shelx_refln_list_code                   4
_shelx_F_calc_maximum                    174.06
_exptl_crystal_F_000                     1256
_reflns_d_resolution_high                ?

loop_
 _symmetry_equiv_pos_as_xyz
 'x, y, z'
 '-x, y+1/2, -z+1/2'
 '-x, -y, -z'
 'x, -y+1/2, z+1/2'

_cell_length_a                           14.5648(3)
_cell_length_b                           12.9374(3)
_cell_length_c                           16.1619(3)
_cell_angle_alpha                        90
_cell_angle_beta                         103.9000(10)
_cell_angle_gamma                        90

_shelx_F_squared_multiplier              1.000

loop_
 _refln_index_h
 _refln_index_k
 _refln_index_l
 _refln_F_squared_calc
 _refln_F_squared_meas
 _refln_F_squared_sigma
 _refln_observed_status
   2   0   0  3877.07  4099.82    29.03 o
   3   0   0   819.43  1165.69     8.55 o
   4   0   0   899.27   699.96     5.49 o
   5   0   0   883.10   995.64     8.87 o
   6   0   0   806.00   926.39     8.44 o
   7   0   0   675.53   678.64     8.23 o
   8   0   0  3263.47  3630.08    36.63 o
   9   0   0    13.00     5.17     1.90 <
  10   0   0   348.54   386.98     6.23 o
  11   0   0    66.94    73.15     3.91 o
  12   0   0     0.13     6.23     1.79 o
  13   0   0  2181.74  2063.79    22.91 o
  14   0   0   607.22   648.77     9.82 o
  15   0   0   472.88   481.14     8.44 o
  16   0   0   112.00   112.00     5.28 o
  17   0   0    58.39    49.40     5.81 o
  18   0   0    46.05    59.54     6.44 o
   1   1   0  2201.18  2005.42    80.65 o
   2   1   0   572.83   566.54     3.06 o
   3   1   0  2032.29  2158.69    10.03 o
   4   1   0     9.43     7.60     0.63 o
   5   1   0   696.36   772.91     4.64 o
   6   1   0  5637.74  5810.62    30.61 o
   7   1   0  1838.73  1946.09    14.36 o
   8   1   0    15.05    13.30     1.37 o
   9   1   0   289.88   283.53     3.59 o
  10   1   0   292.13   326.28     4.22 o
  11   1   0   125.23   116.96     2.43 o
  12   1   0    96.97    78.11     2.32 o
  13   1   0    34.14    40.11     2.32 o
  14   1   0    27.12    25.44     3.69 o
  15   1   0    32.41    35.47     2.53 o
  16   1   0     7.33     6.76     2.32 <
  17   1   0     7.82     7.18     3.38 <
  18   1   0     5.48     4.43     3.69 <
   0   2   0  1150.93  1264.39     8.97 o
   1   2   0  5407.48  5660.84    28.18 o
   2   2   0 14217.30 14850.00    72.94 o
   3   2   0   375.50   351.72     2.11 o
   4   2   0  2418.12  2652.60    13.19 o
   5   2   0   239.79   200.77     1.90 o
   6   2   0    11.19    17.42     1.69 o
   7   2   0   635.56   662.49     5.70 o
   8   2   0  1414.17  1698.35    12.88 o
   9   2   0   294.08   270.97     3.48 o
  10   2   0   828.62   818.61     7.28 o
  11   2   0     2.19     4.01     1.58 <
  12   2   0   173.27   179.03     3.59 o
  13   2   0   476.64   510.80     5.91 o
  14   2   0    42.77    44.86     2.53 o
  15   2   0   138.31   146.73     3.80 o
  16   2   0     3.29     2.11     2.22 <
  17   2   0    18.65    23.43     5.38 o
  18   2   0     9.03     7.60     3.80 <
   1   3   0  1279.62  1200.21     6.23 o
   2   3   0  7053.38  7805.91    38.85 o
   3   3   0   883.39   912.03     4.96 o
   4   3   0  1126.46  1407.63     7.92 o
   5   3   0    16.88    12.77     0.95 o
   6   3   0  2667.55  2751.62    17.63 o
   7   3   0  1421.24  1435.19     9.82 o
   8   3   0     0.50     4.43     1.37 o
   9   3   0     7.81     5.81     1.48 o
  10   3   0   982.51   941.91     8.23 o
  11   3   0     4.71     4.96     1.79 <
  12   3   0    34.35    33.99     2.43 o
  13   3   0   309.30   314.25     4.64 o
  14   3   0   161.73   155.70     4.33 o
  15   3   0     9.36     3.91     2.22 <
  16   3   0   129.51   150.74     4.54 o
  17   3   0    11.83    11.40     3.48 o
  18   3   0    45.08    46.34     4.43 o
   0   4   0  1852.34  2058.20    14.67 o
   1   4   0   233.09   256.72     2.01 o
   2   4   0    20.03     9.71     1.37 o
   3   4   0  3000.36  3013.51    17.31 o
   4   4   0  3112.69  3225.79    18.79 o
   5   4   0  2355.59  2725.02    17.63 o
   6   4   0  1210.87  1250.14    11.61 o
   7   4   0   821.58  1052.96     7.71 o
   8   4   0  3555.92  3744.19    23.96 o
   9   4   0   214.87   206.47     4.01 o
  10   4   0   227.04   237.09     3.80 o
  11   4   0   221.50   221.68     3.80 o
  12   4   0  1262.18  1269.99    10.87 o
  13   4   0   616.14   558.73     6.33 o
  14   4   0    46.30    53.41     2.64 o
  15   4   0    84.52    61.75     2.85 o
  16   4   0     0.58     2.22     4.43 <
  17   4   0     0.07    -0.21     3.59 <
  18   4   0     6.36     2.01     3.80 <
   1   5   0   214.63   253.13     2.96 o
   2   5   0     5.49    15.62     1.37 o
   3   5   0  1024.21  1098.24     8.55 o
   4   5   0   252.45   207.95     2.32 o
   5   5   0   227.56   335.47     2.85 o
   6   5   0     7.68     2.22     1.27 <
   7   5   0   214.99   207.21     3.17 o
   8   5   0   297.68   305.70     3.38 o
   9   5   0  1226.55  1235.36     9.08 o
  10   5   0   285.97   305.81     4.54 o
  11   5   0    66.80    54.15     2.32 o
  12   5   0    19.30    20.37     2.22 o
  13   5   0    14.92     8.13     2.22 o
  14   5   0   146.97   139.13     4.01 o
  15   5   0    11.82     7.92     2.32 o
  16   5   0     4.07    -2.64     2.74 <
  17   5   0   129.01   121.50     6.12 o
  18   5   0    10.97    13.93     5.81 <
   0   6   0   206.15   208.80     4.01 o
   1   6   0  1022.72  1204.01     9.39 o
   2   6   0   775.26   750.21     5.49 o
   3   6   0  2131.07  2157.95    15.83 o
   4   6   0   220.32   314.36     3.59 o
   5   6   0   428.30   475.02     4.22 o
   6   6   0  1032.38  1119.04     7.28 o
   7   6   0   267.87   290.71     3.17 o
   8   6   0   487.99   514.39     5.49 o
   9   6   0    71.25    79.06     2.53 o
  10   6   0   111.78   139.76     3.91 o
  11   6   0    10.52    14.78     2.74 o
  12   6   0    19.83    24.49     2.22 o
  13   6   0    35.02    33.36     3.59 o
  14   6   0    40.07    36.95     2.64 o
  15   6   0    45.52    48.98     3.38 o
  16   6   0    13.76    14.04     2.96 o
  17   6   0     0.00    -0.42     3.80 <
   1   7   0   107.98   114.32     2.53 o
   2   7   0   671.61   733.53     5.49 o
   3   7   0  2928.61  3261.36    23.54 o
   4   7   0    49.33    38.42     1.69 o
   5   7   0   426.54   480.61     4.33 o
   6   7   0   103.93    91.63     2.11 o
   7   7   0     5.84    10.56     0.95 o
   8   7   0   649.93   707.99     5.81 o
   9   7   0    11.03    11.72     1.48 o
  10   7   0    28.35    29.13     1.69 o
  11   7   0  1325.18  1337.97    10.34 o
  12   7   0   188.03   227.27     4.43 o
  13   7   0   586.46   645.18     9.50 o
  14   7   0   157.34   153.80     6.23 o
  15   7   0   201.82   241.20     7.28 o
  16   7   0    24.05    27.97     3.38 o
  17   7   0     3.96     1.79     3.91 <
   0   8   0   786.91   851.13    10.34 o
   1   8   0  2771.40  3278.25    23.75 o
   2   8   0     0.61     0.95     0.95 <
   3   8   0   153.88   138.81     2.85 o
   4   8   0   481.86   496.02     5.17 o
   5   8   0   689.43   683.71     5.81 o
   6   8   0     5.77    13.19     1.37 o
   7   8   0    28.62    23.01     1.48 o
   8   8   0    76.12    52.25     2.53 o
   9   8   0   608.16   699.65     6.02 o
  10   8   0   882.91   884.06     8.44 o
  11   8   0    31.77    24.49     2.11 o
  12   8   0   484.49   544.05     7.49 o
  13   8   0   432.51   456.33     8.13 o
  14   8   0    10.35     3.38     2.74 <
  15   8   0   128.74   122.03     4.96 o
  16   8   0     0.04    -1.58     3.27 <
   1   9   0    28.21    23.01     1.69 o
   2   9   0    93.85   105.77     2.01 o
   3   9   0    36.03    44.12     2.11 o
   4   9   0   127.65   143.03     3.27 o
   5   9   0    30.48    32.30     1.90 o
   6   9   0   357.49   342.75     3.91 o
   7   9   0   142.96   177.13     3.06 o
   8   9   0   118.86   125.09     3.48 o
   9   9   0   238.74   213.02     4.12 o
  10   9   0    22.57    22.06     2.22 o
  11   9   0     0.05    -1.79     1.79 <
  12   9   0   454.78   463.30     6.65 o
  13   9   0    25.57    24.70     2.64 o
  14   9   0     5.54     2.32     2.96 <
  15   9   0    64.73    58.48     3.91 o
  16   9   0    20.27    22.27     5.38 o
   0  10   0    22.11    45.28     3.17 o
   1  10   0     3.08    14.36     1.79 o
   2  10   0    30.09    28.08     1.69 o
   3  10   0   166.90   162.24     3.27 o
   4  10   0     0.28     0.21     1.79 <
   5  10   0    28.92    30.93     2.11 o
   6  10   0    66.67    41.91     2.32 o
   7  10   0    11.63     5.81     2.01 <
   8  10   0   213.75   203.52     4.12 o
   9  10   0    32.72    16.89     2.22 o
  10  10   0   158.04   151.27     4.22 o
  11  10   0   135.69   112.00     4.12 o
  12  10   0    54.57    54.89     2.64 o
  13  10   0   158.02   169.32     5.07 o
  14  10   0     4.75     4.43     3.17 <
  15  10   0   224.96   251.55     6.12 o
   1  11   0    27.31    20.80     2.11 o
   2  11   0   184.98   183.67     4.01 o
   3  11   0   231.39   243.10     4.12 o
   4  11   0    93.17    88.35     3.17 o
   5  11   0   405.13   428.04     5.49 o
   6  11   0   147.52   152.64     3.80 o
   7  11   0    21.60    21.01     2.32 o
   8  11   0   187.56   153.48     3.91 o
   9  11   0    31.35    26.07     2.53 o
  10  11   0     0.00    -2.32     2.32 <
  11  11   0    10.35    16.57     2.64 o
  12  11   0    39.84    50.46     2.64 o
  13  11   0    15.40    12.03     3.27 o
  14  11   0    24.76    18.05     3.38 o
   0  12   0   501.42   524.31    23.96 o
   1  12   0   402.94   411.36     5.49 o
   2  12   0     2.19     2.96     2.11 <
   3  12   0     4.06     1.90     2.53 <
   4  12   0    79.88    75.16     4.43 o
   5  12   0     1.36    -0.21     2.11 <
   6  12   0    17.13    25.23     2.43 o
   7  12   0     0.11     0.11     2.22 <
   8  12   0     1.45     2.43     2.32 <
   9  12   0   125.50   142.51     4.12 o
  10  12   0    33.20    28.29     2.74 o
  11  12   0     0.53    -2.32     2.32 <
  12  12   0    17.20    11.19     3.27 o
  13  12   0    28.41    28.50     3.48 o
   1  13   0    43.86    47.82     2.74 o
   2  13   0   150.42   175.12     4.01 o
   3  13   0    57.52    42.54     2.64 o
   4  13   0     8.80    10.56     2.32 o
   5  13   0    55.15    47.29     2.74 o
   6  13   0    41.29    39.58     2.74 o
   7  13   0    12.06    12.35     2.85 o
   8  13   0   358.49   359.75     8.55 o
   9  13   0    23.07    24.60     2.74 o
  10  13   0    89.33    94.48     4.75 o
  11  13   0   244.87   286.17     6.33 o
  12  13   0    10.89     7.18     3.38 <
   0  14   0    99.01   113.79     5.49 o
   1  14   0   130.43   167.31     4.22 o
   2  14   0   121.11   114.11     4.01 o
   3  14   0     4.67     5.81     2.32 <
   4  14   0     5.90     8.87     2.53 o
   5  14   0     0.01    -1.90     2.43 <
   6  14   0     1.62     1.27     2.43 <
   7  14   0     4.78    11.29     2.64 o
   8  14   0    15.43     9.29     2.74 o
   9  14   0    16.53    22.59     2.96 o
  10  14   0     0.02    -3.06     3.06 <
  11  14   0    94.09   102.92     7.60 o
   1  15   0    23.82    27.34     2.74 o
   2  15   0    86.16   103.76     4.01 o
   3  15   0    44.43    40.85     2.96 o
   4  15   0   102.33    93.21     4.12 o
   5  15   0     0.51    -0.42     2.53 <
   6  15   0    48.81    49.19     3.27 o
   7  15   0     0.46     0.74     2.74 <
   8  15   0   162.12   200.88     6.54 o
   9  15   0     6.00     1.58     3.17 <
   0  16   0     9.24     3.06     3.80 <
   1  16   0   230.41   251.65     5.07 o
   2  16   0    84.26    68.72     3.38 o
   3  16   0    29.24    37.90     3.17 o
   4  16   0   146.95   160.77     4.54 o
   5  16   0   177.24   188.21     6.23 o
   6  16   0   284.74   292.19     5.91 o
   7  16   0   136.41   149.05     5.49 o
   1  17   0    15.14    20.16     2.96 o
   2  17   0     4.74    -1.16     2.85 <
   3  17   0    91.03    90.99     4.01 o
 -19   1   1     4.60     0.11     3.80 <
 -18   1   1   112.08   122.13     8.13 o
 -17   1   1    20.38    23.01     2.53 o
 -16   1   1    90.98   101.13     3.69 o
 -15   1   1    45.19    41.80     2.53 o
 -14   1   1     0.42    -2.01     2.01 <
 -13   1   1    85.56    72.20     2.96 o
 -12   1   1     3.81    11.19     1.90 o
 -11   1   1   605.21   724.45     6.86 o
 -10   1   1     1.98    -1.48     1.48 <
  -9   1   1   145.01   125.83     2.74 o
  -8   1   1   892.13  1223.01     9.61 o
  -7   1   1    99.76    79.28     2.11 o
  -6   1   1   209.93   226.11     2.96 o
  -5   1   1   537.44   589.02     4.33 o
  -4   1   1     0.01     8.13     0.63 o
  -3   1   1 24047.50 24765.90   170.48 o
  -2   1   1  2362.27  2363.16    11.72 o
  -1   1   1  5660.84  5338.77    98.49 o
   0   1   1  1242.32  1273.47    18.47 o
   1   1   1   221.35   267.59     5.07 o
   2   1   1   356.68   357.74     2.01 o
   3   1   1  9084.09  9464.67    46.66 o
   4   1   1  4306.04  4823.64    21.43 o
   5   1   1  1647.31  2022.10    10.24 o
   6   1   1  1070.42  1016.75     5.59 o
   7   1   1  4180.37  4502.53    24.07 o
   8   1   1  1545.94  1704.36    11.51 o
   9   1   1    21.75    15.52     1.16 o
  10   1   1     1.00     1.06     1.06 <
  11   1   1   100.67   118.23     2.32 o
  12   1   1   120.93   112.63     3.06 o
  13   1   1   163.06   186.52     4.01 o
  14   1   1    63.91    45.81     2.43 o
  15   1   1    19.99    19.42     2.32 o
  16   1   1   164.76   172.27     6.02 o
  17   1   1    40.33    27.66     3.91 o
  18   1   1     0.18    -0.95     3.38 <
 -18   2   1     0.01    -1.06     3.69 <
 -17   2   1     0.47     0.21     2.32 <
 -16   2   1     1.98     3.59     2.32 <
 -15   2   1   175.60   196.55     7.49 o
 -14   2   1     0.74     0.11     2.64 <
 -13   2   1    93.75    93.10     3.27 o
 -12   2   1   467.81   468.58     5.49 o
 -11   2   1   424.35   496.45     5.38 o
 -10   2   1   395.66   365.98     4.33 o
  -9   2   1  1026.81  1111.65     9.08 o
  -8   2   1  1450.92  1628.25    12.35 o
  -7   2   1   368.81   398.38     4.12 o
  -6   2   1  3227.48  3588.07    22.70 o
  -5   2   1     3.96     8.23     0.84 o
  -4   2   1    10.19    20.37     0.63 o
  -3   2   1 13830.00 14170.80    66.29 o
  -2   2   1  1034.54  1103.94     4.86 o
  -1   2   1    10.38     6.76     0.42 o
   0   2   1   896.47   887.54     4.54 o
   1   2   1  1392.68  1506.23     7.07 o
   2   2   1  1245.36  1305.98     6.54 o
   3   2   1 26014.00 26815.80   150.74 o
   4   2   1  1005.19  1222.06     6.33 o
   5   2   1    37.03    50.04     1.37 o
   6   2   1   101.59   100.81     1.79 o
   7   2   1   225.89   239.73     2.96 o
   8   2   1    82.67    98.38     2.43 o
   9   2   1     2.00     0.95     1.48 <
  10   2   1    48.11    60.59     2.32 o
  11   2   1   338.95   345.81     4.33 o
  12   2   1   195.97   223.47     3.80 o
  13   2   1   238.98   220.62     3.91 o
  14   2   1    33.03    29.45     2.32 o
  15   2   1     6.47     6.54     2.22 <
  16   2   1     6.89     9.50     3.69 <
  17   2   1    57.46    61.86     4.33 o
  18   2   1     5.66     7.18     3.80 <
 -18   3   1    62.11    58.06     4.75 o
 -17   3   1     6.57     5.07     2.85 <
 -16   3   1    12.99    16.68     4.22 o
 -15   3   1   212.16   218.61     4.43 o
 -14   3   1    96.46    97.43     3.48 o
 -13   3   1    61.38    44.86     2.53 o
 -12   3   1   108.46   107.46     3.27 o
 -11   3   1   163.56   173.43     3.27 o
 -10   3   1    39.23    25.44     1.79 o
  -9   3   1    12.53    13.72     1.58 o
  -8   3   1    10.84    15.10     1.48 o
  -7   3   1   390.18   395.95     4.64 o
  -6   3   1    27.74    75.90     2.32 o
  -5   3   1  1269.52  1180.79     9.08 o
  -4   3   1   590.66   745.57     5.38 o
  -3   3   1     7.55     3.27     0.53 o
  -2   3   1  4044.25  4050.21    18.05 o
  -1   3   1 28802.60 30296.60   186.42 o
   0   3   1 15244.80 15833.10   100.07 o
   1   3   1  1256.28  1533.99     7.81 o
   2   3   1   779.63  1008.62     5.28 o
   3   3   1   275.60   300.00     2.11 o
   4   3   1  2548.61  2543.14    14.67 o
   5   3   1  1272.84  1163.26     7.28 o
   6   3   1  1236.97  1554.57     9.50 o
   7   3   1   743.31   881.42     7.28 o
   8   3   1   403.10   498.03     4.86 o
   9   3   1   369.88   425.62     4.54 o
  10   3   1   324.48   338.32     4.96 o
  11   3   1    71.07    72.10     3.38 o
  12   3   1    87.51    81.49     2.85 o
  13   3   1    23.95    22.70     2.11 o
  14   3   1    49.68    47.50     2.53 o
  15   3   1     0.14    -1.48     2.22 <
  16   3   1     9.73    10.45     4.12 <
  17   3   1    50.94    49.82     6.12 o
  18   3   1     9.94     5.91     4.75 <
 -18   4   1     0.24     3.59     3.80 <
 -17   4   1    68.82    66.82     3.80 o
 -16   4   1   137.37   137.65     4.86 o
 -15   4   1     6.12     5.49     2.11 <
 -14   4   1    42.16    34.41     4.43 o
 -13   4   1   295.39   297.04     4.64 o
 -12   4   1  3073.71  3207.00    23.96 o
 -11   4   1   685.14   735.96     7.07 o
 -10   4   1  3128.17  3344.86    24.49 o
  -9   4   1   368.45   376.32     4.43 o
  -8   4   1    10.98     6.65     1.27 o
  -7   4   1  1125.78  1183.32     9.50 o
  -6   4   1   675.64   666.29     5.81 o
  -5   4   1  1539.22  1737.30    12.88 o
  -4   4   1  8449.78  9190.21    53.84 o
  -3   4   1  4153.04  4669.00    24.91 o
  -2   4   1     5.96     7.92     0.74 o
  -1   4   1   726.25   838.14     4.64 o
   0   4   1  6769.68  7249.72    35.89 o
   1   4   1  5220.05  5644.05    27.87 o
   2   4   1    62.63    59.64     1.37 o
   3   4   1   652.91   693.53     4.64 o
   4   4   1  1172.65  1709.85    11.19 o
   5   4   1   252.42   222.62     2.53 o
   6   4   1   481.44   530.54     4.96 o
   7   4   1   184.50   241.73     2.85 o
   8   4   1   670.76   693.21     6.33 o
   9   4   1     2.38     2.64     1.48 <
  10   4   1   614.10   595.04     7.07 o
  11   4   1     6.53     5.70     1.69 o
  12   4   1    13.39     8.97     1.90 o
  13   4   1   207.33   165.10     3.91 o
  14   4   1   146.07   117.49     3.48 o
  15   4   1    26.13    24.38     3.17 o
  16   4   1    19.83    19.53     4.12 o
  17   4   1     0.93     3.48     3.59 <
  18   4   1    20.80    24.91     4.12 o
 -18   5   1     6.71    18.79     4.22 o
 -17   5   1     2.40     3.38     2.96 <
 -16   5   1    28.94    24.81     2.64 o
 -15   5   1   203.01   218.30     4.43 o
 -14   5   1   209.19   194.97     5.49 o
 -13   5   1   210.31   177.13     4.01 o
 -12   5   1  1385.48  1373.33    11.72 o
 -11   5   1  1365.96  1465.16    12.24 o
 -10   5   1   637.90   631.14     6.33 o
  -9   5   1   222.33   254.71     4.54 o
  -8   5   1   130.62   129.63     3.59 o
  -7   5   1     6.29     9.71     1.48 o
  -6   5   1    99.20    90.15     1.90 o
  -5   5   1   201.23   265.38     2.43 o
  -4   5   1  1139.47  1322.77     8.87 o
  -3   5   1   213.48   201.62     2.43 o
  -2   5   1  9676.41 10154.50    64.07 o
  -1   5   1  1185.17  1275.69     9.61 o
   0   5   1   304.56   326.49     3.06 o
   1   5   1   360.62   409.46     3.48 o
   2   5   1  1401.59  1546.02    10.24 o
   3   5   1   928.11  1003.87     7.07 o
   4   5   1   178.96   177.76     2.64 o
   5   5   1  1452.61  1738.04    13.09 o
   6   5   1    42.34    46.87     2.74 o
   7   5   1    60.89    55.74     3.06 o
   8   5   1   521.71   624.17     5.28 o
   9   5   1    41.29    44.02     2.01 o
  10   5   1   182.55   175.23     3.48 o
  11   5   1   106.82   121.60     3.27 o
  12   5   1   371.69   345.81     4.96 o
  13   5   1   119.97   113.79     4.86 o
  14   5   1    51.53    58.06     2.74 o
  15   5   1    15.31    12.77     2.74 o
  16   5   1     0.03     0.11     3.38 <
  17   5   1    42.24    43.81     4.43 o
 -17   6   1    70.39    66.40     3.80 o
 -16   6   1    45.13    38.85     3.38 o
 -15   6   1     0.51    -0.74     2.22 <
 -14   6   1   331.83   328.50     5.91 o
 -13   6   1   382.38   397.64     5.59 o
 -12   6   1   245.58   239.20     4.43 o
 -11   6   1   390.62   390.78     5.17 o
 -10   6   1   376.36   395.53     7.07 o
  -9   6   1    49.22    39.27     2.01 o
  -8   6   1   111.65   103.66     2.32 o
  -7   6   1   543.75   569.60     5.38 o
  -6   6   1     7.71     9.61     0.95 o
  -5   6   1     3.20     4.43     1.16 o
  -4   6   1   284.57   403.13     3.69 o
  -3   6   1  3720.52  4073.43    25.76 o
  -2   6   1   605.90   837.30     6.12 o
  -1   6   1  1543.94  1584.02    11.93 o
   0   6   1    42.93    26.92     1.69 o
   1   6   1   155.02   161.40     2.64 o
   2   6   1   434.81   625.97     5.49 o
   3   6   1  1530.69  1680.29    12.67 o
   4   6   1   260.53   302.53     3.59 o
   5   6   1   110.76    69.77     2.32 o
   6   6   1    67.42    73.26     1.48 o
   7   6   1   143.28   169.21     3.17 o
   8   6   1   185.16   177.97     3.27 o
   9   6   1     4.36     6.97     1.48 o
  10   6   1   271.45   265.48     4.01 o
  11   6   1   890.58   914.46     8.55 o
  12   6   1   944.44   992.89     9.18 o
  13   6   1   380.03   395.95     5.38 o
  14   6   1    23.76    23.22     3.38 o
  15   6   1    46.63    49.51     3.38 o
  16   6   1    37.00    44.44     4.12 o
  17   6   1     9.81     8.66     3.80 <
 -17   7   1     1.83    -2.96     2.96 <
 -16   7   1    73.90    76.74     4.01 o
 -15   7   1    27.16    24.81     2.64 o
 -14   7   1     0.93     1.79     2.32 <
 -13   7   1  1253.41  1270.41    11.40 o
 -12   7   1   376.39   403.34     5.59 o
 -11   7   1   480.74   515.02     5.70 o
 -10   7   1    86.38    89.20     4.43 o
  -9   7   1    18.85    23.01     1.58 o
  -8   7   1   195.17   201.51     4.01 o
  -7   7   1     0.48     1.06     1.06 <
  -6   7   1    62.76    44.12     1.90 o
  -5   7   1  1410.65  1368.89     9.82 o
  -4   7   1   210.10   133.64     2.32 o
  -3   7   1   163.80    90.89     1.69 o
  -2   7   1   783.71   996.06     7.18 o
  -1   7   1  1728.67  1944.62    14.57 o
   0   7   1   606.84   738.39     6.54 o
   1   7   1     2.76     8.87     1.27 o
   2   7   1   203.20   188.00     2.96 o
   3   7   1   120.53    90.15     3.17 o
   4   7   1   842.85   904.43     7.71 o
   5   7   1    85.59    73.47     2.74 o
   6   7   1   259.56   255.56     3.06 o
   7   7   1    63.87    58.27     2.74 o
   8   7   1   219.21   243.53     2.96 o
   9   7   1   282.66   255.88     4.22 o
  10   7   1    20.11    27.34     1.90 o
  11   7   1   788.04   857.88     8.34 o
  12   7   1  3955.05  4073.75    44.44 o
  13   7   1    15.12    15.10     2.32 o
  14   7   1    58.70    71.04     4.54 o
  15   7   1     5.70     3.48     2.85 <
  16   7   1     5.65     1.79     5.59 <
  17   7   1     6.06     5.49     4.12 <
 -16   8   1    16.91    10.77     3.27 o
 -15   8   1    32.34    21.22     3.17 o
 -14   8   1    77.56    65.66     3.17 o
 -13   8   1    25.36    15.94     2.43 o
 -12   8   1     1.77     2.22     1.90 <
 -11   8   1   321.52   337.79     4.54 o
 -10   8   1     8.13    12.67     2.96 o
  -9   8   1    31.62    21.96     1.48 o
  -8   8   1   256.15   290.82     4.43 o
  -7   8   1     4.44    10.03     1.58 o
  -6   8   1   802.67   965.23     7.60 o
  -5   8   1   437.67   478.08     4.54 o
  -4   8   1  1105.99  1387.37    11.19 o
  -3   8   1    10.51    18.90     1.27 o
  -2   8   1     5.19    -0.11     1.37 <
  -1   8   1  2481.53  2882.19    21.11 o
   0   8   1    20.18    21.01     1.58 o
   1   8   1   207.80   237.72     3.48 o
   2   8   1    78.82    75.58     2.64 o
   3   8   1    90.91    94.26     2.64 o
   4   8   1     5.78     5.07     1.48 o
   5   8   1    49.42    39.58     1.90 o
   6   8   1    51.29    50.46     1.79 o
   7   8   1    36.72    33.25     1.58 o
   8   8   1   985.96   969.03     8.66 o
   9   8   1   442.64   386.56     5.07 o
  10   8   1   738.81   714.00     8.13 o
  11   8   1     1.89    -0.63     2.32 <
  12   8   1   311.83   338.00     6.44 o
  13   8   1    22.49    24.07     2.96 o
  14   8   1     8.97    13.41     2.96 o
  15   8   1    11.03     9.82     3.06 o
  16   8   1   106.67   105.45     5.81 o
 -16   9   1    15.79    14.36     3.27 o
 -15   9   1     0.30     1.79     2.96 <
 -14   9   1    19.71    27.45     2.74 o
 -13   9   1     0.49     2.64     2.22 <
 -12   9   1    22.42    35.57     2.43 o
 -11   9   1     8.02     5.38     2.22 <
 -10   9   1    30.18    25.86     2.32 o
  -9   9   1   251.81   234.66     4.12 o
  -8   9   1   157.76   149.68     3.48 o
  -7   9   1   444.34   422.45     4.54 o
  -6   9   1    33.33    31.77     2.11 o
  -5   9   1    95.71    90.89     3.06 o
  -4   9   1     0.33     0.21     1.58 <
  -3   9   1   203.68   208.69     3.38 o
  -2   9   1    45.99    70.30     2.01 o
  -1   9   1    25.11    15.62     1.58 o
   0   9   1   825.04   949.40     8.23 o
   1   9   1    82.09    87.93     2.74 o
   2   9   1     0.23     2.11     1.48 <
   3   9   1     1.00    -1.90     1.90 <
   4   9   1    17.35    17.00     1.79 o
   5   9   1    88.09    72.10     2.64 o
   6   9   1   715.72   774.49     8.55 o
   7   9   1    38.50    46.55     2.11 o
   8   9   1   351.75   303.69     4.64 o
   9   9   1    17.25    15.10     2.22 o
  10   9   1   259.58   259.57     5.70 o
  11   9   1    27.57    26.92     2.22 o
  12   9   1    22.17    29.98     2.32 o
  13   9   1    53.70    51.72     3.38 o
  14   9   1    41.13    40.11     3.91 o
  15   9   1    37.14    43.17     4.43 o
 -15  10   1     3.51     3.17     3.17 <
 -14  10   1   194.71   181.88     7.07 o
 -13  10   1    23.56    25.86     2.53 o
 -12  10   1    26.99    27.66     3.80 o
 -11  10   1    53.83    59.11     2.85 o
 -10  10   1    30.86    36.52     2.64 o
  -9  10   1     0.69    -1.69     2.11 <
  -8  10   1     1.31     0.53     2.01 <
  -7  10   1   543.85   513.12     6.02 o
  -6  10   1   272.99   277.20     4.43 o
  -5  10   1   342.32   364.71     4.86 o
  -4  10   1    52.72    59.11     3.69 o
  -3  10   1    75.13   101.55     3.17 o
  -2  10   1     0.17     1.37     1.27 <
  -1  10   1    98.98   106.61     3.06 o
   0  10   1    52.09    54.68     4.01 o
   1  10   1   360.23   360.59     4.64 o
   2  10   1   195.85   179.98     3.48 o
   3  10   1     0.02     1.27     1.69 <
   4  10   1     0.15    -0.21     1.90 <
   5  10   1   113.06   110.42     3.17 o
   6  10   1   222.32   221.25     4.01 o
   7  10   1    42.70    56.90     2.53 o
   8  10   1   180.01   164.78     3.91 o
   9  10   1     1.47    -2.11     2.11 <
  10  10   1    14.14    16.26     2.32 o
  11  10   1   122.28   129.42     3.48 o
  12  10   1   145.34   171.64     5.07 o
  13  10   1   227.27   252.08     5.91 o
  14  10   1     0.05    -0.53     2.96 <
  15  10   1   116.86   137.44     7.60 o
 -14  11   1     6.59     2.43     3.17 <
 -13  11   1   172.69   158.34     5.70 o
 -12  11   1   118.14   139.34     4.54 o
 -11  11   1    85.62    80.65     3.27 o
 -10  11   1    19.76    23.12     2.53 o
  -9  11   1    36.61    27.02     2.64 o
  -8  11   1     0.13    -2.11     2.11 <
  -7  11   1     8.30     9.92     2.11 o
  -6  11   1    26.01    27.76     2.32 o
  -5  11   1     5.99     4.96     2.01 <
  -4  11   1    12.43    11.61     2.22 o
  -3  11   1    85.89    87.51     3.17 o
  -2  11   1    58.22    57.53     2.01 o
  -1  11   1   299.56   274.24     4.33 o
   0  11   1   130.79   131.10     3.38 o
   1  11   1    48.06    64.71     3.17 o
   2  11   1    37.90    37.90     2.22 o
   3  11   1     7.25    12.46     2.01 o
   4  11   1   158.26   180.19     4.54 o
   5  11   1   296.89   315.52     5.17 o
   6  11   1   320.19   325.23     4.86 o
   7  11   1   117.33   130.05     3.80 o
   8  11   1   148.18   165.31     3.91 o
   9  11   1    31.43    30.72     2.53 o
  10  11   1    59.59    54.68     2.85 o
  11  11   1    93.61    79.91     3.27 o
  12  11   1    26.46    29.45     3.38 o
  13  11   1     9.77    14.78     3.17 o
  14  11   1    10.27    11.29     3.27 o
 -13  12   1    32.66    25.44     3.48 o
 -12  12   1    17.73    25.97     2.96 o
 -11  12   1     6.71     4.86     2.53 <
 -10  12   1    46.37    57.32     3.91 o
  -9  12   1   114.97   131.53     4.12 o
  -8  12   1    21.83    20.69     2.53 o
  -7  12   1    97.50    71.89     2.96 o
  -6  12   1     0.32     1.48     2.11 <
  -5  12   1    47.16    53.62     3.80 o
  -4  12   1     3.51     8.34     2.11 o
  -3  12   1    78.62    93.21     4.22 o
  -2  12   1    71.06    71.89     2.22 o
  -1  12   1   198.82   197.18     4.86 o
   0  12   1  1410.37  1483.22    12.67 o
   1  12   1   209.87   222.20     4.22 o
   2  12   1   166.10   181.35     4.22 o
   3  12   1   106.42   111.79     4.01 o
   4  12   1   213.35   199.61     4.01 o
   5  12   1   103.35    92.26     3.27 o
   6  12   1    59.80    57.32     2.74 o
   7  12   1   349.14   363.34     5.49 o
   8  12   1     8.82    11.08     2.43 o
   9  12   1    69.41    56.79     2.96 o
  10  12   1     1.79     1.69     2.43 <
  11  12   1   109.38   100.49     4.43 o
  12  12   1    25.03    25.55     3.48 o
  13  12   1    11.38    11.29     3.38 o
 -12  13   1     9.61     6.54     3.17 <
 -11  13   1    75.59    78.64     4.54 o
 -10  13   1     1.11    -2.32     2.64 <
  -9  13   1     3.17     0.95     2.53 <
  -8  13   1    77.13    86.98     4.22 o
  -7  13   1    52.78    58.27     2.96 o
  -6  13   1    20.51    20.16     2.53 o
  -5  13   1     2.31     1.27     2.22 <
  -4  13   1   105.43   101.76     3.59 o
  -3  13   1     5.97     3.59     2.22 <
  -2  13   1     8.93     8.34     2.32 o
  -1  13   1    19.65    16.89     2.32 o
   0  13   1   184.89   194.12     4.54 o
   1  13   1    15.30     9.50     2.32 o
   2  13   1     0.40     0.63     2.22 <
   3  13   1    53.80    46.66     2.64 o
   4  13   1     6.96     7.81     2.32 o
   5  13   1   216.55   234.13     4.64 o
   6  13   1   113.27   133.22     4.12 o
   7  13   1   296.51   341.91     5.59 o
   8  13   1    79.41    88.88     3.48 o
   9  13   1    14.68    13.19     2.64 o
  10  13   1    41.06    48.98     3.69 o
  11  13   1    73.60    74.84     5.07 o
  12  13   1     0.01     3.59     4.43 <
 -11  14   1    22.76    22.27     3.48 o
 -10  14   1    31.30    46.97     3.27 o
  -9  14   1    44.16    46.87     3.06 o
  -8  14   1     7.68     4.86     2.64 <
  -7  14   1    50.69    49.30     3.06 o
  -6  14   1     9.69     7.18     2.53 <
  -5  14   1    25.67    25.55     3.06 o
  -4  14   1    72.14    71.57     3.17 o
  -3  14   1     4.13    -0.42     2.64 <
  -2  14   1    84.14    58.80     2.96 o
  -1  14   1    52.01    52.25     2.96 o
   0  14   1   239.66   231.81     4.64 o
   1  14   1   934.62   973.47     9.61 o
   2  14   1   210.44   226.53     5.81 o
   3  14   1    88.10    84.55     3.38 o
   4  14   1     0.01    -2.22     2.22 <
   5  14   1    14.60     9.39     2.53 o
   6  14   1     7.95     5.49     2.43 <
   7  14   1    31.41    33.57     4.12 o
   8  14   1     1.61     4.43     3.17 <
   9  14   1    46.92    45.18     3.69 o
  10  14   1    15.10    19.95     3.38 o
  -9  15   1    70.78    69.46     3.69 o
  -8  15   1     1.18    -0.63     2.74 <
  -7  15   1     0.14     4.22     2.64 <
  -6  15   1     7.35    10.13     3.48 <
  -5  15   1     2.23     5.38     2.43 <
  -4  15   1     5.56     2.74     3.59 <
  -3  15   1    14.60     5.38     2.43 <
  -2  15   1    22.94    22.27     2.74 o
  -1  15   1    54.23    49.82     3.06 o
   0  15   1    82.52   102.39     4.12 o
   1  15   1    35.97    44.23     2.96 o
   2  15   1    71.68    77.27     3.38 o
   3  15   1    24.07    25.76     2.85 o
   4  15   1    70.49    87.19     3.59 o
   5  15   1    55.75    62.07     3.27 o
   6  15   1    22.15    21.43     2.96 o
   7  15   1    54.42    56.47     3.27 o
   8  15   1   184.85   198.45     6.02 o
   9  15   1    28.16    22.17     3.59 o
  -7  16   1   215.88   239.20     5.59 o
  -6  16   1   237.46   273.08     5.59 o
  -5  16   1     2.85     2.64     2.96 <
  -4  16   1     0.80    -1.90     2.74 <
  -3  16   1     1.35    -1.27     2.64 <
  -2  16   1     0.09     0.11     2.64 <
  -1  16   1     1.67    -1.16     2.64 <
   0  16   1    50.97    49.82     3.27 o
   1  16   1    74.24    71.99     3.48 o
   2  16   1     1.28    -1.37     2.64 <
   3  16   1   130.50   140.71     4.43 o
   4  16   1    13.48     9.29     3.38 <
   5  16   1    39.33    49.82     3.27 o
   6  16   1     7.43    15.10     3.69 o
  -3  17   1    82.02    99.96     5.49 o
  -2  17   1     1.42    -0.21     2.85 <
  -1  17   1     7.23    -2.85     2.85 <
   0  17   1     0.69    -3.17     3.17 <
   1  17   1    17.50    19.42     2.96 o
   2  17   1    31.32    32.83     3.69 o
 -19   0   2   189.62   242.26    10.66 o
 -18   0   2   121.39   140.82     5.70 o
 -17   0   2    56.61    51.41     4.22 o
 -16   0   2    30.88    35.89     4.75 o
 -15   0   2   354.21   329.98     8.13 o
 -14   0   2   380.24   353.83     7.18 o
 -13   0   2     3.94    22.17     3.17 o
 -12   0   2     8.90    17.52     4.86 o
 -11   0   2   460.92   458.13     7.28 o
 -10   0   2    21.01    18.05     2.11 o
  -9   0   2   246.18   306.12     5.17 o
  -8   0   2   244.57   321.74     5.28 o
  -7   0   2  1973.80  1889.30    19.85 o
  -6   0   2  3128.57  4122.10    40.96 o
  -5   0   2  1580.37  1590.04    11.61 o
  -4   0   2  2857.13  3105.14    19.42 o
  -2   0   2    64.04    74.21     0.95 o
   1   0   2  8706.33  9402.07    90.68 o
   2   0   2   403.45   400.28     2.85 o
   3   0   2   961.63  1077.13     6.54 o
   4   0   2    12.39    12.14     0.74 o
   5   0   2  2714.99  3147.78    22.27 o
   6   0   2  8819.97  9122.76    64.71 o
   7   0   2  8890.71  9553.87    67.56 o
   8   0   2   165.74   131.10     4.75 o
   9   0   2    94.17    79.59     5.17 o
  10   0   2   139.88   114.64     3.38 o
  11   0   2    62.16    83.50     4.22 o
  12   0   2   540.93   558.83     8.23 o
  13   0   2     0.21     8.13     2.64 o
  14   0   2   107.24   133.96     6.44 o
  15   0   2   661.97   676.85    14.67 o
  16   0   2     3.35     9.18     4.54 <
  17   0   2     0.10    -0.63     4.86 <
  18   0   2     1.62     4.86     5.17 <
 -19   1   2    55.05    62.91     5.07 o
 -18   1   2    11.33    12.77     2.64 o
 -17   1   2     7.40     8.02     2.53 o
 -16   1   2    75.71    89.09     3.59 o
 -15   1   2     4.54     1.27     2.11 <
 -14   1   2     1.42    -0.74     2.11 <
 -13   1   2   136.85   144.30     3.48 o
 -12   1   2   359.63   380.44     4.86 o
 -11   1   2   148.71   141.87     3.17 o
 -10   1   2   236.11   194.02     3.27 o
  -9   1   2  1810.44  1811.72    13.83 o
  -8   1   2    88.27   113.58     2.43 o
  -7   1   2   642.87   708.83     6.12 o
  -6   1   2  1668.22  1746.06    12.88 o
  -5   1   2  4937.06  4820.69    30.08 o
  -4   1   2   275.38   279.52     1.90 o
  -3   1   2 13269.20 13664.60    67.35 o
  -2   1   2   866.97   788.21     4.01 o
  -1   1   2   333.23   249.65     1.37 o
   0   1   2   488.08   475.12     2.11 o
   2   1   2     0.02    10.34     0.42 o
   3   1   2   583.03   613.20     2.85 o
   4   1   2  3705.65  3961.01    16.78 o
   5   1   2   591.02   688.88     3.91 o
   6   1   2     0.80    14.46     0.74 o
   7   1   2    63.88    47.29     1.37 o
   8   1   2     0.56     3.06     0.84 o
   9   1   2  2330.47  2390.08    14.57 o
  10   1   2    24.79    24.81     1.37 o
  11   1   2   128.80   116.22     2.85 o
  12   1   2     5.10     4.64     1.69 <
  13   1   2   229.09   185.05     3.69 o
  14   1   2   137.02   102.18     3.38 o
  15   1   2    64.81    86.03     4.96 o
  16   1   2     0.01    -3.17     3.17 <
  17   1   2     3.28     5.91     3.48 <
  18   1   2     0.14     1.16     6.23 <
 -19   2   2     3.93    12.24     4.12 <
 -18   2   2    91.56   102.50     4.64 o
 -17   2   2   110.48   113.69     4.01 o
 -16   2   2     1.19    -2.32     2.32 <
 -15   2   2    12.96    15.94     2.32 o
 -14   2   2   373.21   405.14     5.49 o
 -13   2   2  1799.68  1779.73    14.46 o
 -12   2   2   915.38   989.30     8.97 o
 -11   2   2    67.98    88.88     3.91 o
 -10   2   2   249.02   259.78     3.69 o
  -9   2   2   105.18    96.06     2.43 o
  -8   2   2   315.23   405.14     4.33 o
  -7   2   2    65.78    88.88     2.11 o
  -6   2   2    27.87    41.17     2.85 o
  -5   2   2   849.24   914.99     7.18 o
  -4   2   2  8831.96  8942.15    44.65 o
  -3   2   2  2123.44  2125.76     9.61 o
  -2   2   2  3075.92  3473.22    14.67 o
  -1   2   2   661.25   793.60     3.59 o
   0   2   2  3168.79  3419.70    14.78 o
   1   2   2 29083.30 29148.30   399.44 o
   2   2   2  9304.66 10365.90    48.56 o
   3   2   2  3743.74  4090.11    19.11 o
   4   2   2 13742.60 14304.00    70.94 o
   5   2   2  1691.51  1772.34    10.45 o
   6   2   2  1367.57  1481.10     8.97 o
   7   2   2  1215.40  1379.66     8.66 o
   8   2   2     0.01     6.33     1.27 o
   9   2   2     0.47     0.32     1.27 <
  10   2   2    76.05    60.70     2.32 o
  11   2   2    23.74    34.41     1.90 o
  12   2   2   532.87   510.06     5.59 o
  13   2   2    66.19    65.55     2.64 o
  14   2   2     9.95    19.32     2.11 o
  15   2   2   271.32   254.93     6.44 o
  16   2   2     2.26     1.69     3.38 <
  17   2   2     1.34    -2.01     5.38 <
  18   2   2     0.75     1.37     3.59 <
 -18   3   2     0.90     3.06     3.17 <
 -17   3   2     0.11     0.84     2.43 <
 -16   3   2     3.10    -0.63     2.22 <
 -15   3   2   211.60   221.36     4.33 o
 -14   3   2   419.27   395.53     6.76 o
 -13   3   2   170.95   149.37     3.80 o
 -12   3   2   480.92   430.15     5.38 o
 -11   3   2   881.61   876.67     8.13 o
 -10   3   2    26.30    27.34     2.11 o
  -9   3   2  1114.48  1225.65    10.03 o
  -8   3   2     6.59     9.61     1.06 o
  -7   3   2   274.05   290.29     2.74 o
  -6   3   2     0.04    13.41     0.95 o
  -5   3   2   935.35  1004.40     7.07 o
  -4   3   2   187.68   107.46     1.48 o
  -3   3   2  3714.31  4381.77    18.58 o
  -2   3   2   806.54   799.51     3.80 o
  -1   3   2 16271.90 17130.50    80.01 o
   1   3   2 28363.60 29647.00   241.63 o
   2   3   2   307.59   301.37     1.90 o
   3   3   2  2820.08  2796.80    14.78 o
   4   3   2    45.88    89.73     1.58 o
   5   3   2   268.84   252.82     1.90 o
   6   3   2   356.33   516.71     4.22 o
   7   3   2   229.30   160.24     2.64 o
   8   3   2    25.69    38.63     1.58 o
   9   3   2   131.78   114.74     2.64 o
  10   3   2   274.72   291.13     3.91 o
  11   3   2     0.73     0.00     1.48 <
  12   3   2   115.72    98.06     3.06 o
  13   3   2    46.80    55.31     3.48 o
  14   3   2    43.42    31.46     2.32 o
  15   3   2    17.49    16.78     5.17 o
  16   3   2     0.94     6.12     3.38 <
  17   3   2    17.76    13.72     3.80 o
  18   3   2    45.53    47.19     4.54 o
 -18   4   2     4.98     4.54     2.96 <
 -17   4   2    39.67    34.62     2.85 o
 -16   4   2    15.55    21.64     2.74 o
 -15   4   2    22.99    13.19     2.32 o
 -14   4   2     3.27     2.01     4.22 <
 -13   4   2   278.67   249.54     4.33 o
 -12   4   2  2958.72  3010.87    22.70 o
 -11   4   2  2070.70  2194.58    20.58 o
 -10   4   2  1038.32  1130.12     9.61 o
  -9   4   2    57.79    51.41     1.79 o
  -8   4   2   532.64   534.13     4.75 o
  -7   4   2  1870.75  1767.17    13.41 o
  -6   4   2   603.11   507.74     5.59 o
  -5   4   2  1270.97  1492.08    10.03 o
  -4   4   2  2161.09  2378.89    14.04 o
  -3   4   2  6622.79  7060.55    37.79 o
  -2   4   2  5117.94  5370.86    26.71 o
  -1   4   2   424.21   488.21     3.27 o
   0   4   2  8362.35  8886.73    44.65 o
   1   4   2  2083.04  2173.36    10.87 o
   2   4   2     2.36     8.02     1.37 o
   3   4   2  1596.89  1667.94     9.92 o
   4   4   2   504.73   469.74     3.91 o
   5   4   2   101.93   154.33     2.11 o
   6   4   2   374.83   317.52     2.85 o
   7   4   2   444.65   444.83     3.91 o
   8   4   2   152.50   125.62     3.38 o
   9   4   2   352.13   436.49     4.64 o
  10   4   2    20.43    26.92     1.79 o
  11   4   2   185.65   217.24     3.48 o
  12   4   2     0.24     2.11     2.53 <
  13   4   2     6.44     5.28     2.01 <
  14   4   2    96.66    84.13     3.91 o
  15   4   2     2.44     2.85     3.17 <
  16   4   2   214.57   205.00     6.33 o
  17   4   2     1.17     0.21     3.59 <
 -18   5   2    10.32     7.92     3.17 <
 -17   5   2     1.75     0.21     2.53 <
 -16   5   2    95.68    91.41     4.54 o
 -15   5   2   146.92   152.96     6.54 o
 -14   5   2     1.53    -0.95     2.85 <
 -13   5   2   382.78   403.66     5.49 o
 -12   5   2   172.07   187.90     4.54 o
 -11   5   2    37.27    40.01     2.43 o
 -10   5   2   195.89   203.20     5.38 o
  -9   5   2  1146.75  1122.84     8.44 o
  -8   5   2    30.61    21.22     1.58 o
  -7   5   2     1.34    13.51     1.27 o
  -6   5   2   723.27   824.95     6.23 o
  -5   5   2    43.39    29.56     1.37 o
  -4   5   2  1536.33  1670.48    10.24 o
  -3   5   2  4350.23  4440.04    25.65 o
  -2   5   2  1981.68  1857.11    11.19 o
  -1   5   2  1503.64  1843.38    11.08 o
   0   5   2    28.70    54.05     1.69 o
   1   5   2    12.79    27.97     1.37 o
   2   5   2   198.85   253.34     2.64 o
   3   5   2    41.77    48.98     1.90 o
   4   5   2    17.27     8.97     0.95 o
   5   5   2     4.94     8.87     1.16 o
   6   5   2    14.45    22.91     1.37 o
   7   5   2   361.22   391.20     3.80 o
   8   5   2     0.00     0.63     1.16 <
   9   5   2    14.48     9.61     1.58 o
  10   5   2    55.24    45.71     2.11 o
  11   5   2     8.79     7.81     1.90 o
  12   5   2   682.25   655.84     6.76 o
  13   5   2    12.02    11.08     2.11 o
  14   5   2     0.00     0.42     2.53 <
  15   5   2   214.12   192.43     6.02 o
  16   5   2   107.00   118.75     5.70 o
  17   5   2    11.35    17.21     4.01 o
 -18   6   2     7.13     2.01     3.27 <
 -17   6   2     0.70    -0.84     3.06 <
 -16   6   2    15.35    21.64     2.64 o
 -15   6   2     2.60    -1.69     2.32 <
 -14   6   2   118.64   122.55     3.91 o
 -13   6   2   223.80   258.83     4.54 o
 -12   6   2    40.89    45.07     2.64 o
 -11   6   2     0.07    -2.85     3.38 <
 -10   6   2    73.02    60.49     2.32 o
  -9   6   2    24.65    31.46     1.69 o
  -8   6   2    50.50    36.10     1.58 o
  -7   6   2   507.71   576.14     4.96 o
  -6   6   2   377.61   501.20     4.43 o
  -5   6   2  1626.27  1702.88    11.72 o
  -4   6   2  2955.41  3254.29    21.11 o
  -3   6   2   393.64   428.36     3.48 o
  -2   6   2   860.79   994.37     6.54 o
  -1   6   2     8.33     6.97     1.27 o
   0   6   2  3075.93  3175.65    22.59 o
   1   6   2   568.90   549.44     5.07 o
   2   6   2   157.68   151.37     2.64 o
   3   6   2    38.55    28.92     1.48 o
   4   6   2     0.02     3.69     1.27 <
   5   6   2   144.04   198.66     2.96 o
   6   6   2   696.31   666.92     6.12 o
   7   6   2   185.45   220.41     3.27 o
   8   6   2    48.71    55.00     2.01 o
   9   6   2  1446.82  1478.99    10.66 o
  10   6   2   105.31   111.58     3.17 o
  11   6   2   707.55   710.73     8.76 o
  12   6   2   411.31   431.74     6.86 o
  13   6   2    54.70    63.02     3.80 o
  14   6   2   317.26   321.43     8.23 o
  15   6   2    17.38    21.64     3.80 o
  16   6   2    15.31    13.93     3.69 o
  17   6   2   119.16   120.02     5.70 o
 -17   7   2     2.18    -1.16     3.17 <
 -16   7   2     0.92    -1.79     2.53 <
 -15   7   2   217.49   219.67     4.75 o
 -14   7   2     0.10     0.53     2.32 <
 -13   7   2    23.68    29.98     2.53 o
 -12   7   2   152.48   159.92     3.38 o
 -11   7   2    82.13    82.65     2.43 o
 -10   7   2   104.68   109.57     3.17 o
  -9   7   2    44.19    49.93     2.11 o
  -8   7   2   196.32   254.19     3.27 o
  -7   7   2   926.52  1061.08     7.92 o
  -6   7   2  4306.35  4527.23    29.13 o
  -5   7   2   388.52   399.86     3.91 o
  -4   7   2   477.55   452.22     5.70 o
  -3   7   2  1327.81  1501.69    10.34 o
  -2   7   2   567.39   647.18     6.33 o
  -1   7   2   362.49   296.73     3.69 o
   0   7   2   204.60   214.50     3.17 o
   1   7   2   381.47   473.01     5.28 o
   2   7   2   307.98   271.92     3.48 o
   3   7   2  1272.27  1365.52    10.66 o
   4   7   2   254.83   292.72     3.59 o
   5   7   2  1432.68  1471.92    11.51 o
   6   7   2    30.48    45.92     1.90 o
   7   7   2   127.70   133.53     2.32 o
   8   7   2   904.36   995.32     8.66 o
   9   7   2     1.17    -0.42     1.48 <
  10   7   2     8.64     6.12     1.69 o
  11   7   2    10.17    15.41     2.22 o
  12   7   2    29.01    31.35     2.43 o
  13   7   2     3.32     8.76     2.74 o
  14   7   2   101.34    91.84     4.12 o
  15   7   2   136.77   121.82     5.70 o
  16   7   2     4.82     0.63     6.12 <
 -17   8   2    19.09    25.76     3.59 o
 -16   8   2    24.47    27.02     3.48 o
 -15   8   2    94.67   104.40     5.59 o
 -14   8   2   117.40   147.99     4.22 o
 -13   8   2     2.62     3.17     2.32 <
 -12   8   2    55.80    66.82     2.64 o
 -11   8   2   290.86   275.62     4.54 o
 -10   8   2    48.31    47.61     2.53 o
  -9   8   2   218.57   243.31     3.38 o
  -8   8   2   167.89   194.97     3.69 o
  -7   8   2     2.96     2.64     1.37 <
  -6   8   2   141.58   136.17     3.38 o
  -5   8   2   169.89   154.54     3.17 o
  -4   8   2  2259.68  2375.61    17.84 o
  -3   8   2    88.39    80.86     2.01 o
  -2   8   2  1068.78  1257.85     8.97 o
  -1   8   2    56.07    66.71     3.06 o
   0   8   2  1058.73  1169.39     9.50 o
   1   8   2   381.30   410.42     4.54 o
   2   8   2   794.78   821.25     7.28 o
   3   8   2     0.17    -0.53     1.37 <
   4   8   2   314.48   378.54     5.59 o
   5   8   2   525.08   504.05     7.18 o
   6   8   2   109.98   101.97     3.69 o
   7   8   2    99.85    75.79     2.22 o
   8   8   2   234.81   227.06     3.80 o
   9   8   2   222.36   254.08     6.33 o
  10   8   2   191.88   191.80     4.01 o
  11   8   2    88.01    77.80     3.91 o
  12   8   2     3.71     4.22     2.53 <
  13   8   2    55.14    39.69     4.01 o
  14   8   2   230.97   220.51     5.38 o
  15   8   2     8.80    11.82     3.91 o
  16   8   2     8.94     6.97     3.91 <
 -16   9   2    10.70     9.71     3.38 <
 -15   9   2     1.48     0.53     2.64 <
 -14   9   2    34.52    46.34     2.96 o
 -13   9   2   241.07   234.45     4.22 o
 -12   9   2    60.01    54.79     2.85 o
 -11   9   2   131.45   123.19     3.91 o
 -10   9   2   197.51   196.55     4.12 o
  -9   9   2    17.17    14.78     2.11 o
  -8   9   2     0.72     1.79     1.90 <
  -7   9   2   156.78   143.98     3.59 o
  -6   9   2    20.80    20.27     1.90 o
  -5   9   2   143.79   147.47     3.27 o
  -4   9   2   430.14   413.58     4.96 o
  -3   9   2    36.62    23.12     1.37 o
  -2   9   2   102.81    86.88     2.11 o
  -1   9   2     7.29     5.70     1.58 o
   0   9   2   246.49   289.23     4.12 o
   1   9   2  2180.80  2358.20    17.73 o
   2   9   2    91.51    87.51     2.74 o
   3   9   2   191.60   211.86     4.12 o
   4   9   2   127.00   138.92     3.06 o
   5   9   2   399.75   455.81     5.17 o
   6   9   2   294.29   287.44     4.22 o
   7   9   2     0.50    -1.79     1.79 <
   8   9   2     5.06    -0.53     1.90 <
   9   9   2   298.57   295.99     7.81 o
  10   9   2     4.42     5.07     1.90 <
  11   9   2    60.85    64.60     2.53 o
  12   9   2   162.78   164.78     4.75 o
  13   9   2     2.66     3.48     3.59 <
  14   9   2    39.63    31.14     4.12 o
  15   9   2     5.78     9.29     5.38 <
 -15  10   2     4.93     9.50     3.27 <
 -14  10   2    84.46   128.15     3.91 o
 -13  10   2   199.65   204.89     4.22 o
 -12  10   2    68.08    54.05     2.96 o
 -11  10   2   118.01   110.73     3.91 o
 -10  10   2   175.06   199.61     4.22 o
  -9  10   2    87.92    55.21     2.64 o
  -8  10   2    24.25    13.93     2.22 o
  -7  10   2     0.00     0.00     1.79 <
  -6  10   2   118.64   151.37     3.69 o
  -5  10   2    17.07    28.29     2.11 o
  -4  10   2   133.52   138.81     4.12 o
  -3  10   2     2.59     5.91     1.27 o
  -2  10   2    76.11    88.56     2.32 o
  -1  10   2    46.54    42.33     2.11 o
   0  10   2   916.92  1004.19     8.87 o
   1  10   2    28.58    33.36     2.11 o
   2  10   2     2.58     3.80     1.79 <
   3  10   2   645.55   669.14     6.76 o
   4  10   2   180.71   208.37     3.80 o
   5  10   2   107.20   112.63     3.38 o
   6  10   2   161.81   140.18     3.59 o
   7  10   2   871.28   873.19     8.34 o
   8  10   2    12.85     8.55     2.22 o
   9  10   2     1.29     0.95     2.11 <
  10  10   2    15.68    18.58     2.64 o
  11  10   2   192.92   180.08     4.86 o
  12  10   2   384.24   435.96     7.18 o
  13  10   2    67.39    66.82     4.12 o
  14  10   2     7.31    12.24     3.91 o
 -14  11   2    16.44    15.52     3.38 o
 -13  11   2     2.30    10.24     2.85 o
 -12  11   2   156.37   202.57     8.23 o
 -11  11   2     2.27     3.48     2.96 <
 -10  11   2   169.20   186.42     4.43 o
  -9  11   2    15.91    12.98     2.22 o
  -8  11   2     5.92     2.96     2.11 <
  -7  11   2    53.78    55.21     2.64 o
  -6  11   2    43.17    45.07     2.53 o
  -5  11   2    27.18    34.62     2.32 o
  -4  11   2   164.28   138.60     3.38 o
  -3  11   2     7.63     8.76     1.48 o
  -2  11   2   231.55   239.41     3.27 o
  -1  11   2     0.30    -1.48     1.79 <
   0  11   2    59.46    67.56     2.74 o
   1  11   2    18.83    22.59     2.22 o
   2  11   2     0.59    -1.27     1.79 <
   3  11   2    33.12    33.04     2.22 o
   4  11   2    15.76    15.52     2.11 o
   5  11   2   106.25   103.76     3.27 o
   6  11   2    14.17     8.55     2.11 o
   7  11   2   368.24   386.98     5.49 o
   8  11   2    73.58    52.67     2.74 o
   9  11   2   522.42   521.25     8.23 o
  10  11   2   108.10   122.87     7.39 o
  11  11   2    33.14    41.17     3.38 o
  12  11   2   214.11   219.99     5.49 o
  13  11   2   299.74   318.26    10.24 o
  14  11   2     5.53     1.27     5.17 <
 -13  12   2    88.05    99.54     3.59 o
 -12  12   2    69.15    84.66     4.86 o
 -11  12   2     5.87    10.13     2.64 o
 -10  12   2     1.68    -2.43     2.43 <
  -9  12   2    12.68     4.54     2.43 <
  -8  12   2    11.03    11.61     2.43 o
  -7  12   2     1.07     1.06     2.22 <
  -6  12   2     2.54     5.49     2.32 <
  -5  12   2    39.68    59.96     2.74 o
  -4  12   2    23.65    15.20     2.22 o
  -3  12   2     1.10    -1.27     1.27 <
  -2  12   2     0.22    -1.06     1.58 <
  -1  12   2   884.51   943.07     8.97 o
   0  12   2     1.03     3.69     2.43 <
   1  12   2    16.09    21.32     2.32 o
   2  12   2   122.51   113.58     5.38 o
   3  12   2     8.83     9.39     2.11 o
   4  12   2    25.71    23.75     2.32 o
   5  12   2   111.46   121.50     3.80 o
   6  12   2     0.09     1.06     2.32 <
   7  12   2    39.19    37.58     2.64 o
   8  12   2   295.68   320.48     5.59 o
   9  12   2    97.85    98.06     3.69 o
  10  12   2    13.44    10.13     3.06 o
  11  12   2    73.42    69.56     4.33 o
  12  12   2    10.51    11.08     3.27 o
  13  12   2   155.65   203.84     7.07 o
 -12  13   2     0.55    -2.85     2.85 <
 -11  13   2     8.94     7.92     2.74 <
 -10  13   2     8.13     8.55     2.64 o
  -9  13   2    11.63    11.40     2.96 o
  -8  13   2   109.68   114.74     4.12 o
  -7  13   2     0.66     0.32     2.32 <
  -6  13   2    25.55    23.33     2.53 o
  -5  13   2    62.84    42.75     2.64 o
  -4  13   2    16.44    20.48     2.32 o
  -3  13   2    96.82   103.98     3.69 o
  -2  13   2   154.81   153.27     3.91 o
  -1  13   2    50.54    59.64     2.74 o
   0  13   2   469.83   472.80     6.97 o
   1  13   2    61.72    61.01     2.85 o
   2  13   2     0.14     2.43     2.11 <
   3  13   2    15.75    17.10     2.32 o
   4  13   2    10.82     9.39     2.22 o
   5  13   2    56.86    53.94     2.85 o
   6  13   2   478.64   509.32     6.97 o
   7  13   2   230.88   282.48     5.07 o
   8  13   2    62.18    73.15     3.38 o
   9  13   2    19.13    25.44     3.38 o
  10  13   2     1.80     7.18     3.17 <
  11  13   2     0.08     2.64     3.17 <
 -11  14   2    13.16    14.57     3.06 o
 -10  14   2     4.43     0.84     2.74 <
  -9  14   2    12.67    12.14     2.74 o
  -8  14   2    44.87    45.39     3.06 o
  -7  14   2    35.02    29.13     2.85 o
  -6  14   2     3.64     0.84     2.32 <
  -5  14   2    83.98    85.40     3.48 o
  -4  14   2    49.23    48.35     2.96 o
  -3  14   2    64.96    65.55     3.48 o
  -2  14   2    44.24    34.94     3.27 o
  -1  14   2     4.59     2.11     2.32 <
   0  14   2    81.65    70.30     3.17 o
   1  14   2    14.23    14.36     2.53 o
   2  14   2     1.27    -0.42     2.32 <
   3  14   2   238.13   257.04     4.75 o
   4  14   2   138.84   134.59     6.02 o
   5  14   2    13.46    10.13     2.53 o
   6  14   2    20.73    15.83     2.64 o
   7  14   2    82.32   108.09     4.64 o
   8  14   2   156.45   174.91     5.59 o
   9  14   2    20.25    21.85     3.27 o
  10  14   2   177.14   186.84     5.70 o
  -9  15   2     8.57     5.38     2.74 <
  -8  15   2     4.62     2.96     2.85 <
  -7  15   2    18.75    29.03     3.06 o
  -6  15   2     0.06     0.42     2.74 <
  -5  15   2     1.59    -0.84     2.43 <
  -4  15   2     2.90     0.74     2.43 <
  -3  15   2    72.22    57.32     3.17 o
  -2  15   2    13.94    10.13     2.53 o
  -1  15   2     1.32    -2.64     2.64 <
   0  15   2   156.02   145.14     4.33 o
   1  15   2    82.46    74.52     3.27 o
   2  15   2    10.86    14.99     2.64 o
   3  15   2    27.80    30.82     2.74 o
   4  15   2   247.51   257.46     5.07 o
   5  15   2    41.93    48.24     3.80 o
   6  15   2    42.78    42.33     4.33 o
   7  15   2   166.45   160.03     5.28 o
   8  15   2    32.57    17.52     3.38 o
  -7  16   2    89.15    89.62     3.91 o
  -6  16   2    10.24     8.34     2.96 <
  -5  16   2    18.60    24.49     4.01 o
  -4  16   2    22.77    15.10     2.85 o
  -3  16   2     3.26     5.28     2.74 <
  -2  16   2    27.87    27.87     2.96 o
  -1  16   2    63.46    53.41     4.01 o
   0  16   2    11.28    12.24     2.85 o
   1  16   2    10.49    11.08     2.74 o
   2  16   2    11.01    14.04     2.96 o
   3  16   2   168.95   171.64     4.96 o
   4  16   2   134.46   149.79     6.12 o
   5  16   2    13.42    19.63     3.59 o
   6  16   2    37.90    42.75     3.80 o
  -3  17   2    12.25    12.03     3.06 o
  -2  17   2     2.09     3.59     2.85 <
  -1  17   2    46.14    46.66     3.38 o
   0  17   2     2.93    -2.85     2.85 <
   1  17   2    10.87    12.46     2.96 o
   2  17   2     0.22     1.37     2.96 <
 -19   1   3    13.52    23.65     3.48 o
 -18   1   3     9.76    13.62     2.53 o
 -17   1   3    24.75    12.98     2.64 o
 -16   1   3    56.21    60.49     2.96 o
 -15   1   3   109.94   108.94     3.59 o
 -14   1   3   153.96   154.43     4.12 o
 -13   1   3  1510.77  1560.59    12.98 o
 -12   1   3  1513.67  1526.71    12.56 o
 -11   1   3   703.17   669.14     6.54 o
 -10   1   3    34.85    19.95     1.69 o
  -9   1   3     0.21     1.90     1.37 <
  -8   1   3   133.93   147.78     2.64 o
  -7   1   3     6.73     7.92     1.37 o
  -6   1   3  1476.04  1543.38    11.61 o
  -5   1   3  1340.75  1501.37    10.34 o
  -4   1   3  1510.44  1792.61     8.66 o
  -3   1   3  3102.73  3050.03    14.15 o
  -2   1   3  2573.25  2878.71    12.77 o
  -1   1   3    88.05    97.43     0.84 o
   0   1   3  9924.58 10401.40    59.22 o
   1   1   3  8680.60  8793.21    46.87 o
   2   1   3  6395.34  6937.26    30.82 o
   3   1   3   539.78   528.01     2.53 o
   4   1   3  1197.74  1197.78     5.28 o
   5   1   3    73.45   122.87     1.27 o
   6   1   3   187.60   198.66     1.79 o
   7   1   3  3266.77  3845.32    19.21 o
   8   1   3   988.28  1145.95     7.07 o
   9   1   3     2.37    10.34     1.16 o
  10   1   3    73.98    79.70     2.32 o
  11   1   3   154.24   139.55     2.96 o
  12   1   3   197.95   183.99     3.38 o
  13   1   3   678.56   632.09     6.44 o
  14   1   3    57.94    71.89     6.44 o
  15   1   3   144.44   137.33     5.38 o
  16   1   3    55.51    48.66     4.01 o
  17   1   3     6.32    10.98     3.69 <
 -19   2   3     8.74    16.05     4.54 o
 -18   2   3     2.05     3.06     2.64 <
 -17   2   3   211.58   218.93     4.75 o
 -16   2   3    25.57    17.52     2.53 o
 -15   2   3     0.13     1.58     2.22 <
 -14   2   3   470.24   453.48     5.81 o
 -13   2   3   144.96   152.64     4.54 o
 -12   2   3    37.77    42.75     2.43 o
 -11   2   3    22.11    11.82     1.90 o
 -10   2   3   834.44   893.67    10.34 o
  -9   2   3   918.67  1130.96     9.29 o
  -8   2   3    36.62    28.61     1.58 o
  -7   2   3    89.27   110.52     2.11 o
  -6   2   3  1290.24  1433.07     9.71 o
  -5   2   3    25.59    20.06     1.58 o
  -4   2   3   369.63   444.40     3.27 o
  -3   2   3 13682.90 14230.70    63.12 o
  -2   2   3   800.61   663.76     3.17 o
  -1   2   3  6208.66  6283.11    25.86 o
   0   2   3 27695.30 28869.10   428.46 o
   1   2   3   565.09   658.37     3.17 o
   2   2   3  8898.23  9453.48    44.65 o
   3   2   3  4096.85  4404.78    20.58 o
   4   2   3   188.19   227.38     1.69 o
   5   2   3  1303.75  1578.75     8.23 o
   6   2   3  2149.61  2548.52    13.93 o
   7   2   3     1.62     4.75     0.84 o
   8   2   3  2308.78  2554.12    20.58 o
   9   2   3   208.60   170.79     2.85 o
  10   2   3    24.97    28.29     1.58 o
  11   2   3   110.55   103.98     2.85 o
  12   2   3   300.82   261.26     3.91 o
  13   2   3   520.04   473.33     5.49 o
  14   2   3     0.57     5.81     3.06 <
  15   2   3     8.66     3.80     3.06 <
  16   2   3    37.34    36.10     3.91 o
  17   2   3    83.49    77.59     5.17 o
 -19   3   3   115.25   150.74     5.49 o
 -18   3   3    15.01    17.84     2.64 o
 -17   3   3    42.32    46.02     3.06 o
 -16   3   3   138.99   135.33     4.01 o
 -15   3   3   148.55   139.76     3.80 o
 -14   3   3    59.17    56.05     2.74 o
 -13   3   3   655.01   729.52     7.60 o
 -12   3   3   561.23   582.37     7.49 o
 -11   3   3    10.63     4.33     1.90 <
 -10   3   3   934.72   968.30     8.55 o
  -9   3   3   672.82   649.72     6.23 o
  -8   3   3  2890.63  3097.22    20.06 o
  -7   3   3  2791.03  3184.09    18.79 o
  -6   3   3   930.81   970.72     6.97 o
  -5   3   3     1.21     4.86     0.84 o
  -4   3   3  3633.76  4174.98    22.27 o
  -3   3   3  1527.45  1770.97     8.55 o
  -2   3   3  1315.53  1387.26     6.12 o
  -1   3   3 19060.80 20071.30    89.20 o
   0   3   3 22434.60 23897.60   111.68 o
   1   3   3   521.55   582.58     2.96 o
   2   3   3  1625.85  1687.16     7.71 o
   3   3   3   197.67   158.45     1.48 o
   4   3   3   216.10   168.05     1.69 o
   5   3   3    13.27     9.08     0.84 o
   6   3   3  1059.35  1263.02     7.28 o
   7   3   3   280.63   259.04     2.85 o
   8   3   3    38.65    44.55     1.69 o
   9   3   3    73.47    79.17     3.17 o
  10   3   3   205.39   213.97     3.38 o
  11   3   3   153.19   183.36     3.27 o
  12   3   3     9.59     7.18     1.79 o
  13   3   3   198.22   204.68     3.80 o
  14   3   3     0.12     0.11     2.64 <
  15   3   3   187.03   181.67     5.91 o
  16   3   3    22.51    20.69     3.59 o
  17   3   3    70.16    54.47     4.22 o
 -18   4   3    31.63    33.67     3.06 o
 -17   4   3     5.47     6.76     2.64 <
 -16   4   3     0.35     2.85     2.43 <
 -15   4   3    17.86    22.80     2.43 o
 -14   4   3    32.21    27.02     2.43 o
 -13   4   3    43.48    43.81     2.43 o
 -12   4   3  1200.28  1196.73    10.56 o
 -11   4   3  2098.11  2127.23    16.57 o
 -10   4   3  3163.59  3363.02    22.17 o
  -9   4   3    15.75    24.91     1.16 o
  -8   4   3   170.89   256.40     3.06 o
  -7   4   3   694.50   862.00     5.91 o
  -6   4   3  2040.39  2176.53    13.19 o
  -5   4   3    92.95   148.94     2.01 o
  -4   4   3  3403.11  3199.82    18.79 o
  -3   4   3  1401.86  1188.28     6.44 o
  -2   4   3  3169.19  3163.30    15.10 o
  -1   4   3  2188.28  2301.41    12.56 o
   0   4   3  2815.94  2900.35    14.57 o
   1   4   3 11009.60 12208.60    61.22 o
   2   4   3   532.12   478.39     2.96 o
   3   4   3  3899.22  4038.07    21.22 o
   4   4   3  1950.70  2139.16    12.56 o
   5   4   3  2255.06  2800.49    17.84 o
   6   4   3     0.03     4.22     0.95 o
   7   4   3   713.03   741.13     6.33 o
   8   4   3   420.99   481.46     4.86 o
   9   4   3     3.68     1.79     1.48 <
  10   4   3     7.44    10.13     1.58 o
  11   4   3   116.24   112.32     2.96 o
  12   4   3    27.34    20.48     2.01 o
  13   4   3   313.50   267.49     5.07 o
  14   4   3   201.93   189.59     5.70 o
  15   4   3   298.78   331.46     7.60 o
  16   4   3     6.30    -0.11     3.38 <
  17   4   3     7.41     5.17     3.59 <
 -18   5   3     4.83     1.58     3.17 <
 -17   5   3   122.49   117.91     4.22 o
 -16   5   3    78.84    83.60     3.38 o
 -15   5   3    32.48    28.61     2.64 o
 -14   5   3   630.57   652.25     8.34 o
 -13   5   3    10.28     6.23     2.22 <
 -12   5   3   541.02   603.80     6.76 o
 -11   5   3   162.36   140.82     3.59 o
 -10   5   3     1.64     2.22     2.22 <
  -9   5   3    18.90    14.99     1.48 o
  -8   5   3   339.70   293.14     3.38 o
  -7   5   3    88.28   128.78     2.43 o
  -6   5   3   420.58   424.56     3.91 o
  -5   5   3  4903.62  5661.47    35.36 o
  -4   5   3    68.65    37.26     2.11 o
  -3   5   3  4869.55  5160.06    29.77 o
  -2   5   3   591.05   804.36     5.49 o
  -1   5   3   907.70   965.66     6.23 o
   0   5   3   588.74   700.60     4.33 o
   1   5   3  3127.20  3274.66    18.79 o
   2   5   3   145.76   152.96     2.64 o
   3   5   3   117.99   103.98     1.48 o
   4   5   3    36.89    50.88     1.48 o
   5   5   3  1162.74  1252.46     8.66 o
   6   5   3    39.26    49.61     1.90 o
   7   5   3   168.95   161.29     3.06 o
   8   5   3     2.27     0.84     1.37 <
   9   5   3    31.69    41.59     2.64 o
  10   5   3   142.26   154.33     3.17 o
  11   5   3    23.77    27.23     2.01 o
  12   5   3    40.88    42.75     2.22 o
  13   5   3    91.53    90.36     3.91 o
  14   5   3   127.89   130.89     6.23 o
  15   5   3    29.09    26.18     3.69 o
  16   5   3     1.83    -2.01     3.38 <
  17   5   3    61.28    75.69     4.75 o
 -18   6   3    61.65    67.03     4.22 o
 -17   6   3     1.91     3.06     2.64 <
 -16   6   3    24.38    19.11     2.64 o
 -15   6   3    18.44    31.46     2.74 o
 -14   6   3    54.39    80.54     3.91 o
 -13   6   3    50.46    35.15     2.53 o
 -12   6   3   378.51   357.85     4.43 o
 -11   6   3     1.37    -1.69     1.69 <
 -10   6   3    11.99     8.87     1.48 o
  -9   6   3    94.49    87.93     2.43 o
  -8   6   3     0.17    -0.32     1.27 <
  -7   6   3   262.96   235.61     3.69 o
  -6   6   3    49.77    41.06     1.58 o
  -5   6   3   254.34   356.58     3.69 o
  -4   6   3   104.48   108.20     2.74 o
  -3   6   3   739.01   994.37     6.54 o
  -2   6   3   384.76   315.94     2.96 o
  -1   6   3    78.81   126.99     2.53 o
   0   6   3  8701.95  9829.27    69.46 o
   1   6   3  1438.51  1532.72    10.24 o
   2   6   3    45.19    65.34     2.11 o
   3   6   3    11.44     9.29     1.16 o
   4   6   3    78.06    84.66     2.22 o
   5   6   3    68.49    77.59     2.32 o
   6   6   3   204.76   225.58     3.27 o
   7   6   3    26.31    23.65     1.69 o
   8   6   3    74.31    88.99     2.53 o
   9   6   3     1.61     4.54     1.69 <
  10   6   3    25.74    26.50     2.01 o
  11   6   3  1418.86  1480.15    12.24 o
  12   6   3   174.07   197.82     6.65 o
  13   6   3   263.68   257.25     5.59 o
  14   6   3   118.94   119.92     5.38 o
  15   6   3    94.96   100.70     5.38 o
  16   6   3     0.30     1.90     3.59 <
 -17   7   3     0.33    -1.79     2.96 <
 -16   7   3    33.42    31.77     2.96 o
 -15   7   3    22.99    22.27     2.74 o
 -14   7   3     0.03    -1.69     2.22 <
 -13   7   3    31.41    27.23     2.53 o
 -12   7   3    55.67    65.45     2.53 o
 -11   7   3     8.51     3.48     1.58 <
 -10   7   3    34.78    24.49     1.79 o
  -9   7   3   214.83   228.85     3.27 o
  -8   7   3   352.62   382.12     4.12 o
  -7   7   3   164.67   162.77     2.74 o
  -6   7   3     4.89    19.32     1.48 o
  -5   7   3     1.37     3.59     1.16 o
  -4   7   3   870.86   989.41     7.28 o
  -3   7   3  1346.69  1583.50    10.87 o
  -2   7   3    17.47    41.80     1.48 o
  -1   7   3   836.86   872.24     7.39 o
   0   7   3  4203.80  4320.44    30.61 o
   1   7   3   371.54   407.35     3.69 o
   2   7   3   115.27   105.03     5.91 o
   3   7   3    51.95    59.54     2.11 o
   4   7   3    11.75    17.31     1.48 o
   5   7   3   322.95   312.35     3.91 o
   6   7   3  1309.05  1434.02    11.40 o
   7   7   3     4.87     6.65     1.58 o
   8   7   3     6.02    10.77     1.79 o
   9   7   3  1051.51  1089.69     8.44 o
  10   7   3    20.10    16.89     2.11 o
  11   7   3   563.53   563.90     6.23 o
  12   7   3   113.93   125.09     4.22 o
  13   7   3     1.88     4.33     2.43 <
  14   7   3     6.53     6.44     3.38 <
  15   7   3     4.09     1.58     3.38 <
  16   7   3    24.33    17.21     4.01 o
 -17   8   3    25.43    22.27     3.48 o
 -16   8   3    14.85    18.26     2.96 o
 -15   8   3    16.24     9.29     2.53 o
 -14   8   3     2.43     5.28     2.43 <
 -13   8   3    96.96    99.44     3.38 o
 -12   8   3    15.76    20.48     2.43 o
 -11   8   3   629.70   646.45     8.66 o
 -10   8   3    81.39    64.60     2.32 o
  -9   8   3     3.45     3.27     1.48 <
  -8   8   3     6.03     2.53     2.01 <
  -7   8   3    99.48   112.21     3.06 o
  -6   8   3   820.93   929.13     8.55 o
  -5   8   3     0.07     1.06     1.58 <
  -4   8   3    43.45    38.95     1.58 o
  -3   8   3   579.25   648.77     5.38 o
  -2   8   3  1483.16  1583.39    10.98 o
  -1   8   3   277.77   331.88     4.01 o
   0   8   3   734.01   805.63     7.18 o
   1   8   3   908.46   915.83     6.86 o
   2   8   3   275.59   258.62     3.80 o
   3   8   3   127.95   120.97     2.74 o
   4   8   3    14.67     6.44     1.48 o
   5   8   3    39.08    38.53     2.53 o
   6   8   3   433.56   463.20     5.07 o
   7   8   3     7.94    11.82     1.79 o
   8   8   3     5.55     4.54     2.01 <
   9   8   3   274.48   252.71     3.69 o
  10   8   3   276.87   287.23     3.91 o
  11   8   3    13.27    10.13     2.53 o
  12   8   3   128.38   135.96     5.91 o
  13   8   3   294.06   277.52     5.70 o
  14   8   3     0.01     2.01     4.12 <
  15   8   3   137.67   143.88     5.81 o
 -16   9   3     8.57     2.96     2.74 <
 -15   9   3    31.22    26.07     2.96 o
 -14   9   3    67.77    62.60     3.38 o
 -13   9   3    87.31    91.84     4.54 o
 -12   9   3     9.98    11.93     2.22 o
 -11   9   3     9.15     8.23     2.96 <
 -10   9   3   162.60   188.85     4.22 o
  -9   9   3    14.59    27.66     2.32 o
  -8   9   3     2.14     3.80     1.90 <
  -7   9   3     0.85     2.74     1.90 <
  -6   9   3    63.10    67.35     3.69 o
  -5   9   3   127.32   134.90     3.27 o
  -4   9   3   108.10   143.77     3.06 o
  -3   9   3    28.66    30.61     2.22 o
  -2   9   3   242.72   242.79     3.17 o
  -1   9   3   411.03   427.09     5.70 o
   0   9   3   183.82   219.35     3.69 o
   1   9   3    72.88    62.17     2.11 o
   2   9   3  1058.19  1025.62     8.87 o
   3   9   3     2.43     0.42     1.58 <
   4   9   3    30.55    30.61     2.96 o
   5   9   3    53.49    52.99     2.22 o
   6   9   3   310.77   354.68     5.49 o
   7   9   3   306.73   305.81     4.43 o
   8   9   3  1029.09  1081.25     9.61 o
   9   9   3    16.26    19.00     2.11 o
  10   9   3   300.45   310.35     4.22 o
  11   9   3    55.09    39.48     3.38 o
  12   9   3    40.10    44.97     3.27 o
  13   9   3    28.02    29.98     4.54 o
  14   9   3     9.79    13.83     4.33 o
  15   9   3   124.22   118.54     6.02 o
 -15  10   3     3.29     0.95     2.64 <
 -14  10   3     1.81     0.21     2.32 <
 -13  10   3    23.66    25.23     2.53 o
 -12  10   3    14.55    11.40     2.43 o
 -11  10   3    16.80    17.10     4.22 o
 -10  10   3   170.05   164.88     4.75 o
  -9  10   3     0.92    -2.01     2.01 <
  -8  10   3     0.00    -0.84     1.90 <
  -7  10   3    21.26    24.70     2.32 o
  -6  10   3    96.71    79.59     2.96 o
  -5  10   3   131.46   141.87     4.64 o
  -4  10   3     2.50     5.49     1.37 o
  -3  10   3   195.21   196.45     2.96 o
  -2  10   3    64.67    85.61     2.85 o
  -1  10   3    19.75    21.43     2.01 o
   0  10   3   125.61   117.70     3.17 o
   1  10   3   716.92   769.21     7.28 o
   2  10   3    51.28    40.11     2.22 o
   3  10   3  1317.34  1423.68    11.72 o
   4  10   3   767.21   823.79     7.81 o
   5  10   3    43.79    33.78     2.11 o
   6  10   3   327.95   331.56     4.75 o
   7  10   3   651.54   682.02     7.18 o
   8  10   3   287.21   297.78     6.97 o
   9  10   3     5.98     4.54     2.11 <
  10  10   3    22.72    24.91     3.91 o
  11  10   3   232.25   268.44     5.49 o
  12  10   3    71.36    63.02     3.59 o
  13  10   3    41.70    38.53     4.54 o
  14  10   3     9.46     8.13     3.91 <
 -14  11   3    53.37    41.48     2.74 o
 -13  11   3     0.09     1.90     2.43 <
 -12  11   3   205.85   231.28    10.34 o
 -11  11   3     2.46    -1.90     2.32 <
 -10  11   3   255.57   300.53     5.17 o
  -9  11   3    19.88    27.55     2.64 o
  -8  11   3     5.32     5.59     2.22 <
  -7  11   3    33.02    43.49     2.64 o
  -6  11   3    44.58    45.81     2.64 o
  -5  11   3    54.03    65.34     3.27 o
  -4  11   3     3.05     4.64     1.48 o
  -3  11   3     0.05    -0.95     1.48 <
  -2  11   3   137.12   144.40     2.85 o
  -1  11   3     1.31     1.48     1.90 <
   0  11   3    39.25    56.69     2.43 o
   1  11   3   415.63   465.73     5.49 o
   2  11   3   248.19   288.70     4.43 o
   3  11   3   380.13   369.04     4.96 o
   4  11   3    23.99    20.90     2.22 o
   5  11   3    17.63    14.46     2.11 o
   6  11   3     0.00    -1.90     2.01 <
   7  11   3   145.63   159.92     6.97 o
   8  11   3    31.29    29.45     2.43 o
   9  11   3   169.16   197.92     4.96 o
  10  11   3    87.49    99.96     4.43 o
  11  11   3    81.58    96.38     4.22 o
  12  11   3   170.90   176.92     5.17 o
  13  11   3    88.68   103.13     5.91 o
 -13  12   3     2.71     8.55     2.85 o
 -12  12   3     8.37     9.71     2.74 o
 -11  12   3    47.18    35.68     2.96 o
 -10  12   3    56.06    48.66     2.96 o
  -9  12   3     9.81     9.92     2.43 o
  -8  12   3    51.42    38.42     2.74 o
  -7  12   3     0.51     2.32     2.22 <
  -6  12   3   291.10   259.25     5.81 o
  -5  12   3    40.55    31.88     2.43 o
  -4  12   3     0.70    -2.01     2.01 <
  -3  12   3    22.26    20.37     1.69 o
  -2  12   3   120.62   108.62     2.74 o
  -1  12   3     0.01     3.17     2.22 <
   0  12   3   336.26   345.50     4.96 o
   1  12   3    87.67    88.78     3.38 o
   2  12   3    77.13    80.33     3.17 o
   3  12   3   300.74   314.25     4.75 o
   4  12   3   153.58   169.63     3.91 o
   5  12   3     5.85     1.27     2.11 <
   6  12   3   141.56   164.67     4.01 o
   7  12   3   453.73   493.60     6.76 o
   8  12   3   233.88   251.65     5.59 o
   9  12   3   189.45   195.39     5.38 o
  10  12   3     3.42     0.42     2.85 <
  11  12   3    11.16    14.88     3.17 o
  12  12   3    36.86    51.51     4.75 o
 -12  13   3    15.02    10.34     2.96 o
 -11  13   3    30.47    30.93     2.96 o
 -10  13   3    20.23    20.06     2.85 o
  -9  13   3    35.66    41.80     4.54 o
  -8  13   3     4.99     4.22     3.48 <
  -7  13   3    81.24    79.59     3.38 o
  -6  13   3     9.71    14.67     2.53 o
  -5  13   3     5.73     4.75     2.32 <
  -4  13   3     0.11     1.27     2.22 <
  -3  13   3     4.07    -2.11     2.11 <
  -2  13   3    34.76    24.17     2.43 o
  -1  13   3   418.65   433.22     4.86 o
   0  13   3   135.43   145.99     4.01 o
   1  13   3     8.95    11.19     2.22 o
   2  13   3    25.71    25.97     2.53 o
   3  13   3    79.80    72.94     3.06 o
   4  13   3    89.72   106.83     3.69 o
   5  13   3   107.64   107.78     5.59 o
   6  13   3    17.40    18.26     2.64 o
   7  13   3   292.98   296.73     5.91 o
   8  13   3   223.46   253.66     5.70 o
   9  13   3    63.09    63.65     3.80 o
  10  13   3   105.67    99.65     4.64 o
  11  13   3     6.59     4.43     3.17 <
 -11  14   3     0.14     2.43     2.85 <
 -10  14   3    15.30    13.41     3.06 o
  -9  14   3     4.30    -0.11     2.64 <
  -8  14   3   134.37   112.95     4.12 o
  -7  14   3   120.62   119.70     4.33 o
  -6  14   3    82.04    73.05     3.27 o
  -5  14   3    63.77    41.80     2.96 o
  -4  14   3    44.98    42.96     2.74 o
  -3  14   3    17.51     8.55     2.53 o
  -2  14   3   263.96   317.95     7.18 o
  -1  14   3    20.00    14.67     3.38 o
   0  14   3    14.32    15.83     2.53 o
   1  14   3    22.01    22.48     2.53 o
   2  14   3    55.38    59.96     2.96 o
   3  14   3   159.33   162.98     4.12 o
   4  14   3     0.58    -2.32     2.43 <
   5  14   3    11.27    10.13     2.53 o
   6  14   3   359.04   361.43     6.76 o
   7  14   3   115.57   140.08     5.07 o
   8  14   3     8.85     3.27     3.06 <
   9  14   3     0.39     1.69     3.06 <
  10  14   3    97.49   103.45     4.96 o
  -9  15   3    12.58    15.20     3.06 o
  -8  15   3     6.22     1.79     2.74 <
  -7  15   3     8.35     7.81     2.74 <
  -6  15   3     0.34    -2.53     2.53 <
  -5  15   3     3.29     3.80     2.64 <
  -4  15   3    36.54    36.42     2.96 o
  -3  15   3    56.58    71.46     3.27 o
  -2  15   3    19.76    11.29     2.53 o
  -1  15   3     0.38    -2.43     2.43 <
   0  15   3     0.43    -1.90     2.43 <
   1  15   3    11.20    15.41     2.53 o
   2  15   3    45.86    41.06     2.96 o
   3  15   3    56.99    54.68     3.17 o
   4  15   3     0.02     4.01     2.53 <
   5  15   3   250.79   261.47    12.77 o
   6  15   3    82.87    94.58     4.43 o
   7  15   3    57.44    54.15     3.91 o
   8  15   3    80.52    81.70     4.22 o
  -7  16   3    16.47    22.06     3.38 o
  -6  16   3    92.14    78.33     3.69 o
  -5  16   3    87.17    80.86     3.69 o
  -4  16   3    19.85    11.93     2.85 o
  -3  16   3    27.66    22.80     2.96 o
  -2  16   3     8.08     6.12     2.74 <
  -1  16   3     3.68     2.96     2.74 <
   0  16   3     9.46     5.07     2.74 <
   1  16   3     5.22     2.85     2.74 <
   2  16   3    37.84    34.20     3.06 o
   3  16   3     7.03    12.88     5.70 <
   4  16   3     2.90     4.01     3.38 <
   5  16   3    56.38    60.17     4.01 o
  -2  17   3    72.48    72.52     3.80 o
  -1  17   3     1.59    -0.11     2.96 <
   0  17   3     5.24     1.58     2.85 <
   1  17   3     5.03     6.12     3.38 <
 -19   0   4   231.31   325.02    13.62 o
 -18   0   4    64.10    84.66     5.07 o
 -17   0   4    47.68    39.16     4.12 o
 -16   0   4   434.70   428.04     8.34 o
 -15   0   4    60.04    67.98     4.22 o
 -14   0   4  1084.03  1077.34    14.15 o
 -13   0   4  1568.58  1593.84    18.79 o
 -12   0   4  4159.94  4026.99    41.70 o
 -11   0   4  3024.68  2839.97    29.98 o
 -10   0   4   519.46   608.87     8.66 o
  -9   0   4   138.83   202.04     5.38 o
  -8   0   4  1549.06  1402.88    15.52 o
  -7   0   4 10118.20 11184.10   111.15 o
  -6   0   4  9151.42 11222.80   112.84 o
  -5   0   4  1013.58  1169.39    10.24 o
  -4   0   4   265.56   305.17     3.59 o
  -3   0   4   294.48   435.64     3.06 o
  -2   0   4  1177.35  1192.40     7.07 o
  -1   0   4  1450.78  1431.17     9.18 o
   0   0   4 11987.90 11929.50    95.64 o
   2   0   4    25.07    31.46     1.58 o
   3   0   4  4137.91  4456.30    36.10 o
   4   0   4  1583.01  1253.10     9.18 o
   5   0   4   159.47   387.72     3.59 o
   6   0   4  3290.11  4626.88    36.95 o
   7   0   4    54.83    36.31     1.48 o
   8   0   4   172.02   240.46     3.48 o
   9   0   4    52.82    66.50     4.01 o
  10   0   4    27.55    20.16     2.22 o
  11   0   4  1855.69  1944.93    21.32 o
  12   0   4   149.15   177.87     4.75 o
  13   0   4   138.14   149.79     7.07 o
  14   0   4    95.46    96.38     6.76 o
  15   0   4     0.04     3.69     4.54 <
  16   0   4     0.86    -2.11     4.54 <
  17   0   4     7.45    -2.11     4.86 <
 -19   1   4    24.00    36.63     3.06 o
 -18   1   4   179.22   211.12     5.70 o
 -17   1   4    10.27    12.77     2.74 o
 -16   1   4    69.24    78.85     3.27 o
 -15   1   4    55.32    61.86     2.85 o
 -14   1   4   540.74   562.95     6.54 o
 -13   1   4   630.86   589.44     6.54 o
 -12   1   4  1786.39  1760.73    14.25 o
 -11   1   4    28.12    26.60     3.06 o
 -10   1   4   346.92   303.69     4.01 o
  -9   1   4   358.46   344.12     4.22 o
  -8   1   4   338.59   424.24     4.43 o
  -7   1   4   998.01   856.61     7.18 o
  -6   1   4    58.11    32.41     2.64 o
  -5   1   4  9091.88  9609.60    59.96 o
  -4   1   4   341.00   456.12     3.06 o
  -3   1   4    13.09    20.16     0.63 o
  -2   1   4  2266.83  2214.85     8.97 o
  -1   1   4    22.20    47.50     0.84 o
   0   1   4  4651.21  4787.01    31.77 o
   1   1   4   325.04   331.35     2.74 o
   2   1   4  3017.56  2791.62    15.83 o
   3   1   4   635.72   779.24     4.75 o
   4   1   4  1138.50  1185.22     5.59 o
   5   1   4  2644.72  3088.77    15.52 o
   6   1   4   466.31   478.71     2.96 o
   7   1   4    84.91    74.10     1.37 o
   8   1   4     5.32     4.64     0.84 o
   9   1   4     5.74     9.82     1.27 o
  10   1   4   147.72   143.98     2.74 o
  11   1   4    10.95    10.77     1.69 o
  12   1   4   535.59   491.59     5.28 o
  13   1   4   634.78   582.05     9.08 o
  14   1   4   239.98   217.24     5.81 o
  15   1   4    50.88    60.27     4.01 o
  16   1   4    68.62    65.87     4.33 o
  17   1   4     9.09     4.75     3.48 <
 -19   2   4    32.47    23.33     3.06 o
 -18   2   4   150.63   162.77     4.64 o
 -17   2   4    90.71   111.05     8.55 o
 -16   2   4     8.32    15.10     2.43 o
 -15   2   4   197.48   221.99     4.43 o
 -14   2   4   491.48   465.52     7.07 o
 -13   2   4   264.37   257.04     5.49 o
 -12   2   4   919.91  1019.49    10.56 o
 -11   2   4   189.65   211.86     3.69 o
 -10   2   4     4.78    -1.48     1.48 <
  -9   2   4   129.56   168.68     4.43 o
  -8   2   4   605.56   816.92     8.23 o
  -7   2   4  4056.04  4337.65    27.45 o
  -6   2   4  1401.91  1700.67    11.40 o
  -5   2   4   523.31   598.52     4.64 o
  -4   2   4 10922.90 11642.30    62.07 o
  -3   2   4  6007.03  5940.25    26.18 o
  -2   2   4  9458.66  9134.58    37.37 o
  -1   2   4    46.70   123.61     1.06 o
   0   2   4  1648.56  1782.37     7.71 o
   1   2   4  4912.33  5413.30    23.01 o
   2   2   4   444.92   402.29     2.11 o
   3   2   4    22.23    48.24     0.84 o
   4   2   4   601.50   774.70     4.54 o
   5   2   4   125.06   142.40     1.48 o
   6   2   4    86.85    83.71     1.58 o
   7   2   4   116.82   138.81     1.90 o
   8   2   4   112.17   164.57     2.32 o
   9   2   4   235.17   249.96     4.22 o
  10   2   4     0.00    -0.84     1.37 <
  11   2   4    35.71    30.72     2.53 o
  12   2   4   518.21   517.98     5.59 o
  13   2   4    43.04    50.35     3.59 o
  14   2   4   102.15    86.45     4.64 o
  15   2   4     0.04    -1.27     3.17 <
  16   2   4    82.43    87.09     7.18 o
  17   2   4    13.67    10.24     3.48 <
 -19   3   4    62.66    67.87     3.48 o
 -18   3   4     3.65     2.32     2.74 <
 -17   3   4    74.15    62.60     3.27 o
 -16   3   4    72.70    79.28     3.27 o
 -15   3   4   160.53   169.53     4.01 o
 -14   3   4   330.28   336.00     5.07 o
 -13   3   4   217.72   254.19     4.43 o
 -12   3   4   449.03   472.17    10.45 o
 -11   3   4     2.83     0.63     1.90 <
 -10   3   4   995.70  1031.84    10.13 o
  -9   3   4  3613.41  3879.73    27.97 o
  -8   3   4   263.42   324.17     3.59 o
  -7   3   4   283.62   320.06     3.38 o
  -6   3   4  1205.33  1319.92     9.18 o
  -5   3   4  7694.46  7830.40    45.18 o
  -4   3   4   184.27   280.58     2.22 o
  -3   3   4  6177.62  6604.43    31.35 o
  -2   3   4  8513.81  8487.29    40.11 o
  -1   3   4  1665.51  2127.76     9.18 o
   0   3   4     4.17    17.10     0.63 o
   1   3   4    93.58    68.82     0.95 o
   2   3   4  1347.62  1441.10     7.39 o
   3   3   4  1534.81  1469.18    19.00 o
   4   3   4  2829.92  3272.13    18.68 o
   5   3   4   101.56   142.93     2.22 o
   6   3   4  1222.64  1380.29     7.81 o
   7   3   4  1496.91  1596.48     9.82 o
   8   3   4   333.52   351.20     3.48 o
   9   3   4    87.24   111.68     2.53 o
  10   3   4    14.30    19.63     1.69 o
  11   3   4   252.80   244.26     4.96 o
  12   3   4   134.27   137.02     4.33 o
  13   3   4    20.12    10.98     2.96 o
  14   3   4   198.63   195.18     5.70 o
  15   3   4    43.46    38.42     3.80 o
  16   3   4    28.43    23.01     3.69 o
  17   3   4     3.75     0.95     3.38 <
 -18   4   4    17.46    15.94     3.17 o
 -17   4   4     0.88    -1.06     2.43 <
 -16   4   4    11.99     6.76     2.53 <
 -15   4   4   383.24   410.84     6.12 o
 -14   4   4    34.35    30.40     2.53 o
 -13   4   4     0.22    -0.42     2.11 <
 -12   4   4    65.03    64.50     5.49 o
 -11   4   4  1655.84  1712.49    12.24 o
 -10   4   4    52.19    54.79     1.69 o
  -9   4   4    20.85    31.77     1.37 o
  -8   4   4    10.66    17.31     1.16 o
  -7   4   4   394.58   526.11     4.22 o
  -6   4   4 12605.80 13363.10    78.22 o
  -5   4   4  5552.07  5865.30    33.78 o
  -4   4   4    79.60   155.28     1.79 o
  -3   4   4   333.32   489.90     3.38 o
  -2   4   4     0.08    12.56     0.74 o
  -1   4   4  6185.61  6839.19    32.51 o
   0   4   4  6345.02  6287.44    29.77 o
   1   4   4   770.18   593.88     3.48 o
   2   4   4    16.02    27.87     0.84 o
   3   4   4  2811.13  3059.01    16.26 o
   4   4   4  2069.61  2322.31    13.51 o
   5   4   4  1436.20  1814.36    10.03 o
   6   4   4  1026.96   987.19     6.97 o
   7   4   4   254.31   259.25     2.43 o
   8   4   4    24.19    22.27     2.11 o
   9   4   4     0.04    -1.37     1.37 <
  10   4   4    35.83    37.26     1.90 o
  11   4   4    34.40    34.10     2.01 o
  12   4   4    50.65    52.15     3.69 o
  13   4   4    66.77    57.64     3.80 o
  14   4   4     2.18     7.49     3.17 <
  15   4   4   164.86   165.62     5.70 o
  16   4   4     0.12     0.95     3.38 <
  17   4   4     1.26     0.11     3.38 <
 -18   5   4     3.65    -2.11     2.64 <
 -17   5   4    26.94    25.33     3.59 o
 -16   5   4   126.30   124.24     4.01 o
 -15   5   4   101.21    86.77     4.33 o
 -14   5   4    23.44    37.68     2.64 o
 -13   5   4   152.66   136.38     6.44 o
 -12   5   4   405.14   397.85     5.38 o
 -11   5   4    57.66    67.14     4.43 o
 -10   5   4    66.27    70.41     3.27 o
  -9   5   4   346.99   393.31     3.69 o
  -8   5   4  2026.08  2137.26    13.19 o
  -7   5   4  1286.28  1439.41     9.29 o
  -6   5   4    25.43    27.55     1.16 o
  -5   5   4   966.44  1136.66     7.39 o
  -4   5   4    13.98    25.12     1.16 o
  -3   5   4    89.49   126.46     2.53 o
  -2   5   4    21.50    44.76     1.27 o
  -1   5   4   589.74   646.55     4.54 o
   0   5   4   255.12   296.83     2.64 o
   1   5   4  2406.01  2735.47    15.83 o
   2   5   4   113.89   103.98     4.22 o
   3   5   4    22.03    23.01     0.84 o
   4   5   4  3725.13  4130.96    23.65 o
   5   5   4    32.39    47.92     1.69 o
   6   5   4    95.25   118.75     1.90 o
   7   5   4     0.06     3.91     1.06 o
   8   5   4     3.00    -0.42     1.69 <
   9   5   4    16.40    22.59     1.69 o
  10   5   4    25.08    21.75     2.43 o
  11   5   4    37.62    30.72     2.01 o
  12   5   4   760.02   799.09     8.87 o
  13   5   4     9.09     7.49     3.17 <
  14   5   4   139.26   137.54     5.59 o
  15   5   4    40.59    37.68     3.80 o
  16   5   4    17.94    16.68     3.69 o
 -18   6   4     0.02     2.11     2.74 <
 -17   6   4     7.13     8.02     3.38 <
 -16   6   4    10.34     4.64     2.53 <
 -15   6   4    46.39    57.53     3.17 o
 -14   6   4    48.34    57.95     2.96 o
 -13   6   4    18.48    17.95     2.43 o
 -12   6   4   132.99   136.07     2.96 o
 -11   6   4   735.78   785.57     6.23 o
 -10   6   4   387.44   417.70     4.64 o
  -9   6   4     4.55    -0.74     1.48 <
  -8   6   4  1610.76  1802.64    12.56 o
  -7   6   4   177.40   170.16     3.48 o
  -6   6   4    26.56    35.57     1.48 o
  -5   6   4   669.21   766.36     6.76 o
  -4   6   4   224.21   159.92     2.22 o
  -3   6   4   214.95   376.74     4.75 o
  -2   6   4   139.60   157.49     3.17 o
  -1   6   4  1178.35  1192.93     9.29 o
   0   6   4  1005.68  1137.19     7.18 o
   1   6   4   156.74   140.50     2.22 o
   2   6   4   515.27   595.25     5.17 o
   3   6   4    74.22    57.53     2.01 o
   4   6   4     0.19     5.59     0.84 o
   5   6   4   585.76   597.04     4.64 o
   6   6   4   757.65   715.69     6.33 o
   7   6   4   131.84   171.85     2.64 o
   8   6   4     0.94     5.07     1.48 o
   9   6   4   257.44   245.32     7.39 o
  10   6   4    10.23    11.61     1.79 o
  11   6   4  1143.12  1230.93    12.24 o
  12   6   4     0.87     0.95     2.32 <
  13   6   4    25.29    26.71     3.38 o
  14   6   4    68.36    63.86     4.22 o
  15   6   4    10.84    11.29     4.75 <
  16   6   4     2.04    -3.38     3.38 <
 -17   7   4     1.00    -2.01     2.64 <
 -16   7   4     1.34     3.48     2.74 <
 -15   7   4     0.09    -0.63     2.32 <
 -14   7   4    98.64    80.12     3.27 o
 -13   7   4     3.72    -2.22     2.22 <
 -12   7   4    20.47    10.13     1.90 o
 -11   7   4   445.39   492.86     5.17 o
 -10   7   4    88.48    74.84     2.53 o
  -9   7   4     0.93     2.85     1.48 <
  -8   7   4   467.99   459.50     4.96 o
  -7   7   4   243.70   236.03     3.59 o
  -6   7   4   232.05   240.99     3.69 o
  -5   7   4   216.03   288.81     4.01 o
  -4   7   4   113.87    93.21     2.22 o
  -3   7   4  1014.97  1171.29     8.44 o
  -2   7   4   183.11   164.15     2.53 o
  -1   7   4  3796.55  4226.07    29.98 o
   0   7   4  4521.16  5005.10    31.46 o
   1   7   4  2124.20  2259.18    14.78 o
   2   7   4    90.23    70.09     5.38 o
   3   7   4    49.14    52.36     2.01 o
   4   7   4   143.11   207.63     3.17 o
   5   7   4     6.97     8.44     1.37 o
   6   7   4   614.34   681.17     6.33 o
   7   7   4   350.04   431.32     4.01 o
   8   7   4   140.33   152.22     2.85 o
   9   7   4   124.12   110.42     3.17 o
  10   7   4   118.25    98.38     3.17 o
  11   7   4   121.60   127.73     4.01 o
  12   7   4   330.90   328.61     5.70 o
  13   7   4     1.61     3.17     3.06 <
  14   7   4    62.98    69.88     4.33 o
  15   7   4    14.97    12.14     3.69 o
  16   7   4    54.02    37.79     4.22 o
 -17   8   4     3.61     2.01     2.74 <
 -16   8   4     3.62     2.43     2.64 <
 -15   8   4     0.13    -2.43     2.43 <
 -14   8   4     7.13     9.92     2.53 o
 -13   8   4   172.78   148.42     5.70 o
 -12   8   4     4.31    12.56     2.11 o
 -11   8   4    23.36    25.76     2.43 o
 -10   8   4   279.62   283.95     3.91 o
  -9   8   4   463.08   495.71     4.96 o
  -8   8   4   144.25   154.86     4.22 o
  -7   8   4     8.67     5.59     1.79 o
  -6   8   4  1003.06   973.58    10.66 o
  -5   8   4    76.88    77.80     2.74 o
  -4   8   4    27.66    22.38     1.37 o
  -3   8   4     2.21    -0.63     1.16 <
  -2   8   4  2714.46  2808.30    18.47 o
  -1   8   4   612.89   494.23     5.07 o
   0   8   4   150.77   128.78     2.32 o
   1   8   4  3167.24  3367.98    21.64 o
   2   8   4   281.48   240.36     3.69 o
   3   8   4   345.12   330.72     4.01 o
   4   8   4   174.91   194.12     4.33 o
   5   8   4     4.98     4.86     1.69 <
   6   8   4    33.19    24.28     1.79 o
   7   8   4   129.54   160.24     3.38 o
   8   8   4   275.61   271.39     6.44 o
   9   8   4    85.45    85.08     2.74 o
  10   8   4    35.50    38.32     2.85 o
  11   8   4    91.95    90.15     3.91 o
  12   8   4    11.34    14.15     2.74 o
  13   8   4     0.05     6.65     3.38 <
  14   8   4    37.45    43.07     4.12 o
  15   8   4     4.85    -2.32     3.59 <
 -16   9   4     0.03    -0.32     2.74 <
 -15   9   4    38.98    38.42     3.06 o
 -14   9   4     1.59     3.59     2.43 <
 -13   9   4   165.92   190.75     4.12 o
 -12   9   4     2.75     1.37     2.32 <
 -11   9   4     0.51     0.00     2.22 <
 -10   9   4     0.28     1.06     2.11 <
  -9   9   4    68.00    84.66     3.27 o
  -8   9   4    27.60    21.11     2.22 o
  -7   9   4   120.99   101.44     4.33 o
  -6   9   4     9.42    10.03     1.90 o
  -5   9   4     0.03    -1.16     1.69 <
  -4   9   4    66.60    64.39     2.11 o
  -3   9   4    47.81    57.74     2.32 o
  -2   9   4   300.42   326.60     3.69 o
  -1   9   4     1.42     4.12     2.53 <
   0   9   4  4065.78  4248.77    27.23 o
   1   9   4    85.37    93.63     3.27 o
   2   9   4    24.42    26.39     1.79 o
   3   9   4   587.91   578.68     5.91 o
   4   9   4  1040.82  1111.01     9.50 o
   5   9   4    65.79    65.13     2.53 o
   6   9   4  1327.67  1389.80    14.78 o
   7   9   4   151.14   146.94     3.59 o
   8   9   4   162.33   178.50     3.80 o
   9   9   4    37.29    26.71     2.64 o
  10   9   4    50.86    40.43     2.85 o
  11   9   4    18.42    19.00     4.01 o
  12   9   4   112.21   118.75     7.49 o
  13   9   4    17.47    16.15     4.12 o
  14   9   4   170.49   189.59     6.44 o
 -15  10   4     1.34     4.12     2.85 <
 -14  10   4   129.47   136.91     4.01 o
 -13  10   4    97.66   103.24     6.76 o
 -12  10   4   113.28   118.33     4.01 o
 -11  10   4     5.94     3.17     2.43 <
 -10  10   4     0.38     0.53     2.11 <
  -9  10   4     5.70     2.11     2.11 <
  -8  10   4    37.85    35.68     2.43 o
  -7  10   4   155.52   158.02     3.69 o
  -6  10   4    51.26    48.45     2.43 o
  -5  10   4   103.63    85.40     3.06 o
  -4  10   4   133.62   134.27     2.74 o
  -3  10   4   191.16   210.49     3.17 o
  -2  10   4     0.05    -1.16     1.37 <
  -1  10   4     0.01    -0.42     1.79 <
   0  10   4   832.87   896.41     8.23 o
   1  10   4   959.16   927.66     8.44 o
   2  10   4   226.15   268.86     4.22 o
   3  10   4   285.02   293.45     7.28 o
   4  10   4    69.45    71.57     4.75 o
   5  10   4    98.83   104.71     3.17 o
   6  10   4   735.56   821.36     7.92 o
   7  10   4   109.53   149.58     4.64 o
   8  10   4     2.36     4.22     2.11 <
   9  10   4     1.08    -0.21     2.53 <
  10  10   4   123.34   138.39     4.96 o
  11  10   4   117.15   121.60     4.64 o
  12  10   4    65.84    62.70     4.33 o
  13  10   4    21.49    12.56     5.17 <
  14  10   4   176.55   217.56     8.23 o
 -14  11   4     3.93     2.74     2.43 <
 -13  11   4    46.05    44.02     3.27 o
 -12  11   4    70.69    68.61     3.27 o
 -11  11   4     0.00    -0.63     2.43 <
 -10  11   4     1.99     3.38     2.43 <
  -9  11   4    79.42    99.33     3.80 o
  -8  11   4    10.57    13.19     2.32 o
  -7  11   4   592.68   518.61     8.55 o
  -6  11   4    25.12    27.13     2.32 o
  -5  11   4     6.11     4.75     2.11 <
  -4  11   4   120.93   117.49     2.74 o
  -3  11   4    10.03    17.95     1.69 o
  -2  11   4    14.13    17.21     1.69 o
  -1  11   4    25.83    35.89     2.32 o
   0  11   4    94.09    93.21     5.59 o
   1  11   4  1429.52  1470.55    15.94 o
   2  11   4  2369.50  2438.53    18.79 o
   3  11   4   143.91   146.62     3.59 o
   4  11   4    25.52    34.83     3.17 o
   5  11   4     1.05    -2.01     2.01 <
   6  11   4   371.69   395.32     5.17 o
   7  11   4    74.05    81.07     3.17 o
   8  11   4   153.52   158.23     7.71 o
   9  11   4     7.02     8.13     2.74 <
  10  11   4    12.58    17.63     2.96 o
  11  11   4    44.60    45.07     3.38 o
  12  11   4   213.82   184.84     6.54 o
  13  11   4    13.41     3.69     3.91 <
 -13  12   4    57.97    58.06     3.38 o
 -12  12   4   349.66   392.89     9.71 o
 -11  12   4    10.87     6.02     2.64 <
 -10  12   4     3.00     1.69     2.53 <
  -9  12   4    11.67     5.49     2.43 <
  -8  12   4    26.35    18.47     2.43 o
  -7  12   4    19.44    15.20     2.53 o
  -6  12   4    37.41    47.40     2.64 o
  -5  12   4   393.67   417.28     6.23 o
  -4  12   4    10.18    12.67     1.69 o
  -3  12   4    18.83    22.48     2.11 o
  -2  12   4   276.79   280.79     4.01 o
  -1  12   4    45.80    38.11     2.32 o
   0  12   4   365.56   374.21     5.17 o
   1  12   4    62.87    48.87     2.53 o
   2  12   4    10.57    16.57     2.32 o
   3  12   4   321.62   362.17     5.17 o
   4  12   4    83.93    84.24     3.91 o
   5  12   4    52.42    49.30     2.85 o
   6  12   4   143.41   157.81     4.01 o
   7  12   4   429.24   391.31     6.33 o
   8  12   4    11.98    13.51     2.96 o
   9  12   4   188.12   191.59     5.17 o
  10  12   4     4.03     1.79     3.48 <
  11  12   4    96.74   100.28     9.18 o
  12  12   4    44.02    53.73     4.75 o
 -12  13   4    72.12    74.31     3.69 o
 -11  13   4     5.50     7.07     2.85 <
 -10  13   4     3.06    -0.21     2.64 <
  -9  13   4     0.05    -0.84     2.85 <
  -8  13   4    28.41    25.97     2.74 o
  -7  13   4     3.61     4.33     2.43 <
  -6  13   4     5.95     9.92     2.43 o
  -5  13   4     1.13     1.16     2.32 <
  -4  13   4   157.85   150.84     4.01 o
  -3  13   4    55.27    40.53     2.74 o
  -2  13   4   168.24   192.33     3.48 o
  -1  13   4     8.03     8.34     1.90 o
   0  13   4     0.27    -2.11     2.11 <
   1  13   4   186.65   188.85     4.12 o
   2  13   4    57.07    54.89     2.74 o
   3  13   4   135.12   131.95     4.43 o
   4  13   4    77.12    76.11     4.22 o
   5  13   4    26.21    26.39     2.64 o
   6  13   4    59.07    54.68     3.48 o
   7  13   4     5.93     2.43     2.85 <
   8  13   4   128.27   157.71     4.96 o
   9  13   4     3.04     0.11     2.96 <
  10  13   4    24.84    21.11     3.17 o
  11  13   4    17.73    23.12     4.12 o
 -11  14   4     2.31     1.48     2.74 <
 -10  14   4    15.54    10.56     2.85 o
  -9  14   4    25.01    22.17     2.96 o
  -8  14   4    30.60    34.94     2.96 o
  -7  14   4     9.47    10.77     2.64 o
  -6  14   4     3.08     5.17     2.53 <
  -5  14   4    36.40    48.87     2.96 o
  -4  14   4     1.71     1.06     2.32 <
  -3  14   4     1.55    -1.48     2.43 <
  -2  14   4     5.79     2.43     2.43 <
  -1  14   4    89.74   109.36     3.91 o
   0  14   4    13.46     6.02     2.43 <
   1  14   4     6.13     3.59     2.32 <
   2  14   4     2.91    -1.69     2.32 <
   3  14   4     1.04    -2.22     2.22 <
   4  14   4   195.62   213.34     5.38 o
   5  14   4    40.90    44.44     3.48 o
   6  14   4   231.40   250.28     5.81 o
   7  14   4     1.05     3.38     2.96 <
   8  14   4     1.12    -2.96     2.96 <
   9  14   4    11.57    11.61     3.38 o
  -9  15   4     0.99    -0.53     2.85 <
  -8  15   4    47.71    36.00     3.27 o
  -7  15   4   139.09   179.98     5.70 o
  -6  15   4    19.59    32.09     3.06 o
  -5  15   4    33.56    35.89     2.96 o
  -4  15   4     5.05     9.29     2.74 o
  -3  15   4   125.49   145.46     4.43 o
  -2  15   4     0.07    -1.58     2.64 <
  -1  15   4    20.55    19.21     2.64 o
   0  15   4     0.39    -2.32     2.32 <
   1  15   4   150.29   147.04     4.33 o
   2  15   4     3.36     5.59     2.53 <
   3  15   4    17.95    19.32     3.38 o
   4  15   4    33.98    37.05     4.01 o
   5  15   4   329.71   362.70     7.60 o
   6  15   4    74.59    76.32     4.12 o
   7  15   4    11.97     3.59     3.17 <
  -7  16   4    11.47    10.66     4.75 <
  -6  16   4    37.97    34.73     5.07 o
  -5  16   4   171.99   179.56     6.44 o
  -4  16   4   121.39   147.89     4.64 o
  -3  16   4     3.59     1.06     2.64 <
  -2  16   4     0.05    -2.64     2.64 <
  -1  16   4     4.05     2.53     2.74 <
   0  16   4   121.11   124.03     4.54 o
   1  16   4    84.44   101.02     4.64 o
   2  16   4    34.88    35.15     3.59 o
   3  16   4     0.01    -2.43     3.17 <
   4  16   4   114.26   132.48     8.55 o
   5  16   4    10.79    14.99     3.38 o
 -19   1   5   326.86   325.86     5.81 o
 -18   1   5    17.57    19.11     3.27 o
 -17   1   5    22.94    32.20     2.96 o
 -16   1   5    57.56    56.37     2.96 o
 -15   1   5    43.51    43.70     2.74 o
 -14   1   5     2.78    -0.42     2.11 <
 -13   1   5   206.69   186.31     4.01 o
 -12   1   5  1656.83  1700.56    14.67 o
 -11   1   5   211.41   194.34     3.59 o
 -10   1   5    24.00    18.05     1.79 o
  -9   1   5   151.93   235.71     3.59 o
  -8   1   5   320.54   453.06     4.75 o
  -7   1   5   122.53    91.63     2.43 o
  -6   1   5  6469.86  7514.56    42.75 o
  -5   1   5    21.32    27.66     0.95 o
  -4   1   5    64.13    57.64     1.27 o
  -3   1   5  2672.39  2523.08    10.34 o
  -2   1   5   322.04   502.78     2.43 o
  -1   1   5  2653.01  3216.40    14.88 o
   0   1   5   169.13   239.41     1.69 o
   1   1   5   623.84   683.39     4.64 o
   2   1   5  1775.77  2007.32    14.25 o
   3   1   5    60.22    47.08     0.84 o
   4   1   5  1602.06  1508.02     8.34 o
   5   1   5   193.63   156.86     1.58 o
   6   1   5    28.34    36.52     0.95 o
   7   1   5   736.09   783.88     4.75 o
   8   1   5   317.47   307.60     2.53 o
   9   1   5    26.58    19.32     1.06 o
  10   1   5    39.47    62.07     2.22 o
  11   1   5     1.82     0.63     1.48 <
  12   1   5    88.28    91.63     4.33 o
  13   1   5     1.19    -1.06     2.64 <
  14   1   5   170.25   166.47     7.18 o
  15   1   5   490.85   496.87     8.76 o
  16   1   5   247.82   249.96     6.65 o
  17   1   5    45.28    32.09     4.01 o
 -19   2   5     1.10     2.64     2.85 <
 -18   2   5    14.62    18.47     2.85 o
 -17   2   5    37.71    37.16     2.96 o
 -16   2   5     2.07     0.42     2.43 <
 -15   2   5    10.82    14.04     2.32 o
 -14   2   5   401.53   434.80     6.23 o
 -13   2   5   633.03   636.10     6.86 o
 -12   2   5     6.73     1.90     2.01 <
 -11   2   5     0.53     2.74     1.69 <
 -10   2   5    19.27    11.93     1.69 o
  -9   2   5   590.84   636.95     6.12 o
  -8   2   5   184.12   160.45     2.96 o
  -7   2   5  1734.20  1609.36    10.03 o
  -6   2   5   618.01   907.81     6.65 o
  -5   2   5  1690.01  2005.95    13.19 o
  -4   2   5  1178.78  1060.34     5.81 o
  -3   2   5  1359.70  1292.47     7.28 o
  -2   2   5   209.81   177.23     1.27 o
  -1   2   5   909.84  1057.71     4.96 o
   0   2   5   157.01   244.16     1.37 o
   1   2   5    46.93    56.47     0.84 o
   2   2   5  6487.16  6750.63    33.57 o
   3   2   5  1376.48  1545.81     8.55 o
   4   2   5   132.21   142.93     1.16 o
   5   2   5     7.34    13.93     0.63 o
   6   2   5   224.24   178.50     2.01 o
   7   2   5    65.03   125.62     1.58 o
   8   2   5    54.73    62.07     1.79 o
   9   2   5    12.69    16.36     1.16 o
  10   2   5    25.51    38.42     1.69 o
  11   2   5   570.64   565.80     5.59 o
  12   2   5   463.66   435.01     7.18 o
  13   2   5   116.96   107.88     7.49 o
  14   2   5    69.55    60.70     3.80 o
  15   2   5   225.35   248.28     6.44 o
  16   2   5   240.12   245.21     6.86 o
  17   2   5     0.04     3.17     3.59 <
 -19   3   5   142.90   179.77     4.96 o
 -18   3   5     8.25     5.49     2.85 <
 -17   3   5     9.68     2.85     2.53 <
 -16   3   5   120.24   133.11     4.12 o
 -15   3   5    83.02    71.99     3.06 o
 -14   3   5   173.99   170.79     4.12 o
 -13   3   5   450.35   454.54     5.70 o
 -12   3   5   114.44   110.84     4.86 o
 -11   3   5   398.24   377.27     4.96 o
 -10   3   5   220.19   247.54     3.91 o
  -9   3   5    43.39    36.73     2.43 o
  -8   3   5   957.65  1084.94     7.39 o
  -7   3   5    79.14    98.17     2.11 o
  -6   3   5   347.37   459.92     5.49 o
  -5   3   5   388.36   366.92     3.48 o
  -4   3   5  1210.23  1389.80     7.49 o
  -3   3   5  1300.01  1564.07     7.71 o
  -2   3   5   182.82   258.09     1.90 o
  -1   3   5   952.88   966.71     4.64 o
   0   3   5  4807.20  5527.94    24.81 o
   1   3   5  1920.69  2043.52     9.82 o
   2   3   5  4213.67  5000.77    23.22 o
   3   3   5  2867.48  3073.47    16.15 o
   4   3   5   491.94   526.53     3.48 o
   5   3   5   488.20   610.24     4.54 o
   6   3   5  1210.09  1251.93     7.18 o
   7   3   5   627.41   677.06     4.43 o
   8   3   5   129.40   162.24     2.43 o
   9   3   5    12.55    12.56     1.37 o
  10   3   5    39.49    44.44     1.79 o
  11   3   5   292.33   305.81     6.02 o
  12   3   5    53.02    82.86     4.22 o
  13   3   5     1.49    -1.27     2.85 <
  14   3   5    21.64    29.24     3.59 o
  15   3   5   428.93   403.87     8.66 o
  16   3   5    38.34    44.76     4.22 o
 -18   4   5   196.79   203.94     5.07 o
 -17   4   5   174.30   214.60     4.86 o
 -16   4   5   188.96   218.30     4.96 o
 -15   4   5   152.09   175.33     4.22 o
 -14   4   5   257.75   273.93     7.49 o
 -13   4   5   436.35   431.63     5.49 o
 -12   4   5   106.76   109.68     4.33 o
 -11   4   5  2963.18  3102.07    19.00 o
 -10   4   5  1282.45  1365.09     8.44 o
  -9   4   5   472.66   511.12     4.01 o
  -8   4   5   887.98   999.86     6.97 o
  -7   4   5   493.38   488.00     4.01 o
  -6   4   5  1161.78  1435.29     9.08 o
  -5   4   5  1464.25  1563.76     9.82 o
  -4   4   5  2233.30  2527.94    13.93 o
  -3   4   5   167.43   251.65     2.22 o
  -2   4   5  5261.83  5138.95    24.07 o
  -1   4   5   672.95   527.80     3.17 o
   0   4   5  2004.42  2342.79    11.82 o
   1   4   5   605.02   695.74     4.75 o
   2   4   5  1047.58  1159.25     6.54 o
   3   4   5    14.05    11.51     0.74 o
   4   4   5  1730.93  2043.21    11.08 o
   5   4   5   185.43   184.10     2.01 o
   6   4   5   803.29   876.88     6.33 o
   7   4   5  1622.46  1820.48    11.08 o
   8   4   5   138.46   123.50     2.53 o
   9   4   5   166.03   144.19     2.74 o
  10   4   5   256.70   265.80     4.33 o
  11   4   5    26.81    26.92     2.32 o
  12   4   5    14.95    16.78     3.06 o
  13   4   5   161.03   165.94     7.81 o
  14   4   5  1095.13  1059.08    15.10 o
  15   4   5   463.00   465.73    10.24 o
  16   4   5    23.57    13.62     5.59 <
 -18   5   5    59.74    58.59     3.38 o
 -17   5   5   169.23   191.17     8.13 o
 -16   5   5    27.91    21.43     2.64 o
 -15   5   5    20.04    31.25     2.74 o
 -14   5   5    46.52    41.38     2.64 o
 -13   5   5     0.45    -0.11     2.11 <
 -12   5   5   554.79   608.66     5.70 o
 -11   5   5   127.31   116.96     3.38 o
 -10   5   5  1433.83  1499.26     9.29 o
  -9   5   5   476.23   497.08     4.33 o
  -8   5   5   276.99   284.59     3.06 o
  -7   5   5   197.49   225.79     2.74 o
  -6   5   5  1754.04  1944.93    12.03 o
  -5   5   5   128.43   112.95     2.01 o
  -4   5   5  3700.54  3955.42    23.12 o
  -3   5   5  1278.52  1256.37     8.02 o
  -2   5   5  1641.72  1934.90    10.13 o
  -1   5   5  2121.56  2398.20    13.19 o
   0   5   5  1918.93  1875.16    11.08 o
   1   5   5  8970.38  9550.59    59.43 o
   2   5   5   611.42   811.01     5.28 o
   3   5   5   383.94   420.13     3.27 o
   4   5   5    12.46    33.99     1.37 o
   5   5   5   315.04   332.72     3.69 o
   6   5   5   106.16    88.14     2.01 o
   7   5   5    85.92    73.05     1.69 o
   8   5   5   113.52   148.63     2.32 o
   9   5   5   526.24   553.77     5.70 o
  10   5   5    34.35    28.40     2.22 o
  11   5   5     8.00     6.76     2.11 o
  12   5   5   567.17   538.67     8.76 o
  13   5   5   176.47   178.40     5.59 o
  14   5   5   151.24   150.00     5.59 o
  15   5   5     0.15    -0.84     3.38 <
  16   5   5     1.81     0.74     4.43 <
 -18   6   5    94.30    86.88     3.80 o
 -17   6   5    16.88    13.62     2.85 o
 -16   6   5    51.63    49.72     3.17 o
 -15   6   5    64.72    55.95     2.96 o
 -14   6   5    21.58    22.17     2.53 o
 -13   6   5     3.68     8.13     2.22 o
 -12   6   5    98.13    86.98     4.01 o
 -11   6   5    44.49    53.84     2.01 o
 -10   6   5   698.58   744.09     6.54 o
  -9   6   5  1527.21  1543.49    13.72 o
  -8   6   5   743.43   763.51     5.70 o
  -7   6   5   129.77   126.57     2.22 o
  -6   6   5   484.04   480.61     4.96 o
  -5   6   5   330.51   359.64     3.59 o
  -4   6   5    19.85    25.23     1.79 o
  -3   6   5  1838.17  2046.27    13.62 o
  -2   6   5     0.02     4.64     1.16 o
  -1   6   5  1931.35  2207.67    14.04 o
   0   6   5  4385.32  4961.19    28.29 o
   1   6   5  1359.52  1424.74     8.76 o
   2   6   5     0.22     2.74     0.95 <
   3   6   5   124.45   135.33     2.11 o
   4   6   5   994.52  1106.26     7.07 o
   5   6   5  1083.60  1124.95     7.18 o
   6   6   5   645.52   682.97     5.28 o
   7   6   5  3868.85  4057.39    28.92 o
   8   6   5  1360.03  1342.40     9.50 o
   9   6   5   184.42   198.35     3.38 o
  10   6   5    26.32    23.96     2.22 o
  11   6   5    32.27    35.26     2.64 o
  12   6   5    17.82    26.71     3.38 o
  13   6   5    61.67    72.31     4.12 o
  14   6   5     3.00    -2.74     4.12 <
  15   6   5    16.18    13.30     3.38 o
  16   6   5     0.21     3.38     4.01 <
 -17   7   5    60.32    80.01     3.69 o
 -16   7   5     1.13     2.01     2.64 <
 -15   7   5     0.94     1.79     2.43 <
 -14   7   5     1.09    -2.32     2.32 <
 -13   7   5     7.67     5.91     2.11 <
 -12   7   5    39.02    41.59     2.32 o
 -11   7   5    32.46    41.70     2.64 o
 -10   7   5   166.72   187.68     3.48 o
  -9   7   5    52.98    51.41     3.06 o
  -8   7   5     5.70     4.54     1.48 o
  -7   7   5     1.15     2.01     1.69 <
  -6   7   5    80.92    80.33     3.06 o
  -5   7   5    40.55    24.28     1.48 o
  -4   7   5   136.18   106.72     2.22 o
  -3   7   5    94.15   113.05     3.06 o
  -2   7   5  1463.03  1666.26    11.40 o
  -1   7   5  2832.04  3079.80    19.85 o
   0   7   5  2537.55  2888.00    18.68 o
   1   7   5  1018.52  1181.00     8.23 o
   2   7   5    27.41    33.99     2.11 o
   3   7   5   225.79   179.77     2.85 o
   4   7   5   134.57   138.71     2.64 o
   5   7   5     0.03    -0.11     1.06 <
   6   7   5   161.30   160.56     2.43 o
   7   7   5    19.89    20.69     1.27 o
   8   7   5    40.79    46.34     3.59 o
   9   7   5    12.08    16.26     2.11 o
  10   7   5    10.79     9.18     2.32 o
  11   7   5   132.18   112.53     3.91 o
  12   7   5    72.36    91.10     4.75 o
  13   7   5     0.14     1.16     4.86 <
  14   7   5    41.12    33.57     3.80 o
  15   7   5    41.61    41.48     4.01 o
 -17   8   5    51.38    64.81     3.59 o
 -16   8   5    28.31    36.52     3.17 o
 -15   8   5     1.10    -0.95     2.53 <
 -14   8   5    50.29    43.28     2.96 o
 -13   8   5    25.95    22.06     2.32 o
 -12   8   5     1.12     4.22     2.01 <
 -11   8   5    63.25    64.18     2.85 o
 -10   8   5    35.92    43.60     2.11 o
  -9   8   5    27.23    34.52     1.90 o
  -8   8   5    17.06    14.57     2.01 o
  -7   8   5   818.48   815.02     7.71 o
  -6   8   5    21.84    16.15     1.79 o
  -5   8   5   233.76   255.77     3.27 o
  -4   8   5   379.06   381.39     4.01 o
  -3   8   5   381.09   480.51     4.54 o
  -2   8   5   596.00   714.64     5.81 o
  -1   8   5    15.36    23.33     1.37 o
   0   8   5   230.95   258.73     3.06 o
   1   8   5   486.14   490.96     5.70 o
   2   8   5   470.64   432.58     4.86 o
   3   8   5  2034.70  2198.70    16.47 o
   4   8   5   135.57   139.97     2.96 o
   5   8   5    34.04    24.17     1.69 o
   6   8   5     4.21     2.64     1.58 <
   7   8   5  1082.21  1116.71    11.51 o
   8   8   5   224.59   239.94     4.33 o
   9   8   5    12.25    11.93     2.32 o
  10   8   5   330.51   292.61     5.38 o
  11   8   5     0.13    -0.42     2.32 <
  12   8   5   151.27   147.57     5.49 o
  13   8   5   131.54   142.19     5.81 o
  14   8   5    10.53     7.71     3.59 <
  15   8   5     3.44     6.23     5.17 <
 -16   9   5     7.13    12.77     2.85 o
 -15   9   5    61.77    94.48     3.80 o
 -14   9   5     0.86     2.74     2.32 <
 -13   9   5   277.83   302.64     4.64 o
 -12   9   5    49.30    49.40     4.22 o
 -11   9   5    28.08    30.61     2.53 o
 -10   9   5   243.13   259.99     4.64 o
  -9   9   5    70.96    54.05     2.64 o
  -8   9   5    25.36    16.26     2.11 o
  -7   9   5    36.32    23.96     2.11 o
  -6   9   5     4.12     4.54     1.79 <
  -5   9   5   262.70   335.57     3.80 o
  -4   9   5    60.48    92.15     2.53 o
  -3   9   5    37.95    35.68     1.69 o
  -2   9   5   261.99   274.67     4.12 o
  -1   9   5   780.87   820.94     6.54 o
   0   9   5   495.89   532.34     5.70 o
   1   9   5     3.18     1.27     1.58 <
   2   9   5   434.39   426.04     4.86 o
   3   9   5   450.88   452.74     5.07 o
   4   9   5  1427.03  1502.11    12.03 o
   5   9   5   699.17   633.15     6.76 o
   6   9   5   155.69   167.52     3.48 o
   7   9   5   150.75   170.27     3.59 o
   8   9   5   482.19   477.23    10.34 o
   9   9   5   274.23   290.39     5.70 o
  10   9   5    67.64    44.86     3.69 o
  11   9   5    81.20    79.59     4.64 o
  12   9   5    38.23    38.53     3.91 o
  13   9   5     7.12    13.09     3.69 o
  14   9   5    80.96    93.63    11.29 o
 -15  10   5    14.33    19.85     2.64 o
 -14  10   5    57.51    67.35     3.06 o
 -13  10   5     5.56     0.11     2.32 <
 -12  10   5    10.49     5.91     2.43 <
 -11  10   5    31.89    30.93     2.64 o
 -10  10   5   168.10   161.40     4.22 o
  -9  10   5    36.55    26.50     2.53 o
  -8  10   5    87.88    93.63     3.38 o
  -7  10   5    59.28    50.67     2.64 o
  -6  10   5   240.96   216.93     5.49 o
  -5  10   5   150.58   165.83     3.06 o
  -4  10   5    19.72    10.56     1.58 o
  -3  10   5    35.35    38.11     1.90 o
  -2  10   5   118.15   132.27     3.06 o
  -1  10   5   979.22   997.85     7.71 o
   0  10   5   206.40   193.28     3.27 o
   1  10   5  2115.51  2237.12    17.21 o
   2  10   5     5.35     8.87     2.01 o
   3  10   5   164.13   151.37     5.07 o
   4  10   5   129.29   123.72     4.22 o
   5  10   5    50.04    46.97     3.17 o
   6  10   5    52.03    56.58     3.48 o
   7  10   5    26.30    26.28     2.64 o
   8  10   5     0.00    -0.63     2.43 <
   9  10   5   118.46   116.85     4.12 o
  10  10   5     3.75     2.64     3.69 <
  11  10   5    41.33    48.87     4.12 o
  12  10   5     2.01     1.37     3.38 <
  13  10   5   139.23   170.27     6.44 o
 -14  11   5    24.60    21.64     2.64 o
 -13  11   5     4.39     5.07     2.74 <
 -12  11   5    50.10    53.41     3.06 o
 -11  11   5     4.05     2.85     2.43 <
 -10  11   5    25.30    15.20     2.64 o
  -9  11   5    71.58    89.09     3.38 o
  -8  11   5    32.26    20.37     2.32 o
  -7  11   5    50.34    60.17     2.85 o
  -6  11   5     4.72    10.66     2.22 o
  -5  11   5   578.35   584.91     6.02 o
  -4  11   5    35.93    43.70     2.74 o
  -3  11   5   219.90   249.75     3.69 o
  -2  11   5   111.89   124.56     2.85 o
  -1  11   5   290.27   300.32     3.80 o
   0  11   5  2746.56  2879.34    19.21 o
   1  11   5    82.61    81.81     3.27 o
   2  11   5    26.64    28.50     2.32 o
   3  11   5  1224.22  1340.39    11.40 o
   4  11   5    48.20    33.57     2.32 o
   5  11   5    17.63    12.24     2.11 o
   6  11   5   308.03   300.00     5.70 o
   7  11   5     0.85     0.42     2.43 <
   8  11   5     9.82     6.12     2.74 <
   9  11   5     0.28    -1.69     2.53 <
  10  11   5     0.00    -3.27     3.38 <
  11  11   5     2.10     1.79     3.59 <
  12  11   5   279.96   265.59     8.55 o
 -13  12   5    60.21    61.22     3.38 o
 -12  12   5    10.21    16.05     2.85 o
 -11  12   5    78.00   105.45     4.01 o
 -10  12   5     0.56    -2.43     2.43 <
  -9  12   5   194.59   204.36     4.96 o
  -8  12   5     4.07     8.23     2.43 o
  -7  12   5    15.72    13.93     2.43 o
  -6  12   5   246.16   212.17     4.54 o
  -5  12   5    12.09    23.01     2.43 o
  -4  12   5   214.87   194.34     3.38 o
  -3  12   5    15.61    12.98     1.79 o
  -2  12   5    60.28    60.80     2.32 o
  -1  12   5     7.61     6.97     2.53 <
   0  12   5     2.21     3.91     2.01 <
   1  12   5    16.41    13.93     2.22 o
   2  12   5     0.05    -0.84     2.01 <
   3  12   5     1.50     0.74     2.11 <
   4  12   5    74.32    70.94     2.85 o
   5  12   5    12.66     7.81     2.74 <
   6  12   5   141.41   135.75     5.28 o
   7  12   5     0.07     3.91     2.64 <
   8  12   5   110.74   115.38     5.49 o
   9  12   5   231.24   278.57     6.23 o
  10  12   5     0.00    -3.38     3.38 <
  11  12   5    44.28    42.33     4.75 o
 -12  13   5    37.17    43.28     3.27 o
 -11  13   5     3.15     3.48     2.74 <
 -10  13   5    11.65     9.18     2.64 o
  -9  13   5     1.25    -1.90     2.64 <
  -8  13   5   172.33   161.19     4.43 o
  -7  13   5    37.63    44.55     2.85 o
  -6  13   5   501.70   524.31     6.65 o
  -5  13   5    92.17    97.22     4.43 o
  -4  13   5    69.18    56.69     2.96 o
  -3  13   5    75.56    76.53     3.69 o
  -2  13   5     3.91    -0.84     1.79 <
  -1  13   5   161.43   154.86     3.38 o
   0  13   5   324.07   351.41     5.38 o
   1  13   5    12.73     9.61     2.32 o
   2  13   5    46.32    51.62     2.74 o
   3  13   5   153.44   163.20     4.01 o
   4  13   5   209.10   223.89     9.39 o
   5  13   5     0.17    -2.64     2.64 <
   6  13   5   227.68   257.14     5.59 o
   7  13   5   139.67   141.45     4.86 o
   8  13   5     6.05     2.85     2.85 <
   9  13   5     0.00    -3.59     3.59 <
  10  13   5    16.84    20.80     3.91 o
 -11  14   5    38.26    41.06     3.38 o
 -10  14   5    21.11    12.88     2.96 o
  -9  14   5    27.92    30.61     3.06 o
  -8  14   5    10.51    17.63     2.85 o
  -7  14   5    27.20    26.39     2.74 o
  -6  14   5     9.56     6.54     2.64 <
  -5  14   5     0.83    -2.22     2.53 <
  -4  14   5   106.79   109.25     4.12 o
  -3  14   5     2.17    -0.11     2.43 <
  -2  14   5    37.02    38.95     2.85 o
  -1  14   5     6.91    11.08     2.32 o
   0  14   5    23.67    20.16     2.53 o
   1  14   5     0.01    -2.22     2.22 <
   2  14   5     7.97     3.80     2.32 <
   3  14   5     0.54    -2.85     2.85 <
   4  14   5    24.25    27.55     3.17 o
   5  14   5    24.12    34.20     3.38 o
   6  14   5     4.10     5.28     2.96 <
   7  14   5     4.14     1.69     3.17 <
   8  14   5    23.25    16.47     3.27 o
   9  14   5     0.18    -3.38     3.69 <
  -9  15   5    49.01    59.32     3.48 o
  -8  15   5    64.74    71.46     7.81 o
  -7  15   5    30.86    34.10     3.17 o
  -6  15   5     0.68     4.01     2.74 <
  -5  15   5    79.27   113.37     4.33 o
  -4  15   5    39.28    42.65     2.96 o
  -3  15   5     6.15     5.81     2.64 <
  -2  15   5    41.91    43.17     2.96 o
  -1  15   5    17.43    24.17     3.38 o
   0  15   5    39.52    52.04     3.17 o
   1  15   5     0.06     0.21     2.96 <
   2  15   5     6.41    -0.63     2.85 <
   3  15   5     1.82    -0.84     2.96 <
   4  15   5    64.05    62.81     3.91 o
   5  15   5    73.24    83.18     4.12 o
   6  15   5   135.00   184.52     5.49 o
   7  15   5     6.11    -1.69     3.17 <
  -6  16   5     8.93    10.13     2.96 o
  -5  16   5   199.09   219.14     7.49 o
  -4  16   5    21.75    26.28     3.06 o
  -3  16   5    26.43    30.61     3.06 o
  -2  16   5     7.13     2.74     2.74 <
  -1  16   5    71.93    72.31     4.01 o
   0  16   5     3.33     2.22     3.17 <
   1  16   5    15.42    19.21     3.48 o
   2  16   5     2.42    -2.32     3.17 <
   3  16   5     0.25    -1.58     3.17 <
   4  16   5    13.04    14.04     4.01 o
 -19   0   6     0.22     0.74     4.12 <
 -18   0   6    19.25    22.80     4.33 o
 -17   0   6   800.93   830.75    19.21 o
 -16   0   6     8.85     3.80     4.12 <
 -15   0   6    38.40    32.20     3.80 o
 -14   0   6   123.99   121.82     5.17 o
 -13   0   6  2276.39  2217.49    25.23 o
 -12   0   6   543.46   623.54    22.91 o
 -11   0   6   927.29   995.95    12.67 o
 -10   0   6   232.54   264.00     7.49 o
  -9   0   6   145.92   107.78     3.80 o
  -8   0   6    78.38    81.07     3.80 o
  -7   0   6  2893.77  3512.28    36.31 o
  -6   0   6  2535.02  2303.10    19.53 o
  -5   0   6  8459.95  8262.35    57.74 o
  -4   0   6   692.22   622.80     5.17 o
  -3   0   6   478.22   460.24     4.22 o
  -2   0   6  6132.87  6352.57    39.90 o
  -1   0   6  2246.81  2056.61    19.53 o
   0   0   6  2096.67  1969.63    16.05 o
   2   0   6   384.25   370.73     5.59 o
   3   0   6    23.45    20.80     0.95 o
   4   0   6  1056.38  1214.14    11.51 o
   5   0   6  1753.92  1769.18    15.10 o
   6   0   6     0.12     1.06     0.84 <
   7   0   6  1007.60  1139.72    12.24 o
   8   0   6   108.51   129.31     2.85 o
   9   0   6   377.11   346.97     4.43 o
  10   0   6   715.37   799.51     9.71 o
  11   0   6     0.33    -0.32     3.06 <
  12   0   6    25.03    31.77     4.01 o
  13   0   6   125.74   142.51     6.76 o
  14   0   6     5.22     7.07     4.01 <
  15   0   6    52.15    53.41     5.49 o
  16   0   6    16.02    21.64     4.86 o
 -19   1   6    23.20    30.30     3.06 o
 -18   1   6    48.50    49.09     4.54 o
 -17   1   6    12.35    16.36     2.74 o
 -16   1   6    38.25    41.91     2.85 o
 -15   1   6   201.33   186.52     4.22 o
 -14   1   6    12.36    13.51     2.32 o
 -13   1   6    21.36    21.64     2.32 o
 -12   1   6   369.55   371.15     5.07 o
 -11   1   6    64.09    62.81     2.64 o
 -10   1   6    47.51    42.33     2.01 o
  -9   1   6     6.81    13.30     2.11 o
  -8   1   6  4159.92  4264.81    30.40 o
  -7   1   6  1281.81  1751.97    12.98 o
  -6   1   6  5130.92  5993.45    34.10 o
  -5   1   6  1785.29  1914.74     9.92 o
  -4   1   6   553.23   466.57     2.85 o
  -3   1   6  4791.49  4641.66    21.64 o
  -2   1   6   134.72   260.73     1.58 o
  -1   1   6    21.03    16.78     0.42 o
   0   1   6   800.07   840.15     4.54 o
   1   1   6     0.62     2.53     1.37 <
   2   1   6    51.64    44.44     1.37 o
   3   1   6  1171.24  1189.76     7.81 o
   4   1   6    48.78    78.22     1.27 o
   5   1   6   732.82   791.48     5.49 o
   6   1   6   236.85   243.10     2.01 o
   7   1   6     1.68     0.21     0.63 <
   8   1   6    91.57    84.24     1.79 o
   9   1   6   221.32   215.76     2.32 o
  10   1   6    10.42     5.59     1.69 o
  11   1   6    81.01    67.45     3.48 o
  12   1   6   184.08   176.28     5.07 o
  13   1   6     2.21     4.33     2.85 <
  14   1   6     2.90     2.32     3.06 <
  15   1   6     5.11     6.33     3.17 <
  16   1   6     0.18    -3.06     3.06 <
 -19   2   6   225.91   247.01     5.38 o
 -18   2   6    17.78    23.12     2.96 o
 -17   2   6    51.61    49.09     3.17 o
 -16   2   6    26.25    21.53     2.64 o
 -15   2   6   219.35   250.91     4.75 o
 -14   2   6     3.55    20.37     2.43 o
 -13   2   6   113.15   116.75     3.69 o
 -12   2   6  1222.78  1204.01    10.56 o
 -11   2   6    72.74    43.81     2.22 o
 -10   2   6    13.63    20.27     1.79 o
  -9   2   6   191.88   273.08     3.38 o
  -8   2   6   368.75   386.45     3.59 o
  -7   2   6     0.00     6.02     1.06 o
  -6   2   6  2096.78  2449.61    15.94 o
  -5   2   6    67.90    41.70     1.37 o
  -4   2   6  1420.19  1525.33     7.60 o
  -3   2   6    92.92    99.96     1.37 o
  -2   2   6   787.98   912.24     4.43 o
  -1   2   6  2512.03  2731.88    11.72 o
   0   2   6   839.98   898.63     4.75 o
   1   2   6  5134.10  5626.63    29.77 o
   2   2   6  1076.04  1266.40     7.07 o
   3   2   6  1717.66  1725.69    10.13 o
   4   2   6  1496.18  1613.05    10.56 o
   5   2   6   803.94   803.31     5.07 o
   6   2   6    30.77    37.05     1.06 o
   7   2   6    27.00    33.36     1.06 o
   8   2   6   355.47   402.50     3.69 o
   9   2   6    21.97    22.59     1.90 o
  10   2   6   205.01   193.60     3.59 o
  11   2   6   372.80   354.57     6.23 o
  12   2   6     7.02     3.38     2.53 <
  13   2   6   697.99   659.85     9.71 o
  14   2   6    73.48    55.10     3.69 o
  15   2   6     5.26    -1.16     5.38 <
  16   2   6     9.62     3.17     3.38 <
 -19   3   6    23.83    40.01     3.27 o
 -18   3   6     2.68     2.01     2.64 <
 -17   3   6     2.80     0.00     2.64 <
 -16   3   6    21.85    25.86     2.74 o
 -15   3   6    65.44    77.27     3.27 o
 -14   3   6   299.15   342.33     8.23 o
 -13   3   6    19.70    16.05     2.22 o
 -12   3   6  2434.87  2482.97    19.21 o
 -11   3   6  1032.32   959.53     8.76 o
 -10   3   6   151.01   181.88     3.06 o
  -9   3   6     7.05     7.49     1.27 o
  -8   3   6  1105.45  1273.15     8.44 o
  -7   3   6   248.64   223.36     3.17 o
  -6   3   6    76.47    75.90     2.11 o
  -5   3   6   231.90   271.39     3.27 o
  -4   3   6    80.56    60.91     1.27 o
  -3   3   6    30.26    86.88     1.27 o
  -2   3   6    20.07    49.82     1.06 o
  -1   3   6   743.72   995.95     4.64 o
   0   3   6   119.31   159.40     1.27 o
   1   3   6  5646.74  6633.78    35.47 o
   2   3   6   694.46   702.29     4.54 o
   3   3   6    42.58    30.72     0.95 o
   4   3   6   406.68   392.68     3.17 o
   5   3   6    25.06    63.12     1.27 o
   6   3   6     1.53     4.75     0.63 o
   7   3   6   233.30   257.14     2.85 o
   8   3   6   457.31   451.90     4.01 o
   9   3   6    27.87    40.75     1.79 o
  10   3   6   168.14   165.41     4.43 o
  11   3   6  1103.06  1143.00    13.72 o
  12   3   6    95.63    74.42     4.22 o
  13   3   6   521.27   499.19     8.34 o
  14   3   6     0.16     2.11     3.69 <
  15   3   6   123.53   145.14     5.38 o
  16   3   6    76.87    69.88     6.44 o
 -18   4   6     1.60     7.28     2.74 <
 -17   4   6    16.19    20.48     2.85 o
 -16   4   6   125.00   148.63     4.43 o
 -15   4   6    27.95    28.71     3.59 o
 -14   4   6   103.97   104.71     3.59 o
 -13   4   6     3.70     5.07     1.69 o
 -12   4   6   499.46   463.51     4.86 o
 -11   4   6   142.03   162.14     4.01 o
 -10   4   6     8.94     5.28     1.27 o
  -9   4   6  1544.48  1557.11     9.39 o
  -8   4   6    22.96    19.74     1.27 o
  -7   4   6   121.64   115.06     2.22 o
  -6   4   6  1219.78  1438.04     9.29 o
  -5   4   6     0.90     2.01     0.95 <
  -4   4   6   748.57   904.33     5.59 o
  -3   4   6     0.06     1.16     0.74 <
  -2   4   6   904.70   951.62     5.07 o
  -1   4   6   289.83   434.17     3.38 o
   0   4   6    15.62    12.67     0.63 o
   1   4   6   377.14   504.79     3.17 o
   2   4   6  1266.60  1692.54     8.23 o
   3   4   6  3037.25  3022.91    14.99 o
   4   4   6     0.31     3.38     0.74 o
   5   4   6   213.05   250.60     2.32 o
   6   4   6   331.90   345.71     3.27 o
   7   4   6     2.34     3.06     0.95 o
   8   4   6   464.09   424.03     5.28 o
   9   4   6   747.33   786.42     6.86 o
  10   4   6     1.28    -0.42     1.79 <
  11   4   6    61.13    48.45     4.12 o
  12   4   6   126.30   123.50     4.96 o
  13   4   6    29.26    43.07     5.17 o
  14   4   6    57.97    53.10     3.91 o
  15   4   6    25.80    24.60     3.59 o
  16   4   6     7.81    11.19     3.38 o
 -18   5   6    69.48    81.39     3.69 o
 -17   5   6     8.25    15.41     2.85 o
 -16   5   6    26.91    42.43     3.59 o
 -15   5   6    61.39    64.18     3.06 o
 -14   5   6    94.42    98.06     6.33 o
 -13   5   6    31.22    28.40     2.43 o
 -12   5   6     0.97     0.53     1.58 <
 -11   5   6   650.49   697.54     5.28 o
 -10   5   6   131.81   135.01     2.53 o
  -9   5   6  1081.34  1062.35     7.49 o
  -8   5   6     7.43    11.82     1.27 o
  -7   5   6  1198.98  1357.18     8.97 o
  -6   5   6     2.17     0.42     1.06 <
  -5   5   6    13.02    12.35     1.06 o
  -4   5   6   235.29   288.28     3.38 o
  -3   5   6   701.45   574.98     4.01 o
  -2   5   6  3947.53  4025.19    20.27 o
  -1   5   6    32.92    22.70     0.95 o
   0   5   6     5.21     3.27     1.16 <
   1   5   6  4579.40  5121.53    29.03 o
   2   5   6  2544.93  2776.11    14.88 o
   3   5   6   524.38   508.27     3.38 o
   4   5   6   676.12   737.02     5.49 o
   5   5   6   379.33   408.30     9.18 o
   6   5   6  1622.24  1759.57    11.72 o
   7   5   6   295.77   288.18     2.85 o
   8   5   6    62.47    52.67     2.11 o
   9   5   6   111.55    80.33     3.06 o
  10   5   6   233.70   251.34     4.54 o
  11   5   6   391.13   391.10     6.97 o
  12   5   6   919.02   942.43    12.24 o
  13   5   6     3.26    10.34     3.48 <
  14   5   6    87.40    90.57     4.86 o
  15   5   6    37.19    33.99     6.23 o
 -18   6   6    54.37    53.73     3.48 o
 -17   6   6    70.02    81.18     4.86 o
 -16   6   6    22.33    15.94     2.64 o
 -15   6   6    27.64    24.60     2.64 o
 -14   6   6    76.33    85.08     3.48 o
 -13   6   6    57.30    61.65     2.85 o
 -12   6   6   588.22   643.81     6.33 o
 -11   6   6    19.00    31.46     1.69 o
 -10   6   6   346.24   307.28     3.59 o
  -9   6   6   367.43   380.12     3.91 o
  -8   6   6    70.00    65.13     2.85 o
  -7   6   6   686.47   814.50     6.02 o
  -6   6   6   324.33   333.99     3.38 o
  -5   6   6   623.31   630.93     4.86 o
  -4   6   6    37.16    26.60     1.27 o
  -3   6   6  1062.85  1199.16     7.92 o
  -2   6   6   807.05   911.93     5.81 o
  -1   6   6   121.81   139.34     2.53 o
   0   6   6   116.54   112.74     1.79 o
   1   6   6  1040.20  1050.11     7.39 o
   2   6   6   328.15   327.76     3.80 o
   3   6   6    77.56    96.90     2.01 o
   4   6   6  1785.49  1922.13    11.61 o
   5   6   6  1092.16  1191.87     7.60 o
   6   6   6    31.34    24.07     1.16 o
   7   6   6   647.41   665.34     6.12 o
   8   6   6   307.35   305.38     3.27 o
   9   6   6    44.57    36.95     2.43 o
  10   6   6   135.64   124.88     3.80 o
  11   6   6   342.54   385.19     7.07 o
  12   6   6    67.48    52.67     3.59 o
  13   6   6     0.04    -3.06     3.06 <
  14   6   6    30.52    40.64     3.80 o
  15   6   6     1.99     0.11     3.38 <
 -17   7   6    73.64    82.86     3.69 o
 -16   7   6    41.06    45.60     3.17 o
 -15   7   6    59.37    61.01     3.17 o
 -14   7   6     5.53     6.02     2.53 <
 -13   7   6   393.60   357.64     4.96 o
 -12   7   6   212.04   229.17     4.01 o
 -11   7   6   537.44   521.36     6.54 o
 -10   7   6   584.45   614.88     5.91 o
  -9   7   6   774.71   776.18     6.76 o
  -8   7   6   133.95   140.18     2.96 o
  -7   7   6    56.41    54.68     3.17 o
  -6   7   6   636.05   736.28     6.86 o
  -5   7   6   617.01   661.65     6.76 o
  -4   7   6    14.97    19.11     1.37 o
  -3   7   6   295.71   283.43     3.27 o
  -2   7   6   754.23   981.81     6.65 o
  -1   7   6    93.08    91.94     2.01 o
   0   7   6  2324.93  2351.76    15.41 o
   1   7   6     9.11    14.15     2.32 o
   2   7   6   430.20   468.79     4.54 o
   3   7   6    62.03    63.23     3.06 o
   4   7   6   724.20   762.98     5.91 o
   5   7   6   412.15   440.18     4.01 o
   6   7   6   328.11   341.48     3.48 o
   7   7   6   943.79   975.47     7.28 o
   8   7   6     0.49     3.91     1.58 <
   9   7   6     0.46     0.21     2.01 <
  10   7   6    66.79    76.00     3.48 o
  11   7   6     5.27     1.16     2.74 <
  12   7   6     4.90     3.38     2.96 <
  13   7   6    83.48    93.21     9.61 o
  14   7   6    17.57    22.27     3.59 o
  15   7   6     1.93    -3.48     5.38 <
 -17   8   6    37.76    63.65     3.59 o
 -16   8   6    74.93    80.12     3.59 o
 -15   8   6     1.86    -2.53     2.53 <
 -14   8   6   152.30   143.88     3.91 o
 -13   8   6    11.68     5.91     2.11 <
 -12   8   6   374.61   386.98     5.70 o
 -11   8   6    17.95    17.63     2.43 o
 -10   8   6    29.54    23.12     2.01 o
  -9   8   6   458.97   473.33     5.07 o
  -8   8   6     8.81     2.85     1.90 <
  -7   8   6   230.54   263.37     4.22 o
  -6   8   6    47.06    41.80     2.22 o
  -5   8   6     5.55     3.06     1.37 <
  -4   8   6     8.06     0.95     1.37 <
  -3   8   6     6.30     9.50     1.37 o
  -2   8   6   149.95   127.52     2.22 o
  -1   8   6    83.42    91.20     2.43 o
   0   8   6   963.17  1061.08     7.81 o
   1   8   6   344.17   352.67     4.22 o
   2   8   6     0.22     0.53     1.37 <
   3   8   6   261.39   279.31     3.69 o
   4   8   6   588.27   631.98     7.92 o
   5   8   6    68.79    64.71     2.32 o
   6   8   6    48.55    39.06     2.01 o
   7   8   6   337.52   343.39     4.01 o
   8   8   6   281.49   324.81     5.17 o
   9   8   6   106.77   125.19     4.01 o
  10   8   6    66.27    64.18     4.01 o
  11   8   6    15.10    26.07     3.38 o
  12   8   6     2.12     3.80     3.69 <
  13   8   6     1.57     0.84     3.17 <
  14   8   6    11.44     6.76     5.49 <
 -16   9   6    85.63    86.98     3.80 o
 -15   9   6    19.20    12.88     2.74 o
 -14   9   6    42.61    56.26     2.96 o
 -13   9   6    75.98    74.42     3.06 o
 -12   9   6    24.54    22.48     2.85 o
 -11   9   6  1106.19  1044.19    10.03 o
 -10   9   6   102.33    97.43     3.80 o
  -9   9   6    26.63    21.43     2.32 o
  -8   9   6   244.21   221.15     5.81 o
  -7   9   6    90.54   100.18     3.38 o
  -6   9   6    24.34    21.43     2.01 o
  -5   9   6   148.79   126.88     2.96 o
  -4   9   6     1.28     1.79     1.48 <
  -3   9   6    81.37    72.10     2.32 o
  -2   9   6     2.50     0.11     1.27 <
  -1   9   6  1000.57  1069.53     9.61 o
   0   9   6  1047.30  1086.42     8.13 o
   1   9   6    18.56    21.75     1.79 o
   2   9   6   893.51   894.83    10.66 o
   3   9   6  1560.08  1714.29    13.51 o
   4   9   6   708.00   733.11     6.97 o
   5   9   6    33.65    30.72     2.01 o
   6   9   6   810.83   794.76     7.39 o
   7   9   6   743.88   753.69     8.55 o
   8   9   6   218.26   205.95     4.54 o
   9   9   6    37.65    49.93     4.01 o
  10   9   6   194.09   222.84     6.12 o
  11   9   6     2.24     0.42     3.17 <
  12   9   6     1.65     0.21     3.38 <
  13   9   6    30.46    24.17     5.07 o
 -15  10   6    63.51    57.11     3.17 o
 -14  10   6    30.53    21.53     2.64 o
 -13  10   6     0.17     4.75     2.64 <
 -12  10   6   143.69   142.93     4.43 o
 -11  10   6     2.72     3.27     2.32 <
 -10  10   6    21.75     2.32     2.32 <
  -9  10   6     0.01    -2.11     2.11 <
  -8  10   6     1.56    -2.11     2.11 <
  -7  10   6     3.16     4.43     2.11 <
  -6  10   6   119.53   130.26     3.38 o
  -5  10   6    37.20    51.72     2.32 o
  -4  10   6    25.14    20.69     1.79 o
  -3  10   6   254.03   220.41     3.38 o
  -2  10   6   484.39   489.37     4.43 o
  -1  10   6     0.07    -1.58     1.58 <
   0  10   6     0.01     0.95     1.48 <
   1  10   6  1163.53  1194.83    10.24 o
   2  10   6   229.99   224.84     7.28 o
   3  10   6   116.24   116.64     3.17 o
   4  10   6     1.76     3.59     1.90 <
   5  10   6   144.62   163.51     3.48 o
   6  10   6   153.79   151.90     4.12 o
   7  10   6    72.22    92.79     3.91 o
   8  10   6   175.40   205.42     4.64 o
   9  10   6    22.53    13.30     2.64 o
  10  10   6    21.51    16.26     3.17 o
  11  10   6     2.01     1.69     4.43 <
  12  10   6     4.00     5.59     3.38 <
  13  10   6     1.87     2.64     3.69 <
 -14  11   6     2.57     4.22     2.64 <
 -13  11   6    64.43    65.02     3.59 o
 -12  11   6    33.88    42.22     3.06 o
 -11  11   6     7.13     4.12     2.53 <
 -10  11   6    19.38    24.60     2.74 o
  -9  11   6    52.02    49.72     2.85 o
  -8  11   6   141.85   126.99     4.33 o
  -7  11   6   303.36   310.45     6.12 o
  -6  11   6   209.54   191.91     5.70 o
  -5  11   6    67.88    64.18     2.32 o
  -4  11   6   335.40   353.31     4.33 o
  -3  11   6   400.67   441.45     4.86 o
  -2  11   6   195.45   213.65     3.06 o
  -1  11   6     8.12     6.65     2.11 o
   0  11   6    17.73    23.75     2.22 o
   1  11   6  1462.50  1476.04    12.35 o
   2  11   6  1467.39  1532.30    12.88 o
   3  11   6     1.95     0.74     1.90 <
   4  11   6    17.31    14.36     2.01 o
   5  11   6    40.63    52.67     2.96 o
   6  11   6    12.15     6.54     2.43 <
   7  11   6    23.52    32.83     4.33 o
   8  11   6    17.22    21.64     2.85 o
   9  11   6    78.52    82.97     7.07 o
  10  11   6     8.41     3.80     3.38 <
  11  11   6     3.86     0.95     3.38 <
  12  11   6     3.03    -0.95     3.69 <
 -13  12   6   137.30   146.52     4.75 o
 -12  12   6     0.07     3.06     2.64 <
 -11  12   6   311.68   320.06     5.81 o
 -10  12   6     8.97     7.07     2.64 <
  -9  12   6     4.83    11.82     2.64 o
  -8  12   6   271.11   337.05     5.49 o
  -7  12   6   171.53   148.73     4.01 o
  -6  12   6     5.63    12.24     2.43 o
  -5  12   6    77.95    85.61     4.86 o
  -4  12   6   208.50   236.24     3.69 o
  -3  12   6    68.72    58.59     2.43 o
  -2  12   6    28.61    24.91     3.48 o
  -1  12   6     0.11    -0.21     1.79 <
   0  12   6   679.57   743.67     8.13 o
   1  12   6    81.50    86.03     3.27 o
   2  12   6   533.91   551.02     8.55 o
   3  12   6  1220.48  1280.22    11.29 o
   4  12   6   273.62   270.76     6.12 o
   5  12   6    60.54    49.82     3.06 o
   6  12   6    50.61    49.19     3.17 o
   7  12   6    38.21    43.70     3.17 o
   8  12   6   167.04   173.96     5.07 o
   9  12   6    48.40    51.83     4.33 o
  10  12   6     8.23     4.12     3.69 <
  11  12   6    23.84    23.43     4.12 o
 -12  13   6    11.41    11.19     2.85 o
 -11  13   6    34.71    36.52     3.38 o
 -10  13   6     7.04     9.29     2.74 o
  -9  13   6    81.25    72.52     3.48 o
  -8  13   6    72.73    70.09     4.33 o
  -7  13   6    80.17    86.66     6.65 o
  -6  13   6   580.30   568.54     7.39 o
  -5  13   6   672.65   746.20     8.23 o
  -4  13   6   231.54   278.47     4.96 o
  -3  13   6    38.86    43.49     2.74 o
  -2  13   6    14.43     6.02     2.01 <
  -1  13   6     1.38    -2.01     2.11 <
   0  13   6   155.66   160.24     4.12 o
   1  13   6   115.05   126.36     3.69 o
   2  13   6    54.91    58.06     2.74 o
   3  13   6     2.01     3.91     2.64 <
   4  13   6     8.13    -1.06     2.53 <
   5  13   6   133.05   139.44     4.75 o
   6  13   6   175.69   194.97     5.17 o
   7  13   6    82.67    97.11     5.17 o
   8  13   6     5.88     2.32     3.59 <
   9  13   6    22.42    31.14     4.01 o
 -11  14   6    35.22    23.43     4.86 o
 -10  14   6    80.19    76.74     3.69 o
  -9  14   6    64.34    61.12     3.48 o
  -8  14   6    31.39    27.13     2.96 o
  -7  14   6     0.60     7.60     2.53 <
  -6  14   6   253.97   254.19     7.71 o
  -5  14   6    17.52    11.82     2.64 o
  -4  14   6    32.11    40.11     2.96 o
  -3  14   6    36.95    45.60     2.96 o
  -2  14   6    22.13    19.42     2.53 o
  -1  14   6     9.31    10.13     2.43 o
   0  14   6     0.39    -0.21     2.32 <
   1  14   6   125.74   144.40     5.49 o
   2  14   6    20.47    20.69     3.27 o
   3  14   6     0.48    -0.21     2.74 <
   4  14   6     3.47     5.81     2.96 <
   5  14   6    65.32    73.68     3.91 o
   6  14   6     0.88    -2.64     2.85 <
   7  14   6    28.88    21.11     3.91 o
   8  14   6    46.82    52.15     4.64 o
  -9  15   6    38.65    44.33     4.96 o
  -8  15   6    17.40    15.52     3.06 o
  -7  15   6    21.32    12.35     2.96 o
  -6  15   6    11.11    11.82     2.96 o
  -5  15   6   105.49   100.39     3.91 o
  -4  15   6    21.25    18.47     2.85 o
  -3  15   6     4.66     2.53     2.64 <
  -2  15   6     3.86     5.70     2.96 <
  -1  15   6     8.87     0.84     4.43 <
   0  15   6    41.69    29.98     3.38 o
   1  15   6     3.97     2.43     4.86 <
   2  15   6    39.24    54.26     3.69 o
   3  15   6    14.41    12.88     3.17 o
   4  15   6    34.80    29.98     3.48 o
   5  15   6    12.92    10.77     3.27 o
   6  15   6    30.38    31.88     3.48 o
  -6  16   6    38.34    44.65     4.01 o
  -5  16   6    22.52    26.92     3.17 o
  -4  16   6    30.12    31.98     3.17 o
  -3  16   6    50.46    50.35     3.91 o
  -2  16   6     9.88    16.78     3.48 o
  -1  16   6     2.98     4.96     3.27 <
   0  16   6     0.52    -0.32     3.17 <
   1  16   6    14.31     7.60     3.38 <
   2  16   6    14.98     9.08     3.27 <
   3  16   6     5.23     7.49     3.27 <
 -19   1   7    23.22    26.92     3.06 o
 -18   1   7    47.94    35.68     3.17 o
 -17   1   7    23.11    22.59     2.74 o
 -16   1   7    94.73   108.73     3.91 o
 -15   1   7   176.92   214.18     4.43 o
 -14   1   7   688.47   725.30     7.60 o
 -13   1   7    47.36    29.03     2.32 o
 -12   1   7   314.81   327.45     4.96 o
 -11   1   7   167.29   185.57     3.69 o
 -10   1   7    45.20    42.33     2.01 o
  -9   1   7   759.35   881.42     7.28 o
  -8   1   7   858.26   942.22     7.28 o
  -7   1   7  2155.28  2269.11    14.99 o
  -6   1   7     1.44     8.55     1.06 o
  -5   1   7  2153.05  2413.83    12.35 o
  -4   1   7    32.43    40.53     1.27 o
  -3   1   7  1887.50  1870.51     9.08 o
  -2   1   7   825.51   608.87     4.96 o
  -1   1   7  4976.27  4701.30    23.22 o
   0   1   7    28.11   115.48     1.79 o
   1   1   7   658.62   665.02     6.97 o
   2   1   7  1313.23  1451.55    12.46 o
   3   1   7   366.41   429.52     3.17 o
   4   1   7   145.04   180.40     1.79 o
   5   1   7    51.56    69.88     1.37 o
   6   1   7   130.26    88.88     1.27 o
   7   1   7   178.48   229.06     2.11 o
   8   1   7     6.82     0.32     1.27 <
   9   1   7    25.07    22.91     2.74 o
  10   1   7   390.80   367.88     6.12 o
  11   1   7    50.11    49.40     3.06 o
  12   1   7     7.00     6.54     2.64 <
  13   1   7     0.20    -2.96     2.96 <
  14   1   7     0.58     0.21     2.96 <
  15   1   7     7.54     0.42     3.06 <
  16   1   7   148.54   163.83    11.72 o
 -19   2   7    26.78    25.02     3.17 o
 -18   2   7   182.78   185.57     4.75 o
 -17   2   7    27.87    32.30     2.85 o
 -16   2   7    24.96    25.02     2.74 o
 -15   2   7    15.04     9.18     2.32 o
 -14   2   7   151.55   152.11     3.91 o
 -13   2   7   230.79   254.71     4.54 o
 -12   2   7    19.53    16.57     2.22 o
 -11   2   7   176.75   177.55     3.59 o
 -10   2   7  1298.79  1332.90    10.98 o
  -9   2   7     2.09     1.79     1.37 <
  -8   2   7     0.43     1.58     1.06 <
  -7   2   7   783.25  1001.55     6.76 o
  -6   2   7    19.64    14.15     1.16 o
  -5   2   7   956.91  1034.06     6.23 o
  -4   2   7  3215.63  3365.87    15.94 o
  -3   2   7   267.26   182.30     1.69 o
  -2   2   7   107.72    79.28     1.37 o
  -1   2   7    42.56    92.68     0.95 o
   0   2   7  2671.94  2895.71    14.57 o
   1   2   7 17652.40 19422.20    95.74 o
   2   2   7    61.04    94.37     2.11 o
   3   2   7    96.44    59.96     0.95 o
   4   2   7    12.70    18.26     0.63 o
   5   2   7    98.76   118.01     1.69 o
   6   2   7    72.40    75.37     1.69 o
   7   2   7     4.84     6.76     1.06 o
   8   2   7    74.76    61.75     2.74 o
   9   2   7    69.48   102.39     5.38 o
  10   2   7   151.36   173.33     8.23 o
  11   2   7     0.71    -0.84     2.32 <
  12   2   7     2.82     3.59     2.43 <
  13   2   7    40.14    33.57     3.17 o
  14   2   7     4.70    -2.43     3.17 <
  15   2   7    23.96    33.78     3.69 o
  16   2   7    65.03    61.75     4.22 o
 -19   3   7     0.88     2.64     2.96 <
 -18   3   7   146.15   146.73     4.64 o
 -17   3   7     8.03    10.98     3.91 <
 -16   3   7   313.71   341.38     8.55 o
 -15   3   7    12.85     9.50     2.32 o
 -14   3   7    15.44     9.29     2.22 o
 -13   3   7   501.18   535.29     9.71 o
 -12   3   7  1780.75  1719.88    14.15 o
 -11   3   7   287.89   317.42     4.43 o
 -10   3   7    67.71    57.85     2.64 o
  -9   3   7     0.06     0.21     1.27 <
  -8   3   7   707.26   683.39     5.28 o
  -7   3   7    45.88    29.03     1.37 o
  -6   3   7   840.33   956.26     7.18 o
  -5   3   7    19.27    17.10     1.06 o
  -4   3   7   215.48   242.89     2.11 o
  -3   3   7    25.02    37.05     0.95 o
  -2   3   7    10.24    19.42     0.84 o
  -1   3   7   211.09   343.60     2.11 o
   0   3   7     5.93    24.49     0.95 o
   1   3   7  1687.43  1852.67    10.13 o
   2   3   7    46.01    61.01     1.69 o
   3   3   7  1307.67  1316.96     7.49 o
   4   3   7    78.17    69.99     1.37 o
   5   3   7   954.54  1098.35     7.39 o
   6   3   7    30.72    40.96     1.69 o
   7   3   7   601.30   627.45     4.54 o
   8   3   7   621.83   600.21     6.02 o
   9   3   7   240.44   251.02     5.49 o
  10   3   7   445.43   405.77     6.54 o
  11   3   7   283.17   297.68     5.91 o
  12   3   7     0.41    -1.90     2.43 <
  13   3   7    43.67    55.74     5.17 o
  14   3   7   355.62   360.70     7.18 o
  15   3   7   152.88   157.18     5.70 o
  16   3   7     2.80     7.60     5.91 <
 -18   4   7    65.26    69.04     3.48 o
 -17   4   7   275.04   343.70     5.91 o
 -16   4   7    50.30    43.28     3.06 o
 -15   4   7    17.75    10.98     2.43 o
 -14   4   7     0.28     0.11     2.22 <
 -13   4   7    87.50   104.93     3.69 o
 -12   4   7   547.25   561.58     6.12 o
 -11   4   7     0.20    -0.11     1.69 <
 -10   4   7    35.21    25.12     1.58 o
  -9   4   7     0.64     0.42     1.16 <
  -8   4   7    73.58    67.77     2.01 o
  -7   4   7   412.91   424.88     3.80 o
  -6   4   7    48.35    71.36     1.90 o
  -5   4   7   709.28   688.78     4.64 o
  -4   4   7    18.09    18.79     0.95 o
  -3   4   7     0.26     0.42     1.27 <
  -2   4   7     1.95     2.43     0.74 o
  -1   4   7     9.86    23.43     0.84 o
   0   4   7   136.36   135.22     2.32 o
   1   4   7    55.05    53.10     1.27 o
   2   4   7    75.19    97.22     1.48 o
   3   4   7   487.16   483.99     3.38 o
   4   4   7   856.90   931.46     6.02 o
   5   4   7   199.40   185.89     2.32 o
   6   4   7   155.61   155.81     2.32 o
   7   4   7     4.50     7.18     0.95 o
   8   4   7  1704.08  1794.19    13.62 o
   9   4   7     7.89     9.92     1.79 o
  10   4   7     1.03     0.32     2.32 <
  11   4   7   402.11   384.13     6.76 o
  12   4   7   146.30   143.98     4.96 o
  13   4   7     0.18     5.07     2.96 <
  14   4   7   220.71   270.76     7.81 o
  15   4   7     0.00    -3.17     3.17 <
 -18   5   7     0.05     1.37     2.85 <
 -17   5   7    41.44    51.20     3.27 o
 -16   5   7   101.31   101.86     5.38 o
 -15   5   7    28.98    37.79     3.17 o
 -14   5   7    74.10    70.41     3.06 o
 -13   5   7     0.00    -1.79     1.79 <
 -12   5   7     0.19     0.32     1.58 <
 -11   5   7  1039.50  1106.37     8.13 o
 -10   5   7  1934.14  1997.40    11.93 o
  -9   5   7   319.87   307.81     3.38 o
  -8   5   7   132.03   133.11     2.43 o
  -7   5   7   238.34   310.24     3.27 o
  -6   5   7   839.64   896.30     6.33 o
  -5   5   7   906.70  1058.34     7.18 o
  -4   5   7    18.48     9.39     1.06 o
  -3   5   7    42.67    49.72     1.37 o
  -2   5   7   269.19   292.40     2.43 o
  -1   5   7   336.88   350.25     2.74 o
   0   5   7   313.82   361.54     2.74 o
   1   5   7    60.54    50.46     2.22 o
   2   5   7   296.70   259.04     2.43 o
   3   5   7   846.97   771.32     4.75 o
   4   5   7   609.46   708.09     4.75 o
   5   5   7     6.46     9.08     0.84 o
   6   5   7   267.24   242.15     2.74 o
   7   5   7  1114.65  1082.09     7.07 o
   8   5   7  1129.66  1149.75     9.39 o
   9   5   7   291.70   283.43     3.69 o
  10   5   7    37.01    43.07     3.69 o
  11   5   7     9.77    14.78     2.85 o
  12   5   7    34.31    28.61     3.38 o
  13   5   7   159.16   163.41     5.38 o
  14   5   7    53.18    41.80     3.80 o
  15   5   7    58.02    64.18     4.12 o
 -18   6   7    53.69    70.72     3.69 o
 -17   6   7    79.53    76.21     4.12 o
 -16   6   7    42.40    36.63     3.27 o
 -15   6   7     0.02     1.48     2.43 <
 -14   6   7    12.84    13.30     2.43 o
 -13   6   7   199.10   194.44     5.07 o
 -12   6   7  1034.96  1066.15     8.02 o
 -11   6   7   598.51   564.11     5.28 o
 -10   6   7   945.90   950.25     7.18 o
  -9   6   7  1876.68  2020.30    12.98 o
  -8   6   7   198.43   178.50     2.85 o
  -7   6   7   755.82   786.84     5.91 o
  -6   6   7  1556.01  1699.30    10.87 o
  -5   6   7   228.30   228.43     2.74 o
  -4   6   7    14.75    22.59     1.16 o
  -3   6   7   273.43   346.55     3.06 o
  -2   6   7   149.21   186.31     2.22 o
  -1   6   7   413.71   540.89     3.80 o
   0   6   7   304.62   392.79     3.48 o
   1   6   7   849.17   832.23     6.12 o
   2   6   7    21.61    34.31     1.06 o
   3   6   7    10.08     9.29     0.84 o
   4   6   7   833.53   831.17     6.54 o
   5   6   7   811.07   997.96     7.39 o
   6   6   7  1424.66  1512.56    10.45 o
   7   6   7   591.14   504.79     5.59 o
   8   6   7   379.18   426.88     4.64 o
   9   6   7   334.74   334.62     7.92 o
  10   6   7    46.43    37.47     3.17 o
  11   6   7     8.73    15.62     2.96 o
  12   6   7   127.75   109.46     6.23 o
  13   6   7    70.55    51.72     3.80 o
  14   6   7    60.07    77.38     9.92 o
  15   6   7     2.66     7.39     3.59 <
 -17   7   7     3.88     6.12     2.74 <
 -16   7   7    38.76    42.12     3.06 o
 -15   7   7    39.92    36.95     2.96 o
 -14   7   7    22.82    17.00     2.53 o
 -13   7   7    31.58    35.15     2.43 o
 -12   7   7     0.01     1.79     2.01 <
 -11   7   7   524.73   520.20     6.33 o
 -10   7   7   506.90   545.95     5.59 o
  -9   7   7  1227.16  1321.60     9.29 o
  -8   7   7  1145.67  1172.66     8.23 o
  -7   7   7    15.17    14.46     1.69 o
  -6   7   7  2365.20  2442.86    15.20 o
  -5   7   7    67.28    72.84     2.11 o
  -4   7   7     0.01    -0.84     1.27 <
  -3   7   7    89.41   133.53     3.17 o
  -2   7   7  1482.56  1533.57     9.71 o
  -1   7   7    44.38    86.77     2.11 o
   0   7   7   207.50   210.38     2.74 o
   1   7   7   124.67   138.49     2.32 o
   2   7   7     0.34     0.32     1.27 <
   3   7   7     0.43    -1.06     1.06 <
   4   7   7   108.61   144.72     3.27 o
   5   7   7   471.16   440.29     3.69 o
   6   7   7   256.26   273.82     4.01 o
   7   7   7    11.71     9.82     1.58 o
   8   7   7    22.21    33.88     1.79 o
   9   7   7     0.07     2.22     2.11 <
  10   7   7    79.05    74.63     4.22 o
  11   7   7     3.04     5.07     2.96 <
  12   7   7     0.00     0.74     3.17 <
  13   7   7    28.75    23.86     4.01 o
  14   7   7    17.62    19.00     3.59 o
 -17   8   7     9.54    16.78     4.22 o
 -16   8   7     0.08    -2.74     2.74 <
 -15   8   7    41.71    40.64     3.06 o
 -14   8   7     1.66    -1.48     2.22 <
 -13   8   7     0.29    -2.22     2.22 <
 -12   8   7   225.48   243.10     4.86 o
 -11   8   7    19.61    21.75     2.43 o
 -10   8   7    24.81    24.91     2.01 o
  -9   8   7   629.47   660.59     7.60 o
  -8   8   7  1194.90  1134.66    10.13 o
  -7   8   7     0.23     2.96     1.90 <
  -6   8   7     1.53     6.33     1.58 o
  -5   8   7     6.62     8.97     1.58 o
  -4   8   7     0.53     1.37     1.79 <
  -3   8   7   110.49   123.82     2.32 o
  -2   8   7   108.93   114.43     2.22 o
  -1   8   7    74.82    67.24     2.22 o
   0   8   7   167.17   155.07     2.64 o
   1   8   7     0.00     1.16     1.37 <
   2   8   7   128.75   136.17     2.74 o
   3   8   7   116.36   137.23     3.27 o
   4   8   7   290.85   334.52     4.12 o
   5   8   7    27.04    29.98     1.79 o
   6   8   7    63.95    60.38     2.64 o
   7   8   7     3.25     1.58     1.48 <
   8   8   7     8.25     6.97     2.11 o
   9   8   7    19.25    13.30     2.74 o
  10   8   7    28.01    29.66     3.17 o
  11   8   7    59.50    50.14     4.12 o
  12   8   7    25.67    24.17     3.38 o
  13   8   7    52.73    40.96     4.01 o
  14   8   7    49.40    54.47     4.33 o
 -16   9   7     1.42     1.06     3.38 <
 -15   9   7    34.51    30.61     3.38 o
 -14   9   7    19.66    16.89     2.53 o
 -13   9   7   286.61   294.51     7.92 o
 -12   9   7   385.33   415.17     6.12 o
 -11   9   7    84.10    89.51     3.80 o
 -10   9   7     2.34    -2.11     2.11 <
  -9   9   7     1.49    -1.37     2.11 <
  -8   9   7   139.89   133.43     5.07 o
  -7   9   7    23.36    21.75     2.22 o
  -6   9   7   212.63   193.81     3.27 o
  -5   9   7   510.55   491.70     4.96 o
  -4   9   7   319.65   305.81     3.80 o
  -3   9   7    14.19    18.47     1.48 o
  -2   9   7   363.44   324.60     3.38 o
  -1   9   7   236.56   253.24     3.27 o
   0   9   7    72.77    68.09     2.11 o
   1   9   7  2836.18  2831.31    20.90 o
   2   9   7  1372.16  1363.41    10.98 o
   3   9   7   108.28    97.75     2.96 o
   4   9   7   488.62   518.93     5.49 o
   5   9   7    25.90    27.23     2.32 o
   6   9   7    27.37    34.10     3.38 o
   7   9   7    52.07    54.36     2.74 o
   8   9   7   113.46   137.76     3.80 o
   9   9   7     1.80     8.97     2.96 o
  10   9   7    55.58    55.00     3.69 o
  11   9   7    19.39    19.95     3.38 o
  12   9   7    20.61    17.52     3.59 o
  13   9   7    25.30    36.73     4.01 o
 -15  10   7     2.30     0.53     2.43 <
 -14  10   7     8.15     6.65     2.43 <
 -13  10   7     0.94     0.84     2.64 <
 -12  10   7     0.09     0.42     2.53 <
 -11  10   7    12.22    20.90     2.64 o
 -10  10   7    12.96    12.88     2.32 o
  -9  10   7    13.04     5.17     2.32 <
  -8  10   7   273.52   280.68     4.86 o
  -7  10   7    54.76    64.29     2.74 o
  -6  10   7   485.76   450.32     7.07 o
  -5  10   7     6.59     9.50     1.69 o
  -4  10   7   246.38   236.03     3.59 o
  -3  10   7   897.11   884.06     6.65 o
  -2  10   7    32.38    40.11     1.69 o
  -1  10   7    73.76    68.51     3.27 o
   0  10   7  5655.18  6059.32    38.32 o
   1  10   7    36.12    32.09     2.11 o
   2  10   7     3.66     5.59     1.79 o
   3  10   7     0.12    -1.69     1.69 <
   4  10   7   468.33   485.57     8.66 o
   5  10   7    10.93     7.71     2.32 o
   6  10   7    78.58    78.75     3.48 o
   7  10   7    27.46    36.21     2.74 o
   8  10   7    17.14    14.36     3.17 o
   9  10   7     6.75     3.69     3.17 <
  10  10   7    43.41    52.89     3.91 o
  11  10   7    14.97    12.14     3.69 o
  12  10   7    15.95     8.87     3.59 <
 -14  11   7    12.32    21.32     2.74 o
 -13  11   7     0.75     4.75     2.74 <
 -12  11   7    44.44    43.70     3.06 o
 -11  11   7   196.52   217.56     5.49 o
 -10  11   7     3.58    -0.21     2.43 <
  -9  11   7    30.93    42.86     2.85 o
  -8  11   7    46.00    44.44     2.74 o
  -7  11   7     1.40     1.58     2.32 <
  -6  11   7   554.88   543.95     5.59 o
  -5  11   7     8.11     9.50     1.90 o
  -4  11   7    30.59    30.72     1.79 o
  -3  11   7     7.93     7.07     1.79 o
  -2  11   7   273.38   286.49     4.01 o
  -1  11   7   147.30   155.28     3.48 o
   0  11   7   482.41   513.86     5.91 o
   1  11   7   532.37   541.73     7.28 o
   2  11   7   155.75   179.03     3.80 o
   3  11   7     9.53     6.02     2.43 <
   4  11   7    16.15    11.19     2.43 o
   5  11   7     0.18     1.58     2.32 <
   6  11   7     1.75     0.63     2.32 <
   7  11   7     0.49     2.85     2.43 <
   8  11   7    98.59   116.11     5.17 o
   9  11   7     5.56     3.59     3.38 <
  10  11   7    12.09     9.71     3.38 <
  11  11   7     0.18    -4.33     5.17 <
 -13  12   7   100.47   129.21     4.64 o
 -12  12   7    39.86    46.02     3.17 o
 -11  12   7     0.66    -0.74     2.53 <
 -10  12   7    18.91    16.78     2.64 o
  -9  12   7     9.92     9.29     2.53 o
  -8  12   7    56.11    56.26     3.48 o
  -7  12   7    91.79    85.93     4.54 o
  -6  12   7    14.16    15.94     2.43 o
  -5  12   7   212.29   259.78     4.86 o
  -4  12   7   326.98   434.59     4.96 o
  -3  12   7   119.58   135.54     3.17 o
  -2  12   7    23.81    29.56     2.11 o
  -1  12   7   248.16   254.93     4.54 o
   0  12   7    52.04    58.37     2.64 o
   1  12   7    14.45    21.75     2.32 o
   2  12   7    66.46    58.90     3.17 o
   3  12   7   333.52   327.23     7.39 o
   4  12   7   154.28   162.14     4.64 o
   5  12   7     4.39     1.79     2.43 <
   6  12   7    91.39    94.05     4.43 o
   7  12   7     3.78     7.18     3.38 <
   8  12   7     3.61     3.17     4.43 <
   9  12   7     0.09     0.21     4.33 <
  10  12   7    10.91     7.60     3.69 <
 -12  13   7     7.00     6.65     2.96 <
 -11  13   7     5.98     7.18     2.96 <
 -10  13   7    56.65    78.01     3.59 o
  -9  13   7    29.82    33.88     2.96 o
  -8  13   7    58.01    61.75     4.01 o
  -7  13   7   325.59   335.68     8.02 o
  -6  13   7    47.33    47.29     2.96 o
  -5  13   7     0.48     1.90     3.27 <
  -4  13   7   237.27   272.55     5.07 o
  -3  13   7    57.69    57.85     2.43 o
  -2  13   7   306.48   315.73     4.54 o
  -1  13   7   117.83   111.47     3.27 o
   0  13   7   178.47   180.93     4.96 o
   1  13   7   149.99   167.73     4.64 o
   2  13   7   137.76   144.40     4.75 o
   3  13   7    81.88    87.93     4.12 o
   4  13   7     4.63     0.21     2.74 <
   5  13   7   147.60   144.19     4.64 o
   6  13   7    21.05    21.32     3.69 o
   7  13   7     0.80     1.16     3.38 <
   8  13   7    19.00    20.27     4.01 o
   9  13   7     1.58     2.01     3.69 <
 -10  14   7    11.64    10.77     2.96 o
  -9  14   7    13.21    21.64     2.96 o
  -8  14   7    22.04    38.11     4.22 o
  -7  14   7     5.16     1.27     2.64 <
  -6  14   7     1.19     0.11     2.53 <
  -5  14   7    54.90    51.09     3.17 o
  -4  14   7   134.79   135.01     4.22 o
  -3  14   7   190.70   230.75     4.86 o
  -2  14   7     8.27     1.37     2.32 <
  -1  14   7     1.29    -0.74     2.74 <
   0  14   7    88.15    81.49     3.38 o
   1  14   7     1.89    -0.53     2.74 <
   2  14   7    39.71    38.74     3.27 o
   3  14   7   130.18   136.28     4.86 o
   4  14   7     0.00    -2.85     2.85 <
   5  14   7    21.91    23.22     3.17 o
   6  14   7    13.27     7.49     3.80 <
   7  14   7    12.93    11.29     3.80 <
  -8  15   7     2.18     1.06     2.96 <
  -7  15   7    32.37    24.17     3.17 o
  -6  15   7     1.47     1.16     2.74 <
  -5  15   7    19.66    25.97     2.85 o
  -4  15   7     0.58     2.53     3.17 <
  -3  15   7    48.57    52.57     6.23 o
  -2  15   7   141.53   176.07     5.38 o
  -1  15   7    31.52    21.85     3.38 o
   0  15   7     0.41    -2.96     2.96 <
   1  15   7     0.22    -2.96     2.96 <
   2  15   7     1.34     0.95     2.96 <
   3  15   7     5.70     5.07     2.96 <
   4  15   7    25.57    23.33     3.38 o
   5  15   7    55.47    55.52     4.75 o
  -5  16   7     0.01    -0.84     4.22 <
  -4  16   7    67.15    75.69     5.70 o
  -3  16   7    49.51    49.09     3.91 o
  -2  16   7   131.70   148.10     5.28 o
  -1  16   7   203.21   243.21     9.82 o
   0  16   7    16.48    14.57     3.69 o
   1  16   7     0.81     0.74     3.17 <
   2  16   7    16.02    18.79     4.12 o
 -19   0   8     3.78    12.35     4.33 <
 -18   0   8    73.51    67.77     9.71 o
 -17   0   8    68.16    59.32     4.54 o
 -16   0   8   109.30   117.80     5.59 o
 -15   0   8    15.11     9.50     3.48 <
 -14   0   8    22.98    13.83     3.17 o
 -13   0   8    50.09    32.20     3.38 o
 -12   0   8     5.13    -1.58     2.74 <
 -11   0   8   347.82   316.68     9.18 o
 -10   0   8   395.72   427.20     7.18 o
  -9   0   8     1.42     4.12     2.11 <
  -8   0   8   742.32   674.31     7.39 o
  -7   0   8   731.07   822.41     8.34 o
  -6   0   8   182.10   177.66     3.38 o
  -5   0   8  1423.67  1505.59    11.40 o
  -4   0   8    37.58    57.00     1.58 o
  -3   0   8   391.23   504.36     3.80 o
  -2   0   8   968.32  1465.06    10.66 o
  -1   0   8   116.19    59.54     1.79 o
   0   0   8     5.68    47.40     2.11 o
   1   0   8  2371.10  2647.85    26.39 o
   3   0   8   310.67   329.13     3.91 o
   4   0   8  1077.98  1234.52    10.77 o
   5   0   8  1731.73  1770.97    15.20 o
   6   0   8   218.82   164.04     3.80 o
   7   0   8    24.07    16.78     1.58 o
   8   0   8   873.82   976.74    11.08 o
   9   0   8   197.23   211.22     6.44 o
  10   0   8    36.00    36.00     3.69 o
  11   0   8     2.08    -3.06     3.06 <
  12   0   8     0.48     2.74     3.69 <
  13   0   8     0.08    -1.58     3.69 <
  14   0   8     0.43     2.74     4.01 <
  15   0   8    18.44    25.65     4.86 o
 -19   1   8    31.27    36.42     3.38 o
 -18   1   8    94.02    93.63     4.75 o
 -17   1   8     3.00     1.48     2.64 <
 -16   1   8    53.83    59.43     3.69 o
 -15   1   8    75.13    78.33     3.27 o
 -14   1   8    38.03    35.68     2.53 o
 -13   1   8    39.94    40.11     2.53 o
 -12   1   8   646.66   634.73     6.86 o
 -11   1   8    53.78    62.28     2.96 o
 -10   1   8    27.97    24.28     1.90 o
  -9   1   8    75.02   102.82     2.64 o
  -8   1   8    44.73    41.06     1.90 o
  -7   1   8  1088.66  1308.94     8.55 o
  -6   1   8  1771.70  1799.58    10.34 o
  -5   1   8     6.33     6.23     0.84 o
  -4   1   8   216.85   217.14     1.90 o
  -3   1   8   234.58   223.89     1.90 o
  -2   1   8  4555.26  5021.36    23.33 o
  -1   1   8   421.89   365.87     2.32 o
   0   1   8  5676.49  5968.44    36.95 o
   1   1   8  1304.43  1330.79    10.03 o
   2   1   8   130.56   130.15     3.38 o
   3   1   8   358.79   456.02     7.71 o
   4   1   8   125.18   134.06     1.48 o
   5   1   8   211.72   238.88     2.01 o
   6   1   8   808.20   768.90     4.86 o
   7   1   8   476.14   496.97     3.80 o
   8   1   8   660.23   622.80     5.91 o
   9   1   8   350.12   324.17     5.49 o
  10   1   8   483.91   497.71     7.18 o
  11   1   8    31.13    29.56     2.64 o
  12   1   8     1.91     2.11     2.32 <
  13   1   8     1.38     1.48     2.64 <
  14   1   8     2.39    -2.01     2.85 <
  15   1   8     4.12     3.80     3.17 <
 -19   2   8     9.72    26.39     5.17 o
 -18   2   8    19.65    28.29     3.06 o
 -17   2   8   390.84   472.91    10.66 o
 -16   2   8   104.09   118.75     5.07 o
 -15   2   8    50.60    65.24     2.96 o
 -14   2   8     0.64     5.38     2.32 <
 -13   2   8   236.71   235.29     6.33 o
 -12   2   8    99.54    74.10     3.38 o
 -11   2   8   153.12   178.82     3.59 o
 -10   2   8    16.90    17.63     1.79 o
  -9   2   8    73.73    69.99     2.64 o
  -8   2   8   107.84    72.94     2.11 o
  -7   2   8     0.61     2.32     0.95 <
  -6   2   8   301.67   435.12     4.75 o
  -5   2   8   516.59   649.40     4.12 o
  -4   2   8   501.83   530.96     3.27 o
  -3   2   8   316.84   258.09     2.01 o
  -2   2   8   917.82  1078.71     5.91 o
  -1   2   8  1673.49  1845.50     9.08 o
   0   2   8  4002.94  4343.98    32.93 o
   1   2   8   821.67   829.06     4.75 o
   2   2   8    23.09    48.56     1.69 o
   3   2   8   151.89   133.43     1.48 o
   4   2   8   641.55   588.39     4.33 o
   5   2   8  2247.95  2228.68    13.30 o
   6   2   8   104.32    81.60     1.79 o
   7   2   8  3643.81  3582.26    23.96 o
   8   2   8     7.98     8.76     2.22 o
   9   2   8    80.97    98.70    11.29 o
  10   2   8   283.28   263.48    16.05 o
  11   2   8     4.72     1.90     2.43 <
  12   2   8    14.96    14.67     2.64 o
  13   2   8     2.36    -0.74     3.48 <
  14   2   8   137.11   147.36     5.28 o
  15   2   8    46.37    47.50     5.59 o
 -18   3   8     0.09     0.95     2.64 <
 -17   3   8     3.57     6.02     2.74 <
 -16   3   8   337.55   362.07     5.70 o
 -15   3   8    19.79     9.39     2.43 o
 -14   3   8   155.59   161.19     5.59 o
 -13   3   8   166.82   175.23     4.01 o
 -12   3   8   283.58   296.83     4.75 o
 -11   3   8    34.13    31.03     2.22 o
 -10   3   8   137.42   123.82     3.06 o
  -9   3   8     0.85     5.17     1.37 o
  -8   3   8     7.75     6.02     1.16 o
  -7   3   8   193.08   207.00     3.48 o
  -6   3   8   701.04   681.60     5.07 o
  -5   3   8  2352.71  2283.57    12.77 o
  -4   3   8   130.22   104.71     1.58 o
  -3   3   8    91.68    87.93     1.37 o
  -2   3   8  2790.41  3285.22    14.88 o
  -1   3   8   360.57   454.96     2.43 o
   0   3   8  1627.01  1749.23     9.71 o
   1   3   8   215.23   222.73     3.48 o
   2   3   8   343.79   396.06     2.96 o
   3   3   8    77.18    59.32     1.58 o
   4   3   8     0.02     1.37     0.63 <
   5   3   8   428.49   409.36     8.44 o
   6   3   8     0.86     5.91     1.06 o
   7   3   8   464.10   425.72     4.96 o
   8   3   8   386.47   361.65     4.86 o
   9   3   8   578.35   552.82     7.60 o
  10   3   8     1.92     6.02     2.32 <
  11   3   8   170.57   195.71     6.86 o
  12   3   8   463.74   420.65     7.07 o
  13   3   8   177.09   206.16     5.59 o
  14   3   8   129.24   160.45     5.28 o
  15   3   8   157.60   137.65     5.38 o
 -18   4   8     4.87     6.76     2.74 <
 -17   4   8   407.32   500.35     7.07 o
 -16   4   8    35.98    32.30     2.85 o
 -15   4   8     1.12    -1.37     2.53 <
 -14   4   8    68.41    64.92     2.64 o
 -13   4   8   861.16   823.05     7.39 o
 -12   4   8   172.05   188.21     3.38 o
 -11   4   8     0.01    -1.79     1.79 <
 -10   4   8   722.33   728.25     7.39 o
  -9   4   8    27.16    24.17     1.58 o
  -8   4   8    53.52    65.97     2.01 o
  -7   4   8   540.97   509.11     4.33 o
  -6   4   8    32.26    35.05     1.27 o
  -5   4   8   250.46   264.21     2.43 o
  -4   4   8   306.11   296.94     2.53 o
  -3   4   8     5.10     0.32     0.74 <
  -2   4   8    37.66    25.97     0.84 o
  -1   4   8     3.55     2.85     0.74 o
   0   4   8   356.72   443.77     2.64 o
   1   4   8    58.63    52.99     1.48 o
   2   4   8    31.82    40.32     1.16 o
   3   4   8   359.48   336.84     2.64 o
   4   4   8    11.86    18.79     0.95 o
   5   4   8    13.78    11.93     0.95 o
   6   4   8   676.97   683.29     5.17 o
   7   4   8     1.00    -0.53     1.16 <
   8   4   8   426.28   464.67     5.59 o
   9   4   8     0.19     0.21     1.69 <
  10   4   8     3.90     7.81     2.43 o
  11   4   8    40.11    39.90     6.23 o
  12   4   8     0.96    -0.95     2.64 <
  13   4   8   130.83   117.28     5.07 o
  14   4   8    24.63    21.75     4.01 o
  15   4   8    38.92    38.11     5.91 o
 -18   5   8     7.81    16.36     3.48 o
 -17   5   8    40.14    61.12     3.38 o
 -16   5   8    13.77    11.40     2.74 o
 -15   5   8    93.84   112.21     3.91 o
 -14   5   8    35.38    23.01     2.53 o
 -13   5   8   121.35   124.98     3.27 o
 -12   5   8   595.14   597.99     5.70 o
 -11   5   8    82.56   106.09     2.74 o
 -10   5   8   384.98   432.37     4.33 o
  -9   5   8   468.41   436.17     4.64 o
  -8   5   8   601.42   588.49     5.28 o
  -7   5   8   190.94   174.91     3.38 o
  -6   5   8  1308.68  1409.43     8.55 o
  -5   5   8   647.06   679.49     4.75 o
  -4   5   8   207.01   181.14     2.22 o
  -3   5   8   445.79   448.52     3.17 o
  -2   5   8  1105.15  1150.28     6.54 o
  -1   5   8   804.57   878.89     5.38 o
   0   5   8     4.52    23.54     1.06 o
   1   5   8   219.08   225.16     2.01 o
   2   5   8   666.57   765.52     4.96 o
   3   5   8     3.01     1.16     0.84 <
   4   5   8    11.21     8.44     1.16 o
   5   5   8   979.42  1101.20     7.81 o
   6   5   8     0.10     1.58     1.27 <
   7   5   8   763.51   817.87     7.07 o
   8   5   8  1122.26  1141.41    10.87 o
   9   5   8     2.42     4.01     1.69 <
  10   5   8    37.72    50.99     3.17 o
  11   5   8    97.66    70.30     3.80 o
  12   5   8   110.43   109.25     4.64 o
  13   5   8   380.27   352.89     7.60 o
  14   5   8    13.66    20.06     3.38 o
 -17   6   8     2.39     2.96     2.85 <
 -16   6   8     1.27     2.01     2.64 <
 -15   6   8    17.74    10.66     2.53 o
 -14   6   8   387.21   408.83     5.91 o
 -13   6   8     0.09    -0.63     2.01 <
 -12   6   8    78.19   100.70     3.27 o
 -11   6   8    85.47    66.50     2.22 o
 -10   6   8   356.84   361.12     6.23 o
  -9   6   8   182.80   175.33     2.96 o
  -8   6   8   308.12   298.31     3.48 o
  -7   6   8    14.46     9.92     1.48 o
  -6   6   8     0.39     0.32     1.27 <
  -5   6   8   367.36   430.79     3.59 o
  -4   6   8    11.82    11.08     1.16 o
  -3   6   8  1051.48  1068.79     6.65 o
  -2   6   8   278.87   294.09     2.53 o
  -1   6   8    10.29     6.97     0.84 o
   0   6   8    10.60     9.82     0.95 o
   1   6   8    99.01    73.47     2.96 o
   2   6   8    46.35    71.04     2.74 o
   3   6   8   339.58   293.88     2.64 o
   4   6   8   164.79   166.57     2.43 o
   5   6   8   133.71    93.95     2.32 o
   6   6   8    20.11    12.67     1.58 o
   7   6   8    22.95    20.16     1.58 o
   8   6   8     8.75    11.72     1.58 o
   9   6   8   391.04   344.33     6.33 o
  10   6   8   166.99   194.76     5.07 o
  11   6   8   318.19   298.10     6.23 o
  12   6   8    42.54    30.72     3.17 o
  13   6   8   467.43   466.99     8.23 o
  14   6   8    27.26    35.89     3.69 o
 -17   7   8     0.15    -0.63     2.74 <
 -16   7   8    82.70    83.71     5.07 o
 -15   7   8    60.99    65.02     3.27 o
 -14   7   8    43.36    40.96     2.85 o
 -13   7   8     2.14     1.58     2.74 <
 -12   7   8  1252.73  1206.76     9.82 o
 -11   7   8   323.27   351.30     4.54 o
 -10   7   8   665.11   658.90     6.33 o
  -9   7   8    17.05    24.70     2.53 o
  -8   7   8  1398.56  1438.56    11.08 o
  -7   7   8   174.48   187.47     3.38 o
  -6   7   8   152.16   186.52     2.85 o
  -5   7   8     0.04     1.16     1.27 <
  -4   7   8   210.42   194.97     3.17 o
  -3   7   8   206.95   197.40     2.53 o
  -2   7   8   220.26   197.50     2.53 o
  -1   7   8    85.41    63.65     1.79 o
   0   7   8     0.12     0.74     0.95 <
   1   7   8     2.94     0.63     1.27 <
   2   7   8    35.41    53.10     1.79 o
   3   7   8   113.36   135.01     4.33 o
   4   7   8  1612.60  1616.64    11.08 o
   5   7   8  1249.47  1346.41    10.87 o
   6   7   8   489.26   479.35     4.86 o
   7   7   8    23.42    22.80     2.43 o
   8   7   8    27.15    25.97     2.11 o
   9   7   8    27.50    21.75     2.74 o
  10   7   8     1.93     4.33     2.74 <
  11   7   8    55.72    55.63     3.69 o
  12   7   8     0.21    -1.06     2.96 <
  13   7   8     0.65     1.27     7.60 <
  14   7   8     3.13     0.74     3.38 <
 -16   8   8   107.02    93.53     3.91 o
 -15   8   8    19.60    25.12     2.96 o
 -14   8   8    67.34    67.45     2.96 o
 -13   8   8    74.86    66.92     2.85 o
 -12   8   8    28.01    38.95     2.85 o
 -11   8   8     4.78     1.58     2.74 <
 -10   8   8    10.59     3.27     2.22 <
  -9   8   8    14.01    21.64     2.32 o
  -8   8   8   356.90   299.89     4.64 o
  -7   8   8    45.63    27.66     2.32 o
  -6   8   8   499.67   519.35     5.07 o
  -5   8   8     0.59     1.27     1.37 <
  -4   8   8   551.08   596.30     5.70 o
  -3   8   8   895.23   976.42     6.97 o
  -2   8   8   704.75   724.66     5.49 o
  -1   8   8   189.43   191.59     2.64 o
   0   8   8   693.24   730.05     5.91 o
   1   8   8     0.22     1.79     1.37 <
   2   8   8   254.19   269.60     3.59 o
   3   8   8    33.74    36.95     1.79 o
   4   8   8    18.55    10.45     2.01 o
   5   8   8    50.75    74.74     3.17 o
   6   8   8     8.96     0.95     1.58 <
   7   8   8    20.18    25.65     2.85 o
   8   8   8    42.92    51.62     4.33 o
   9   8   8    60.70    57.85     3.59 o
  10   8   8     3.39     0.95     2.74 <
  11   8   8    12.03     8.02     3.17 <
  12   8   8     2.53    -0.42     5.59 <
  13   8   8    97.20   129.31     5.81 o
 -16   9   8    22.74    27.45     4.75 o
 -15   9   8    58.18    59.01     3.17 o
 -14   9   8    66.88    74.84     3.17 o
 -13   9   8    46.63    49.61     2.74 o
 -12   9   8   440.61   456.02     6.44 o
 -11   9   8    80.68   103.24     4.12 o
 -10   9   8   324.83   332.41     6.65 o
  -9   9   8    16.38    23.33     2.43 o
  -8   9   8   129.05   105.03     3.59 o
  -7   9   8   120.15   133.64     4.22 o
  -6   9   8   477.50   433.11     4.86 o
  -5   9   8   328.97   336.52     4.22 o
  -4   9   8   374.39   358.27     3.80 o
  -3   9   8   896.36   890.50     6.54 o
  -2   9   8    74.81    82.34     2.32 o
  -1   9   8   108.44   109.15     3.80 o
   0   9   8   179.18   177.76     2.85 o
   1   9   8    44.99    47.29     2.01 o
   2   9   8   338.52   344.55     4.33 o
   3   9   8   344.74   321.01     4.96 o
   4   9   8     0.17    -0.32     2.01 <
   5   9   8    77.11    82.34     3.27 o
   6   9   8   239.48   202.04     4.33 o
   7   9   8     1.18    -0.95     2.64 <
   8   9   8    35.52    34.83     3.17 o
   9   9   8    30.92    30.51     3.17 o
  10   9   8     2.43    -0.21     3.06 <
  11   9   8   149.65   181.88     5.81 o
  12   9   8    13.96    14.15     3.48 o
 -15  10   8    42.97    36.95     3.27 o
 -14  10   8    85.42    81.70     3.27 o
 -13  10   8    48.00    32.20     3.06 o
 -12  10   8    11.99    12.98     2.64 o
 -11  10   8     1.54     1.48     2.32 <
 -10  10   8     3.53    -0.95     2.32 <
  -9  10   8     1.15     0.00     2.11 <
  -8  10   8   169.98   167.63     4.01 o
  -7  10   8    16.24    12.98     2.64 o
  -6  10   8     5.30     4.12     1.79 <
  -5  10   8   637.54   645.28     6.12 o
  -4  10   8   852.57   935.47     8.34 o
  -3  10   8    26.35    16.36     2.01 o
  -2  10   8   499.20   532.02     5.49 o
  -1  10   8   133.74   135.64     3.59 o
   0  10   8   254.07   266.96     4.96 o
   1  10   8     6.97     8.23     1.79 o
   2  10   8    17.94    13.30     2.11 o
   3  10   8    49.82    42.12     2.64 o
   4  10   8     0.01    -2.01     2.11 <
   5  10   8   163.55   174.91     6.65 o
   6  10   8    14.13    18.37     2.43 o
   7  10   8   363.47   361.96    12.03 o
   8  10   8    43.42    53.10     4.12 o
   9  10   8    16.14     8.55     3.17 <
  10  10   8     3.51     2.22     3.17 <
  11  10   8     0.94    -2.96     3.38 <
 -14  11   8   100.86   127.09     4.43 o
 -13  11   8   174.37   207.74     9.61 o
 -12  11   8    19.75    31.56     2.96 o
 -11  11   8    14.99    21.01     2.85 o
 -10  11   8     6.76     4.64     2.53 <
  -9  11   8    27.45    25.12     2.64 o
  -8  11   8    24.23    19.95     2.53 o
  -7  11   8    25.97    19.21     2.32 o
  -6  11   8    46.68    33.04     2.11 o
  -5  11   8   181.55   185.89     3.59 o
  -4  11   8   250.56   209.43     3.59 o
  -3  11   8    83.88   101.86     2.96 o
  -2  11   8     7.53     1.90     1.79 <
  -1  11   8   482.89   495.18     5.38 o
   0  11   8   267.01   248.59     4.22 o
   1  11   8     1.56    -0.32     2.32 <
   2  11   8     0.39    -0.21     2.32 <
   3  11   8    21.27    20.58     2.53 o
   4  11   8   108.89   115.38     3.91 o
   5  11   8    26.29    31.67     2.85 o
   6  11   8     2.10    -0.11     2.85 <
   7  11   8     0.08    -0.21     2.96 <
   8  11   8   120.88   127.31     5.17 o
   9  11   8    23.45    33.04     3.69 o
  10  11   8    33.78    42.96     4.01 o
  11  11   8     7.57     3.38     4.86 <
 -13  12   8     0.14     3.69     2.85 <
 -12  12   8   164.76   197.08     5.07 o
 -11  12   8     9.83     4.64     2.74 <
 -10  12   8    89.05    83.08     3.59 o
  -9  12   8     4.08     1.37     2.43 <
  -8  12   8    62.91    67.66     3.17 o
  -7  12   8     4.12     5.49     2.32 <
  -6  12   8     8.42     8.97     2.64 o
  -5  12   8   271.57   295.36     4.22 o
  -4  12   8   188.29   201.41     3.69 o
  -3  12   8     2.29     2.74     1.90 <
  -2  12   8     8.30    11.40     1.90 o
  -1  12   8     1.86    -0.84     1.90 <
   0  12   8     6.35     4.22     3.17 <
   1  12   8     6.66     5.07     2.53 <
   2  12   8    79.59    78.11     4.96 o
   3  12   8    15.70    17.00     2.74 o
   4  12   8    41.63    37.47     3.06 o
   5  12   8     0.93     0.00     2.43 <
   6  12   8    33.57    20.69     3.59 o
   7  12   8    14.36     4.86     3.17 <
   8  12   8    34.99    30.30     3.69 o
   9  12   8    11.93     8.13     4.86 <
 -11  13   8     6.49     6.97     3.80 <
 -10  13   8     5.58     8.02     3.17 <
  -9  13   8   269.54   284.06     8.34 o
  -8  13   8     0.37     3.38     2.64 <
  -7  13   8    32.23    35.89     2.85 o
  -6  13   8     0.08     2.85     2.43 <
  -5  13   8   259.83   288.18     5.17 o
  -4  13   8     4.46     5.28     2.32 <
  -3  13   8     2.23    -0.53     2.01 <
  -2  13   8    58.06    66.92     3.27 o
  -1  13   8   231.96   221.36     5.28 o
   0  13   8    15.85    17.84     2.74 o
   1  13   8   282.89   291.03    10.13 o
   2  13   8    62.56    61.01     3.38 o
   3  13   8   141.13   142.19     4.64 o
   4  13   8     7.66     1.90     2.64 <
   5  13   8   253.82   310.98     7.07 o
   6  13   8   150.18   161.29     9.29 o
   7  13   8   119.52   147.78     8.13 o
   8  13   8    13.00    14.67     3.69 o
 -10  14   8   259.06   332.20     6.65 o
  -9  14   8   131.48   135.54     4.75 o
  -8  14   8    52.51    62.49     4.86 o
  -7  14   8   317.87   330.40     7.39 o
  -6  14   8     2.89     5.17     2.64 <
  -5  14   8   145.25   170.37     4.43 o
  -4  14   8   191.71   221.78     5.49 o
  -3  14   8    56.25    53.62     3.59 o
  -2  14   8    17.22    17.73     3.17 o
  -1  14   8   401.22   427.09     9.61 o
   0  14   8   119.35    99.96     3.80 o
   1  14   8   283.35   280.37     5.91 o
   2  14   8     0.68     1.79     2.85 <
   3  14   8     1.86    -2.85     2.85 <
   4  14   8     0.10    -3.38     5.17 <
   5  14   8     0.63    -3.38     3.38 <
   6  14   8    94.84   109.57     7.49 o
  -7  15   8    96.47   107.78     4.96 o
  -6  15   8    35.06    38.95     3.80 o
  -5  15   8     0.01    -1.48     3.17 <
  -4  15   8    15.70    26.07     3.80 o
  -3  15   8    10.15     1.90     4.01 <
  -2  15   8    29.32    33.78     4.12 o
  -1  15   8     6.18     8.97     3.17 <
   0  15   8    89.28    90.04     4.33 o
   1  15   8    22.99    19.95     3.17 o
   2  15   8    54.96    55.21     3.69 o
   3  15   8     0.38    -0.21     3.69 <
   4  15   8     2.60    -0.21     3.80 <
  -2  16   8     0.73     2.43     3.17 <
  -1  16   8    11.37     7.18     3.38 <
 -19   1   9    16.88    21.22     4.54 o
 -18   1   9     3.42    11.72     2.85 o
 -17   1   9     3.07     0.63     2.64 <
 -16   1   9    38.61    34.31     2.85 o
 -15   1   9     0.47     2.11     2.32 <
 -14   1   9    36.52    23.96     2.43 o
 -13   1   9   112.90   130.37     3.69 o
 -12   1   9   167.14   102.82     3.27 o
 -11   1   9   111.68   105.98     3.17 o
 -10   1   9   492.84   555.14     5.91 o
  -9   1   9   114.67   140.18     2.96 o
  -8   1   9   491.95   559.47     5.49 o
  -7   1   9    42.04    31.88     1.37 o
  -6   1   9    45.05    71.78     1.79 o
  -5   1   9   149.30   130.79     1.69 o
  -4   1   9   311.62   330.30     2.43 o
  -3   1   9    44.41    44.23     1.37 o
  -2   1   9   561.10   539.41     3.17 o
  -1   1   9    28.63    54.36     1.16 o
   0   1   9   304.77   341.48     2.64 o
   1   1   9  4125.71  4588.25    29.35 o
   2   1   9  1167.64  1304.08    10.03 o
   3   1   9    16.73    11.61     1.06 o
   4   1   9    20.55    20.58     0.74 o
   5   1   9   788.88   823.68     4.96 o
   6   1   9  1486.44  1502.01     8.55 o
   7   1   9    42.69    46.66     1.48 o
   8   1   9   109.34   132.69     3.38 o
   9   1   9   102.72   115.17     5.91 o
  10   1   9    61.01    78.75     9.29 o
  11   1   9   135.16   134.17     4.33 o
  12   1   9     8.88    12.03     2.64 o
  13   1   9     2.32     1.58     2.64 <
  14   1   9     4.20     4.64     2.96 <
  15   1   9    46.53    40.64     3.69 o
 -18   2   9    13.54    14.25     2.85 o
 -17   2   9    11.01    15.20     2.96 o
 -16   2   9    42.80    44.76     2.96 o
 -15   2   9   255.51   274.14     4.96 o
 -14   2   9    34.63    24.28     2.96 o
 -13   2   9     5.75     3.80     2.22 <
 -12   2   9     9.55     0.63     2.01 <
 -11   2   9     0.12     3.59     1.79 <
 -10   2   9    23.85    16.47     1.90 o
  -9   2   9     6.00     7.71     1.69 o
  -8   2   9    62.25    48.03     1.79 o
  -7   2   9   167.51   183.88     2.64 o
  -6   2   9    62.28    97.96     2.01 o
  -5   2   9  1287.54  1372.80     7.60 o
  -4   2   9  1434.77  1424.21     7.28 o
  -3   2   9   124.96   137.65     1.48 o
  -2   2   9    33.35    62.17     1.06 o
  -1   2   9  1241.34  1329.73     7.71 o
   0   2   9  2253.36  2355.14    11.82 o
   1   2   9   153.85   150.84     1.58 o
   2   2   9   137.32   110.10     2.11 o
   3   2   9    17.70     7.28     1.06 o
   4   2   9     2.05     2.32     0.74 o
   5   2   9   220.15   218.30     2.96 o
   6   2   9  2558.76  2569.95    15.41 o
   7   2   9   435.49   418.33     6.02 o
   8   2   9  1355.59  1390.75    12.77 o
   9   2   9   210.62   221.46     4.64 o
  10   2   9   415.79   404.40     6.44 o
  11   2   9    44.17    42.54     2.96 o
  12   2   9   169.42   180.29     7.28 o
  13   2   9    46.02    44.76     3.38 o
  14   2   9     2.60     3.48     3.17 <
  15   2   9   112.64   136.17     5.49 o
 -18   3   9     0.52     2.11     2.74 <
 -17   3   9   104.41   110.10     4.43 o
 -16   3   9     6.28    11.82     2.74 o
 -15   3   9     1.87     1.48     2.32 <
 -14   3   9     8.41     8.44     2.43 o
 -13   3   9   215.18   199.72     4.12 o
 -12   3   9    55.40    34.73     2.32 o
 -11   3   9     0.24     1.69     1.90 <
 -10   3   9    67.92    73.57     2.96 o
  -9   3   9   148.25   151.79     2.85 o
  -8   3   9     3.05     1.69     1.37 <
  -7   3   9   458.69   501.41     4.64 o
  -6   3   9   201.44   216.40     2.64 o
  -5   3   9  2085.16  2258.34    12.67 o
  -4   3   9     0.50     5.49     0.95 o
  -3   3   9   276.90   349.82     2.43 o
  -2   3   9  1395.78  1499.58     7.60 o
  -1   3   9    78.72    68.19     1.27 o
   0   3   9   335.67   371.04     3.80 o
   1   3   9   287.87   337.05     3.48 o
   2   3   9   357.71   369.67     2.64 o
   3   3   9   126.57   149.79     1.69 o
   4   3   9   252.79   266.85     2.43 o
   5   3   9   532.51   556.09     6.44 o
   6   3   9   509.65   572.98     5.07 o
   7   3   9   284.26   281.63     4.12 o
   8   3   9   813.84   821.57     9.39 o
   9   3   9    97.75    94.69     3.06 o
  10   3   9   234.98   223.57     4.96 o
  11   3   9     8.48     8.23     3.80 <
  12   3   9    63.75    65.87     4.43 o
  13   3   9     0.04     2.96     2.96 <
  14   3   9    12.41    20.48     3.17 o
 -18   4   9   114.80   147.78     4.96 o
 -17   4   9    43.31    41.48     3.27 o
 -16   4   9    14.20    20.16     2.74 o
 -15   4   9     0.13    -2.32     2.32 <
 -14   4   9    29.43    32.62     2.22 o
 -13   4   9     5.04     1.27     2.01 <
 -12   4   9   210.72   225.58     4.22 o
 -11   4   9    22.32    17.42     1.90 o
 -10   4   9    77.48    70.94     2.43 o
  -9   4   9   517.28   548.17     5.28 o
  -8   4   9   426.63   448.10     4.54 o
  -7   4   9    55.36    67.77     2.22 o
  -6   4   9   259.45   230.23     2.43 o
  -5   4   9   156.77   126.88     1.90 o
  -4   4   9     0.02     1.16     0.84 <
  -3   4   9   639.73   586.91     3.80 o
  -2   4   9   792.92   759.39     4.33 o
  -1   4   9   301.60   453.91     2.74 o
   0   4   9   251.16   329.56     2.43 o
   1   4   9     6.72     8.66     0.84 o
   2   4   9    21.12    23.43     1.37 o
   3   4   9     8.19     9.61     1.06 o
   4   4   9    36.52    70.72     2.01 o
   5   4   9   327.62   375.58     3.48 o
   6   4   9   353.84   336.63     7.07 o
   7   4   9   407.77   418.96     5.17 o
   8   4   9   222.84   191.06     3.69 o
   9   4   9    60.27    75.26     3.59 o
  10   4   9   278.17   248.38     7.18 o
  11   4   9    83.78    75.69     3.91 o
  12   4   9    32.02    28.40     3.17 o
  13   4   9    89.95    98.70     4.75 o
  14   4   9    45.43    43.81     3.59 o
 -18   5   9    14.32    17.84     3.17 o
 -17   5   9   302.67   397.75     6.44 o
 -16   5   9    62.88    58.90     3.69 o
 -15   5   9    10.73    11.08     2.64 o
 -14   5   9     0.28    -2.01     2.32 <
 -13   5   9     3.62     4.43     2.01 <
 -12   5   9   639.97   660.06     6.33 o
 -11   5   9   220.11   209.43     3.38 o
 -10   5   9    15.97    11.40     1.90 o
  -9   5   9    20.99    18.26     1.79 o
  -8   5   9   182.56   204.05     3.27 o
  -7   5   9   978.27   909.29     6.65 o
  -6   5   9   691.67   839.20     5.70 o
  -5   5   9     6.95     9.29     1.16 o
  -4   5   9   772.52   833.08     5.49 o
  -3   5   9    63.58    84.03     1.69 o
  -2   5   9    86.08    98.80     1.58 o
  -1   5   9    47.67    58.16     1.58 o
   0   5   9    67.76    62.49     1.48 o
   1   5   9  1099.29  1174.45     7.07 o
   2   5   9     7.22     7.71     0.95 o
   3   5   9    12.87    17.84     0.95 o
   4   5   9   308.20   364.07     3.06 o
   5   5   9     0.58     3.59     0.95 o
   6   5   9     0.52    -0.63     1.37 <
   7   5   9  1399.12  1357.71    10.87 o
   8   5   9    13.28     6.54     1.90 o
   9   5   9   235.09   210.49     7.60 o
  10   5   9     0.61     1.48     4.12 <
  11   5   9     1.41     0.11     2.53 <
  12   5   9    41.88    35.89     3.17 o
  13   5   9     9.36    11.72     2.96 o
  14   5   9    42.95    59.32     4.01 o
 -17   6   9     1.70     0.42     3.17 <
 -16   6   9     8.27     3.59     2.74 <
 -15   6   9    55.71    60.80     3.48 o
 -14   6   9     0.75    -0.74     2.32 <
 -13   6   9   213.16   208.16     4.86 o
 -12   6   9   431.22   437.65     6.54 o
 -11   6   9   664.81   649.61     5.81 o
 -10   6   9   521.65   473.22     5.17 o
  -9   6   9   274.46   252.50     3.91 o
  -8   6   9   310.21   312.24     4.01 o
  -7   6   9   203.97   226.53     3.48 o
  -6   6   9   779.12   762.14     5.81 o
  -5   6   9  2880.88  2844.93    16.05 o
  -4   6   9   286.55   293.88     2.96 o
  -3   6   9    25.02    36.95     1.69 o
  -2   6   9   491.17   472.48     3.38 o
  -1   6   9   245.10   260.20     2.43 o
   0   6   9    23.52    23.96     1.27 o
   1   6   9    30.81    26.60     1.58 o
   2   6   9   299.36   336.84     4.43 o
   3   6   9    84.35    76.85     1.90 o
   4   6   9   399.47   356.47     3.48 o
   5   6   9   688.33   710.31     6.33 o
   6   6   9    85.20    69.35     2.85 o
   7   6   9     8.84     3.48     1.79 <
   8   6   9    36.94    40.43     1.90 o
   9   6   9    15.18    18.58     2.22 o
  10   6   9    26.70    24.28     2.85 o
  11   6   9    86.40    80.86     4.43 o
  12   6   9     0.18    -2.43     2.74 <
  13   6   9     0.52     0.95     3.17 <
 -17   7   9     5.30     0.95     2.85 <
 -16   7   9    55.84    57.21     4.22 o
 -15   7   9    20.84    23.96     2.85 o
 -14   7   9    15.34     3.91     2.53 <
 -13   7   9   141.62   158.45     4.64 o
 -12   7   9     3.15     3.48     1.79 <
 -11   7   9  1135.43  1111.33     9.18 o
 -10   7   9   138.05   130.37     3.38 o
  -9   7   9  2946.30  3117.91    21.22 o
  -8   7   9   121.43   137.97     3.06 o
  -7   7   9   163.79   169.21     3.17 o
  -6   7   9   223.40   263.58     3.69 o
  -5   7   9   371.32   371.99     3.80 o
  -4   7   9     2.01     3.91     1.27 o
  -3   7   9  1351.90  1244.86     8.76 o
  -2   7   9     0.19     0.00     1.16 <
  -1   7   9     1.21     0.32     0.95 <
   0   7   9   691.10   697.96     5.49 o
   1   7   9    89.91    79.28     2.43 o
   2   7   9   135.04   118.86     2.11 o
   3   7   9   170.10   163.83     2.96 o
   4   7   9    15.62    13.30     2.01 o
   5   7   9  2456.28  2490.36    18.47 o
   6   7   9   332.99   351.20     7.81 o
   7   7   9     4.94     1.48     1.79 <
   8   7   9    21.48    28.82     2.11 o
   9   7   9     0.20     5.28     2.64 <
  10   7   9    69.36    69.25     4.43 o
  11   7   9     3.79     5.49     2.96 <
  12   7   9    45.21    42.96     4.33 o
  13   7   9     0.02    -0.32     4.01 <
 -16   8   9    17.01    15.73     2.96 o
 -15   8   9     9.44    21.75     2.96 o
 -14   8   9    86.77    84.55     3.17 o
 -13   8   9   150.30   119.49     3.69 o
 -12   8   9     5.30     2.85     2.32 <
 -11   8   9    19.33    18.90     3.06 o
 -10   8   9     6.48     2.22     2.01 <
  -9   8   9   293.46   312.56     4.33 o
  -8   8   9    47.94    40.43     2.22 o
  -7   8   9    48.31    49.61     2.43 o
  -6   8   9   627.85   625.33     5.38 o
  -5   8   9     7.70    15.62     1.69 o
  -4   8   9   537.00   630.08     5.17 o
  -3   8   9    57.00    53.52     1.79 o
  -2   8   9   581.99   627.76     5.07 o
  -1   8   9   226.79   206.47     4.64 o
   0   8   9     0.01    -1.69     2.32 <
   1   8   9   335.29   385.82     4.33 o
   2   8   9   122.98   112.84     3.17 o
   3   8   9   275.12   290.08     4.64 o
   4   8   9  1523.19  1549.93    14.15 o
   5   8   9    10.87     9.08     1.90 o
   6   8   9     0.75    -0.21     2.32 <
   7   8   9    46.31    45.50     2.96 o
   8   8   9   101.01    99.33     5.49 o
   9   8   9     1.14    -2.32     2.64 <
  10   8   9     2.16     0.11     2.74 <
  11   8   9    40.41    42.22     3.69 o
  12   8   9   122.50   123.50     5.49 o
 -15   9   9   101.17    89.41     3.48 o
 -14   9   9     2.15     3.27     2.32 <
 -13   9   9    93.60    91.52     3.38 o
 -12   9   9    20.21    31.14     2.74 o
 -11   9   9   118.93   138.39     4.22 o
 -10   9   9     0.14    -1.48     2.11 <
  -9   9   9   336.48   374.74     5.49 o
  -8   9   9     9.88    11.40     2.32 o
  -7   9   9   150.88   154.12     3.80 o
  -6   9   9    81.11    78.85     2.74 o
  -5   9   9  4724.86  4993.80    32.20 o
  -4   9   9     1.74     4.22     1.79 <
  -3   9   9    12.97     3.06     1.58 <
  -2   9   9   126.30   130.37     2.64 o
  -1   9   9   215.05   257.04     3.17 o
   0   9   9    19.11    15.31     1.69 o
   1   9   9   499.40   509.43     6.44 o
   2   9   9   141.29   144.72     3.69 o
   3   9   9    24.11    23.01     2.32 o
   4   9   9    37.31    38.85     2.43 o
   5   9   9   110.83   112.00     3.59 o
   6   9   9     1.58    -1.69     2.53 <
   7   9   9    11.95    14.25     2.74 o
   8   9   9    21.18    21.64     2.96 o
   9   9   9    24.86    18.26     2.96 o
  10   9   9    32.21    36.73     3.48 o
  11   9   9    24.01    19.42     3.38 o
  12   9   9     0.03     0.42     3.17 <
 -15  10   9    72.33    69.14     3.38 o
 -14  10   9     9.24     4.86     2.53 <
 -13  10   9    33.39    32.41     2.96 o
 -12  10   9    57.10    58.27     3.27 o
 -11  10   9     0.63     1.90     2.32 <
 -10  10   9     7.87     6.23     2.43 <
  -9  10   9   317.67   322.27     5.91 o
  -8  10   9     1.73     0.32     2.22 <
  -7  10   9    35.22    29.56     2.43 o
  -6  10   9     8.44     7.07     1.90 o
  -5  10   9   561.17   643.60     6.12 o
  -4  10   9   293.04   300.00     4.12 o
  -3  10   9   300.13   302.43     4.75 o
  -2  10   9    42.39    45.18     1.79 o
  -1  10   9    20.16    15.94     1.69 o
   0  10   9   130.82   148.63     4.43 o
   1  10   9   348.98   353.52     5.91 o
   2  10   9    39.30    42.33     2.53 o
   3  10   9   121.48   120.34     4.12 o
   4  10   9    43.56    31.56     2.53 o
   5  10   9    12.96     6.76     2.74 <
   6  10   9   137.60   143.67     4.86 o
   7  10   9   106.57   111.36     4.86 o
   8  10   9     0.59    -0.42     2.96 <
   9  10   9     0.05    -1.16     3.69 <
  10  10   9   112.86   116.11     5.28 o
  11  10   9    12.34     3.69     3.38 <
 -14  11   9     9.97     6.54     2.64 <
 -13  11   9    13.13    20.06     4.54 o
 -12  11   9    44.79    57.74     3.38 o
 -11  11   9    36.44    32.09     2.96 o
 -10  11   9     0.74     2.74     2.43 <
  -9  11   9   106.61   119.18     4.01 o
  -8  11   9    74.72    54.47     2.85 o
  -7  11   9   392.55   339.16     7.07 o
  -6  11   9   384.74   389.73     4.75 o
  -5  11   9     0.18     5.28     1.90 <
  -4  11   9     6.56     3.80     1.90 <
  -3  11   9    34.93    48.66     2.22 o
  -2  11   9    30.06    20.48     2.01 o
  -1  11   9   166.07   187.68     3.80 o
   0  11   9     0.21     1.06     2.32 <
   1  11   9   209.21   195.18     4.54 o
   2  11   9    78.52    65.87     3.17 o
   3  11   9    36.44    31.77     2.85 o
   4  11   9     0.41     0.11     2.32 <
   5  11   9    66.82    68.72     7.07 o
   6  11   9    49.75    60.70     3.69 o
   7  11   9   109.25   105.56     5.17 o
   8  11   9    26.52    21.96     3.48 o
   9  11   9    43.40    51.20     6.86 o
  10  11   9     0.00    -3.17     3.17 <
 -12  12   9    61.86    74.42     3.69 o
 -11  12   9    39.78    43.38     3.27 o
 -10  12   9     1.04    -1.27     2.53 <
  -9  12   9     2.72     3.27     3.17 <
  -8  12   9     2.69     0.42     2.43 <
  -7  12   9   123.98   133.96     5.38 o
  -6  12   9     7.51    10.77     2.11 o
  -5  12   9    92.05   102.18     3.38 o
  -4  12   9    96.46   103.34     3.17 o
  -3  12   9    36.34    40.96     2.74 o
  -2  12   9    29.69    35.36     2.53 o
  -1  12   9   114.83   133.96     3.80 o
   0  12   9     8.30     9.08     2.22 o
   1  12   9   200.51   204.36     4.96 o
   2  12   9    63.99    55.31     3.06 o
   3  12   9     0.19    -1.37     2.53 <
   4  12   9    46.44    55.84     3.80 o
   5  12   9     2.99    -1.48     3.17 <
   6  12   9    24.32    21.96     3.48 o
   7  12   9    43.22    54.15     3.91 o
   8  12   9    11.04    14.25     3.59 o
   9  12   9    24.78    40.32     3.91 o
 -11  13   9    49.89    56.79     3.59 o
 -10  13   9    48.77    61.22     3.59 o
  -9  13   9     2.50    -1.16     3.59 <
  -8  13   9    71.76    64.18     3.27 o
  -7  13   9   129.52   141.34     4.43 o
  -6  13   9    42.30    42.43     3.38 o
  -5  13   9    48.17    41.38     4.01 o
  -4  13   9     8.22     8.97     2.96 o
  -3  13   9    37.89    44.23     2.85 o
  -2  13   9    57.15    41.27     2.74 o
  -1  13   9    13.27    20.27     2.53 o
   0  13   9   135.95   107.78     4.01 o
   1  13   9   152.78   131.53     6.12 o
   2  13   9   193.57   198.56     6.97 o
   3  13   9   188.71   190.75     6.12 o
   4  13   9     0.98     1.27     3.17 <
   5  13   9    51.20    57.85     4.75 o
   6  13   9     0.72    -0.95     4.33 <
   7  13   9    56.03    73.47     5.38 o
  -9  14   9     2.27     6.44     3.17 <
  -8  14   9     8.09     9.50     4.43 <
  -7  14   9     0.09     3.48     3.27 <
  -6  14   9    43.87    36.63     3.48 o
  -5  14   9     4.12    10.24     3.06 o
  -4  14   9    32.09    29.98     3.38 o
  -3  14   9    32.94    38.21     3.38 o
  -2  14   9    21.14    20.37     3.17 o
  -1  14   9   282.82   296.73     8.76 o
   0  14   9   223.51   220.30     4.75 o
   1  14   9    48.83    55.10     3.06 o
   2  14   9     0.46    -0.74     3.38 <
   3  14   9    26.92    23.86     5.38 o
   4  14   9     0.27     1.48     3.48 <
   5  14   9    78.57   107.57     9.61 o
  -6  15   9     8.67     4.22     3.38 <
  -5  15   9    15.65    19.11     3.38 o
  -4  15   9    65.47    82.02     4.22 o
  -3  15   9    43.53    49.93     5.28 o
  -2  15   9    18.35    22.70     3.59 o
  -1  15   9    36.56    40.75     4.96 o
   0  15   9     2.84     6.65     3.06 <
   1  15   9     1.42     1.79     3.69 <
   2  15   9    16.40     9.82     3.91 <
   3  15   9     3.22     2.43     3.69 <
 -18   0  10     2.65    -1.69     3.69 <
 -17   0  10    31.73    34.83     4.43 o
 -16   0  10   181.79   173.33     6.02 o
 -15   0  10     9.28     2.01     3.17 <
 -14   0  10   591.54   576.04     9.50 o
 -13   0  10    14.58    32.41     3.38 o
 -12   0  10    18.09    22.27     3.06 o
 -11   0  10    59.71    39.58     3.17 o
 -10   0  10   166.92   180.72    10.87 o
  -9   0  10     1.12     7.71     2.32 o
  -8   0  10     0.52     4.22     2.01 <
  -7   0  10    27.87    14.36     2.01 o
  -6   0  10    81.68   154.22     3.80 o
  -5   0  10  1587.16  1647.04    12.46 o
  -4   0  10   313.89   396.90     3.69 o
  -3   0  10    21.13    32.51     1.06 o
  -2   0  10  2921.68  3298.73    21.96 o
  -1   0  10   871.66   985.19     8.87 o
   0   0  10    20.51    46.45     2.01 o
   1   0  10   559.61   681.39     6.23 o
   2   0  10    12.69    22.80     3.38 o
   3   0  10  9814.48 10020.90   100.92 o
   4   0  10  3397.88  3427.09    28.29 o
   5   0  10   726.18   719.18     6.86 o
   6   0  10   795.74   849.96     8.13 o
   7   0  10  2732.74  2663.90    32.20 o
   8   0  10     4.23    18.05     2.64 o
   9   0  10   520.29   490.96     9.71 o
  10   0  10    21.62    18.58     3.38 o
  11   0  10     0.11     0.32     3.06 <
  12   0  10     4.30     8.87     3.69 <
  13   0  10     0.04     7.07     3.69 <
  14   0  10   391.47   503.20    11.61 o
 -18   1  10   166.72   186.95     4.96 o
 -17   1  10   196.08   254.29     6.76 o
 -16   1  10   225.24   239.41     4.96 o
 -15   1  10     0.04    -2.32     2.32 <
 -14   1  10     4.29     3.80     2.22 <
 -13   1  10     6.64     7.28     2.11 o
 -12   1  10     1.34     3.48     1.90 <
 -11   1  10   305.97   298.63     4.43 o
 -10   1  10    60.09    52.04     2.22 o
  -9   1  10   336.45   335.47     4.33 o
  -8   1  10    45.47    40.96     1.90 o
  -7   1  10    33.11    23.12     1.58 o
  -6   1  10   376.01   408.09     3.80 o
  -5   1  10    37.59    33.36     1.06 o
  -4   1  10    90.48   113.48     1.48 o
  -3   1  10     7.47    12.98     0.84 o
  -2   1  10   329.40   308.02     4.01 o
  -1   1  10     0.02     7.07     0.84 o
   0   1  10    75.09    72.41     1.27 o
   1   1  10  1418.42  1472.66    10.13 o
   2   1  10   428.81   482.83     4.43 o
   3   1  10     1.89     3.06     0.95 o
   4   1  10   137.22   141.87     2.32 o
   5   1  10   656.40   641.91     4.43 o
   6   1  10   312.95   305.91     2.96 o
   7   1  10  1583.14  1656.12    12.98 o
   8   1  10  1818.09  1933.95    17.10 o
   9   1  10     0.02    -0.42     2.01 <
  10   1  10     0.35     0.11     2.11 <
  11   1  10    41.36    39.69     2.85 o
  12   1  10     0.01     2.01     2.43 <
  13   1  10    30.65    34.83     3.06 o
  14   1  10    30.25    26.50     3.27 o
 -18   2  10    14.80    11.29     2.96 o
 -17   2  10    13.43    15.20     2.85 o
 -16   2  10     9.17    10.45     2.64 o
 -15   2  10    31.16    38.63     2.64 o
 -14   2  10    76.00    71.89     2.96 o
 -13   2  10     0.34    -1.90     2.11 <
 -12   2  10     4.48    -1.90     1.90 <
 -11   2  10   173.35   117.91     3.27 o
 -10   2  10     2.61     0.11     1.58 <
  -9   2  10   743.88   690.04     6.76 o
  -8   2  10     7.23     7.28     1.48 o
  -7   2  10    49.81    49.51     1.69 o
  -6   2  10   396.50   446.20     4.54 o
  -5   2  10   102.93   114.21     2.32 o
  -4   2  10   138.32   182.62     1.90 o
  -3   2  10   104.29   130.79     1.79 o
  -2   2  10  1420.92  1354.22     7.81 o
  -1   2  10  1460.03  1518.58     8.13 o
   0   2  10   705.23   630.61     4.33 o
   1   2  10  3563.17  3694.58    23.96 o
   2   2  10   218.16   183.46     2.64 o
   3   2  10     0.43     0.53     1.16 <
   4   2  10     5.31     5.59     0.84 o
   5   2  10   247.32   248.70     2.43 o
   6   2  10  1705.37  1712.07    12.77 o
   7   2  10  1114.55  1061.51    10.03 o
   8   2  10     2.23     0.74     3.80 <
   9   2  10    99.61    94.79     3.17 o
  10   2  10    93.58   112.32     4.43 o
  11   2  10   106.16   121.92     4.33 o
  12   2  10    84.72    82.13     4.33 o
  13   2  10    11.51     8.87     2.96 <
  14   2  10     0.05    -2.64     2.96 <
 -18   3  10    15.66    14.88     3.59 o
 -17   3  10   120.60   106.19     6.44 o
 -16   3  10    64.23    68.30     4.01 o
 -15   3  10     0.03     2.22     2.43 <
 -14   3  10     2.10     7.07     2.64 <
 -13   3  10    16.84    10.24     2.32 o
 -12   3  10    33.38    22.27     2.22 o
 -11   3  10   114.16    81.49     2.96 o
 -10   3  10     0.20    -0.84     1.69 <
  -9   3  10    16.33    21.32     1.69 o
  -8   3  10  1602.23  1510.45    10.77 o
  -7   3  10     3.20     4.12     1.48 <
  -6   3  10   693.48   749.37     6.02 o
  -5   3  10   911.90   980.12     6.65 o
  -4   3  10   617.29   590.50     3.91 o
  -3   3  10   114.67   143.14     1.58 o
  -2   3  10    55.89    41.59     1.16 o
  -1   3  10   512.58   490.32     3.48 o
   0   3  10   107.96    88.46     1.58 o
   1   3  10   328.10   339.16     2.53 o
   2   3  10   356.95   385.61     2.96 o
   3   3  10    32.57    29.66     1.06 o
   4   3  10    41.47    35.47     1.16 o
   5   3  10  1031.14  1069.63     7.71 o
   6   3  10   158.66   163.30     6.02 o
   7   3  10   198.57   174.17     4.96 o
   8   3  10     0.11     1.58     1.79 <
   9   3  10     9.65     4.43     1.90 <
  10   3  10     1.90    -0.11     2.11 <
  11   3  10    77.30    70.72     3.59 o
  12   3  10    16.07    23.54     2.96 o
  13   3  10    32.78    31.77     3.17 o
  14   3  10    26.37    39.80     3.38 o
 -18   4  10     6.72    16.68     2.96 o
 -17   4  10    63.54    74.00     3.69 o
 -16   4  10    20.42    12.98     2.64 o
 -15   4  10   126.13   146.83     4.22 o
 -14   4  10    22.18    27.13     2.22 o
 -13   4  10     0.85    -1.27     2.22 <
 -12   4  10    67.91    63.86     2.85 o
 -11   4  10    11.37     8.97     1.79 o
 -10   4  10   275.51   308.02     4.01 o
  -9   4  10   103.36   117.91     3.69 o
  -8   4  10     2.34     1.58     1.48 <
  -7   4  10   535.66   493.49     4.75 o
  -6   4  10     5.91    16.57     1.37 o
  -5   4  10   434.92   409.57     3.69 o
  -4   4  10   188.03   168.79     2.01 o
  -3   4  10    31.68    22.38     1.16 o
  -2   4  10    45.68    60.49     1.27 o
  -1   4  10   352.72   388.88     2.85 o
   0   4  10   330.53   402.18     2.85 o
   1   4  10    30.92    25.02     0.95 o
   2   4  10    93.38   103.66     1.69 o
   3   4  10   186.74   156.33     1.79 o
   4   4  10    72.42    86.35     2.01 o
   5   4  10     9.46    10.34     1.27 o
   6   4  10   206.19   245.53     4.12 o
   7   4  10    81.45    98.80     2.96 o
   8   4  10   590.94   585.12     6.65 o
   9   4  10    24.27    26.81     2.11 o
  10   4  10    12.54    14.78     3.48 o
  11   4  10     0.21    -2.32     2.32 <
  12   4  10   105.33   125.19     4.54 o
  13   4  10    40.38    40.75     3.38 o
 -17   5  10     6.72    17.10     2.96 o
 -16   5  10   150.73   162.46     4.86 o
 -15   5  10   111.15   102.92     5.28 o
 -14   5  10   116.72   124.56     3.27 o
 -13   5  10    41.40    43.60     2.43 o
 -12   5  10    10.05    12.56     1.90 o
 -11   5  10    14.67     9.18     1.79 o
 -10   5  10   360.63   343.39     3.91 o
  -9   5  10  1063.07  1159.15     9.08 o
  -8   5  10   512.85   461.61     4.75 o
  -7   5  10   271.89   298.63     3.80 o
  -6   5  10   480.83   515.87     4.54 o
  -5   5  10   820.54   893.77     6.44 o
  -4   5  10   351.03   352.57     3.48 o
  -3   5  10   517.16   541.73     3.69 o
  -2   5  10    77.52    72.84     1.69 o
  -1   5  10   137.63   140.92     1.69 o
   0   5  10   249.04   275.83     2.43 o
   1   5  10   231.98   239.94     2.43 o
   2   5  10    36.30    39.58     1.16 o
   3   5  10    18.53    20.37     1.16 o
   4   5  10    68.47    66.92     1.79 o
   5   5  10  1220.46  1278.64    11.72 o
   6   5  10   319.03   306.12     4.43 o
   7   5  10    45.99    43.07     2.01 o
   8   5  10    60.61    69.04     2.53 o
   9   5  10     1.10     2.01     3.38 <
  10   5  10    26.60    15.73     2.53 o
  11   5  10   109.95   112.10     4.64 o
  12   5  10   111.46   126.25     5.07 o
  13   5  10   260.97   316.99     6.76 o
 -17   6  10     8.43    13.72     3.06 o
 -16   6  10    17.23    26.18     3.17 o
 -15   6  10    76.68    76.00     3.48 o
 -14   6  10     3.23    -1.69     2.43 <
 -13   6  10    62.85    70.20     3.38 o
 -12   6  10     0.06     1.58     1.90 <
 -11   6  10     8.50    15.41     1.90 o
 -10   6  10     6.03     1.16     2.11 <
  -9   6  10    49.34    39.16     2.11 o
  -8   6  10    49.97    65.24     2.32 o
  -7   6  10    96.19    81.28     2.64 o
  -6   6  10   441.07   384.98     4.86 o
  -5   6  10   528.21   469.63     4.33 o
  -4   6  10    29.35    27.45     1.37 o
  -3   6  10   158.81   162.67     2.32 o
  -2   6  10    48.76    62.17     1.58 o
  -1   6  10    57.34    44.12     1.37 o
   0   6  10    42.91    41.38     1.16 o
   1   6  10    43.09    44.76     1.58 o
   2   6  10   137.31   125.30     2.22 o
   3   6  10   193.48   202.88     2.64 o
   4   6  10    45.52    48.87     2.85 o
   5   6  10    32.42    32.62     2.01 o
   6   6  10    49.50    57.53     4.01 o
   7   6  10     0.19     1.37     1.79 <
   8   6  10   205.27   211.54     4.22 o
   9   6  10     6.20     6.02     2.11 <
  10   6  10    14.42    16.68     2.74 o
  11   6  10    64.87    90.68     4.54 o
  12   6  10    12.99    13.51     2.96 o
  13   6  10    17.10    16.57     3.48 o
 -17   7  10    45.26    69.77     3.80 o
 -16   7  10   237.95   210.49     5.17 o
 -15   7  10    95.70   123.40     4.54 o
 -14   7  10    23.79    28.71     2.53 o
 -13   7  10   903.07   874.98     8.13 o
 -12   7  10   102.87   108.83     2.96 o
 -11   7  10    47.93    62.70     2.43 o
 -10   7  10    12.67     8.02     1.90 o
  -9   7  10    98.65    99.75     3.17 o
  -8   7  10  1110.31  1179.52    10.87 o
  -7   7  10   445.94   486.73     4.54 o
  -6   7  10   575.04   536.14     4.86 o
  -5   7  10    14.94    21.11     1.79 o
  -4   7  10  1133.64  1130.33     8.76 o
  -3   7  10    31.15    30.30     1.48 o
  -2   7  10  1672.11  1697.61    10.13 o
  -1   7  10   154.55   141.66     2.43 o
   0   7  10    21.17     6.02     1.90 o
   1   7  10    55.70    46.34     3.38 o
   2   7  10   428.88   416.85     5.17 o
   3   7  10    21.59    14.88     1.58 o
   4   7  10   338.48   334.52     4.01 o
   5   7  10    19.13    26.39     2.64 o
   6   7  10     9.98    15.94     2.01 o
   7   7  10   158.21   168.37     3.69 o
   8   7  10    17.77    22.27     2.64 o
   9   7  10     1.14    -2.53     2.53 <
  10   7  10     6.96     9.71     2.74 o
  11   7  10     3.71     2.85     2.96 <
  12   7  10    13.79    21.75     3.17 o
 -16   8  10     0.27    -3.48     3.48 <
 -15   8  10     9.57     5.91     2.74 <
 -14   8  10     3.24     1.37     2.32 <
 -13   8  10     3.60    -1.48     2.22 <
 -12   8  10     8.62     7.60     2.11 o
 -11   8  10    76.77    86.14     3.06 o
 -10   8  10    25.43    26.81     2.32 o
  -9   8  10    39.36    29.87     2.22 o
  -8   8  10   177.03   173.12     3.48 o
  -7   8  10    81.53    69.56     3.17 o
  -6   8  10   609.37   634.62     8.44 o
  -5   8  10     6.97    20.80     1.90 o
  -4   8  10     4.72    13.41     1.58 o
  -3   8  10   207.27   232.44     3.38 o
  -2   8  10   634.10   650.77     5.17 o
  -1   8  10    47.04    42.86     1.48 o
   0   8  10     0.43    -1.58     1.58 <
   1   8  10   110.59   105.77     4.12 o
   2   8  10   284.84   268.02     5.28 o
   3   8  10    17.48    18.16     2.64 o
   4   8  10    12.78     5.38     2.64 <
   5   8  10    63.08    61.01     2.74 o
   6   8  10     1.12     0.53     2.32 <
   7   8  10   269.80   232.86     5.28 o
   8   8  10   169.87   140.18     4.64 o
   9   8  10     0.02     0.84     2.74 <
  10   8  10     0.80    -1.69     2.64 <
  11   8  10     0.72    -2.64     2.96 <
  12   8  10    99.68   104.93     5.28 o
 -15   9  10    66.20    69.14     3.38 o
 -14   9  10    45.13    25.12     2.74 o
 -13   9  10    22.53    21.11     2.53 o
 -12   9  10    34.75    41.59     2.96 o
 -11   9  10    39.38    28.08     2.64 o
 -10   9  10   104.44   100.07     3.91 o
  -9   9  10   175.51   164.15     4.01 o
  -8   9  10    10.58    10.45     2.32 o
  -7   9  10   487.23   514.60     5.38 o
  -6   9  10     4.30     0.63     2.64 <
  -5   9  10  2186.03  2402.00    16.57 o
  -4   9  10    77.18   122.87     2.96 o
  -3   9  10   772.45   775.76     6.02 o
  -2   9  10   337.01   357.74     3.69 o
  -1   9  10     4.67     1.37     1.48 <
   0   9  10    14.43    18.16     1.90 o
   1   9  10     0.06    -0.84     1.90 <
   2   9  10     5.38     4.01     2.01 <
   3   9  10    25.12    20.80     2.22 o
   4   9  10     1.17     3.38     2.64 <
   5   9  10    25.31    27.13     2.85 o
   6   9  10     5.24     4.54     2.64 <
   7   9  10    55.51    50.14     3.27 o
   8   9  10     0.18    -1.27     2.53 <
   9   9  10    18.77    21.75     3.17 o
  10   9  10    79.66    87.19     7.49 o
  11   9  10     0.68    -2.96     3.80 <
 -14  10  10    24.84    31.14     2.96 o
 -13  10  10    89.69    93.74     3.80 o
 -12  10  10   403.12   413.16     6.33 o
 -11  10  10   260.54   269.07     5.17 o
 -10  10  10     3.89     2.22     2.43 <
  -9  10  10    92.39    95.95     6.65 o
  -8  10  10    98.76   104.19     3.69 o
  -7  10  10    13.47    10.13     2.01 o
  -6  10  10    26.38    27.66     2.11 o
  -5  10  10     2.80     9.08     1.79 o
  -4  10  10   129.47   122.98     3.06 o
  -3  10  10     0.10    -1.69     1.69 <
  -2  10  10   132.52   125.62     3.69 o
  -1  10  10     0.17    -0.95     1.79 <
   0  10  10    17.64    11.40     2.01 o
   1  10  10    20.05    16.15     2.32 o
   2  10  10   275.46   267.80     4.86 o
   3  10  10    31.50    31.35     3.17 o
   4  10  10     6.32     1.58     2.74 <
   5  10  10     6.51     4.43     2.74 <
   6  10  10    64.34    57.42     7.81 o
   7  10  10    54.81    62.39     8.55 o
   8  10  10     0.47     4.75     2.96 <
   9  10  10     8.05     6.97     3.48 <
  10  10  10    31.88    39.27     3.69 o
 -13  11  10   142.69   167.63     6.65 o
 -12  11  10    44.00    44.02     3.17 o
 -11  11  10     0.04    -0.63     2.53 <
 -10  11  10    24.61    25.97     2.74 o
  -9  11  10    26.68    25.65     2.64 o
  -8  11  10    16.23     9.08     2.43 o
  -7  11  10    78.90    96.16     3.59 o
  -6  11  10   173.37   166.89     3.69 o
  -5  11  10   223.70   244.48     3.91 o
  -4  11  10    76.17    63.65     2.74 o
  -3  11  10     3.82    -0.74     2.01 <
  -2  11  10    20.31    19.21     2.32 o
  -1  11  10    78.98    76.32     3.59 o
   0  11  10     0.01     0.84     2.01 <
   1  11  10    66.52    73.15     3.69 o
   2  11  10    28.35    20.27     2.53 o
   3  11  10     4.05     7.39     2.96 <
   4  11  10    44.42    45.60     3.48 o
   5  11  10    41.77    40.85     3.38 o
   6  11  10    32.60    41.38     4.43 o
   7  11  10     7.21     2.43     3.80 <
   8  11  10    11.86     9.92     3.17 o
   9  11  10     0.31     4.43     3.17 <
 -12  12  10   131.04   149.68     4.75 o
 -11  12  10     5.16     1.06     2.74 <
 -10  12  10     0.00    -2.53     2.53 <
  -9  12  10     9.96     5.81     2.64 <
  -8  12  10     9.41    11.08     2.64 o
  -7  12  10   204.75   204.68     4.54 o
  -6  12  10   319.09   363.02     7.39 o
  -5  12  10     6.89     6.76     2.32 <
  -4  12  10    51.58    49.93     3.59 o
  -3  12  10   127.93   119.60     6.65 o
  -2  12  10     7.11    -0.95     2.22 <
  -1  12  10     0.37     3.59     2.22 <
   0  12  10    25.07    24.28     2.43 o
   1  12  10     4.78     5.91     2.43 <
   2  12  10    32.80    51.72     3.69 o
   3  12  10    20.21    22.91     3.27 o
   4  12  10     3.94     2.43     3.17 <
   5  12  10     0.47    -2.85     3.17 <
   6  12  10    19.98    12.35     3.38 o
   7  12  10    10.85     4.01     3.38 <
   8  12  10    11.77    17.42     3.69 o
 -10  13  10    48.24    41.48     3.80 o
  -9  13  10    59.20    78.33     4.33 o
  -8  13  10     2.19     4.33     3.06 <
  -7  13  10   228.06   311.30     8.97 o
  -6  13  10    47.35    50.56     3.59 o
  -5  13  10   129.59   140.60     4.64 o
  -4  13  10    11.04     1.16     2.74 <
  -3  13  10    75.89    83.92     3.38 o
  -2  13  10     5.78     2.53     2.32 <
  -1  13  10   167.32   176.49     4.33 o
   0  13  10    15.17    14.78     2.53 o
   1  13  10    58.36    52.89     3.69 o
   2  13  10   212.91   226.74     6.76 o
   3  13  10    48.73    50.67     6.54 o
   4  13  10    80.43    89.94     5.07 o
   5  13  10    31.39    28.71     4.54 o
   6  13  10    31.59    35.78     3.91 o
  -8  14  10    37.73    36.73     3.80 o
  -7  14  10    54.97    75.47     4.12 o
  -6  14  10     4.57     2.11     3.17 <
  -5  14  10    25.29    21.01     3.38 o
  -4  14  10    42.90    42.12     3.80 o
  -3  14  10     1.63    -2.85     2.85 <
  -2  14  10     0.07     3.17     2.96 <
  -1  14  10   130.52   118.75     5.81 o
   0  14  10   280.63   265.59     6.12 o
   1  14  10   122.28   105.88     4.64 o
   2  14  10     0.00     5.07     3.69 <
   3  14  10    21.72    21.22     3.91 o
   4  14  10     0.31    -1.37     3.48 <
  -5  15  10    23.49    17.31     3.38 o
  -4  15  10    35.57    41.06     3.69 o
  -3  15  10     0.13    -2.74     3.06 <
  -2  15  10     0.09    -1.90     3.06 <
  -1  15  10    44.89    35.05     4.86 o
   0  15  10    36.06    30.93     4.33 o
   1  15  10     9.18     7.28     4.75 <
 -18   1  11     2.94     2.01     2.96 <
 -17   1  11    18.40    20.16     2.85 o
 -16   1  11    13.37    23.12     2.74 o
 -15   1  11     0.10    -2.32     2.32 <
 -14   1  11   135.45   165.41     4.12 o
 -13   1  11   231.20   215.34     4.33 o
 -12   1  11   214.89   147.04     3.59 o
 -11   1  11   174.01   149.58     3.38 o
 -10   1  11     0.01    -0.42     1.69 <
  -9   1  11     0.12     2.11     1.58 <
  -8   1  11    51.86    55.63     3.69 o
  -7   1  11   630.72   688.04     6.23 o
  -6   1  11   164.79   185.79     2.64 o
  -5   1  11  1489.18  1676.92     9.61 o
  -4   1  11   246.35   253.45     2.22 o
  -3   1  11   100.82   116.11     1.48 o
  -2   1  11   316.83   407.14     2.96 o
  -1   1  11    97.07    93.84     1.79 o
   0   1  11   526.31   464.67     3.80 o
   1   1  11  1370.25  1571.46    10.87 o
   2   1  11  1008.63  1052.96     7.71 o
   3   1  11  2278.64  2342.68    15.83 o
   4   1  11   294.13   324.07     4.54 o
   5   1  11  1113.60  1185.01     7.49 o
   6   1  11  2545.35  2601.20    17.21 o
   7   1  11   106.52   111.58     4.12 o
   8   1  11   176.44   185.36     3.48 o
   9   1  11    15.64    15.94     2.01 o
  10   1  11   259.33   272.45     5.17 o
  11   1  11     3.77     5.49     2.32 <
  12   1  11    40.29    42.12     3.06 o
  13   1  11    10.55    12.98     2.96 o
 -18   2  11    60.31    82.65     3.80 o
 -17   2  11    21.18    27.13     3.06 o
 -16   2  11   149.15   172.70     4.43 o
 -15   2  11     1.43     2.53     2.32 <
 -14   2  11    37.30    40.43     2.85 o
 -13   2  11   477.98   410.63     5.59 o
 -12   2  11   126.19    99.65     3.27 o
 -11   2  11   181.30   157.07     3.59 o
 -10   2  11    20.42    33.78     2.53 o
  -9   2  11   106.64   144.30     4.01 o
  -8   2  11     3.59     1.58     1.58 <
  -7   2  11   331.53   316.47     3.59 o
  -6   2  11     0.40     2.11     1.27 <
  -5   2  11  1276.79  1292.47     8.23 o
  -4   2  11   195.96   184.41     2.11 o
  -3   2  11    62.84    64.39     1.37 o
  -2   2  11    90.24    92.68     1.69 o
  -1   2  11   172.13   167.52     2.43 o
   0   2  11   136.07   170.37     1.79 o
   1   2  11   572.61   629.45     5.17 o
   2   2  11     5.12     4.75     1.16 o
   3   2  11     7.96    11.08     1.27 o
   4   2  11     1.03     4.12     1.79 <
   5   2  11   158.45   144.72     3.06 o
   6   2  11     2.42     1.27     2.32 <
   7   2  11  1097.04  1112.70    10.45 o
   8   2  11   463.05   479.66    11.29 o
   9   2  11   113.22   106.09     9.08 o
  10   2  11     3.32     3.17     2.22 <
  11   2  11    83.00    88.88     5.81 o
  12   2  11    11.29     8.66     2.64 o
  13   2  11     8.88     5.59     2.64 <
 -18   3  11   356.97   427.83     6.86 o
 -17   3  11    16.05    25.23     3.06 o
 -16   3  11    66.92    83.29     4.96 o
 -15   3  11    40.96    34.20     2.85 o
 -14   3  11     3.37     4.22     2.32 <
 -13   3  11    21.36    11.51     2.22 o
 -12   3  11   201.70   208.06     4.12 o
 -11   3  11   229.25   217.45     4.43 o
 -10   3  11    19.15    15.94     1.90 o
  -9   3  11    82.97    99.44     2.74 o
  -8   3  11   319.38   325.23     3.80 o
  -7   3  11   146.29   141.34     4.86 o
  -6   3  11   284.19   320.69     3.69 o
  -5   3  11  1484.11  1484.69    10.34 o
  -4   3  11   648.50   654.36     5.59 o
  -3   3  11     3.22     1.90     0.74 <
  -2   3  11   449.84   525.16     3.38 o
  -1   3  11    11.24    16.05     0.95 o
   0   3  11     0.26     2.22     0.63 o
   1   3  11   109.17   102.82     1.58 o
   2   3  11    32.53    37.16     1.37 o
   3   3  11     3.13     2.43     1.37 <
   4   3  11     1.22    -0.53     1.16 <
   5   3  11     0.76    -1.58     2.11 <
   6   3  11   205.54   183.78     3.59 o
   7   3  11   215.53   214.39     3.69 o
   8   3  11   269.14   289.23     4.43 o
   9   3  11    42.86    44.65     2.32 o
  10   3  11    16.80    13.30     3.48 o
  11   3  11     3.90     9.61     2.43 o
  12   3  11    45.16    54.26     3.17 o
  13   3  11   179.18   208.06     5.49 o
 -18   4  11    16.93     8.66     3.59 <
 -17   4  11    89.43   115.38     6.02 o
 -16   4  11    53.55    77.90     3.59 o
 -15   4  11     2.34     3.17     2.43 <
 -14   4  11    12.03    10.56     2.11 o
 -13   4  11   292.61   267.38     4.86 o
 -12   4  11    54.92    45.07     2.53 o
 -11   4  11     2.69     3.38     1.90 <
 -10   4  11   389.17   382.02     4.96 o
  -9   4  11    16.25    25.44     1.90 o
  -8   4  11   765.74   778.08     6.65 o
  -7   4  11   179.45   188.21     3.38 o
  -6   4  11   193.91   202.88     2.85 o
  -5   4  11   162.32   154.12     2.53 o
  -4   4  11    36.66    28.82     1.27 o
  -3   4  11   764.77   723.08     4.96 o
  -2   4  11   234.96   234.87     2.32 o
  -1   4  11    97.18    97.54     1.58 o
   0   4  11   761.12   780.93     5.07 o
   1   4  11    19.49    20.37     0.84 o
   2   4  11   235.29   229.70     2.64 o
   3   4  11   105.74   108.20     1.79 o
   4   4  11     3.12     2.74     1.06 <
   5   4  11    84.11    89.62     2.43 o
   6   4  11     4.96     5.91     1.48 o
   7   4  11   136.71   128.99     2.96 o
   8   4  11   116.84   123.19     3.38 o
   9   4  11    60.87    50.99     3.38 o
  10   4  11    36.43    35.26     2.74 o
  11   4  11     8.46    11.08     2.53 o
  12   4  11    18.53    19.21     2.74 o
  13   4  11    14.15     8.13     2.96 <
 -17   5  11   160.08   178.50     4.96 o
 -16   5  11   212.84   252.08     5.07 o
 -15   5  11     0.30     1.16     2.43 <
 -14   5  11    36.84    44.86     2.53 o
 -13   5  11     9.26     6.54     2.11 o
 -12   5  11   233.01   212.39     3.48 o
 -11   5  11    99.17   100.49     2.85 o
 -10   5  11   309.64   308.87     3.91 o
  -9   5  11     6.50     4.75     1.79 <
  -8   5  11  1631.52  1563.02    11.51 o
  -7   5  11   564.30   666.50     5.49 o
  -6   5  11    65.79    46.76     2.43 o
  -5   5  11   144.67   146.30     2.64 o
  -4   5  11  1526.16  1636.28    10.77 o
  -3   5  11    11.66    20.37     1.16 o
  -2   5  11   120.89   145.78     2.43 o
  -1   5  11     0.24     2.64     1.06 <
   0   5  11   262.30   263.79     2.43 o
   1   5  11   161.48   168.79     2.01 o
   2   5  11     7.21     8.13     0.95 o
   3   5  11   194.57   207.00     2.85 o
   4   5  11    40.66    39.16     2.01 o
   5   5  11    20.96    22.48     1.79 o
   6   5  11   400.96   373.58     7.07 o
   7   5  11   292.94   330.61     4.22 o
   8   5  11   233.08   252.82     3.80 o
   9   5  11     6.45     6.97     2.01 o
  10   5  11     0.58     1.16     2.32 <
  11   5  11    30.60    25.12     2.74 o
  12   5  11    20.86    16.26     2.96 o
 -17   6  11     0.00    -2.85     2.85 <
 -16   6  11    34.11    35.47     3.17 o
 -15   6  11    48.22    56.26     3.27 o
 -14   6  11   189.46   216.71     4.75 o
 -13   6  11     1.35     0.84     1.90 <
 -12   6  11    13.48    16.89     2.01 o
 -11   6  11   127.65   129.31     2.96 o
 -10   6  11     5.66     9.82     2.01 o
  -9   6  11   583.38   566.64     5.70 o
  -8   6  11   145.96   155.07     3.38 o
  -7   6  11   183.91   194.02     3.48 o
  -6   6  11  2559.07  2559.39    15.94 o
  -5   6  11  2570.00  2668.33    21.01 o
  -4   6  11  1731.62  1705.63    11.08 o
  -3   6  11    78.31    90.78     2.43 o
  -2   6  11     0.52     4.12     1.16 o
  -1   6  11   139.82   141.77     1.90 o
   0   6  11   266.99   290.39     3.69 o
   1   6  11    28.96    36.73     1.37 o
   2   6  11    43.49    31.98     1.48 o
   3   6  11   220.27   241.52     4.43 o
   4   6  11   102.31    99.65     2.96 o
   5   6  11   531.02   533.29     6.12 o
   6   6  11   219.92   206.16     3.80 o
   7   6  11    51.42    53.62     2.11 o
   8   6  11    10.89    15.83     2.11 o
   9   6  11     7.34     6.54     2.53 <
  10   6  11    19.93    21.43     2.74 o
  11   6  11     3.34    -3.38     4.43 <
  12   6  11     7.57     6.76     3.06 <
 -16   7  11    36.32    34.62     3.27 o
 -15   7  11   306.37   329.87     5.81 o
 -14   7  11    42.73    35.05     2.64 o
 -13   7  11    93.51   110.94     3.17 o
 -12   7  11   339.99   350.35     4.43 o
 -11   7  11     7.90     7.39     2.11 o
 -10   7  11    29.93    26.92     2.11 o
  -9   7  11    33.88    29.56     2.11 o
  -8   7  11    70.78    69.14     2.96 o
  -7   7  11    17.51    13.30     1.69 o
  -6   7  11    47.92    35.26     1.90 o
  -5   7  11     1.30     8.34     1.58 o
  -4   7  11    34.43    56.90     2.01 o
  -3   7  11   445.60   441.77     4.12 o
  -2   7  11   350.63   334.94     3.27 o
  -1   7  11   155.63   126.46     2.64 o
   0   7  11    59.26    78.11     2.32 o
   1   7  11    27.50    34.20     4.64 o
   2   7  11  1354.47  1212.67    11.19 o
   3   7  11    60.60    52.46     2.53 o
   4   7  11    12.88    19.85     2.01 o
   5   7  11    16.00    33.36     2.11 o
   6   7  11    17.03    20.27     2.01 o
   7   7  11    53.79    66.08     3.48 o
   8   7  11     1.52     0.42     2.43 <
   9   7  11     6.55     5.28     2.53 <
  10   7  11    16.87    20.06     3.80 o
  11   7  11     5.49     5.07     2.85 <
 -16   8  11    22.79    35.15     3.38 o
 -15   8  11     9.50     2.43     2.74 <
 -14   8  11   114.54   126.78     4.01 o
 -13   8  11    15.64    14.15     2.43 o
 -12   8  11     6.88     6.23     2.22 <
 -11   8  11     1.19     4.64     2.11 <
 -10   8  11    60.83    67.45     3.38 o
  -9   8  11    99.21   103.34     3.17 o
  -8   8  11    24.19    15.62     2.01 o
  -7   8  11    34.39    22.70     1.90 o
  -6   8  11     0.12     1.79     2.22 <
  -5   8  11    35.21    39.80     1.90 o
  -4   8  11   705.11   786.63     6.23 o
  -3   8  11     1.50     2.01     1.48 <
  -2   8  11    47.46    55.74     1.90 o
  -1   8  11    75.43    64.07     2.64 o
   0   8  11     0.03    -0.74     1.58 <
   1   8  11    16.10    16.57     1.90 o
   2   8  11   238.62   255.35     5.17 o
   3   8  11   150.69   136.28     4.33 o
   4   8  11     5.76     2.01     2.22 <
   5   8  11   380.61   367.14     6.33 o
   6   8  11   154.25   113.16     4.22 o
   7   8  11     0.61     3.06     2.53 <
   8   8  11     1.05     3.91     2.53 <
   9   8  11     0.20     0.32     8.23 <
  10   8  11    15.96    12.03     3.48 o
  11   8  11    70.21    84.24     4.54 o
 -15   9  11    40.47    46.24     3.27 o
 -14   9  11     0.18    -2.43     2.43 <
 -13   9  11     1.62     0.95     2.43 <
 -12   9  11     0.05     0.32     3.06 <
 -11   9  11     2.25     3.59     2.43 <
 -10   9  11   286.20   288.81     5.07 o
  -9   9  11     6.30    17.00     2.43 o
  -8   9  11   692.48   719.18    12.77 o
  -7   9  11     0.03     2.11     2.01 <
  -6   9  11   109.05   100.28     3.17 o
  -5   9  11  1510.20  1506.12    11.19 o
  -4   9  11     2.14    -1.90     1.90 <
  -3   9  11    26.91    19.85     2.11 o
  -2   9  11     3.81     2.74     1.58 <
  -1   9  11     0.45     0.53     1.79 <
   0   9  11    19.87    12.67     1.90 o
   1   9  11    63.09    51.41     2.53 o
   2   9  11    10.36     4.43     3.80 <
   3   9  11   317.12   295.67     9.92 o
   4   9  11    81.93    64.71     5.59 o
   5   9  11     0.12     2.32     5.81 <
   6   9  11    91.67    78.75     4.33 o
   7   9  11     0.78     4.64     2.74 <
   8   9  11    40.33    45.71     3.38 o
   9   9  11     6.18     6.44     6.76 <
  10   9  11    62.79    58.48     6.44 o
 -14  10  11     2.51     6.76     2.64 <
 -13  10  11   303.23   337.47    12.98 o
 -12  10  11   384.04   389.94     9.08 o
 -11  10  11   174.74   185.57     6.65 o
 -10  10  11     0.00    -2.43     2.43 <
  -9  10  11     8.16     9.29     2.43 o
  -8  10  11   209.59   221.99     4.33 o
  -7  10  11    49.08    45.92     2.32 o
  -6  10  11   154.68   177.97     4.12 o
  -5  10  11     0.63     1.27     2.11 <
  -4  10  11   473.39   431.00     5.59 o
  -3  10  11    19.57    18.05     2.11 o
  -2  10  11     0.61     2.01     1.90 <
  -1  10  11    23.03    22.48     2.22 o
   0  10  11   123.04   115.17     3.38 o
   1  10  11    61.77    49.30     3.38 o
   2  10  11    42.74    25.55     2.96 o
   3  10  11   105.33    90.89     4.43 o
   4  10  11   176.99   165.52     5.17 o
   5  10  11   158.34   165.10     5.17 o
   6  10  11     0.38    -2.74     2.74 <
   7  10  11    37.27    33.57     3.38 o
   8  10  11    27.11    27.34     3.27 o
   9  10  11    22.50    33.99     3.48 o
 -13  11  11     3.42     4.64     2.74 <
 -12  11  11    18.83    29.13     3.17 o
 -11  11  11    19.84    10.66     2.64 o
 -10  11  11    57.60    47.92     3.06 o
  -9  11  11     8.45     1.58     2.85 <
  -8  11  11     5.64     2.74     2.85 <
  -7  11  11     1.51     0.84     2.32 <
  -6  11  11   122.51   114.53     6.44 o
  -5  11  11   128.68   143.03     4.01 o
  -4  11  11    19.95    14.67     2.64 o
  -3  11  11     4.90     2.53     2.01 <
  -2  11  11    13.75    10.87     2.22 o
  -1  11  11    32.38    21.22     2.22 o
   0  11  11    57.94    41.70     2.43 o
   1  11  11     3.10     1.69     2.74 <
   2  11  11    92.53   102.50    10.66 o
   3  11  11     5.22     6.86     4.12 <
   4  11  11    54.00    48.14     3.69 o
   5  11  11   244.20   273.61    11.61 o
   6  11  11    11.43     3.80     3.48 <
   7  11  11     3.10     3.38     2.96 <
   8  11  11    10.29    14.57     3.48 o
 -11  12  11     9.63    10.45     3.27 o
 -10  12  11     3.96    -3.17     3.17 <
  -9  12  11    20.08    15.10     3.38 o
  -8  12  11     0.30     3.91     3.06 <
  -7  12  11   128.53   124.67     4.75 o
  -6  12  11     2.48     5.49     2.43 <
  -5  12  11    12.81    18.47     2.53 o
  -4  12  11    25.94    36.42     2.64 o
  -3  12  11    33.02    36.73     3.27 o
  -2  12  11    69.95    80.65     3.91 o
  -1  12  11     6.02     5.59     2.22 <
   0  12  11    29.79    30.40     2.96 o
   1  12  11     7.76     4.33     2.64 <
   2  12  11     5.31     8.44     3.17 <
   3  12  11    41.67    39.58     3.59 o
   4  12  11    24.89    29.35     4.01 o
   5  12  11    18.98    19.95     3.38 o
   6  12  11     5.18     6.23     3.17 <
   7  12  11    58.90    64.29     4.86 o
 -10  13  11    64.05    69.99     4.96 o
  -9  13  11    25.45    23.54     3.59 o
  -8  13  11     1.54     2.85     3.17 <
  -7  13  11    16.48    20.48     3.38 o
  -6  13  11    10.65    10.98     3.06 o
  -5  13  11    61.21    67.87     3.80 o
  -4  13  11    22.09    12.56     2.96 o
  -3  13  11    14.40    18.79     2.64 o
  -2  13  11     6.95     1.27     2.43 <
  -1  13  11    25.34    18.58     2.96 o
   0  13  11     5.15     2.74     2.74 <
   1  13  11    13.45    18.16     3.27 o
   2  13  11    52.20    53.84     4.22 o
   3  13  11    10.10     4.96     3.27 <
   4  13  11     0.68    -0.63     3.17 <
   5  13  11    21.07    10.98     3.59 o
  -7  14  11     5.45     6.02     3.27 <
  -6  14  11    13.48    11.51     3.38 o
  -5  14  11    23.11    25.44     3.27 o
  -4  14  11    16.00    17.00     3.17 o
  -3  14  11     2.30     1.90     2.85 <
  -2  14  11    24.14    14.99     3.91 o
  -1  14  11    40.94    47.08     4.33 o
   0  14  11   153.03   146.20     4.96 o
   1  14  11    24.91    31.14     3.38 o
   2  14  11    12.14     8.02     3.06 <
   3  14  11     0.27     3.38     4.86 <
 -18   0  12   196.43   278.47    18.05 o
 -17   0  12    71.31    83.71     5.28 o
 -16   0  12    25.75    23.65     4.01 o
 -15   0  12    13.70     3.27     3.38 <
 -14   0  12    12.01    13.93     3.38 o
 -13   0  12     0.01     5.28     3.38 <
 -12   0  12   557.90   399.86     7.60 o
 -11   0  12    18.03     6.44     2.85 <
 -10   0  12    14.47    18.16     2.64 o
  -9   0  12   153.65   128.68     4.54 o
  -8   0  12     0.89     0.63     2.11 <
  -7   0  12   540.30   557.46     9.50 o
  -6   0  12    40.73    65.87     3.17 o
  -5   0  12  2562.70  2743.38    20.06 o
  -4   0  12   150.94   149.47     2.53 o
  -3   0  12    21.07    25.23     1.16 o
  -2   0  12   144.16   157.07     2.53 o
  -1   0  12    13.92     7.81     1.37 o
   0   0  12   148.21   166.47     4.64 o
   1   0  12    28.03    21.64     1.16 o
   2   0  12  2338.52  2381.84    28.82 o
   3   0  12   300.65   306.12     6.65 o
   4   0  12   122.46   125.72     7.60 o
   5   0  12  1322.06  1384.83    12.24 o
   6   0  12    53.84    64.18     2.96 o
   7   0  12    42.76    37.90     2.43 o
   8   0  12     0.25     7.18     2.11 o
   9   0  12     0.12    -0.32     2.74 <
  10   0  12     9.73     8.23     3.06 <
  11   0  12   333.40   437.65     9.50 o
  12   0  12     1.10     5.17     3.69 <
  13   0  12   144.40   170.58     7.28 o
 -18   1  12    17.05     4.86     2.96 <
 -17   1  12    25.71    28.92     3.06 o
 -16   1  12    59.38    61.65     3.27 o
 -15   1  12     9.47    11.61     2.53 o
 -14   1  12     8.99     2.96     2.32 <
 -13   1  12   161.39   145.46     4.33 o
 -12   1  12     2.04     1.69     2.01 <
 -11   1  12    95.17    91.10     3.17 o
 -10   1  12     5.72    -1.69     1.69 <
  -9   1  12   174.68   175.23     3.38 o
  -8   1  12    69.20    57.95     2.64 o
  -7   1  12    90.62   113.79     2.85 o
  -6   1  12   229.85   236.56     3.27 o
  -5   1  12   236.89   223.36     2.43 o
  -4   1  12   187.27   146.20     1.90 o
  -3   1  12   257.66   281.53     5.17 o
  -2   1  12   334.46   357.00     3.06 o
  -1   1  12   141.01   158.66     2.01 o
   0   1  12   449.30   466.15     3.27 o
   1   1  12   150.69   145.99     2.43 o
   2   1  12   556.66   575.93     5.59 o
   3   1  12   567.78   557.88     4.43 o
   4   1  12   942.15   908.66     8.55 o
   5   1  12   593.94   662.07     7.49 o
   6   1  12   478.52   436.91     4.43 o
   7   1  12   303.53   271.82     3.59 o
   8   1  12    85.06    64.71     4.43 o
   9   1  12    12.07    11.08     2.11 o
  10   1  12     0.21     1.06     2.01 <
  11   1  12    36.10    40.01     2.85 o
  12   1  12    78.59    75.58     4.12 o
  13   1  12    40.96    62.39     3.48 o
 -18   2  12    22.56    23.43     3.17 o
 -17   2  12   108.57   130.68     4.43 o
 -16   2  12    10.51     3.17     2.64 <
 -15   2  12     7.32     8.13     2.53 o
 -14   2  12    23.69    15.62     2.32 o
 -13   2  12   112.11   104.29     3.59 o
 -12   2  12    36.13    31.35     2.32 o
 -11   2  12   282.02   327.76     4.75 o
 -10   2  12   104.57    85.93     3.06 o
  -9   2  12  1096.86  1097.40     9.50 o
  -8   2  12    44.90    59.11     3.69 o
  -7   2  12   111.42    94.37     2.43 o
  -6   2  12     8.45     5.49     1.27 o
  -5   2  12   489.77   460.03     3.80 o
  -4   2  12    48.34    56.37     2.01 o
  -3   2  12    71.88    72.94     1.69 o
  -2   2  12   150.95   138.81     1.69 o
  -1   2  12   439.99   468.79     3.48 o
   0   2  12   108.15   107.67     1.69 o
   1   2  12   493.13   517.88     4.64 o
   2   2  12   518.15   530.01     5.91 o
   3   2  12   308.39   305.49     3.59 o
   4   2  12  1678.63  1638.70    13.41 o
   5   2  12   137.29   148.94     3.48 o
   6   2  12     4.74     3.80     1.37 <
   7   2  12   929.04  1020.55     8.66 o
   8   2  12   489.84   566.43     6.33 o
   9   2  12     7.59     1.58     1.79 <
  10   2  12    23.27    27.97     3.17 o
  11   2  12     1.21    -2.22     2.22 <
  12   2  12     2.83     2.64     2.64 <
 -17   3  12    16.10    33.25     4.22 o
 -16   3  12    35.88    25.44     2.96 o
 -15   3  12     2.90     1.58     2.43 <
 -14   3  12     5.57     5.07     2.32 <
 -13   3  12     2.02     6.97     2.32 <
 -12   3  12    10.32    15.52     2.22 o
 -11   3  12    57.27    47.29     2.43 o
 -10   3  12    89.92    80.96     5.17 o
  -9   3  12   869.00   878.99     7.28 o
  -8   3  12  2786.31  2876.18    19.11 o
  -7   3  12   186.28   171.43     3.27 o
  -6   3  12   490.66   486.95     4.64 o
  -5   3  12  2207.97  2144.97    13.09 o
  -4   3  12   149.80   149.58     4.64 o
  -3   3  12   514.59   539.62     3.38 o
  -2   3  12     2.89     5.38     0.84 o
  -1   3  12    24.80    38.95     1.16 o
   0   3  12   246.27   276.46     2.43 o
   1   3  12    72.85    89.51     1.48 o
   2   3  12     1.87     2.11     1.27 <
   3   3  12   370.65   347.61     8.02 o
   4   3  12   369.03   355.42     6.86 o
   5   3  12    56.80    58.69     2.43 o
   6   3  12   859.05   909.82     7.18 o
   7   3  12   169.60   159.50     3.27 o
   8   3  12   228.36   235.82     3.91 o
   9   3  12   114.79   113.05     6.33 o
  10   3  12   231.98   227.38     4.86 o
  11   3  12     0.69    -1.37     3.38 <
  12   3  12    15.52    17.21     2.74 o
 -17   4  12   104.58   106.83     4.22 o
 -16   4  12    18.56    30.82     3.06 o
 -15   4  12     1.16    -0.63     2.43 <
 -14   4  12    69.74    76.43     2.96 o
 -13   4  12    19.99    19.11     2.43 o
 -12   4  12     0.37    -0.21     2.22 <
 -11   4  12   166.82   162.56     3.80 o
 -10   4  12   293.61   310.77     4.33 o
  -9   4  12    43.49    53.94     2.01 o
  -8   4  12   171.93   194.23     3.38 o
  -7   4  12    65.13    55.63     2.85 o
  -6   4  12  1146.81  1179.52     8.23 o
  -5   4  12    26.16    33.04     1.90 o
  -4   4  12    42.90    63.55     2.53 o
  -3   4  12   137.94   104.61     1.79 o
  -2   4  12   247.64   238.99     2.32 o
  -1   4  12    19.72    21.75     0.95 o
   0   4  12   104.88    88.04     1.90 o
   1   4  12     0.88     5.49     1.06 o
   2   4  12   305.66   294.40     3.80 o
   3   4  12   145.75   119.70     2.01 o
   4   4  12     6.16    10.13     1.06 o
   5   4  12    42.13    35.36     1.58 o
   6   4  12    49.57    54.05     2.22 o
   7   4  12  1127.50  1204.96    10.03 o
   8   4  12   203.76   250.70     3.80 o
   9   4  12    45.50    41.17     2.32 o
  10   4  12     0.19    -0.84     2.43 <
  11   4  12    13.22     8.66     3.38 <
  12   4  12   112.63   119.70     7.49 o
 -17   5  12    84.60    97.85     5.49 o
 -16   5  12    10.64    17.21     2.85 o
 -15   5  12   350.60   430.37     6.33 o
 -14   5  12    50.80    50.14     2.64 o
 -13   5  12    56.42    47.50     2.43 o
 -12   5  12     0.08     2.43     1.69 <
 -11   5  12    11.72    17.00     1.90 o
 -10   5  12   209.29   199.61     4.33 o
  -9   5  12  1653.14  1661.19    12.24 o
  -8   5  12   240.00   256.51     3.80 o
  -7   5  12   342.89   367.35     4.01 o
  -6   5  12   241.04   247.01     3.38 o
  -5   5  12   215.60   191.80     2.85 o
  -4   5  12   643.20   668.51     5.81 o
  -3   5  12    77.17    81.91     2.22 o
  -2   5  12    68.22    63.34     1.90 o
  -1   5  12   510.08   504.68     4.12 o
   0   5  12   452.69   460.56     3.59 o
   1   5  12   147.42   145.14     3.38 o
   2   5  12     9.70     2.53     1.48 <
   3   5  12     7.61    13.93     1.48 o
   4   5  12    44.21    45.50     2.01 o
   5   5  12   786.45   781.77     7.92 o
   6   5  12    29.76    20.27     2.43 o
   7   5  12   218.13   274.45     3.91 o
   8   5  12    73.42    84.24     4.01 o
   9   5  12     8.24     7.28     2.01 o
  10   5  12     4.27    10.24     2.53 o
  11   5  12    37.46    55.31     9.61 o
  12   5  12     2.93     1.58     4.86 <
 -16   6  12     3.38     6.54     2.74 <
 -15   6  12     0.01    -2.96     2.96 <
 -14   6  12    12.05    17.10     2.53 o
 -13   6  12    32.13    38.95     2.22 o
 -12   6  12     0.34     1.69     1.79 <
 -11   6  12    71.89    85.50     2.64 o
 -10   6  12   683.03   728.99     8.44 o
  -9   6  12    92.32    87.83     3.17 o
  -8   6  12    35.95    41.70     2.22 o
  -7   6  12    27.37    21.96     1.79 o
  -6   6  12   316.58   310.35     3.59 o
  -5   6  12   909.75  1007.04     7.28 o
  -4   6  12    36.26    52.36     2.74 o
  -3   6  12     0.43    -1.37     1.48 <
  -2   6  12   284.42   306.23     3.69 o
  -1   6  12   577.74   567.70     7.71 o
   0   6  12     4.87     3.27     1.37 <
   1   6  12     3.42     1.27     1.48 <
   2   6  12   675.65   605.38    10.66 o
   3   6  12     1.34     0.21     1.79 <
   4   6  12     9.93     8.87     2.85 o
   5   6  12    45.77    53.41     2.53 o
   6   6  12   191.02   177.55     3.69 o
   7   6  12    60.55    53.41     2.11 o
   8   6  12    21.53    28.82     2.64 o
   9   6  12     2.61     8.02     2.43 o
  10   6  12     1.37     0.74     3.48 <
  11   6  12    12.30    14.25     2.85 o
 -16   7  12    34.77    45.28     3.38 o
 -15   7  12    66.80    81.18     3.69 o
 -14   7  12    64.76    63.86     3.27 o
 -13   7  12    17.65    12.46     2.11 o
 -12   7  12     3.34    -1.90     1.90 <
 -11   7  12     0.05     4.64     2.22 <
 -10   7  12     0.88     0.74     2.01 <
  -9   7  12     7.40    11.29     1.90 o
  -8   7  12     0.01    -1.58     1.79 <
  -7   7  12    24.95    15.41     1.69 o
  -6   7  12   130.63   117.28     2.74 o
  -5   7  12     8.68    10.87     1.58 o
  -4   7  12    13.65    14.15     1.79 o
  -3   7  12    38.70    27.02     1.90 o
  -2   7  12   131.71   110.10     2.74 o
  -1   7  12    55.26    62.28     2.32 o
   0   7  12   280.59   258.09     3.48 o
   1   7  12    51.59    49.51     2.22 o
   2   7  12    46.61    38.32     2.64 o
   3   7  12   114.97   110.94     3.27 o
   4   7  12     3.95    -0.21     1.79 <
   5   7  12     2.67     1.37     1.90 <
   6   7  12    26.87    22.80     2.11 o
   7   7  12     7.04     4.12     2.43 <
   8   7  12    19.58    12.24     2.64 o
   9   7  12     6.61     9.29     2.64 o
  10   7  12     3.41     0.74     2.64 <
  11   7  12    39.11    59.11     7.92 o
 -15   8  12    10.57    12.46     2.85 o
 -14   8  12    19.92    20.27     2.64 o
 -13   8  12     0.85    -1.58     2.22 <
 -12   8  12   106.83   122.87     3.80 o
 -11   8  12    13.48    12.77     2.22 o
 -10   8  12     1.08    -1.58     2.01 <
  -9   8  12     7.80     3.80     2.22 <
  -8   8  12   172.97   181.67     3.59 o
  -7   8  12    56.76    57.95     2.11 o
  -6   8  12     3.18    -1.79     1.79 <
  -5   8  12    12.76    11.19     1.90 o
  -4   8  12     1.04     3.27     2.01 <
  -3   8  12    52.74    58.27     2.22 o
  -2   8  12     6.69    10.45     1.69 o
  -1   8  12     7.14     4.75     1.69 <
   0   8  12    89.65   105.35     3.48 o
   1   8  12     3.37     8.66     2.11 o
   2   8  12   235.74   246.38     5.17 o
   3   8  12    39.72    35.68     2.74 o
   4   8  12     5.61     0.21     2.32 <
   5   8  12   180.88   156.86     4.43 o
   6   8  12     0.65     0.11     5.17 <
   7   8  12     0.01     2.74     2.53 <
   8   8  12    51.98    58.37     3.38 o
   9   8  12    51.25    47.40     5.49 o
  10   8  12     1.07     2.32     2.96 <
 -14   9  12     4.06     4.64     2.64 <
 -13   9  12     7.72     8.55     2.43 o
 -12   9  12    26.68    35.26     2.85 o
 -11   9  12    96.66   112.84     4.12 o
 -10   9  12    13.00    18.90     2.32 o
  -9   9  12    38.27    33.04     2.43 o
  -8   9  12    36.96    43.81     2.74 o
  -7   9  12    45.54    47.29     2.43 o
  -6   9  12    47.98    55.63     2.43 o
  -5   9  12    98.20   118.75     3.48 o
  -4   9  12   169.94   157.60     3.59 o
  -3   9  12     0.05     2.74     2.01 <
  -2   9  12     7.24     8.13     1.90 o
  -1   9  12    62.57    66.61     2.74 o
   0   9  12    12.66    15.52     2.32 o
   1   9  12    27.94    23.75     2.74 o
   2   9  12    40.51    47.82     3.17 o
   3   9  12     1.49    -0.21     2.53 <
   4   9  12   317.12   312.56     6.12 o
   5   9  12    62.37    49.51     3.80 o
   6   9  12     3.03     0.11     2.53 <
   7   9  12    82.41    85.50     5.49 o
   8   9  12    17.92    20.58     3.17 o
   9   9  12     0.94     1.48     3.69 <
 -13  10  12    52.32    38.74     3.80 o
 -12  10  12   288.16   259.25     6.23 o
 -11  10  12    31.84    20.80     3.27 o
 -10  10  12    34.15    30.72     3.69 o
  -9  10  12    73.10    69.67     3.69 o
  -8  10  12    37.95    48.56     4.01 o
  -7  10  12     9.78     9.71     4.75 <
  -6  10  12     1.34     0.11     2.22 <
  -5  10  12   481.78   490.96     6.02 o
  -4  10  12     7.63     4.43     2.11 <
  -3  10  12     1.66     0.42     2.01 <
  -2  10  12   195.29   191.70     3.91 o
  -1  10  12     0.10     1.48     2.32 <
   0  10  12     1.21    -0.53     2.22 <
   1  10  12    37.05    50.25     2.96 o
   2  10  12    18.80    14.25     2.74 o
   3  10  12     6.98     3.59     2.64 <
   4  10  12     1.63     2.53     3.17 <
   5  10  12    13.96    21.96     3.06 o
   6  10  12     2.48     0.74     3.06 <
   7  10  12    54.77    75.16     6.23 o
   8  10  12   206.91   226.74     6.12 o
 -12  11  12    17.89    37.37     4.22 o
 -11  11  12     4.19     5.28     3.27 <
 -10  11  12     3.79     1.79     2.85 <
  -9  11  12     0.44    -2.22     2.96 <
  -8  11  12     7.53     7.28     3.17 <
  -7  11  12    49.64    44.97     2.85 o
  -6  11  12   219.21   248.07     4.64 o
  -5  11  12   343.28   364.92     5.38 o
  -4  11  12    19.12    19.95     2.32 o
  -3  11  12     0.12    -0.63     2.11 <
  -2  11  12    19.53    17.00     2.64 o
  -1  11  12    60.90    63.86     3.27 o
   0  11  12   184.44   202.04     5.91 o
   1  11  12     8.71    12.03     2.64 o
   2  11  12     4.57     2.96     2.96 <
   3  11  12   115.14   127.52     5.17 o
   4  11  12     0.21    -4.54     4.54 <
   5  11  12   173.90   164.15     5.38 o
   6  11  12     1.54    -2.85     2.85 <
   7  11  12    62.51    66.29     4.22 o
 -11  12  12     6.76    14.36     3.59 o
 -10  12  12     0.21     0.00     3.48 <
  -9  12  12   174.73   212.60     6.44 o
  -8  12  12    13.91    14.88     3.27 o
  -7  12  12    68.91    81.18     6.65 o
  -6  12  12    50.22    33.36     2.74 o
  -5  12  12     9.70     9.82     2.43 o
  -4  12  12    54.19    49.19     2.85 o
  -3  12  12     5.12     7.28     2.85 <
  -2  12  12     3.08     5.81     2.74 <
  -1  12  12    14.50    11.72     2.74 o
   0  12  12     1.45     1.27     2.53 <
   1  12  12    11.90    10.03     2.74 o
   2  12  12   142.74   146.73     5.49 o
   3  12  12    24.46    33.04     3.69 o
   4  12  12     5.50     5.28     3.80 <
   5  12  12    12.67     8.97     3.27 <
  -9  13  12    43.13    71.89     4.22 o
  -8  13  12     0.15    -1.06     3.27 <
  -7  13  12    24.18    21.64     3.27 o
  -6  13  12    13.38    14.67     3.17 o
  -5  13  12    62.84    73.26     3.80 o
  -4  13  12     1.63     2.43     3.48 <
  -3  13  12     5.12     6.02     2.96 <
  -2  13  12    10.42    10.98     2.85 o
  -1  13  12     6.08     1.69     4.01 <
   0  13  12     0.78    -2.11     2.74 <
   1  13  12   115.32   141.45     4.64 o
   2  13  12    59.90    62.81     3.59 o
   3  13  12    50.25    53.52     4.01 o
   4  13  12    21.23    21.96     4.86 o
  -5  14  12    15.52     8.23     4.01 <
  -4  14  12    27.62    36.10     4.43 o
  -3  14  12    17.79    11.29     4.01 <
  -2  14  12    10.52    14.57     3.91 o
  -1  14  12     4.86     0.32     3.48 <
   0  14  12    81.07    78.75     3.91 o
 -17   1  13     0.98    -2.64     2.64 <
 -16   1  13     2.11    -2.01     2.64 <
 -15   1  13    30.58    34.41     2.85 o
 -14   1  13    35.21    35.05     2.64 o
 -13   1  13    67.04    43.17     2.85 o
 -12   1  13    52.44    46.13     2.53 o
 -11   1  13   222.52   205.10     4.01 o
 -10   1  13     3.13     5.38     1.90 <
  -9   1  13    91.06    87.19     4.12 o
  -8   1  13    50.24    43.60     2.11 o
  -7   1  13    57.27    50.46     2.01 o
  -6   1  13   579.49   605.38     5.70 o
  -5   1  13  1915.08  1975.97    11.29 o
  -4   1  13   203.01   230.96     2.43 o
  -3   1  13     0.94     1.79     0.84 <
  -2   1  13   389.01   377.80     4.22 o
  -1   1  13   129.87   134.90     1.90 o
   0   1  13     0.40     1.79     0.74 <
   1   1  13    51.37    50.14     2.11 o
   2   1  13   825.54   847.43     7.39 o
   3   1  13    17.29    15.41     1.27 o
   4   1  13     1.07    -0.42     2.53 <
   5   1  13     6.17     6.44     1.48 o
   6   1  13   290.55   309.50     4.75 o
   7   1  13    18.38    16.15     1.48 o
   8   1  13     1.81    -0.32     2.96 <
   9   1  13    65.31    73.05     2.85 o
  10   1  13    96.08   108.41     3.69 o
  11   1  13     6.76     8.55     3.38 <
  12   1  13     0.01     1.58     3.69 <
 -17   2  13    61.85    59.54     3.38 o
 -16   2  13    82.02    85.19     3.59 o
 -15   2  13    26.87    36.52     2.85 o
 -14   2  13    73.75    69.99     3.69 o
 -13   2  13     2.11     2.01     2.22 <
 -12   2  13   202.71   197.50     4.33 o
 -11   2  13   255.42   244.69     5.07 o
 -10   2  13   159.23   172.80     5.59 o
  -9   2  13   192.95   195.39     4.01 o
  -8   2  13   257.45   203.52     3.48 o
  -7   2  13     0.56     4.96     2.43 <
  -6   2  13   681.69   613.51     4.86 o
  -5   2  13   822.02   845.11     6.02 o
  -4   2  13   191.08   219.67     2.22 o
  -3   2  13   312.37   308.13     6.76 o
  -2   2  13    16.13    12.77     1.06 o
  -1   2  13    59.53    61.01     1.58 o
   0   2  13   230.89   243.84     2.32 o
   1   2  13   244.30   263.69     3.17 o
   2   2  13    78.62    81.07     2.11 o
   3   2  13   525.88   525.16     8.87 o
   4   2  13   235.68   240.46     4.96 o
   5   2  13   492.83   545.74     9.18 o
   6   2  13    92.18    80.75     2.85 o
   7   2  13   122.19   108.09     3.59 o
   8   2  13     0.13     0.32     2.64 <
   9   2  13    17.61    26.39     2.01 o
  10   2  13     0.72     0.00     3.38 <
  11   2  13    59.53    69.56     5.49 o
  12   2  13     5.21     8.55     3.69 <
 -17   3  13    22.71    39.69     4.96 o
 -16   3  13    34.60    35.89     2.96 o
 -15   3  13    13.16    16.57     2.74 o
 -14   3  13    66.66    96.27     3.69 o
 -13   3  13     1.32     4.96     2.32 <
 -12   3  13   172.14   172.59     4.12 o
 -11   3  13   239.57   195.50     4.12 o
 -10   3  13   332.52   331.67     4.64 o
  -9   3  13    40.62    28.29     2.11 o
  -8   3  13   373.63   333.78     4.01 o
  -7   3  13   186.76   214.60     3.59 o
  -6   3  13  3906.83  3927.76    25.44 o
  -5   3  13  1848.02  1800.74    11.40 o
  -4   3  13    61.34    59.75     2.74 o
  -3   3  13    73.41    75.47     2.11 o
  -2   3  13    24.34    21.64     1.06 o
  -1   3  13    53.07    41.70     1.37 o
   0   3  13    34.12    25.97     1.16 o
   1   3  13   149.89   158.76     2.01 o
   2   3  13   463.10   488.85     5.49 o
   3   3  13    11.94    16.05     3.59 o
   4   3  13    77.99    73.26     3.69 o
   5   3  13    79.84    80.75     2.85 o
   6   3  13   237.05   257.78     4.43 o
   7   3  13    40.60    46.13     4.01 o
   8   3  13     0.59     1.58     1.69 <
   9   3  13     0.75     2.01     1.69 <
  10   3  13    31.96    46.97     4.01 o
  11   3  13     3.98    -2.74     3.69 <
 -17   4  13     0.36    -2.64     2.74 <
 -16   4  13    15.07     7.28     2.74 <
 -15   4  13     3.88     4.43     2.32 <
 -14   4  13    31.55    37.90     2.43 o
 -13   4  13   134.07   145.35     3.59 o
 -12   4  13    67.42    62.07     2.85 o
 -11   4  13   167.31   153.38     3.48 o
 -10   4  13    10.26     9.50     1.69 o
  -9   4  13   270.64   287.65     3.69 o
  -8   4  13  1046.56  1132.65     8.87 o
  -7   4  13   813.54   785.26     7.18 o
  -6   4  13    22.03    22.80     1.58 o
  -5   4  13   221.09   235.50     5.38 o
  -4   4  13     0.27     2.64     1.79 <
  -3   4  13     0.07    -1.27     1.27 <
  -2   4  13     0.45    -0.21     1.06 <
  -1   4  13    18.31    19.00     1.27 o
   0   4  13    26.33    18.79     1.16 o
   1   4  13    69.14    55.10     1.69 o
   2   4  13     9.30     2.96     0.95 o
   3   4  13    22.44    16.78     2.11 o
   4   4  13     1.41     5.70     2.96 <
   5   4  13   331.84   342.33     9.08 o
   6   4  13    55.36    51.72     3.48 o
   7   4  13  1057.35  1041.24     8.87 o
   8   4  13    11.27     5.49     2.22 <
   9   4  13    15.57     8.44     3.17 <
  10   4  13    80.74    85.19     5.81 o
  11   4  13    11.07     8.87     4.01 <
 -16   5  13     5.65     8.23     2.85 <
 -15   5  13     4.77     6.76     2.53 <
 -14   5  13    73.96    72.31     3.59 o
 -13   5  13   216.33   233.81     5.49 o
 -12   5  13     8.19    13.19     1.90 o
 -11   5  13   158.89   185.36     3.38 o
 -10   5  13    42.72    46.97     2.11 o
  -9   5  13    49.77    48.56     2.32 o
  -8   5  13     0.22     0.11     1.69 <
  -7   5  13   635.89   686.56     7.07 o
  -6   5  13   215.18   222.31     3.06 o
  -5   5  13    42.47    37.68     1.90 o
  -4   5  13    39.62    39.06     1.90 o
  -3   5  13    25.62    32.41     1.69 o
  -2   5  13    34.33    39.90     1.69 o
  -1   5  13   409.81   376.21     6.86 o
   0   5  13     8.77     7.18     1.48 o
   1   5  13   629.39   579.31     5.28 o
   2   5  13   318.60   308.23     5.59 o
   3   5  13   251.04   252.39     3.48 o
   4   5  13     7.55     2.11     1.58 <
   5   5  13     1.07    -2.11     2.11 <
   6   5  13    21.84    17.00     2.96 o
   7   5  13   298.91   323.01     4.22 o
   8   5  13     1.65     1.69     1.90 <
   9   5  13   151.26   174.60     7.07 o
  10   5  13     1.73    -1.27     4.01 <
  11   5  13     0.02    -4.01     4.01 <
 -16   6  13    59.11    80.01     3.69 o
 -15   6  13    76.10   106.72     4.22 o
 -14   6  13   113.87   124.46     6.65 o
 -13   6  13    11.27     8.13     2.01 o
 -12   6  13    21.13    18.58     2.01 o
 -11   6  13    28.75    29.66     2.01 o
 -10   6  13    10.97     4.86     1.90 <
  -9   6  13    18.78    17.31     2.01 o
  -8   6  13    53.35    43.28     3.80 o
  -7   6  13   135.27   137.86     2.85 o
  -6   6  13   161.22   186.10     3.48 o
  -5   6  13    13.24    10.34     1.69 o
  -4   6  13     0.02    -0.32     1.58 <
  -3   6  13    32.28    28.82     1.79 o
  -2   6  13    34.55    26.92     2.01 o
  -1   6  13    58.61    33.78     2.01 o
   0   6  13    15.61    16.26     1.90 o
   1   6  13     2.95     7.07     1.58 o
   2   6  13    42.75    42.01     2.01 o
   3   6  13   159.55   138.39     3.27 o
   4   6  13     0.20    -1.58     1.69 <
   5   6  13    20.84    19.85     2.01 o
   6   6  13     1.36     4.96     1.90 <
   7   6  13    36.00    44.65     2.11 o
   8   6  13    41.00    44.97     2.74 o
   9   6  13   106.51   120.55    10.34 o
  10   6  13     3.15     2.11     4.01 <
 -15   7  13   187.66   198.35     5.07 o
 -14   7  13     0.47    -1.27     2.53 <
 -13   7  13     5.14    -2.01     2.01 <
 -12   7  13    20.89    20.58     2.11 o
 -11   7  13    14.19    19.11     2.64 o
 -10   7  13     4.87     0.74     2.01 <
  -9   7  13     0.06    -0.95     2.22 <
  -8   7  13    65.62    52.15     2.64 o
  -7   7  13     5.59     6.44     1.90 o
  -6   7  13     3.97     3.17     1.90 <
  -5   7  13   794.63   737.23     6.76 o
  -4   7  13    15.40    12.56     1.90 o
  -3   7  13    49.00    39.06     2.01 o
  -2   7  13   140.45   120.97     3.38 o
  -1   7  13    13.16     9.61     2.01 o
   0   7  13    51.60    50.88     2.32 o
   1   7  13   366.20   309.50     4.96 o
   2   7  13    13.85     2.85     2.64 <
   3   7  13    74.78    55.21     3.27 o
   4   7  13    32.59    32.83     2.11 o
   5   7  13    45.31    36.42     2.22 o
   6   7  13   125.06   134.38     4.22 o
   7   7  13   620.34   687.19    13.83 o
   8   7  13   207.53   265.80     5.59 o
   9   7  13     5.27     4.86     3.17 <
  10   7  13    99.73   124.77     7.28 o
 -15   8  13    89.98    99.75     5.17 o
 -14   8  13    25.41    28.92     3.17 o
 -13   8  13     1.91    -2.32     2.64 <
 -12   8  13     0.84    -2.43     2.43 <
 -11   8  13     6.77     2.32     2.43 <
 -10   8  13    17.16    15.52     2.43 o
  -9   8  13    38.03    34.41     2.64 o
  -8   8  13     3.03     0.32     2.11 <
  -7   8  13    20.51    17.63     2.11 o
  -6   8  13     8.56     9.61     2.01 o
  -5   8  13     1.15     1.90     1.79 <
  -4   8  13     2.03     1.16     1.69 <
  -3   8  13   399.57   390.46     4.64 o
  -2   8  13   161.91   137.23     3.48 o
  -1   8  13   394.63   391.10     5.17 o
   0   8  13   184.29   158.76     4.01 o
   1   8  13     5.98     8.13     2.11 o
   2   8  13    54.24    50.67     2.85 o
   3   8  13     2.47     2.53     2.32 <
   4   8  13    46.87    51.09     2.96 o
   5   8  13    14.92    19.53     2.64 o
   6   8  13   103.48   113.69     4.22 o
   7   8  13    46.74    34.73     2.96 o
   8   8  13    27.45    31.56     3.06 o
   9   8  13     0.13     3.91     2.85 <
 -14   9  13    23.53    18.79     3.06 o
 -13   9  13    44.47    47.61     3.17 o
 -12   9  13     1.14     0.84     3.27 <
 -11   9  13     7.82     8.55     2.64 o
 -10   9  13     1.09     2.32     2.43 <
  -9   9  13    11.88    27.02     2.74 o
  -8   9  13   256.23   235.93     4.75 o
  -7   9  13    34.45    32.83     2.74 o
  -6   9  13    18.99    13.09     2.11 o
  -5   9  13    68.33    59.64     2.43 o
  -4   9  13    81.97    67.66     3.91 o
  -3   9  13    82.67    94.48     4.22 o
  -2   9  13    21.78    17.84     2.32 o
  -1   9  13     0.01     4.43     2.22 <
   0   9  13    34.29    25.65     2.53 o
   1   9  13    86.25    78.96     3.80 o
   2   9  13   163.00   146.30     4.64 o
   3   9  13   389.91   396.59     9.50 o
   4   9  13     2.56     0.11     2.53 <
   5   9  13   166.55   179.66     4.96 o
   6   9  13   263.35   290.92     6.02 o
   7   9  13   100.11    97.54     4.54 o
   8   9  13     2.05     1.69     8.97 <
 -13  10  13    53.41    47.50     3.91 o
 -12  10  13    70.97    86.98     4.33 o
 -11  10  13    30.66    32.51     3.48 o
 -10  10  13    94.05    98.59     5.49 o
  -9  10  13    33.16    31.46     3.27 o
  -8  10  13    38.61    53.84     3.59 o
  -7  10  13    92.14    59.64     3.69 o
  -6  10  13    29.66    19.53     2.43 o
  -5  10  13     6.11     4.64     2.22 <
  -4  10  13    23.16    16.78     2.64 o
  -3  10  13     4.34    -0.21     2.43 <
  -2  10  13     8.67    14.25     2.53 o
  -1  10  13    18.83    20.06     2.64 o
   0  10  13     6.53     3.48     2.43 <
   1  10  13    63.26    76.64     4.12 o
   2  10  13   122.42   113.90     4.12 o
   3  10  13    22.28    20.58     2.96 o
   4  10  13   247.47   243.31    11.40 o
   5  10  13    70.54    56.37     3.48 o
   6  10  13     2.98     3.91     3.06 <
   7  10  13     6.03    23.86     3.27 o
 -11  11  13     2.09     2.96     3.27 <
 -10  11  13   226.78   261.47     9.71 o
  -9  11  13    72.80    76.32     5.59 o
  -8  11  13     0.17     2.64     2.96 <
  -7  11  13     3.38     2.43     2.74 <
  -6  11  13    58.14    49.51     2.85 o
  -5  11  13     2.19     0.84     2.74 <
  -4  11  13    16.07     8.13     2.74 <
  -3  11  13    11.74    16.57     2.64 o
  -2  11  13    10.65     4.96     2.53 <
  -1  11  13     1.53     1.37     2.53 <
   0  11  13     0.39    -0.53     2.96 <
   1  11  13    31.57    25.97     2.74 o
   2  11  13    54.68    59.32     3.17 o
   3  11  13    15.36    10.34     3.06 o
   4  11  13   114.42   105.56     4.86 o
   5  11  13     2.40     4.54     3.06 <
   6  11  13     7.10     2.32     3.17 <
 -10  12  13     0.05     1.69     3.27 <
  -9  12  13     2.58     5.07     3.17 <
  -8  12  13     2.04     0.53     2.96 <
  -7  12  13   189.96   230.54     6.97 o
  -6  12  13    14.92    17.31     3.17 o
  -5  12  13   120.85   149.37     5.07 o
  -4  12  13    84.99    99.01     4.33 o
  -3  12  13    16.31    16.78     3.06 o
  -2  12  13    15.20    15.52     2.96 o
  -1  12  13     8.93     8.34     2.74 o
   0  12  13     2.43    -2.64     2.64 <
   1  12  13     0.00    -2.64     2.64 <
   2  12  13    10.07    11.72     2.85 o
   3  12  13   147.23   171.53     5.81 o
   4  12  13    13.99     8.44     3.38 <
  -7  13  13     0.18    -2.43     3.80 <
  -6  13  13     3.83     0.21     3.69 <
  -5  13  13     0.47     1.48     4.54 <
  -4  13  13     8.59     6.44     3.69 <
  -3  13  13    28.76    35.78     3.38 o
  -2  13  13    47.19    55.42     3.59 o
  -1  13  13    61.69    60.17     3.59 o
   0  13  13    25.48    31.77     3.27 o
   1  13  13     3.59     1.27     3.48 <
   2  13  13     0.27    -3.27     3.27 <
 -17   0  14     6.56    -3.17     3.80 <
 -16   0  14    43.27    48.24     5.49 o
 -15   0  14    68.34    81.18     4.75 o
 -14   0  14     6.97     2.22     3.38 <
 -13   0  14     6.17    -0.74     3.69 <
 -12   0  14    93.05    80.86     4.43 o
 -11   0  14    46.75    43.91     3.38 o
 -10   0  14    77.55    74.52     4.33 o
  -9   0  14     7.29     6.23     2.74 <
  -8   0  14     6.11     3.06     2.32 <
  -7   0  14   409.79   399.65     7.28 o
  -6   0  14   198.86   186.74     4.43 o
  -5   0  14  2039.85  2047.43    29.35 o
  -4   0  14   422.58   464.99     7.49 o
  -3   0  14  2315.35  2388.18    25.44 o
  -2   0  14     5.93     6.54     1.48 o
  -1   0  14    38.63    33.46     1.58 o
   0   0  14    24.46    33.25     1.48 o
   1   0  14   227.74   203.73     3.80 o
   2   0  14   317.80   312.56    13.72 o
   3   0  14     3.60     6.23     3.06 <
   4   0  14   154.10   166.57     5.91 o
   5   0  14   149.61   154.01     5.81 o
   6   0  14     1.43    -2.74     3.27 <
   7   0  14    77.94    82.44     7.28 o
   8   0  14    47.32    40.32     6.12 o
 -17   1  14     1.51    -0.63     3.59 <
 -16   1  14    37.32    39.48     3.17 o
 -15   1  14     0.11     3.69     2.53 <
 -14   1  14    40.36    42.65     2.74 o
 -13   1  14     2.40     6.02     2.32 <
 -12   1  14   339.74   323.01     5.91 o
 -11   1  14   513.03   514.39     6.02 o
 -10   1  14     0.12    -0.74     1.79 <
  -9   1  14    99.24   109.78     3.17 o
  -8   1  14    51.63    37.90     2.01 o
  -7   1  14   347.95   323.22     4.12 o
  -6   1  14   122.51   116.75     4.12 o
  -5   1  14   460.58   457.18     5.91 o
  -4   1  14  1602.02  1693.91    12.88 o
  -3   1  14    45.49    57.21     4.33 o
  -2   1  14  1172.66  1213.62    11.72 o
  -1   1  14     0.18    -1.27     1.27 <
   0   1  14   175.94   196.24     2.22 o
   1   1  14    78.39    90.78     4.75 o
   2   1  14   324.10   290.50     3.91 o
   3   1  14    65.02    61.01     2.32 o
   4   1  14     5.04     1.37     1.48 <
   5   1  14     3.94    -0.84     1.37 <
   6   1  14   153.98   135.22     3.06 o
   7   1  14     1.40    -1.58     1.69 <
   8   1  14   341.83   409.25     6.54 o
   9   1  14     9.51    -3.69     5.17 <
 -17   2  14    17.31    11.19     2.96 o
 -16   2  14    31.93    28.92     2.96 o
 -15   2  14    66.34    56.58     3.17 o
 -14   2  14   159.45   198.66     4.43 o
 -13   2  14     0.97     2.96     2.22 <
 -12   2  14   216.40   234.13     4.43 o
 -11   2  14    28.03    16.05     2.96 o
 -10   2  14     2.19     3.38     2.01 <
  -9   2  14   462.60   508.27     5.70 o
  -8   2  14    11.54     2.01     1.79 <
  -7   2  14     0.14    -0.84     1.48 <
  -6   2  14   588.83   592.19     5.38 o
  -5   2  14   113.63   151.37     4.33 o
  -4   2  14  1301.06  1333.95    11.08 o
  -3   2  14    10.05    14.57     2.43 o
  -2   2  14   160.86   167.31     2.85 o
  -1   2  14   723.12   732.79     5.38 o
   0   2  14     5.52     4.96     1.48 o
   1   2  14    77.74    75.05     2.64 o
   2   2  14   115.96   134.48     2.96 o
   3   2  14   175.85   184.62     3.17 o
   4   2  14   331.06   327.76     5.17 o
   5   2  14    92.78   106.51     4.22 o
   6   2  14     9.35     6.54     1.90 o
   7   2  14   156.43   149.47     3.48 o
   8   2  14    28.92    44.02     4.12 o
   9   2  14    34.41    26.28     2.53 o
  10   2  14     8.40     9.50     3.38 <
 -17   3  14    74.41    97.43     5.70 o
 -16   3  14     0.36    -0.32     2.53 <
 -15   3  14    34.08    50.25     3.06 o
 -14   3  14     1.41    -0.32     2.32 <
 -13   3  14     2.93     8.02     2.32 o
 -12   3  14     1.89     2.43     2.11 <
 -11   3  14    14.48    23.65     2.32 o
 -10   3  14   191.49   205.42     4.01 o
  -9   3  14   252.90   246.80     5.07 o
  -8   3  14   513.68   532.86     5.17 o
  -7   3  14   331.77   339.27     4.43 o
  -6   3  14   501.89   499.82     5.49 o
  -5   3  14    14.21    15.10     3.48 o
  -4   3  14    25.01    26.92     2.01 o
  -3   3  14    20.11    26.07     2.53 o
  -2   3  14   107.62   109.36     2.85 o
  -1   3  14     0.20    -1.27     1.37 <
   0   3  14   171.73   198.03     3.38 o
   1   3  14    39.63    32.20     2.11 o
   2   3  14   524.03   488.64     8.13 o
   3   3  14  1385.39  1451.02    26.71 o
   4   3  14    76.69    86.14     2.96 o
   5   3  14    20.28    14.67     2.22 o
   6   3  14   272.88   309.92     4.64 o
   7   3  14     0.28     3.91     2.22 <
   8   3  14    14.04    16.78     3.17 o
   9   3  14    42.22    46.55     3.48 o
  10   3  14     1.68    -0.53     2.96 <
 -16   4  14     6.22     9.08     2.96 o
 -15   4  14     2.69     4.12     2.32 <
 -14   4  14     3.97     3.69     2.22 <
 -13   4  14    31.57    38.11     2.43 o
 -12   4  14    33.53    36.95     2.32 o
 -11   4  14     8.79    14.04     2.01 o
 -10   4  14    10.98    11.51     1.79 o
  -9   4  14   407.52   424.35     4.43 o
  -8   4  14   268.83   232.97     4.22 o
  -7   4  14     5.22     0.11     1.79 <
  -6   4  14     0.59    -0.42     1.90 <
  -5   4  14   125.43   135.22     2.96 o
  -4   4  14     5.03     6.76     1.90 o
  -3   4  14    86.80   100.39     2.96 o
  -2   4  14    57.69    53.10     2.11 o
  -1   4  14   925.95   913.62     7.39 o
   0   4  14   102.76    99.44     2.43 o
   1   4  14   109.07   107.25     2.43 o
   2   4  14    52.85    24.70     2.11 o
   3   4  14    72.57    62.39     2.64 o
   4   4  14   162.82   188.21     4.33 o
   5   4  14     5.86     5.28     2.01 <
   6   4  14   366.27   369.25     6.86 o
   7   4  14   161.59   159.50     4.22 o
   8   4  14     0.07     0.11     2.74 <
   9   4  14     1.93     0.42     2.74 <
  10   4  14    10.63     5.81     3.69 <
 -16   5  14   241.93   307.92     6.76 o
 -15   5  14    37.99    38.00     3.48 o
 -14   5  14     2.50     1.48     2.64 <
 -13   5  14     7.02    10.87     2.22 o
 -12   5  14    49.83    48.35     2.53 o
 -11   5  14     7.20     3.17     2.11 <
 -10   5  14     1.00     0.84     2.01 <
  -9   5  14   155.60   169.32     4.01 o
  -8   5  14     0.25    -1.90     1.90 <
  -7   5  14   453.43   433.01     5.07 o
  -6   5  14    66.22    67.66     2.53 o
  -5   5  14   540.31   617.21     6.12 o
  -4   5  14    12.30    10.66     2.01 o
  -3   5  14   124.83   117.70     4.64 o
  -2   5  14   105.12   119.39     3.69 o
  -1   5  14    59.90    86.98     3.06 o
   0   5  14     6.71     5.81     1.58 o
   1   5  14    28.17    17.10     1.58 o
   2   5  14   151.95   175.76     2.85 o
   3   5  14    58.33    52.78     2.43 o
   4   5  14     2.89     0.11     2.22 <
   5   5  14   104.46   100.07     7.60 o
   6   5  14   221.30   249.86     4.86 o
   7   5  14   182.59   234.76     6.44 o
   8   5  14    76.54    70.83     6.12 o
   9   5  14    46.63    53.73     4.54 o
  10   5  14    98.43   102.82     6.44 o
 -15   6  14    19.64    20.48     3.80 o
 -14   6  14    81.68    94.58     3.91 o
 -13   6  14    57.67    64.07     4.33 o
 -12   6  14    17.65     9.61     2.22 o
 -11   6  14    34.84    41.48     2.43 o
 -10   6  14    21.54    19.95     2.53 o
  -9   6  14     0.46    -1.27     2.01 <
  -8   6  14   324.64   374.10     5.28 o
  -7   6  14     0.44     6.54     1.90 o
  -6   6  14    48.09    47.40     2.22 o
  -5   6  14   128.30   111.79     3.38 o
  -4   6  14     0.49     0.32     2.01 <
  -3   6  14    23.29    25.12     2.11 o
  -2   6  14    15.17    11.61     1.90 o
  -1   6  14    43.60    49.82     2.43 o
   0   6  14   264.59   247.54     4.64 o
   1   6  14   222.90   194.65     4.12 o
   2   6  14    30.11    24.07     1.79 o
   3   6  14     3.91     4.22     1.69 <
   4   6  14     2.12     1.48     1.58 <
   5   6  14     2.24    -2.01     2.85 <
   6   6  14     3.11     0.74     2.74 <
   7   6  14     2.46     8.55     4.01 <
   8   6  14    78.24    82.65     6.44 o
   9   6  14    50.51    63.44     5.17 o
 -15   7  14    14.79    16.36     3.48 o
 -14   7  14    18.52    15.31     3.27 o
 -13   7  14    11.38    10.66     2.32 o
 -12   7  14     0.33    -2.11     2.11 <
 -11   7  14    16.88    14.15     2.53 o
 -10   7  14     4.42     0.42     2.32 <
  -9   7  14    65.65    61.75     2.85 o
  -8   7  14    11.44    13.09     2.22 o
  -7   7  14    71.85    62.17     2.43 o
  -6   7  14    25.41    27.45     2.11 o
  -5   7  14    24.69    24.28     2.32 o
  -4   7  14    81.94    67.14     2.85 o
  -3   7  14    48.77    57.53     3.38 o
  -2   7  14     6.42     6.65     2.01 o
  -1   7  14     0.38     1.58     1.79 <
   0   7  14     3.06    -1.90     1.90 <
   1   7  14    21.66    29.45     2.43 o
   2   7  14    78.44    53.94     2.74 o
   3   7  14    72.64    76.11     4.01 o
   4   7  14     6.09     0.53     1.90 <
   5   7  14    53.80    58.37     3.17 o
   6   7  14     0.00     2.22     2.22 <
   7   7  14     9.36    27.13     4.54 o
   8   7  14    21.59    11.29     4.33 <
   9   7  14   129.28   159.29     7.60 o
 -14   8  14    40.35    37.68     3.27 o
 -13   8  14     4.39     0.63     2.64 <
 -12   8  14     8.53     6.02     2.32 <
 -11   8  14     0.71    -0.11     2.43 <
 -10   8  14    13.92    13.09     2.53 o
  -9   8  14     5.61     5.49     2.32 <
  -8   8  14    13.64    12.98     2.43 o
  -7   8  14     1.94     0.95     2.01 <
  -6   8  14    58.50    79.17     3.17 o
  -5   8  14    56.61    59.01     2.74 o
  -4   8  14    68.29    55.00     2.64 o
  -3   8  14    17.96    10.34     2.22 o
  -2   8  14     2.62    -2.32     2.53 <
  -1   8  14    16.35     6.97     2.11 o
   0   8  14    19.12    18.79     2.32 o
   1   8  14   253.70   235.19     4.43 o
   2   8  14     6.36     5.38     2.11 <
   3   8  14    16.72    22.17     2.64 o
   4   8  14    80.01    79.91     3.80 o
   5   8  14   122.74   116.22     4.22 o
   6   8  14    59.04    83.29     4.01 o
   7   8  14   442.86   479.77    11.61 o
   8   8  14   146.00   161.08     7.92 o
 -13   9  14    25.66    21.01     2.96 o
 -12   9  14    33.67    43.38     3.06 o
 -11   9  14     7.14     8.02     2.64 o
 -10   9  14    15.51    30.40     2.85 o
  -9   9  14     8.35     9.92     2.53 o
  -8   9  14    17.25    10.98     2.53 o
  -7   9  14    24.60    28.92     2.74 o
  -6   9  14    54.84    59.11     2.96 o
  -5   9  14    19.91    21.96     2.53 o
  -4   9  14     7.44     3.06     2.22 <
  -3   9  14    26.09    26.92     2.64 o
  -2   9  14     0.48     2.11     2.32 <
  -1   9  14   244.20   261.47     5.07 o
   0   9  14    42.22    44.86     3.48 o
   1   9  14   155.24   147.15     4.12 o
   2   9  14     1.22    -1.06     2.53 <
   3   9  14     0.02    -2.53     2.53 <
   4   9  14     1.94    -0.53     5.38 <
   5   9  14     3.30     2.22     2.64 <
   6   9  14    87.13   104.71     5.17 o
   7   9  14   290.64   303.59    10.03 o
 -12  10  14    10.38    11.40     3.38 o
 -11  10  14    40.97    57.64     4.22 o
 -10  10  14     1.72     2.74     3.06 <
  -9  10  14    37.68    64.39     9.18 o
  -8  10  14    20.07    13.30     3.59 o
  -7  10  14    50.33    49.30     3.38 o
  -6  10  14    15.27     8.97     2.74 o
  -5  10  14    35.50    38.74     3.06 o
  -4  10  14     2.79    -1.90     2.53 <
  -3  10  14    32.30    43.28     2.96 o
  -2  10  14    55.82    78.96     3.69 o
  -1  10  14    13.08    11.72     2.74 o
   0  10  14     2.67     2.32     2.53 <
   1  10  14     0.17     1.69     2.43 <
   2  10  14    35.88    36.95     2.74 o
   3  10  14     9.75    15.73     3.69 o
   4  10  14    98.66   114.53     4.75 o
   5  10  14     4.04     4.86     6.76 <
   6  10  14   295.82   306.02     6.54 o
 -10  11  14     0.66     2.96     4.12 <
  -9  11  14   107.97   142.51     6.12 o
  -8  11  14     7.60     0.84     3.69 <
  -7  11  14    43.12    63.65     3.69 o
  -6  11  14     5.19    -1.06     2.85 <
  -5  11  14   139.69   143.67     4.96 o
  -4  11  14    43.18    42.22     3.27 o
  -3  11  14     0.69     0.32     2.74 <
  -2  11  14     0.34    -2.53     2.64 <
  -1  11  14    29.49    38.53     3.06 o
   0  11  14     7.66     2.96     2.53 <
   1  11  14     8.52     6.76     2.64 <
   2  11  14    95.39   106.30     4.22 o
   3  11  14    92.87   101.55     5.81 o
   4  11  14     0.51    -1.48     3.06 <
  -8  12  14     5.22     2.96     3.91 <
  -7  12  14    22.07    25.44     4.01 o
  -6  12  14    57.19    40.22     3.48 o
  -5  12  14    83.34    72.84     3.91 o
  -4  12  14     0.03    -0.95     2.96 <
  -3  12  14    36.12    42.86     3.27 o
  -2  12  14    43.84    49.19     3.48 o
  -1  12  14    33.54    35.05     3.17 o
   0  12  14    16.84    13.09     2.96 o
   1  12  14   173.26   197.61     6.23 o
   2  12  14    39.64    51.09     3.91 o
  -4  13  14   242.40   298.31     7.60 o
  -3  13  14     2.25     1.16     3.06 <
  -2  13  14    12.40     6.33     2.96 <
 -16   1  15     2.22     3.80     3.06 <
 -15   1  15    71.20    62.07     3.59 o
 -14   1  15    57.28    53.41     3.48 o
 -13   1  15     2.72     4.54     2.32 <
 -12   1  15    12.33    10.98     2.43 o
 -11   1  15     3.01    14.57     2.53 o
 -10   1  15   101.87   121.71     3.91 o
  -9   1  15   698.48   753.48    10.56 o
  -8   1  15     9.84    15.73     2.85 o
  -7   1  15   742.02   748.52    13.41 o
  -6   1  15   206.28   191.59     4.22 o
  -5   1  15    14.96    24.28     2.32 o
  -4   1  15   672.90   694.58     6.76 o
  -3   1  15    12.53    16.26     1.58 o
  -2   1  15   116.29   111.58     2.32 o
  -1   1  15   103.15   111.68     2.96 o
   0   1  15     1.05     2.53     1.58 <
   1   1  15   222.82   241.10     3.69 o
   2   1  15   115.78   108.20     2.64 o
   3   1  15    65.46    65.55     2.96 o
   4   1  15   316.19   332.93     5.38 o
   5   1  15     1.20     0.42     2.32 <
   6   1  15   231.97   263.27     5.07 o
   7   1  15     3.99     2.85     2.96 <
   8   1  15     5.79     1.58     3.59 <
   9   1  15     5.13     0.42     3.91 <
 -16   2  15     0.27    -1.27     3.27 <
 -15   2  15   107.40   144.93     5.49 o
 -14   2  15    56.89    45.07     3.38 o
 -13   2  15     0.31    -2.43     2.53 <
 -12   2  15   203.54   207.21     4.96 o
 -11   2  15   217.48   211.54     4.86 o
 -10   2  15     0.31    -1.16     2.32 <
  -9   2  15   342.63   312.03     6.54 o
  -8   2  15     5.62     3.06     2.85 <
  -7   2  15   146.62   132.05     4.86 o
  -6   2  15   249.70   266.01     4.54 o
  -5   2  15   691.77   748.31     7.18 o
  -4   2  15   543.94   585.33     6.12 o
  -3   2  15    13.46    12.56     1.58 o
  -2   2  15    24.41    21.75     1.58 o
  -1   2  15    30.58    28.82     1.58 o
   0   2  15     0.96    -1.16     1.16 <
   1   2  15    98.95    92.26     5.17 o
   2   2  15   108.90   120.65     3.69 o
   3   2  15     9.32    12.03     1.90 o
   4   2  15    15.43    17.84     1.79 o
   5   2  15    96.83    80.75     2.64 o
   6   2  15     1.23     0.53     1.90 <
   7   2  15   127.68   113.69     4.86 o
   8   2  15     0.77     1.06     3.48 <
   9   2  15    38.76    40.01     5.81 o
  10   2  15    23.51    27.13     5.81 o
 -16   3  15    26.04    25.33     3.38 o
 -15   3  15     0.03    -1.58     2.96 <
 -14   3  15     0.30    -1.16     2.64 <
 -13   3  15    89.64   122.34     4.64 o
 -12   3  15   404.59   411.05     6.54 o
 -11   3  15     2.61     0.63     3.27 <
 -10   3  15   177.90   162.77     4.43 o
  -9   3  15   440.35   423.61     7.60 o
  -8   3  15     7.93    15.31     2.53 o
  -7   3  15     0.02     1.48     2.11 <
  -6   3  15   159.07   165.62     4.43 o
  -5   3  15    72.83    88.25     3.27 o
  -4   3  15     0.75     0.00     2.64 <
  -3   3  15    60.04    63.12     2.22 o
  -2   3  15    92.04   102.60     2.64 o
  -1   3  15   163.89   161.40     4.96 o
   0   3  15   265.27   247.43     3.27 o
   1   3  15    10.80     6.76     1.90 o
   2   3  15     0.01     2.53     1.79 <
   3   3  15     9.80     7.18     1.90 o
   4   3  15    18.08    25.76     1.90 o
   5   3  15     4.10     3.69     1.79 <
   6   3  15   606.62   715.80     7.49 o
   7   3  15    34.12    34.31     2.64 o
   8   3  15   126.77   158.34     4.33 o
   9   3  15     4.43    -1.27     4.86 <
 -16   4  15     4.87     4.75     3.27 <
 -15   4  15    74.95    71.78     3.48 o
 -14   4  15   138.30   168.16     4.54 o
 -13   4  15   472.02   437.23     7.60 o
 -12   4  15     5.88    13.72     2.96 o
 -11   4  15   211.82   214.92     4.43 o
 -10   4  15   410.51   437.54     5.17 o
  -9   4  15     0.62     0.53     2.11 <
  -8   4  15   201.52   187.90     4.01 o
  -7   4  15   651.03   640.96     7.07 o
  -6   4  15    99.91   103.87     3.38 o
  -5   4  15    50.90    60.38     2.74 o
  -4   4  15   833.47   889.34    14.15 o
  -3   4  15   114.71   102.92     3.27 o
  -2   4  15   516.20   489.27     6.02 o
  -1   4  15   551.61   584.59     7.18 o
   0   4  15     1.70     4.12     1.58 <
   1   4  15   312.07   245.85     4.33 o
   2   4  15   178.56   200.25     3.91 o
   3   4  15    26.85    34.31     2.22 o
   4   4  15     5.42     3.27     1.90 <
   5   4  15     1.55     2.32     2.01 <
   6   4  15   189.31   157.18     4.22 o
   7   4  15   558.34   655.10     8.02 o
   8   4  15    64.49   102.71     4.43 o
   9   4  15    14.11     5.17     3.38 <
 -15   5  15     1.90    -1.16     3.17 <
 -14   5  15    48.28    40.75     3.06 o
 -13   5  15     4.04     4.96     2.64 <
 -12   5  15    13.31    12.67     2.64 o
 -11   5  15    44.74    37.16     2.43 o
 -10   5  15    46.76    43.07     2.43 o
  -9   5  15    51.48    50.14     2.85 o
  -8   5  15    91.60   113.16     4.22 o
  -7   5  15   211.06   228.43     4.33 o
  -6   5  15   218.18   218.09     4.22 o
  -5   5  15     0.41    -2.22     3.27 <
  -4   5  15   183.64   186.42     3.80 o
  -3   5  15   140.70   127.94     3.69 o
  -2   5  15   240.15   260.20     4.12 o
  -1   5  15   178.29   168.37     3.06 o
   0   5  15   239.06   271.39     3.59 o
   1   5  15     0.49     0.63     1.48 <
   2   5  15   101.01   109.57     2.43 o
   3   5  15    72.03    69.25     2.85 o
   4   5  15     9.95    13.09     2.53 o
   5   5  15     2.58     6.86     2.32 <
   6   5  15   168.81   152.64     4.43 o
   7   5  15     3.40     5.81     3.69 <
   8   5  15   317.10   356.16     9.18 o
   9   5  15     9.52     9.50     4.01 <
 -15   6  15   160.68   154.33     6.86 o
 -14   6  15    28.60    22.91     2.96 o
 -13   6  15    16.69    24.07     4.12 o
 -12   6  15     1.85    -0.11     2.22 <
 -11   6  15    45.15    53.31     2.64 o
 -10   6  15     8.81    -0.42     2.43 <
  -9   6  15     0.07     2.22     2.64 <
  -8   6  15    39.25    27.76     2.96 o
  -7   6  15     1.07     1.90     2.22 <
  -6   6  15   110.85   131.42     3.59 o
  -5   6  15   326.08   304.12     4.75 o
  -4   6  15    77.64    76.21     4.96 o
  -3   6  15     0.41    -0.63     2.64 <
  -2   6  15   135.00   126.14     3.27 o
  -1   6  15   115.54    94.37     3.06 o
   0   6  15    22.23    31.03     2.11 o
   1   6  15     0.65    -1.58     1.58 <
   2   6  15    35.56    35.05     1.79 o
   3   6  15    40.11    42.12     2.01 o
   4   6  15     0.06    -2.22     2.22 <
   5   6  15    10.76    11.61     7.49 <
   6   6  15    29.55    37.05     4.54 o
   7   6  15    48.88    36.63     4.33 o
   8   6  15   184.40   235.29     7.92 o
 -14   7  15    29.50    34.52     5.49 o
 -13   7  15     0.61     1.58     2.64 <
 -12   7  15    14.35     7.92     2.64 <
 -11   7  15    18.03    30.72     3.27 o
 -10   7  15    44.52    50.67     3.48 o
  -9   7  15   138.44   164.04     4.75 o
  -8   7  15    92.18    70.94     3.91 o
  -7   7  15    85.89   124.98     3.91 o
  -6   7  15     3.35     2.11     2.22 <
  -5   7  15   101.02   109.89     3.69 o
  -4   7  15   114.54   117.91     3.69 o
  -3   7  15     2.72    -1.06     2.01 <
  -2   7  15    17.46    22.38     2.11 o
  -1   7  15     7.64     8.76     2.01 o
   0   7  15     3.53     3.06     1.90 <
   1   7  15    49.69    46.02     2.32 o
   2   7  15    30.24    28.08     2.22 o
   3   7  15     5.46    -1.27     1.69 <
   4   7  15     5.51     6.76     3.69 <
   5   7  15    18.64    11.93     4.01 <
   6   7  15   195.22   205.10     7.60 o
   7   7  15    26.68    26.81     4.33 o
 -13   8  15    16.53    22.06     3.38 o
 -12   8  15     0.11    -1.69     2.74 <
 -11   8  15    67.65    68.82     4.12 o
 -10   8  15     9.58     9.92     3.06 o
  -9   8  15    73.19    72.73     4.54 o
  -8   8  15    15.87    21.64     2.96 o
  -7   8  15     0.02    -1.79     2.32 <
  -6   8  15    72.37    90.57     3.59 o
  -5   8  15    22.30    20.27     2.53 o
  -4   8  15    19.74    21.64     2.32 o
  -3   8  15    28.65    14.04     2.32 o
  -2   8  15     0.52    -2.11     2.11 <
  -1   8  15     0.00     0.42     2.96 <
   0   8  15   115.41    96.59     3.69 o
   1   8  15    85.38    84.13     4.33 o
   2   8  15    11.60     6.65     2.11 o
   3   8  15     1.24    -2.11     2.11 <
   4   8  15    77.98    78.43     3.80 o
   5   8  15    18.42    19.85     4.54 o
   6   8  15    23.98    21.64     4.54 o
   7   8  15   226.68   256.61     8.87 o
 -12   9  15    56.75    62.91     4.12 o
 -11   9  15   138.22   144.09     5.17 o
 -10   9  15    14.13    21.53     3.38 o
  -9   9  15    27.98    34.10     3.38 o
  -8   9  15     7.41     1.16     3.06 <
  -7   9  15    21.08    26.28     2.85 o
  -6   9  15    25.72    47.82     2.96 o
  -5   9  15    12.82    24.91     2.64 o
  -4   9  15    16.47    24.60     2.53 o
  -3   9  15    22.77    20.58     2.53 o
  -2   9  15    22.31    19.42     2.64 o
  -1   9  15    20.95    15.31     2.53 o
   0   9  15    77.09    87.93     3.80 o
   1   9  15   112.58   106.30     3.91 o
   2   9  15    55.91    61.65     4.86 o
   3   9  15   114.63   111.47     5.49 o
   4   9  15     0.85     1.16     2.43 <
   5   9  15    41.98    29.56     4.86 o
   6   9  15    81.81    99.12     7.28 o
 -11  10  15     0.00     0.95     3.91 <
 -10  10  15    79.42   101.76     5.91 o
  -9  10  15    16.82    14.25     3.91 o
  -8  10  15     3.78     4.86     3.69 <
  -7  10  15    44.41    44.33     3.48 o
  -6  10  15     0.94     1.48     2.74 <
  -5  10  15   157.10   196.02     5.17 o
  -4  10  15     0.18     0.42     2.64 <
  -3  10  15    46.44    65.55     4.22 o
  -2  10  15    14.90     9.39     2.64 o
  -1  10  15   172.08   156.23     4.43 o
   0  10  15    35.52    43.70     3.06 o
   1  10  15    10.48     6.97     2.53 <
   2  10  15     6.04     0.21     2.74 <
   3  10  15   116.73   117.38     4.64 o
   4  10  15   129.41   161.93     5.17 o
  -9  11  15     2.19     2.96     3.69 <
  -8  11  15     1.73     2.53     3.80 <
  -7  11  15    56.90    41.27     5.07 o
  -6  11  15     0.86    -0.84     3.06 <
  -5  11  15    55.47    68.19     3.69 o
  -4  11  15    13.51    24.07     3.17 o
  -3  11  15    66.56    97.43     4.43 o
  -2  11  15   203.15   222.20     5.17 o
  -1  11  15     4.00     4.22     2.74 <
   0  11  15    38.67    29.56     3.38 o
   1  11  15    46.60    46.66     3.69 o
   2  11  15    62.72    62.39     5.49 o
  -6  12  15    23.33    23.65     3.38 o
  -5  12  15    15.08    21.85     3.27 o
  -4  12  15    70.93    58.48     3.59 o
  -3  12  15    60.74    72.31     3.91 o
  -2  12  15     0.51    -1.79     3.17 <
  -1  12  15    17.28    26.50     3.69 o
   0  12  15     0.08    -1.48     3.17 <
 -16   0  16   103.15   104.71     7.92 o
 -15   0  16    19.21    15.52     5.81 <
 -14   0  16   321.88   337.26    11.29 o
 -13   0  16   558.41   624.70    14.67 o
 -12   0  16    31.99    42.43     5.17 o
 -11   0  16    28.57    32.93     5.17 o
 -10   0  16    11.01    18.58     4.54 o
  -9   0  16     1.84     1.79     4.33 <
  -8   0  16   125.14   131.21     7.07 o
  -7   0  16     8.58     4.01     3.69 <
  -6   0  16   870.15   830.65    14.99 o
  -5   0  16   555.11   632.41    27.97 o
  -4   0  16  1155.06  1153.45    14.15 o
  -3   0  16   665.87   635.68     8.97 o
  -2   0  16     9.22    12.77     2.32 o
  -1   0  16    76.66    79.28     3.38 o
   0   0  16     6.24     9.39     1.79 o
   1   0  16   176.47   163.09     5.91 o
   2   0  16   609.48   591.34    10.34 o
   3   0  16   548.59   565.27    10.03 o
   4   0  16    53.86    74.63     4.64 o
   5   0  16    49.17    48.45     4.43 o
   6   0  16    31.92    21.22     3.91 o
   7   0  16   111.59   119.18     7.60 o
   8   0  16    17.82    30.93     4.33 o
 -16   1  16    18.29    21.11     4.54 o
 -15   1  16    23.40    19.95     3.91 o
 -14   1  16     6.25    15.41     7.18 <
 -13   1  16     0.16     0.95     3.59 <
 -12   1  16    98.18    69.25     4.43 o
 -11   1  16     9.99     5.07     3.27 <
 -10   1  16     2.74     7.49     3.06 <
  -9   1  16    96.07    95.74     7.07 o
  -8   1  16   145.66   130.37     4.86 o
  -7   1  16    16.97    16.26     2.85 o
  -6   1  16    92.57    83.60     4.54 o
  -5   1  16  1863.34  1947.89    17.63 o
  -4   1  16    24.99    34.52     2.22 o
  -3   1  16     2.91     3.06     2.64 <
  -2   1  16   359.61   353.52     4.43 o
  -1   1  16   145.62   128.36     2.32 o
   0   1  16    80.02    77.27     2.01 o
   1   1  16     2.09     4.75     1.58 <
   2   1  16    16.59    26.28     2.74 o
   3   1  16    11.87    20.06     2.64 o
   4   1  16     0.16     0.11     2.43 <
   5   1  16   152.67   166.57     4.22 o
   6   1  16     9.38    13.19     2.74 o
   7   1  16   154.89   159.18     5.91 o
   8   1  16    23.62    32.93     5.17 o
 -15   2  16     1.87     3.80     4.01 <
 -14   2  16    20.53    25.12     6.12 o
 -13   2  16    46.94    37.68     4.22 o
 -12   2  16    31.12    24.38     3.80 o
 -11   2  16   138.02   187.58     5.91 o
 -10   2  16     2.25    10.98     3.27 o
  -9   2  16     0.28    -1.37     2.85 <
  -8   2  16    15.28    21.32     5.49 o
  -7   2  16   211.44   220.09     5.59 o
  -6   2  16   520.50   498.03     6.65 o
  -5   2  16   503.64   552.60     6.02 o
  -4   2  16   504.98   528.64     6.33 o
  -3   2  16    51.04    47.29     2.01 o
  -2   2  16    51.22    41.80     1.90 o
  -1   2  16    16.25    11.51     1.58 o
   0   2  16    64.83    77.69     3.17 o
   1   2  16    78.41    65.34     2.74 o
   2   2  16   104.43   105.88     3.80 o
   3   2  16    27.46    27.66     1.79 o
   4   2  16    45.76    64.07     3.38 o
   5   2  16     8.17     7.92     2.53 o
   6   2  16    37.03    43.91     2.96 o
   7   2  16    18.69    32.83     3.06 o
   8   2  16     9.60     8.23     3.80 <
   9   2  16    22.54    23.54     5.81 o
 -15   3  16   105.12   101.44    11.72 o
 -14   3  16   145.59   154.43     6.44 o
 -13   3  16    78.04   102.50     5.49 o
 -12   3  16    14.13    20.27     3.69 o
 -11   3  16    55.89    58.69     4.01 o
 -10   3  16     9.21     6.23     3.17 <
  -9   3  16    89.85    95.64     4.96 o
  -8   3  16    43.06    54.15     4.33 o
  -7   3  16   114.97   112.95     3.48 o
  -6   3  16    96.82    91.31     2.96 o
  -5   3  16   271.36   266.96     6.54 o
  -4   3  16    73.47    86.98     3.17 o
  -3   3  16   106.77   121.92     2.96 o
  -2   3  16   132.81   132.69     2.85 o
  -1   3  16   433.02   466.15     5.07 o
   0   3  16    18.20    12.46     1.37 o
   1   3  16     4.47     9.18     1.90 o
   2   3  16    21.08    15.20     2.01 o
   3   3  16   211.44   268.02     4.01 o
   4   3  16     0.08    -1.69     1.69 <
   5   3  16     2.84     4.96     1.90 <
   6   3  16     9.81     9.71     2.74 o
   7   3  16    12.69    15.31     3.80 o
   8   3  16     0.12     0.63     5.17 <
 -15   4  16    10.53     7.39     3.38 <
 -14   4  16     0.08     6.54     6.23 <
 -13   4  16    57.24    70.30     3.91 o
 -12   4  16    56.34    63.23     3.69 o
 -11   4  16     3.60     7.60     2.96 <
 -10   4  16   220.01   213.23     5.07 o
  -9   4  16   125.54   117.59     3.69 o
  -8   4  16    32.12    44.23     3.48 o
  -7   4  16   102.40    95.11     3.59 o
  -6   4  16   107.88   100.92     3.69 o
  -5   4  16   629.90   696.06     7.28 o
  -4   4  16   225.15   216.40     4.01 o
  -3   4  16   365.51   436.17     5.38 o
  -2   4  16    13.52    14.88     1.69 o
  -1   4  16     2.54     3.69     1.58 <
   0   4  16   176.49   217.77     3.17 o
   1   4  16     4.29     7.60     2.11 o
   2   4  16    90.50    97.54     3.17 o
   3   4  16     6.59    11.72     2.11 o
   4   4  16    20.90    25.33     2.11 o
   5   4  16   378.20   432.90     5.17 o
   6   4  16    29.44    27.45     2.53 o
   7   4  16    61.13    79.59     4.75 o
 -14   5  16     7.72     9.39     4.33 <
 -13   5  16    13.53    15.83     3.80 o
 -12   5  16   210.96   204.47     6.54 o
 -11   5  16    25.83    26.18     2.74 o
 -10   5  16   162.98   161.40     4.22 o
  -9   5  16    14.62    12.46     3.17 o
  -8   5  16   171.54   197.92     4.96 o
  -7   5  16   315.03   353.10     5.38 o
  -6   5  16   232.99   265.69     4.96 o
  -5   5  16     2.27     8.23     2.22 o
  -4   5  16    14.32    19.63     2.32 o
  -3   5  16     0.46    -0.63     1.90 <
  -2   5  16    93.27    84.13     4.43 o
  -1   5  16     0.71     0.42     1.69 <
   0   5  16    27.12    24.28     3.06 o
   1   5  16   103.43   105.56     2.53 o
   2   5  16    37.90    38.21     2.43 o
   3   5  16     7.16     7.39     2.22 o
   4   5  16    31.64    35.15     2.53 o
   5   5  16   166.54   171.74     4.01 o
   6   5  16     0.06     3.38     2.64 <
   7   5  16    39.42    38.74     4.01 o
 -14   6  16    72.91    77.48     5.07 o
 -13   6  16    23.25    16.78     3.27 o
 -12   6  16     6.89     4.33     2.64 <
 -11   6  16    46.79    40.96     2.96 o
 -10   6  16    10.82     6.97     2.53 <
  -9   6  16    59.28    73.57     3.59 o
  -8   6  16     3.48     6.12     2.74 <
  -7   6  16    42.66    38.11     2.74 o
  -6   6  16   104.64   126.88     4.01 o
  -5   6  16   291.35   316.05     5.07 o
  -4   6  16   143.76   131.84     3.59 o
  -3   6  16     0.84     0.84     2.01 <
  -2   6  16    33.51    26.81     2.22 o
  -1   6  16    20.41    14.78     1.90 o
   0   6  16   130.01   116.43     3.27 o
   1   6  16    23.18    25.97     1.79 o
   2   6  16    74.63    69.88     3.17 o
   3   6  16    14.40    12.77     2.43 o
   4   6  16    36.81    40.22     2.96 o
   5   6  16    47.53    59.85     4.54 o
   6   6  16     0.00     1.58     3.69 <
   7   6  16    67.13    76.64     6.12 o
 -13   7  16     6.76     4.54     2.85 <
 -12   7  16     0.77     2.32     2.74 <
 -11   7  16    73.81    92.68     3.91 o
 -10   7  16     1.62     5.59     3.06 <
  -9   7  16    14.88    26.28     3.17 o
  -8   7  16   124.05   145.99     4.86 o
  -7   7  16     1.05    -2.74     3.27 <
  -6   7  16     0.62     2.64     3.17 <
  -5   7  16    43.47    44.97     2.74 o
  -4   7  16   179.15   213.44     4.33 o
  -3   7  16   186.21   143.98     4.54 o
  -2   7  16   147.24   144.40     3.69 o
  -1   7  16    14.32    17.00     2.22 o
   0   7  16   167.95   171.11     3.69 o
   1   7  16    20.51    29.87     2.11 o
   2   7  16    82.83    87.72     4.75 o
   3   7  16    20.61    36.52     3.48 o
   4   7  16     0.71    -3.06     3.69 <
   5   7  16     5.07     4.01     4.01 <
   6   7  16    79.80    74.21     6.12 o
 -12   8  16    68.29    65.24     4.33 o
 -11   8  16     0.12     1.69     3.17 <
 -10   8  16     0.87     3.17     2.96 <
  -9   8  16    37.17    55.95     3.69 o
  -8   8  16     6.91    17.73     2.96 o
  -7   8  16    81.45   114.11     4.12 o
  -6   8  16    10.93    11.19     2.43 o
  -5   8  16    39.68    34.83     3.48 o
  -4   8  16     0.85     5.28     2.53 <
  -3   8  16    35.38    27.76     2.43 o
  -2   8  16     2.86    -0.53     2.11 <
  -1   8  16   141.42   138.71     4.54 o
   0   8  16     5.65     8.13     2.32 o
   1   8  16     3.72    -1.90     2.11 <
   2   8  16    64.01    60.59     3.06 o
   3   8  16    37.55    22.59     4.33 o
   4   8  16     5.56     7.28     4.33 <
   5   8  16     0.65    -4.01     4.01 <
 -11   9  16     7.95     7.18     3.17 <
 -10   9  16    79.23   108.83     5.07 o
  -9   9  16     6.74    16.05     3.69 o
  -8   9  16    16.63     9.29     3.17 <
  -7   9  16    11.11    16.57     2.85 o
  -6   9  16     4.92    12.24     2.74 o
  -5   9  16     7.19    15.73     3.17 o
  -4   9  16     0.24    -1.69     2.43 <
  -3   9  16    53.05    48.35     3.06 o
  -2   9  16   130.02   138.07     4.12 o
  -1   9  16     9.55     4.01     2.53 <
   0   9  16    20.67    12.77     2.85 o
   1   9  16     2.24     6.12     2.74 <
   2   9  16     0.37    -2.53     4.33 <
   3   9  16   148.86   190.75     8.23 o
   4   9  16     1.48     0.00     4.54 <
  -9  10  16     6.10     2.53     3.27 <
  -8  10  16     0.43     3.91     3.69 <
  -7  10  16     1.71    -1.69     2.96 <
  -6  10  16     8.03     4.75     2.96 <
  -5  10  16     0.81    -1.16     2.85 <
  -4  10  16     0.24    -2.64     2.64 <
  -3  10  16     0.06    -1.79     2.64 <
  -2  10  16    42.06    48.87     3.27 o
  -1  10  16    11.02    10.56     3.06 o
   0  10  16    25.60    29.77     3.38 o
   1  10  16     2.37    -0.21     3.48 <
   2  10  16    29.69    23.86     3.17 o
  -7  11  16    30.54    26.81     3.69 o
  -6  11  16     0.00    -2.22     3.06 <
  -5  11  16   127.70   152.22     5.07 o
  -4  11  16   305.93   386.98     6.65 o
  -3  11  16    13.64    17.00     3.38 o
  -2  11  16     7.21     4.33     3.38 <
  -1  11  16    71.69    50.56     4.33 o
   0  11  16     0.06    -0.42     6.76 <
 -15   1  17     0.12    -2.11     3.91 <
 -14   1  17    35.29    34.31     4.86 o
 -13   1  17    52.33    53.94     4.33 o
 -12   1  17    42.84    31.46     3.91 o
 -11   1  17   334.88   332.72     8.66 o
 -10   1  17    20.19    23.54     3.38 o
  -9   1  17   193.30   203.20     5.59 o
  -8   1  17    16.43    11.40     3.06 o
  -7   1  17     1.53     0.95     4.12 <
  -6   1  17   139.88   131.42     3.91 o
  -5   1  17   117.26   122.98     3.91 o
  -4   1  17    65.03    72.41     2.74 o
  -3   1  17    35.26    43.17     2.11 o
  -2   1  17     0.98     2.01     1.48 <
  -1   1  17    14.13    10.56     1.48 o
   0   1  17     0.00     1.37     1.79 <
   1   1  17    50.50    52.89     2.22 o
   2   1  17     5.80     3.27     2.53 <
   3   1  17     1.41     1.37     2.43 <
   4   1  17     2.61     2.74     2.64 <
   5   1  17    35.92    37.16     3.17 o
   6   1  17   485.69   533.29     7.39 o
   7   1  17    13.88    14.04     3.27 o
 -15   2  17   307.58   321.53     8.66 o
 -14   2  17   112.92   119.28     6.12 o
 -13   2  17   104.46    89.51     5.28 o
 -12   2  17    74.04    76.21     5.59 o
 -11   2  17     6.72     4.86     3.38 <
 -10   2  17     1.22    -0.42     3.80 <
  -9   2  17    61.15    72.31     7.92 o
  -8   2  17     1.91     0.32     2.74 <
  -7   2  17    99.85   104.93     4.54 o
  -6   2  17    63.35    62.49     3.17 o
  -5   2  17   185.67   238.46     4.64 o
  -4   2  17    53.20    58.90     2.11 o
  -3   2  17     1.03     0.42     1.48 <
  -2   2  17    15.91    13.51     1.48 o
  -1   2  17   320.08   330.61     3.91 o
   0   2  17     6.54     2.11     1.79 <
   1   2  17    28.19    26.50     2.22 o
   2   2  17    21.73    23.96     1.79 o
   3   2  17     6.10     6.12     2.64 <
   4   2  17   209.84   220.20     5.59 o
   5   2  17   135.32   151.27     4.64 o
   6   2  17    22.75    35.57     3.59 o
   7   2  17     0.22     3.27     4.64 <
 -14   3  17    93.33    96.90     5.59 o
 -13   3  17    92.38   114.74    10.34 o
 -12   3  17    29.51    23.33     7.28 o
 -11   3  17    31.48    31.46     3.80 o
 -10   3  17     2.23     3.17     3.17 <
  -9   3  17     8.19    -0.42     2.96 <
  -8   3  17     3.35     8.97     3.38 <
  -7   3  17     3.91    -0.32     2.11 <
  -6   3  17     4.00     3.69     1.90 <
  -5   3  17    42.48    49.61     2.22 o
  -4   3  17     1.41     0.11     2.01 <
  -3   3  17   143.51   138.60     3.80 o
  -2   3  17    52.28    51.20     2.22 o
  -1   3  17     7.55     8.23     1.48 o
   0   3  17    15.43     8.66     2.11 o
   1   3  17   199.73   207.00     5.59 o
   2   3  17    91.39    81.81     3.06 o
   3   3  17     3.22     2.22     1.90 <
   4   3  17    11.89    12.03     2.74 o
   5   3  17     1.68     0.00     3.06 <
   6   3  17     0.06    -3.06     3.06 <
   7   3  17    34.40    57.53     6.76 o
 -14   4  17   223.21   252.18    11.19 o
 -13   4  17    79.11    87.09    13.30 o
 -12   4  17     0.39    -2.53     3.27 <
 -11   4  17   117.24   146.52     4.86 o
 -10   4  17   159.60   183.57     5.17 o
  -9   4  17   191.21   219.25     4.54 o
  -8   4  17     1.03     0.00     2.22 <
  -7   4  17    49.65    46.55     2.43 o
  -6   4  17   346.87   351.93     5.38 o
  -5   4  17    86.60    76.64     4.22 o
  -4   4  17   276.84   296.20     4.64 o
  -3   4  17     0.31    -0.95     1.79 <
  -2   4  17     2.41     3.91     1.69 <
  -1   4  17    31.39    29.03     1.79 o
   0   4  17    47.78    32.93     2.43 o
   1   4  17     7.70    10.34     2.22 o
   2   4  17    11.58    14.04     2.22 o
   3   4  17    84.02    76.95     3.06 o
   4   4  17    11.82    14.67     2.11 o
   5   4  17     8.15    10.34     4.86 <
   6   4  17    95.58   112.32     5.81 o
 -13   5  17     4.20     7.18     4.01 <
 -12   5  17   215.86   228.11     5.81 o
 -11   5  17    44.38    56.79     3.69 o
 -10   5  17     0.69     1.37     2.53 <
  -9   5  17    25.43    23.54     2.74 o
  -8   5  17    63.80    82.65     3.69 o
  -7   5  17    20.12    12.24     2.96 o
  -6   5  17     6.26     1.37     2.22 <
  -5   5  17    29.73    28.29     2.43 o
  -4   5  17     0.68     5.17     2.01 <
  -3   5  17     2.20     0.42     2.01 <
  -2   5  17    19.53    15.73     2.01 o
  -1   5  17   114.59    88.46     2.96 o
   0   5  17     2.53     2.53     2.22 <
   1   5  17    11.41    14.25     3.48 o
   2   5  17    18.86    26.60     2.43 o
   3   5  17     0.05    -1.58     2.32 <
   4   5  17     3.45     1.48     2.53 <
   5   5  17     0.59    -0.63     3.06 <
   6   5  17    65.45    72.31     6.76 o
 -13   6  17     2.53     6.76     3.38 <
 -12   6  17     9.32    11.61     3.48 o
 -11   6  17    47.05    42.86     3.17 o
 -10   6  17    38.92    47.50     3.06 o
  -9   6  17     2.19     2.53     2.85 <
  -8   6  17     2.04     5.59     2.96 <
  -7   6  17   574.28   645.92     7.49 o
  -6   6  17   317.79   281.95     4.96 o
  -5   6  17     0.35     1.48     2.53 <
  -4   6  17   140.72   145.14     4.96 o
  -3   6  17    44.83    44.86     2.53 o
  -2   6  17    93.02    98.80     4.96 o
  -1   6  17    39.62    47.61     2.32 o
   0   6  17    77.63    79.80     2.85 o
   1   6  17     3.00     2.53     2.32 <
   2   6  17     3.24     2.64     2.32 <
   3   6  17     1.21    -0.11     3.27 <
   4   6  17     5.39     1.79     3.69 <
   5   6  17     0.01     1.79     2.96 <
 -12   7  17     0.81     1.69     3.69 <
 -11   7  17    88.66   106.61     4.33 o
 -10   7  17     5.64     6.54     2.64 <
  -9   7  17    23.62    44.12     4.12 o
  -8   7  17     2.18     7.49     3.80 <
  -7   7  17    27.77    24.28     2.85 o
  -6   7  17   389.52   435.54     6.23 o
  -5   7  17    29.37    20.16     2.64 o
  -4   7  17   336.62   434.17     8.02 o
  -3   7  17   175.56   234.98     4.86 o
  -2   7  17    25.49    23.33     2.43 o
  -1   7  17    92.96    96.59     3.27 o
   0   7  17   122.61   135.12     3.48 o
   1   7  17     0.36    -2.53     3.17 <
   2   7  17    35.49    34.52     4.54 o
   3   7  17    16.99    21.11     4.33 o
   4   7  17    26.68    19.85     4.33 o
   5   7  17     2.94    -1.27     4.01 <
 -11   8  17    19.25    16.15     2.85 o
 -10   8  17    43.70    38.21     3.59 o
  -9   8  17   177.96   206.16     5.59 o
  -8   8  17    78.76   111.89     4.64 o
  -7   8  17    93.73    84.98     3.69 o
  -6   8  17    15.62    25.44     2.74 o
  -5   8  17   380.52   446.09     6.23 o
  -4   8  17    32.40    19.21     2.53 o
  -3   8  17     1.33     8.23     2.43 o
  -2   8  17     4.16     4.54     2.22 <
  -1   8  17     6.21     3.27     2.22 <
   0   8  17    57.69    40.11     2.74 o
   1   8  17    24.83    31.14     4.54 o
   2   8  17    17.03    23.54     4.54 o
   3   8  17    10.46    10.34     4.33 <
  -9   9  17    84.92    69.46     4.01 o
  -8   9  17    26.24    28.08     3.48 o
  -7   9  17   103.91   111.68     4.33 o
  -6   9  17     2.56     6.44     2.64 <
  -5   9  17     1.91     2.96     2.64 <
  -4   9  17    42.87    42.75     3.80 o
  -3   9  17     9.69     2.64     4.12 <
  -2   9  17     0.72    -2.85     2.85 <
  -1   9  17    25.45    32.51     3.27 o
   0   9  17   107.91   105.35    16.15 o
   1   9  17    14.80    21.64     4.86 o
   2   9  17    11.10    31.14     5.17 o
  -7  10  17     3.04     5.91     3.48 <
  -6  10  17    33.42    42.86     4.12 o
  -5  10  17    62.49    62.70     4.33 o
  -4  10  17    25.31    55.10     6.54 o
  -3  10  17    44.19    41.80     3.80 o
  -2  10  17   172.50   220.83     6.12 o
  -1  10  17    28.66    35.47     3.59 o
   0  10  17     6.83     2.43     3.06 <
 -14   0  18    17.15     8.23     5.49 <
 -13   0  18     0.07     2.43     5.17 <
 -12   0  18   301.77   327.13    10.66 o
 -11   0  18     2.05     0.00     4.54 <
 -10   0  18    10.98     7.07     4.54 <
  -9   0  18   182.76   214.18     8.55 o
  -8   0  18    53.67    38.74     4.86 o
  -7   0  18     7.00     7.28     4.01 <
  -6   0  18   176.16   219.46     7.60 o
  -5   0  18    18.04    21.11     3.06 o
  -4   0  18   988.19  1043.35    13.51 o
  -3   0  18   205.76   198.24     5.17 o
  -2   0  18    20.09    22.91     2.74 o
  -1   0  18    11.32    19.74     2.22 o
   0   0  18     4.11    -2.01     3.38 <
   1   0  18   123.89    92.89     5.38 o
   2   0  18    23.23    34.73     5.49 o
   3   0  18    58.87    70.09    11.93 o
   4   0  18    11.92    10.98     4.12 <
   5   0  18   208.82   247.43    10.98 o
   6   0  18   178.13   213.02    10.66 o
 -14   1  18    39.13    38.11     4.33 o
 -13   1  18     2.33     7.18     3.80 <
 -12   1  18     4.23     5.17     3.59 <
 -11   1  18     8.13     9.50     3.48 <
 -10   1  18     0.88     1.27     3.48 <
  -9   1  18    90.35    95.21     4.86 o
  -8   1  18    32.08    27.66     3.69 o
  -7   1  18     5.92     2.01     3.17 <
  -6   1  18     3.05     4.75     2.64 <
  -5   1  18     5.56     1.79     2.11 <
  -4   1  18    37.89    40.22     2.32 o
  -3   1  18     0.31     0.95     1.69 <
  -2   1  18     4.50     4.54     1.69 <
  -1   1  18    77.62    75.16     2.32 o
   0   1  18     8.74    13.72     1.79 o
   1   1  18    74.52    94.69     4.12 o
   2   1  18     8.52     8.02     2.64 o
   3   1  18   109.00   117.91     4.22 o
   4   1  18    93.08    98.59     4.01 o
   5   1  18    16.60    16.05     3.48 o
   6   1  18    70.89    71.99     5.38 o
 -14   2  18   102.04   112.42     6.12 o
 -13   2  18     7.41    -0.63     4.01 <
 -12   2  18   135.72   131.95     5.81 o
 -11   2  18    10.06    14.78     3.48 o
 -10   2  18    46.83    42.54     9.50 o
  -9   2  18    30.59    31.25     5.07 o
  -8   2  18    11.63     7.81     2.96 <
  -7   2  18   252.96   264.85     5.91 o
  -6   2  18     2.13     0.42     2.32 <
  -5   2  18    27.58    34.52     2.43 o
  -4   2  18     0.58     1.48     1.90 <
  -3   2  18    82.05    93.84     2.53 o
  -2   2  18     0.86     0.74     1.58 <
  -1   2  18    10.19     8.87     1.69 o
   0   2  18    64.61    73.89     4.33 o
   1   2  18     0.44     0.63     2.64 <
   2   2  18     4.67     9.39     2.74 o
   3   2  18    58.90    80.23     3.59 o
   4   2  18    22.59    21.85     3.59 o
   5   2  18    11.20    12.46     3.48 o
   6   2  18    11.24     5.28     4.43 <
 -13   3  18     0.18     1.69     3.69 <
 -12   3  18    98.99   120.23     5.70 o
 -11   3  18     9.41    13.09     3.59 o
 -10   3  18    95.04   127.20     7.81 o
  -9   3  18    19.70    32.93     3.27 o
  -8   3  18     8.95    16.57     2.85 o
  -7   3  18    20.44    32.09     2.85 o
  -6   3  18     0.36     2.11     2.01 <
  -5   3  18     4.10    -0.42     2.43 <
  -4   3  18   285.01   344.86     6.54 o
  -3   3  18   117.05   120.02     3.48 o
  -2   3  18    20.26    16.26     1.79 o
  -1   3  18    27.01    17.73     2.22 o
   0   3  18    27.34    25.44     2.32 o
   1   3  18    32.10    26.50     2.64 o
   2   3  18   253.21   295.25     5.59 o
   3   3  18     2.08     0.00     3.69 <
   4   3  18   102.21   133.64     5.49 o
   5   3  18     6.68     3.38     3.27 <
 -13   4  18     3.79     4.86     3.27 <
 -12   4  18     5.87     9.29     3.17 <
 -11   4  18     0.15    -2.85     2.85 <
 -10   4  18     4.16    15.20     4.96 o
  -9   4  18   354.14   379.17     6.65 o
  -8   4  18    10.14    13.19     2.43 o
  -7   4  18     8.32     1.27     2.01 <
  -6   4  18    53.50    42.75     2.32 o
  -5   4  18    14.82    19.53     2.43 o
  -4   4  18   608.42   716.54     7.60 o
  -3   4  18    19.94    26.92     2.22 o
  -2   4  18     3.98     3.06     1.90 <
  -1   4  18    24.03    15.20     2.43 o
   0   4  18     2.15     2.64     2.11 <
   1   4  18    15.58    25.44     2.85 o
   2   4  18     7.08     6.02     2.43 <
   3   4  18    20.57    37.16     4.22 o
   4   4  18     0.22    -2.32     3.17 <
   5   4  18     4.55     6.65     3.27 <
 -12   5  18    29.46    32.72     4.75 o
 -11   5  18     8.11    17.42     5.70 o
 -10   5  18    25.96    25.33     2.85 o
  -9   5  18    15.34    10.56     3.06 o
  -8   5  18   276.30   310.87     5.91 o
  -7   5  18     0.01    -0.63     2.43 <
  -6   5  18     1.88     8.13     2.32 o
  -5   5  18   230.87   262.32     4.86 o
  -4   5  18     0.02     4.96     2.22 <
  -3   5  18     0.00     0.21     3.48 <
  -2   5  18     5.49     5.59     1.90 <
  -1   5  18    94.75    87.40     4.43 o
   0   5  18    46.12    59.96     3.48 o
   1   5  18     0.21     1.90     2.53 <
   2   5  18    14.12    11.93     2.74 o
   3   5  18    12.03     6.54     2.85 <
   4   5  18    34.08    32.30     3.69 o
 -11   6  18     1.07     3.69     2.64 <
 -10   6  18   162.99   190.96     4.75 o
  -9   6  18     0.50     3.27     2.64 <
  -8   6  18   358.82   415.48     7.81 o
  -7   6  18   458.17   518.09     6.86 o
  -6   6  18    86.33    83.81     5.17 o
  -5   6  18    90.21   135.75     4.12 o
  -4   6  18    38.29    25.33     2.53 o
  -3   6  18     0.46     6.23     2.53 <
  -2   6  18     1.46     1.69     2.11 <
  -1   6  18     8.93     2.96     3.06 <
   0   6  18   152.04   163.20     5.70 o
   1   6  18     2.61     2.85     3.17 <
   2   6  18     5.68     7.60     5.07 <
   3   6  18     3.16     8.02     3.27 <
   4   6  18    15.00    11.93     3.69 o
 -10   7  18    11.60     4.43     2.64 <
  -9   7  18    28.54    26.28     3.38 o
  -8   7  18     8.05    10.45     3.06 o
  -7   7  18     7.06     9.18     3.17 <
  -6   7  18    12.52    18.47     4.43 o
  -5   7  18    68.96    68.51     5.17 o
  -4   7  18   317.13   330.30     5.49 o
  -3   7  18    75.01    63.23     3.48 o
  -2   7  18     0.36     3.69     2.43 <
  -1   7  18     8.61     7.81     5.49 <
   0   7  18     0.43    -0.42     4.12 <
   1   7  18     0.92     1.58     4.33 <
   2   7  18     1.78     3.06     4.01 <
   3   7  18     8.32    19.85     4.33 o
  -9   8  18     5.17     4.01     3.17 <
  -8   8  18    36.48    42.65     3.48 o
  -7   8  18   114.97   123.19     4.96 o
  -6   8  18    91.12   110.10     4.64 o
  -5   8  18   263.40   316.78     9.08 o
  -4   8  18   316.30   397.01    11.40 o
  -3   8  18    46.92    34.10     3.06 o
  -2   8  18     6.16     7.49     2.64 <
  -1   8  18    14.28    18.37     3.38 o
   0   8  18    10.86    11.93     4.54 <
   1   8  18    78.45    93.74     7.07 o
  -7   9  18    12.13     8.34     3.17 <
  -6   9  18    35.08    31.14     3.38 o
  -5   9  18     0.56     5.38     3.17 <
  -4   9  18     0.01    -1.37     2.85 <
  -3   9  18     0.03    -3.06     4.01 <
  -2   9  18     1.53     2.22     2.85 <
  -1   9  18     1.86    -2.85     2.85 <
 -12   1  19    14.64    13.93     3.91 o
 -11   1  19   117.83   146.52     5.59 o
 -10   1  19    20.60    29.13     3.69 o
  -9   1  19   116.89   151.79     5.49 o
  -8   1  19    22.74    43.49     3.59 o
  -7   1  19    92.43   104.93     4.54 o
  -6   1  19     1.94     2.64     3.17 <
  -5   1  19   117.77   127.73     4.01 o
  -4   1  19     0.28    -0.11     1.79 <
  -3   1  19   105.39   124.67     3.06 o
  -2   1  19    18.53    14.78     1.69 o
  -1   1  19    19.07    15.73     3.59 o
   0   1  19    10.42    21.53     2.85 o
   1   1  19     0.84    -2.01     2.64 <
   2   1  19    14.02    15.31     3.48 o
   3   1  19    44.28    50.04     4.01 o
   4   1  19    38.75    47.50     5.07 o
 -12   2  19   119.93   127.83     7.18 o
 -11   2  19     0.46     4.64     3.80 <
 -10   2  19     1.36     1.79     4.33 <
  -9   2  19    16.42    15.62     5.17 o
  -8   2  19     5.49     4.86     3.06 <
  -7   2  19     2.38     0.42     2.53 <
  -6   2  19    96.48   111.05     3.80 o
  -5   2  19    85.75    76.53     3.17 o
  -4   2  19    32.53    22.48     2.32 o
  -3   2  19    41.36    50.14     2.22 o
  -2   2  19     2.46     0.53     2.32 <
  -1   2  19    10.52    16.36     2.22 o
   0   2  19    12.94     4.43     3.17 <
   1   2  19    21.82    28.50     3.59 o
   2   2  19    84.03   101.34     4.86 o
   3   2  19     8.38    10.24     3.48 <
   4   2  19     1.41     2.96     4.22 <
 -12   3  19     0.97     2.43     3.69 <
 -11   3  19     5.74     6.02     3.17 <
 -10   3  19     2.28     6.54     2.96 <
  -9   3  19    67.27    74.10     3.69 o
  -8   3  19    66.35    61.65     3.48 o
  -7   3  19     7.89     4.12     2.85 <
  -6   3  19    83.92    92.58     3.48 o
  -5   3  19    14.78     5.70     3.06 <
  -4   3  19     0.36    -0.95     1.79 <
  -3   3  19    61.74    52.99     2.22 o
  -2   3  19     1.39     1.79     1.90 <
  -1   3  19    35.23    39.90     3.48 o
   0   3  19    24.62    18.37     2.64 o
   1   3  19     8.73     9.50     4.01 <
   2   3  19    16.93    14.88     3.59 o
   3   3  19    33.14    27.45     3.69 o
   4   3  19     0.12    -2.53     3.27 <
 -11   4  19     1.68    -1.90     3.17 <
 -10   4  19     8.29     7.81     2.96 <
  -9   4  19     3.07     6.02     2.96 <
  -8   4  19     2.21     4.54     2.85 <
  -7   4  19     3.58     0.32     2.32 <
  -6   4  19    16.40    10.87     2.32 o
  -5   4  19    37.66    27.23     3.17 o
  -4   4  19   153.59   186.10     4.22 o
  -3   4  19   162.23   146.09     3.69 o
  -2   4  19    16.12    25.33     3.38 o
  -1   4  19    20.89    19.11     2.74 o
   0   4  19    49.86    41.70     3.06 o
   1   4  19     6.42     1.79     3.91 <
   2   4  19   127.57   106.61     7.81 o
   3   4  19     8.38     7.49     3.48 <
 -11   5  19     3.92    10.66     5.70 <
 -10   5  19     6.42    10.45     3.17 o
  -9   5  19     0.97     0.42     2.53 <
  -8   5  19    12.24     2.22     2.53 <
  -7   5  19    33.12    18.68     4.22 o
  -6   5  19     1.42    -2.64     2.64 <
  -5   5  19   286.43   305.28     9.50 o
  -4   5  19   242.96   323.01     5.70 o
  -3   5  19     4.68    10.98     3.59 o
  -2   5  19    49.33    41.06     3.80 o
  -1   5  19    22.25    21.85     3.48 o
   0   5  19     0.40     0.21     3.38 <
   1   5  19    12.71     9.61     2.74 o
   2   5  19    27.31    57.74     5.49 o
 -10   6  19    21.37    24.91     2.96 o
  -9   6  19    15.96    27.02     2.85 o
  -8   6  19     0.68    -0.32     2.64 <
  -7   6  19   426.98   436.07     7.18 o
  -6   6  19     9.41    28.92     3.17 o
  -5   6  19   214.49   282.58     6.97 o
  -4   6  19     0.04     1.79     3.48 <
  -3   6  19    56.68    61.12     4.33 o
  -2   6  19     0.78     1.69     3.48 <
  -1   6  19     0.55     4.86     3.38 <
   0   6  19     4.91     6.54     3.38 <
   1   6  19     8.89     7.49     3.38 <
  -8   7  19   143.84   140.92     4.96 o
  -7   7  19     0.42     7.49     3.06 <
  -6   7  19     6.56     6.54     3.06 <
  -5   7  19   239.08   262.10    10.34 o
  -4   7  19   329.72   406.72     6.76 o
  -3   7  19   113.97   188.63     4.75 o
  -2   7  19     0.12    -2.64     3.59 <
  -1   7  19     1.55     2.22     3.59 <
   0   7  19    22.20    25.33     4.75 o
  -6   8  19     1.37     6.76     7.28 <
  -5   8  19   209.93   226.21     5.59 o
  -4   8  19    54.81    67.66     3.69 o
  -3   8  19    36.30    31.77     3.38 o
 -11   0  20     0.83     0.00     4.86 <
 -10   0  20   529.83   670.72    14.67 o
  -9   0  20    21.43    44.55     5.49 o
  -8   0  20    36.27    56.79     5.17 o
  -7   0  20   159.43   176.07     7.28 o
  -6   0  20    24.15    10.03     4.01 <
  -5   0  20    28.01    41.17     4.33 o
  -4   0  20     9.96     4.33     3.38 <
  -3   0  20     1.54     5.91     4.33 <
  -2   0  20     5.91    13.41     6.44 <
  -1   0  20    58.97    58.27     7.28 o
   0   0  20     2.04     0.95     5.49 <
   1   0  20   206.06   222.73    10.98 o
   2   0  20    37.85    49.72     7.07 o
 -11   1  20     0.23    -2.11     4.43 <
 -10   1  20    14.49    17.52     7.60 <
  -9   1  20    42.85    56.79     4.01 o
  -8   1  20     3.35     1.06     5.07 <
  -7   1  20    39.26    58.90     5.07 o
  -6   1  20    31.19    35.05     3.17 o
  -5   1  20    10.80    12.14     2.43 o
  -4   1  20    11.30    21.85     2.32 o
  -3   1  20    11.25     5.81     2.64 <
  -2   1  20   124.86   128.99    10.24 o
  -1   1  20     3.70     9.82     4.43 <
   0   1  20     0.00     0.32     4.12 <
   1   1  20    19.17    24.60     4.75 o
   2   1  20     2.32    10.34     4.54 <
 -11   2  20   146.56   162.67     6.23 o
 -10   2  20     2.25    -2.01     8.13 <
  -9   2  20     9.83     9.61     3.48 <
  -8   2  20    21.13    13.09     2.85 o
  -7   2  20    18.46    11.29     2.74 o
  -6   2  20    13.71    21.32     2.74 o
  -5   2  20    10.09     4.12     3.17 <
  -4   2  20     2.43     1.90     2.32 <
  -3   2  20   189.72   185.26     4.75 o
  -2   2  20     0.03    -1.69     2.43 <
  -1   2  20     0.44    -2.11     8.97 <
   0   2  20    97.79   101.13    10.24 o
   1   2  20    17.05    18.58     4.64 o
   2   2  20    21.78    43.28    10.03 o
 -10   3  20    18.46    27.66     3.38 o
  -9   3  20     2.46     0.95     2.85 <
  -8   3  20    22.27    21.75     3.06 o
  -7   3  20    96.02    96.06     5.17 o
  -6   3  20    26.75    33.15     3.38 o
  -5   3  20    31.64    39.37     2.85 o
  -4   3  20    19.87    13.51     4.01 o
  -3   3  20    29.38    31.88     3.59 o
  -2   3  20     0.94    -0.42     2.01 <
  -1   3  20     4.05     8.23     4.33 <
   0   3  20    27.81    29.03     4.75 o
   1   3  20     1.94    10.34     4.64 <
  -9   4  20     4.73     7.18     2.96 <
  -8   4  20    12.47     8.66     2.96 <
  -7   4  20     1.74    -1.79     2.85 <
  -6   4  20    49.31    45.92     3.48 o
  -5   4  20   149.16   166.57     4.01 o
  -4   4  20    25.05    15.31     2.22 o
  -3   4  20     0.20     4.33     2.64 <
  -2   4  20     0.48     0.21     3.17 <
  -1   4  20     2.31     3.17     3.80 <
   0   4  20     1.73    -4.22     4.22 <
   1   4  20     0.08    -4.54     6.76 <
  -8   5  20    19.95    15.62     2.64 o
  -7   5  20    34.09    30.51     2.85 o
  -6   5  20    42.72    45.71     2.85 o
  -5   5  20    70.66    66.61     3.38 o
  -4   5  20     3.50     3.17     2.53 <
  -3   5  20     1.40     2.64     5.07 <
  -2   5  20    12.26     3.80    12.03 <
  -1   5  20    23.17    27.55     4.01 o
   0   5  20    27.29    40.11     3.91 o
  -7   6  20    42.34    48.56     7.60 o
  -6   6  20     9.61     7.49     2.96 <
  -5   6  20     1.54     1.06     3.80 <
  -4   6  20    24.41    21.32     2.96 o
  -3   6  20    88.53    90.15     5.59 o
  -2   6  20    11.02    15.52     3.59 o
  -8   1  21    18.13     5.59     3.27 <
  -7   1  21    16.98    19.53     3.27 o
  -6   1  21     6.04    14.78     2.74 o
  -5   1  21     0.20    -2.43     2.43 <
  -4   1  21    20.72    28.82     3.48 o
  -3   1  21     6.14    11.61     6.12 <
  -2   1  21    58.79    64.39     5.38 o
  -1   1  21   145.59   171.11     9.61 o
  -8   2  21    36.30    52.04     3.59 o
  -7   2  21     0.78     0.95     2.74 <
  -6   2  21    12.06    30.82     2.96 o
  -5   2  21    55.30    50.67     4.33 o
  -4   2  21    70.22    90.78     4.96 o
  -3   2  21    24.35    15.52     6.44 <
  -2   2  21   164.13   185.89    11.29 o
  -1   2  21    28.62    32.09     5.07 o
  -7   3  21    27.50    37.79     3.17 o
  -6   3  21     5.52     9.39     3.06 o
  -5   3  21     0.00     0.00     2.53 <
  -4   3  21     0.60     2.11     3.38 <
  -3   3  21   259.04   321.01    25.76 o
  -2   3  21    32.67    35.05     7.60 o
